# Supplementary material for: DECODE enables high-throughput mapping of antibody epitopes at single amino acid resolution
Source: PLoS Biol. 2025 Jan 23;23(1):e3002707. doi: 10.1371/journal.pbio.3002707 (PMC11756784; doi:10.1371/journal.pbio.3002707)
Supplement: S1 Data — (XLSX uploaded to Zenodo: https://doi.org/10.5281/zenodo.14286317.) (ZIP) [file pbio.3002707.s018.zip]

Archive with 7 entries (6 files):
- S1_Data/
- S1_Data/Fig.1_Data.xlsx
- S1_Data/Fig.2_Data.xlsx
- S1_Data/Fig.3_Data.xlsx
- S1_Data/Fig.4_Data.xlsx
- S1_Data/Fig.5_Data.xlsx
- S1_Data/Fig.6_Data.xlsx
