# Supplementary material for: DECODE enables high-throughput mapping of antibody epitopes at single amino acid resolution
Source: PLoS Biol. 2025 Jan 23;23(1):e3002707. doi: 10.1371/journal.pbio.3002707 (PMC11756784; doi:10.1371/journal.pbio.3002707)
Supplement: S1 Data — (XLSX uploaded to Zenodo: https://doi.org/10.5281/zenodo.14286317.) (ZIP) [file pbio.3002707.s018.zip › S1_Data/Fig.1_Data.xlsx]

## Sheet: Fig1C
	mean						sd
	1st	2nd	3rd	others_1st	others_2nd	others_3rd	1st	2nd	3rd
DECODE	0.0260373	0.885845	0.954602	0.973963	0.114155	0.0453976	0.0111709	0.0194574	0.013332
Conventional	0.0251754	0.907257	0.968548	0.974825	0.0927426	0.0314524	0.00232176	0.0141731	0.00337147

## Sheet: Fig1D
CLUSTAL 2.1 multiple sequence alignment
read555	1	--HELIFEDYKLQD-------
read868	2	--FQFGFEDYKLED-------
read67	3	--MHESFYDYKLLD-------
read773	4	--LNESNFDYKMLD-------
read355	5	--LKPIDNDYKMMD-------
read799	6	--LNPVAVDYKMDD-------
read932	7	--LKETPEDYKMYD-------
read20	8	--TAYEFTDYKMYD-------
read798	9	--HWKIMTDYKMYD-------
read142	10	------LTDYKMYDACHA---
read217	11	-----KFRDYKMYDCHG----
read255	12	----NTFEDYKMYDEH-----
read622	13	--------DYKMYDRGGMKG-
read270	14	-------NDYKMYDNTACY--
read787	15	-------NDYKMYDMTARI--
read879	16	-----HENDYKMYDQTK----
read595	17	------TFDYKMYDNTGG---
read304	18	-----WNVDYKMYD-TGM---
read893	19	-----KNWDYKMYD-TSL---
read339	20	------NIDYKMYDDTPT---
read618	21	-------WDYKMYDVASHD--
read742	22	----MDPFDYKQYDVA-----
read33	23	----FLDVDYKMQDVC-----
read219	24	---SHLDLDYKMLDV------
read928	25	---LYLTPDYKMDDV------
read795	26	---LKTDFDYKMYDM------
read808	27	----TLEFDYKMQDMQ-----
read108	28	---HSNWQDYKMMDS------
read525	29	-----NWFDYKMMDPTP----
read295	30	--NLVIWMDYKMHD-------
read422	31	--THNIWADYKMHD-------
read494	32	---LFIEQDYKMMDK------
read934	33	--DPMKETDYKMMD-------
read155	34	--NKIWTQDYKMLD-------
read611	35	--PQIWWHDYKMYD-------
read139	36	--DMKWPYDYKMED-------
read640	37	--LIAWP-DYKMEDS------
read326	38	---LTWM-DYKMEDTR-----
read890	39	----NY--DYKMEDTRER---
read441	40	--MYENDNDYKMED-------
read919	41	------HNDYKMEDNYCF---
read543	42	-----DVHDYKMEDIAL----
read969	43	-----DIHDYKMEDTAI----
read190	44	----PWRHDYKMFDTA-----
read800	45	----TYKNDYKMEDTA-----
read608	46	-------FDYKMEDAAKIV--
read964	47	------DHDYKMMDRAKH---
read389	48	-------HDYKMADTSRTT--
read815	49	------LHDYKMADTSYA---
read93	50	------TFDYKMMDTSSA---
read177	51	----YPLVDYKMFDTM-----
read251	52	----LQLVDYKMMDTD-----
read123	53	-----PLYDYKMMDTSK----
read602	54	-----AILDYKMYDCSS----
read719	55	-------SDYKMMDCSWEL--
read188	56	----IVLHDYKMGDIS-----
read394	57	------LYDYKMGDVSYY---
read431	58	----ISLLDYKMEDIG-----
read737	59	---SDMLFDYKMNDV------
read992	60	--RKSMLYDYKMYD-------
read406	61	--SHQELMDYKMYD-------
read590	62	--NEHNLMDYKMQD-------
read840	63	-----PLMDYKMLDNEP----
read510	64	--SLYNIEDYKMYD-------
read643	65	----YHIMDYKMYDTR-----
read307	66	---LYPSQDYKMADT------
read513	67	----LMSEDYKMADTP-----
read993	68	----TSAEDYKMWDTP-----
read633	69	----KHLEDYKMHDTH-----
read559	70	---TQPIEDYKMNDI------
read842	71	--QTNHFADYKMND-------
read325	72	----EHIPDYKMDDLW-----
read452	73	----TAIIDYKMDDLN-----
read387	74	------IFDYKNDDCWDP---
read836	75	----LWIADYKNDDLL-----
read713	76	---SVNITDYKMDDP------
read750	77	---RANYTDYKMDDQ------
read399	78	------LRDYKMDDYSPF---
read535	79	-------ADYKMDDPSPHT--
read625	80	-------IDYKMDDTSNCM--
read741	81	------LFDYKMDDDSIC---
read464	82	------IHDYKMDDKPAK---
read695	83	----DYMHDYKMDDYT-----
read550	84	--PTERWFDYKMDD-------
read726	85	----DAWQDYKMDDNP-----
read796	86	----FQPLDYKMDDMS-----
read865	87	----FETLDYKMDDRA-----
read779	88	-------LDYKMDDLSTPN--
read554	89	-------LDYKMDDFPPRI--
read488	90	--NKISPHDYKLDD-------
read927	91	--NTSSLPDYKMDD-------
read503	92	----DVHQDYKLQDTF-----
read776	93	--TSCVHVDYKLYD-------
read147	94	----MLHVDYKMYDKF-----
read266	95	-----TFVDYKMHDIFL----
read369	96	------FVDYKMQDLRRN---
read1	97	----TYYADYKMADPD-----
read456	98	----QYVLDYKMADSD-----
read81	99	-----HFYDYKMADHDV----
read582	100	-------ADYKDADRDVFP--
read744	101	-----FWPDYKMADIPY----
read854	102	-----F--DYKMADCPYEH--
read74	103	-------NDYKMADCLHTH--
read145	104	-----L-VDYKMADNNYC---
read473	105	---IHLETDYKMADN------
read172	106	----HTLWDYKMADAV-----
read636	107	----HTTLDYKMADTS-----
read236	108	---DDVKYDYKMADV------
read922	109	----KVNYDYKMADTG-----
read669	110	--KYLPDIDYKMAD-------
read929	111	--LTLMDSDYKMAD-------
read734	112	------DTDYKMADIGNS---
read526	113	-------DDYKMNDISTHH--
read603	114	-------DDYKNADRSPHY--
read665	115	------PHDYKMADPSKR---
read839	116	-----WPDDYKMADQHK----
read314	117	---NWTLMDYKWADP------
read483	118	---NWN-MDYKWADPW-----
read119	119	----LTYKDYKWADPY-----
read400	120	---LKMLMDYKLADP------
read931	121	--ANPVLMDYKLAD-------
read124	122	-----ILDDYKLADKPP----
read323	123	----LILRDYKWADMP-----
read146	124	--QMLIQVDYKWQD-------
read301	125	--HSNIVVDYKWAD-------
read181	126	---MSIYVDYKMADK------
read62	127	--------DYKLNDPWIQRM-
read765	128	--------DYKNNDPTAQRF-
read156	129	----SSIQDYKLNDPY-----
read630	130	-------QDYKLNDPSKPN--
read340	131	----T--NDYKLNDPDTQ---
read504	132	---DTFFNDYKLNDP------
read661	133	----LNTQDYKLNDPH-----
read812	134	---TLDNEDYKLNDP------
read764	135	---VLDTYDYKMNDP------
read68	136	-----IELDYKMNDPFL----
read490	137	-----ILLDYKDNDPRP----
read576	138	----SYELDYKSQDPT-----
read583	139	-----YQYDYKDQDPVY----
read130	140	-----FNHDYKNADPHS----
read261	141	-----FQWDYKNADPHP----
read7	142	-------LDYKNADPHVIV--
read58	143	------TQDYKNADPHLS---
read707	144	-----NDNDYKYADPHL----
read254	145	-----PAYDYKNADPQH----
read398	146	-------LDYKCADPHGTM--
read650	147	-------NDYKVADPTGTL--
read420	148	-------IDYKFADPWGIA--
read626	149	-------HDYKHADPTGSA--
read50	150	--LEFTWQDYKNED-------
read847	151	--L-FTYEDYKNLDY------
read191	152	-----TYHDYKNEDPML----
read450	153	-----TYTDYKNEDPAI----
read246	154	---NQRYYDYKLDDL------
read249	155	---NQQYYDYKLDDP------
read578	156	--DNAHHYDYKNDD-------
read609	157	---NRTYYDYKNDDM------
read833	158	---NKHYYDYKNWDP------
read467	159	-------LDYKNFDPDS-FV-
read537	160	--------DYKNFDPDSQIV-
read298	161	-----PLQDYKNFDPDC----
read457	162	-----SFLDYKNWDPDA----
read759	163	---IEWWLDYKNQDP------
read967	164	--PIQFLLDYKNYD-------
read31	165	------LYDYKMQDPLRC---
read426	166	----PWLDDYKLQDPL-----
read408	167	-----MIYDYKLFDPLR----
read72	168	------MTDYKMFDPVRL---
read375	169	--------DYKIFDPVRIKY-
read451	170	-------FDYKLMDPIRLG--
read682	171	--------DYKLEDPHRLDY-
read113	172	-----NVNDYKNKDPMR----
read980	173	-----QLQDYKNADPMR----
read395	174	-----MLNDYKIHDPIR----
read168	175	-----LLYDYKTDDPNR----
read443	176	----SNFYDYKTDDPC-----
read349	177	------SYDYKTEDPSGR---
read407	178	------HYDYKTEDPGTR---
read297	179	------SYDYKFDDPGRT---
read320	180	------SWDYKNYDPLRT---
read889	181	----SCSWDYKLCDPE-----
read54	182	------IHDYKNDDPQRQ---
read484	183	--------DYKMDDPQRVRG-
read516	184	-----HLQDYKLDDPQR----
read869	185	------NADYKMDDPQFS---
read966	186	-------MDYKLDDPCFSR--
read423	187	--------DYKNDDPYITYC-
read940	188	-----FENDYKNDDPYN----
read801	189	--------DYKMDDPYQAYN-
read730	190	-------NDYKNDDPSSAT--
read861	191	-----KNCDYKNDDPWS----
read872	192	-------VDYKNDDPWGCC--
read170	193	------FD-YKFEDPMSQI--
read941	194	------YDDYKFEDPYSM---
read273	195	--SNFTFD-YKFQDP------
read18	196	------TVDYKDMDPILL---
read470	197	------TQDYKDADPFTL---
read566	198	------LRDYKDDDPWLL---
read658	199	-----MTRDYKDDD-HLL---
read222	200	------CCDYKDADPTLF---
read412	201	-------HDYKDADSPLRS--
read492	202	-------IDYKDADNMLHK--
read995	203	-------PDYKDLDPMLEK--
read30	204	-------IDYKDMD-PGVAK-
read243	205	-----SDFDYKDMD-PRV---
read289	206	-------FDYKDMDWFRCA--
read560	207	---WTVVRDYKDMD-P-----
read173	208	-------IDYKDQD-PMWSD-
read835	209	-------RDYKDHD-PMRID-
read435	210	----VDRMDYKDMD-PM----
read48	211	------THDYKDHDVWLT---
read424	212	-------HDYKDKDPWPTR--
read829	213	------LSDYKDQDPWPK---
read849	214	------FRDYKDVDPWPW---
read350	215	-----TFSDYKDKDPGI----
read127	216	-----FDDDYKDFDPNS----
read262	217	-------HDYKDFDPCSVT--
read231	218	----SIDTDYKDFDPT-----
read540	219	----IPDDDYKDLDPT-----
read257	220	-------IDYKDEDPFHPS--
read863	221	-------IDYKDEDGLTPS--
read134	222	------TIDYKDSDPLTP---
read201	223	----VPTIDYKDLDPI-----
read561	224	-----LWIDYKDLDPQR----
read553	225	-----VQTDYKDLDPQA----
read912	226	--LFAVQIDYKDND-------
read148	227	-------PDYKDND-YTRPQ-
read898	228	--------DYKDLDPYSRPC-
read286	229	--------DYKDLDIWAVPT-
read705	230	-------FDYKDRDICTVP--
read962	231	--------DYKDNDPSQVPH-
read946	232	--------DYKDYDPFNVVY-
read140	233	------HYDYKDRDPTRP---
read378	234	--------DYKDRDPSRPLF-
read143	235	------TYDYKDRDPTSA---
read748	236	----NKTYDYKDYDP-R----
read24	237	--------DYKDLDPHHPPH-
read438	238	-------TDYKDLDP-HPPT-
read96	239	#NAME?
read976	240	#NAME?
read186	241	-------VDYKWLDPHIHP--
read989	242	-------VDYKTLDPH-RPR-
read621	243	----AMYQDYKELDP-H----
read894	244	-------QTYKDLDP-HGMT-
read232	245	-----PNGDYKDFDP-HV---
read480	246	----LPPRDYKDYDP-H----
read89	247	----THNVDYKDYDP-H----
read103	248	-----HRRDYKDLDP-HR---
read158	249	------VLDYKDHDP-HLW--
read825	250	------SQDYKDHDP-HVQ--
read348	251	------HRDYKDYDP-QVR--
read725	252	-------LDYKDHDP-QVRI-
read205	253	-----MDLDYKDYDP-ST---
read944	254	------VLDYKDYDP-DEA--
read318	255	----IKHLDYKDGDP-C----
read998	256	----I--LDYKDGDP-HMH--
read896	257	----NTHLDYKDYDP-H----
read184	258	------LTDYKDDDP-IKM--
read570	259	-----WKTDYKDYDP-IL---
read351	260	-------TDYKDQDP-HQRR-
read209	261	------IHDYKDADPWCK---
read721	262	------IVDYKFADPDCK---
read569	263	------KMDYKDDDKPCS---
read930	264	-------HDYKDDDTFCAQ--
read624	265	-----HKHDYKDHDPVC----
read279	266	-------HDYKDNDPIAPA--
read673	267	------NHDYKDNDPIRS---
read978	268	----TLRVDYKDNDPI-----
read620	269	------IHDYKWLDPIAT---
read774	270	-----DAHDYKWNDPYT----
read285	271	------LCDYKDYDPLRS---
read338	272	-----TRVDYKDYDPLF----
read107	273	------YHDYKDDDPLRN---
read955	274	-------TDYKNYDTLRPW--
read963	275	-------TDYKDYDRLSPI--
read913	276	------SIDYKYYDPLSP---
read308	277	-----PYTDYKLYDPLS----
read376	278	------QQDYKWYDPTAN---
read797	279	--------DYKDYDPMANQP-
read63	280	----LKFQDYKDHDPA-----
read83	281	-----KFQDYKWHDPSS----
read239	282	---KIEYVDYKWQDP------
read855	283	--HHAEYQDYKWYD-------
read910	284	-----EYQDYKDHDPRP----
read417	285	-----QYGDYKMHDPQL----
read891	286	----DNDTDYKMHDPQ-----
read606	287	-------TDYKDHDPQLVW--
read8	288	---TDYVHDYKLLDL------
read136	289	----DTVRDYKLLDPT-----
read256	290	---PNSVTDYKLLDT------
read852	291	----LHVQDYKLLDTA-----
read159	292	---SASVMDYKLLDP------
read44	293	-----SYTDYKLADPFF----
read344	294	---QISYTDYKLLDP------
read77	295	---LDSYFDYKLHDE------
read292	296	--NLHSIEDYKLWD-------
read591	297	---LTSRTDYKLLDV------
read679	298	---LPSHYDYKLLDV------
read137	299	-IP-EFMTDYKNFD-------
read720	300	--PYESMIDYKLFD-------
read977	301	----WIVTDYKLFDCT-----
read75	302	-TTDW-QEDYKLFD-------
read579	303	-TIDQ-QYDYKLQD-------
read294	304	--NDW-TNDYKLADS------
read884	305	---DW-TWDYKWADRT-----
read91	306	--IDY-MADYKLQD-S-----
read386	307	---DY-MRDYKLYDRS-----
read844	308	---DIAMHDYKLYD-S-----
read505	309	-MLIG-MQDYKLLD-------
read547	310	--LDG-MLDYKMLDR------
read114	311	--NQPILEDYKLLD-------
read985	312	--NVPPYQDYKLLD-------
read686	313	----SWLQDYKLLDSR-----
read363	314	----VDLYDYKLLDRT-----
read923	315	----PFLYDYKLADRT-----
read366	316	------LYDYKLLDKSAL---
read557	317	-----HLEDYKLTDPTA----
read917	318	----TALEDYKLYDNT-----
read715	319	----HALEDYKLLDPC-----
read14	320	-IDDLW-QDYKLWD-------
read403	321	--HDLW-NDYKLEDL------
read515	322	-SKMLW-RDYKLED-------
read882	323	--NDPW-RDYKWNDL------
read364	324	-SPDCL-DDYKLCD-------
read436	325	--PDPL-WDYKLLDR------
read668	326	-LPDMW-EDYKLYD-------
read551	327	--HRIW-RDYKLDDP------
read556	328	-IPRSW-YDYKLDD-------
read571	329	----PW-YDYKLDDTRL----
read793	330	--AIPWNYDYKLDD-------
read189	331	-----IAYDYKLEDTVL----
read210	332	--NLDIANDYKLED-------
read596	333	---LHFAYDYKLQDT------
read199	334	---SVPIYDYKNEDY------
read439	335	--LSVQLYDYKLED-------
read362	336	------SYDYKWEDLSKP---
read827	337	------TYDYKHEDVSPN---
read25	338	--FEINPNDYKLLD-------
read86	339	-----NPNDYKLFDSPP----
read440	340	------TEDYKLLDMPFA---
read657	341	---MDNTEDYKLLDV------
read495	342	---HYFTEDYKLLDS------
read743	343	---LYDTTDYKLLDF------
read42	344	-----DTNDYKLLDTSF----
read383	345	----IQDNDYKLMDVC-----
read587	346	-----MDYDYKLLDFCQ----
read303	347	--THDAYNDYKLMD-------
read544	348	--NHDGYRDYKLDD-------
read592	349	---MDDYVDYKLGDT------
read949	350	--TGTDYFDYKLMD-------
read524	351	---TCEYNDYKLCDA------
read914	352	---ISLYADYKLGDA------
read635	353	----NHIHDYKLMDAS-----
read739	354	---KEYIHDYKLLDA------
read57	355	-------SDYKLDDTWLVN--
read202	356	--------DYKLMDTWVVRT-
read875	357	--------DYKLFDLWHVKP-
read221	358	--------DYKLHDVWSTDL-
read391	359	--------DYKLHDLWLTIS-
read749	360	------PNDYKLHDSWVT---
read316	361	-----VDNDYKLHDYWM----
read666	362	-----I-NDYKLHDLWTP---
read204	363	-------LDYKLEDKWYRH--
read766	364	-------LDYKLLDEWYTR--
read574	365	----SAWNDYKLLDVA-----
read924	366	-----MWLDYKLKDVWC----
read496	367	----VYPVDYKLMDVW-----
read958	368	--TQVFELDYKLMD-------
read858	369	---SYTTQDYKLGDV------
read897	370	----TTVYDYKLGDVP-----
read956	371	----ETAFDYKLNDVW-----
read315	372	-----TFVDYKLEDVRH----
read370	373	------MYDYKLGDQPHP---
read549	374	------IRDYKLGDQWLP---
read49	375	-----GFHDYKLSDPTT----
read676	376	------FHDYKLYDETAP---
read738	377	---DTVDHDYKLWDL------
read817	378	----TIDHDYKLADTR-----
read421	379	----IVFHDYKLADLP-----
read94	380	------FHDYKMEDRFML---
read240	381	-----HFHDYKLEDKFR----
read454	382	----TQLHDYKLEDVF-----
read984	383	--DLTSLHDYKLED-------
read214	384	-----PHFDYKLEDPFS----
read901	385	---KSPYHDYKLEDP------
read988	386	-----PLSDYKLEDPWT----
read220	387	---TYTIRDYKLEDP------
read230	388	--FMLDIMDYKLED-------
read16	389	-----LHMDYKLLDPHQ----
read61	390	-----SDMDYKLLDPHL----
read187	391	-----LDQDYKLLDPNL----
read35	392	----HSLRDYKLLDPN-----
read683	393	----HSDTDYKLSDPN-----
read157	394	------HVDYKLLDPN--AN-
read846	395	-----NHPDYKLDDPN--T--
read838	396	--------DYKLLDPNRIST-
read21	397	-------NDYKLWDPNTPI--
read385	398	--------DYKLADPNVPIN-
read558	399	-----TQQDYKLWDPNS----
read938	400	----LTRYDYKLNDPN-----
read125	401	------HDDYKLLDPYVA---
read533	402	------QNDYKLLDPHVT---
read69	403	---KMNEMDYKLFDP------
read1000	404	--HKMDVPDYKLFD-------
read154	405	---LMNYNDYKLHDP------
read860	406	---LMDDNDYKLDDP------
read211	407	-----EFEDYKLHDPAL----
read712	408	-----SFKDYKLSDPHL----
read418	409	-----DKMDYKLSDPHT----
read539	410	--------DYKLSDPHTPLS-
read11	411	------MFDYKLADPNKH---
read12	412	------VFDYKDADPIKS---
read775	413	---LAQDLDYKLADP------
read996	414	-------LDYKLADPTACI--
read144	415	-----YDVDYKLADPII----
read104	416	----ATHFDYKLHDPS-----
read313	417	-----TNFDYKLGDPSL----
read701	418	----TASFDYKLFDPN-----
read936	419	---NFAIFDYKLNDP------
read215	420	-------NDYKLQDPLSTL--
read654	421	--------DYKLQDPASLFV-
read55	422	------HYDYKLQDPSSI---
read129	423	-----NLTDYKLQDPTS----
read195	424	------FDDYKLRDPTSS---
read489	425	-------VDYKLNDPTSKL--
read926	426	--------DYKMNDPTSALQ-
read478	427	-----INTDYKLADPQS----
read819	428	-----INMDYKLLDPDS----
read160	429	-------HDYKLFDPYSLR--
read183	430	-------HDYKLFDP-SWRN-
read448	431	------THDYKLADPHST---
read907	432	-------HDYKLADPDVTT--
read413	433	-----RTHDYKLDDPHR----
read241	434	-----KSHDYKLLDPHS----
read384	435	------MHDYKALDPSSP---
read23	436	-------SDYKLHDPHGML--
read905	437	-------PDYKLYDTYGML--
read445	438	-------RDYKLTDPSGSH--
read981	439	-------EDYKLMDPSGFS--
read46	440	-----NRYDYKLLDPDG----
read514	441	-----HPIDYKLMDPQG----
read974	442	------PMDYKILDPQGL---
read37	443	-------FDYKMMDPQGLV--
read373	444	-------IDYKTLDPSGLK--
read245	445	-----HNRDYKLLDPDN----
read599	446	-----HEQDYKALDPDL----
read13	447	-----HEHDYKLLDPFL----
read997	448	----QHEWDYKLYDLD-----
read392	449	---HLFETDYKQFDP------
read731	450	---HADELDYKQFDP------
read449	451	----MHEKDYKMWDPS-----
read700	452	-----HESDYKMFDPCQ----
read66	453	--------DYKDMDPNTSHN-
read791	454	-----TNNDYKIMDPNT----
read212	455	-------DDYKMADPNTPN--
read563	456	-------SDYKWEDPNTIN--
read276	457	-----LPYDYKAADPNT----
read277	458	--------DYKFLDPNTVGG-
read223	459	-----TEFDYKWLDPNP----
read678	460	-----TKLDYKDLDPNS----
read280	461	------ISDYKDLDPNLR---
read729	462	-----HLSDYKNLDPNA----
read284	463	------WTDYKDYDPNRL---
read693	464	-------ADYKNYDPNRPP--
read564	465	-------ADYKDTDPNGMF--
read252	466	-----T-DDYKYYDPNTA---
read331	467	----NF-DDYKYYDPVH----
read264	468	----NY-DDYKIEDPNR----
read520	469	----NYHDDYKIQDPN-----
read353	470	-----F--DYKSYDPNVAS--
read610	471	----TS--DYKSYDPHVP---
read111	472	-----PMTDYKWLDPLR----
read479	473	-----MMTDYKSLDPNV----
read888	474	-----PFADYKNLDPLL----
read347	475	-----PTWDYKSLDPTQ----
read585	476	-----TAWDYKLFDPTQ----
read508	477	-----FVADYKILDPTI----
read615	478	-----VHSDYKQLDPTG----
read167	479	-------NDYKMLDIDRPH--
read649	480	------RFDYKMDDRVRP---
read253	481	------PFDYKLFDFSRP---
read428	482	------PDDYKLSDPYRP---
read656	483	-------DDYKMLDTNAPL--
read727	484	-------DDYKMLDPSAPP--
read300	485	--------DYKLLDPRAPRH-
read269	486	-------PDYKMQDPHFPK--
read745	487	--------DYKMRDPHFPMC-
read697	488	-------DDYKWFDTHFPC--
read244	489	------FYDYKHDDPLIP---
read275	490	-------IDYKNDDPRIPS--
read322	491	--------DYKDDDPHIPMI-
read263	492	-------RDYKAFDPVVPN--
read360	493	------FRDYKLDDPVGP---
read4	494	-----MYEDYKIFDPDF----
read671	495	-----MSEDYKVLDPDI----
read655	496	------LDDYKSLDPDSP---
read740	497	------SDDYKIWDPDSA---
read332	498	-------NDYKWDDPDCVT--
read532	499	-----GSNDYKWMDPDC----
read371	500	-----VKNDYKWMDPDG----
read462	501	-------NDYKWYDPHSMH--
read803	502	-----SSKDYKWYDPQS----
read639	503	--------DYKDSDPDIRLQ-
read845	504	-------KDYKMSDPDTHC--
read735	505	------PYDYKLSDPFPR---
read939	506	-------HDYKMSDPCPRH--
read959	507	-----NPWDYKNSDPAC----
read994	508	-----APMDYKDSDPNF----
read105	509	----IRTEDYKLHDPS-----
read850	510	---LPRFEDYKMHDP------
read283	511	-----PTEDYKLFDPQI----
read597	512	------LGDYKLFDPQTV---
read718	513	----DTLEDYKAFDPN-----
read688	514	---STCQEDYKYFDP------
read874	515	--FLTMTEDYKDFD-------
read529	516	------IEDYKELDPVLK---
read782	517	-----MIEDYKSNDPQL----
read588	518	----FWIEDYKFRDPF-----
read634	519	-----MIEDYKMSDQLN----
read747	520	--RKQMIEDYKLSD-------
read781	521	----NMVEDYKMSDPG-----
read10	522	------VDDYKMHDPQRN---
read848	523	------VEDYKMHDQCRV---
read475	524	----TPVEDYKMFDLI-----
read672	525	--HDTLVRDYKMED-------
read330	526	-----LVHDYKMLDPNV----
read768	527	-----LVKDYKMHDPTS----
read703	528	------VSDYKMLDPDKY---
read40	529	-----LHTDYKMLDPFR----
read102	530	-----HHNDYKMLDPFR----
read216	531	-----LHRDYKMLDPSA----
read76	532	-----THTDYKMLDTSF----
read538	533	-----THSDYKMLDTHR----
read681	534	---KTPHIDYKMLDI------
read52	535	---MNCWVDYKMDDL------
read577	536	----NPWHDYKMLDLF-----
read79	537	----IPWSDYKMLDTV-----
read336	538	-----PW-DYKMLDCVPH---
read194	539	----SPIYDYKMLDLT-----
read589	540	----TSIWDYKMLDAT-----
read207	541	----SSEYDYKMLDIT-----
read601	542	----STEHDYKMLDLT-----
read98	543	-----FWSDYKMLDLSV----
read617	544	-----FW-DYKMGDPSVR---
read213	545	-----YEIDYKMLDPSV----
read178	546	------QTDYKMLDPHRS---
read763	547	-----LQPDYKMLDPHR----
read235	548	-------LDYKMLDPVRYP--
read425	549	-----ESLDYKMLDPHR----
read368	550	-------IDYKMDDPMRKT--
read497	551	--------DYKMLDPTRKVA-
read19	552	-----FFRDYKMMDPQM----
read542	553	-----NPRDYKMFDPQT----
read851	554	---TPYMRDYKMLDP------
read39	555	------HLDYKMMDPQIV---
read877	556	------HLDYKMLDPVYV---
read87	557	------HDDYKMSDPLVI---
read519	558	-----RHEDYKMNDPLT----
read506	559	------HTDYKMWDPECN---
read638	560	-------TDYKMWDRPSNS--
read118	561	-------TDYKMMDPNHNS--
read886	562	-----LSTDYKMWDPVT----
read268	563	-----KIIDYKMNDPIT----
read402	564	-----HIYDYKMTDPIT----
read694	565	-----TRIDYKMADPST----
read234	566	-----FTVDYKMEDPTW----
read772	567	-------LDYKMEDPTTPM--
read15	568	----LIKNDYKMADPN-----
read767	569	-------NDYKMNDPNMDS--
read460	570	-----INHDYKMTDPNQ----
read507	571	------NLDYKMADPNSW---
read501	572	--------DYKMFDPNNTMI-
read237	573	---FVLN-DYKMKDPE-----
read660	574	---FTVNADYKMHDP------
read631	575	--------DYKMNDPWPPQT-
read699	576	--------DYKMSDPWSPRK-
read477	577	------N-DYKMHDPWPSS--
read51	578	--ITFLYQDYKMYD-------
read746	579	--NTFHQQDYKWAD-------
read814	580	-----LRQDYKMGDPYL----
read352	581	---LCIVEDYKMYDP------
read354	582	---IVIAQDYKMYDP------
read509	583	-----TKHDYKMMDPMH----
read909	584	------AHDYKMGDPMAM---
read2	585	---IPWHEDYKDADL------
read233	586	----PIHYDYKDMDLA-----
read126	587	----PLAEDYKDLDLC-----
read288	588	--RAPLAPDYKDYD-------
read593	589	-------MDYKDNDLDICI--
read790	590	-----LRMDYKDNDLDR----
read120	591	-------TDYKDNDLPMCH--
read546	592	-----WTSDYKDLDLDI----
read828	593	---ITATPDYKDLDT------
read870	594	---TTAHIDYKDLDT------
read809	595	---HTAFPDYKDEDY------
read646	596	----TRYPDYKDLDLN-----
read41	597	------MFDYKDWDQTGL---
read321	598	-------FDYKDLDNPGLR--
read463	599	-------FDYKDYDNSINQ--
read493	600	-------FDYKDLDQDMNQ--
read663	601	------HFDYKDLDQSDS---
read334	602	--TLDPRFDYKDLD-------
read736	603	--NNDPHLDYKDLD-------
read458	604	-----PSFDYKDHDVSS----
read895	605	-----PSFDYKDLDPVQ----
read290	606	---FQSQFDYKDEDL------
read405	607	--PFQ-QFDYKDHDL------
read644	608	---NTSNFDYKDHDL------
read823	609	----HYPFDYKDHDHA-----
read990	610	----HMPYDYKDEDEH-----
read95	611	------NYDYKDSDLSIQ---
read517	612	------IYDYKDKDCGVQ---
read161	613	------IYDYKDEDTEFT---
read374	614	----VLIPDYKDWDTS-----
read306	615	-----LNFDYKDDDTST----
read710	616	-----RFFDYKDSDTAL----
read696	617	-------LDYKDYDTGT-WY-
read722	618	--------DYKDYDTRTGRH-
read317	619	-------VDYKDYDTQLKC--
read302	620	----DRFSDYKDWD-CI----
read662	621	---TDRFHDYK-WDDC-----
read224	622	----IRYSDYKDED-RI----
read652	623	--TYN--ADYKDED-II----
read788	624	--TQNKIADYKDED-------
read3	625	-----HFVDYKDMDRPH----
read862	626	--TGSHFVDYKDTD-------
read17	627	--TQKWFVDYKDLD-------
read629	628	--TQPWFLDYKDYD-------
read152	629	--TQLIFTDYKDFD-------
read651	630	---QLMHNDYKDFDR------
read149	631	------LTDYKDFDNSKP---
read225	632	------FHDYKDADISKP---
read359	633	-------VDYKDLDFPVPR--
read642	634	--------DYKDFDFHVPEN-
read248	635	------FKDYKDADFVHP---
read92	636	-------IDYKDHDRPLHR--
read565	637	------PTDYKDYDQPLH---
read717	638	-----EYDDYKDYDRPL----
read945	639	------MVDYKDYDRPAA---
read396	640	-------VDYKDQDRNLDH--
read853	641	------HVDYKDTDRPLD---
read135	642	------TLDYKDHDRPYP---
read867	643	------FLDYKDDDRNCP---
read329	644	-------LDYKDLDVPLAD--
read843	645	-------LDYKDQDRPCAD--
read871	646	----KNNHDYKDLDRT-----
read935	647	----QNVHDYKDEDRP-----
read324	648	--NTTPPLDYKDFD-------
read859	649	--NPRNPVDYKDFD-------
read342	650	--NHKNETDYKDYD-------
read28	651	-----LDYDYKDADWPM----
read382	652	----LLHYDYKDADRP-----
read771	653	-----NDYDYKDADMAT----
read34	654	----HTIYDYKDADRA-----
read562	655	----HTYVDYKNADRD-----
read228	656	------PVDYKDADRAPV---
read711	657	-------TDYKDADRHPLG--
read952	658	----LNWGDYKDADRH-----
read133	659	-----TYTDYKDADREM----
read265	660	------HTDYKDADT-LQV--
read925	661	-------TDYKDADTSCQN--
read465	662	----NPHNDYKDADTS-----
read628	663	------HNDYKDADRWLE---
read242	664	--MTYNVIDYKDAD-------
read346	665	--MHQNLLDYKDAD-------
read933	666	---NTNLQDYKDADQ------
read182	667	----FNARDYKDADIS-----
read446	668	---DMNTTDYKDADV------
read724	669	---DLDVRDYKDADV------
read282	670	----LIEFDYKDADIT-----
read820	671	-------TDYKDADIVYLA--
read667	672	---MSVSEDYKDADI------
read138	673	------STDYKDADVLLS---
read411	674	-------TDYKDQDKLLSY--
read594	675	-----SQTDYKDADVAS----
read885	676	-----SSTDYKDADPTP----
read309	677	----SIVVDYKDEDYS-----
read822	678	------PVDYKDEDYSSA---
read453	679	-------LDYKDQDYSSWQ--
read471	680	-----VMTDYKDHDYTS----
read991	681	-------TDYKDADYYNTW--
read333	682	-----LTTDYKDLDHYT----
read982	683	--HLILETDYKDLD-------
read442	684	-------TDYKDLDMSRVV--
read414	685	-----ITTDYKDHDWNI----
read580	686	-----HTTDYKDHDVPN----
read786	687	---RQHTTDYKDFDM------
read26	688	-------IDYKDFDRRSPF--
read430	689	---PHFKIDYKDFDV------
read708	690	---SYEKIDYKDDDR------
read200	691	--KPLWLIDYKDAD-------
read762	692	--KP--LIDYKDADNY-----
read732	693	------LIDYKDSDLYHL---
read545	694	--MVSILIDYKDED-------
read327	695	----TFPIDYKDMDHT-----
read522	696	------LIDYKDQDHTMM---
read65	697	-------IDYKDGDRSARH--
read377	698	-------IDYKDYDISYRC--
read335	699	-----PYIDYKDADYSM----
read541	700	-------IDYKDADHSITH--
read345	701	-------IDYKDYDKYIAL--
read518	702	------AIDYKDADKAII---
read141	703	-------IDYKDWDTWPNY--
read218	704	-------IDYKDADVGPRY--
read380	705	----TPYYDYKDMDNG-----
read810	706	-----IYHDYKDYDNKT----
read390	707	--HSIGYIDYKDMD-------
read706	708	--HLRQYIDYKDYD-------
read110	709	-------LDYKDADLLCST--
read293	710	-------LDYKDLDTLPAT--
read627	711	-TNSLR-LDYKDAD-------
read883	712	-ASSLV-LDYKDMD-------
read986	713	--RPLL-LDYKDHD-L-----
read987	714	---TLL-LDYKDRDTL-----
read831	715	--IFLKGLDYKDMD-------
read151	716	------MLDYKDWDMSPI---
read805	717	------TLDYKDHDHSPI---
read393	718	-------PDYKDADCSPTC--
read954	719	-------PDYKDYDCEPIE--
read437	720	-----TYLDYKDLDSTP----
read804	721	------YLDYKDQDSTPQ---
read287	722	------VLDYKDMDITPS---
read536	723	-----HYRDYKDFDTTP----
read684	724	-------KDYKDFDTTPGV--
read343	725	----STNYDYKDYDST-----
read948	726	----STNIDYKDQDRT-----
read166	727	-----CNEDYKDADVTV----
read409	728	-----YRNDYKDADQLP----
read677	729	----NTRYDYKDDDQQ-----
read466	730	-----ITSDYKDGDMWT----
read685	731	------NTDYKLGDKWTA---
read82	732	------IIDYKDMDKWTL---
read193	733	------HSDYKLADKWKP---
read206	734	------YHDYKDADKWKA---
read647	735	-------TDYKDADKWRRN--
read274	736	-------PDYKDNDKWQSA--
read821	737	-------PDYKDFDKSGHS--
read900	738	------ILDYKDRDVWQC---
read238	739	--------DYKDMDMWISRQ-
read961	740	-------TDYKDDDDSILR--
read469	741	----TLVYDYKDDDRT-----
read837	742	---TTLHRDYKDDDC------
read163	743	---STIPHDYKDDDS------
read196	744	-----IQTDYKDDDQWH----
read433	745	------FWDYKDDDLMHD---
read584	746	------IPDYKDDDYCTT---
read876	747	------HSDYKDDDSCMT---
read757	748	-------MDYKDFDLLTTP--
read942	749	-------SDYKDDDLSSTD--
read281	750	------IVDYKDDDNTYI---
read429	751	-------IDYKDDDCNYHA--
read487	752	------HIDYKDMDKTYA---
read802	753	------HHDYKDDDAAYA---
read388	754	--IS---VDYKDDDKIQ----
read511	755	--IYHHYVDYKDDD-------
read356	756	-----PVVDYKDDDPYM----
read53	757	---TKIHVDYKDADF------
read523	758	---TKQHPDYKDYDV------
read259	759	-----THSDYKDADCAV----
read953	760	---TETHSDYKMADL------
read600	761	--PIVQWMDYKDDD-------
read659	762	--TIPDWMDYKSAD-------
read568	763	-----MWPDYKDADGRM----
read965	764	--PNVWYDDYKDAD-------
read971	765	DTPPIW--DYKDAD-------
read250	766	---NAWYWDYKDSDP------
read198	767	------LQDYKMGDTTPM---
read311	768	------LWDYKLDDTCPS---
read880	769	---LGWLQDYKDDDT------
read528	770	-----NLWDYKDEDFNP----
read567	771	-----NLMDYKDHDPNT----
read512	772	---TQYMVDYKDSDT------
read950	773	--KTDYSWDYKDSD-------
read769	774	--DTTYSPDYKDLD-------
read131	775	---FQYVNDYKDLDY------
read485	776	---MLYHRDYKDQDY------
read598	777	---LDYARDYKDHDV------
read185	778	--SVRYIMDYKDFD-------
read733	779	--S-WYTMDYKNFDK------
read419	780	---MYYVEDYKEFDH------
read873	781	--KKYYVEDYKQWD-------
read179	782	-----ILEDYKELDCLS----
read908	783	-----ILEDYKDGDRTH----
read357	784	------LEDYKDLDTLYP---
read416	785	------LRDYKDEDTMYP---
read267	786	-----IFRDYKDED-PRN---
read702	787	------FRDYKDEDQPTP---
read780	788	----VLFRDYKDYDGL-----
read792	789	-----FVRDYKDYDQYY----
read271	790	----KLTYDYKDQD-TA----
read937	791	----KLSDDYKDQD-IR----
read632	792	---THPTQDYKDQD-I-----
read778	793	-----IDQDYKDQDRVM----
read432	794	----PKMHDYKDQD-IW----
read481	795	-----IIHDYKDQD-LTN---
read675	796	---NDVSHDYKDEDY------
read784	797	--FNTISHDYKMQD-------
read866	798	---TNASEDYKDHDP------
read970	799	---RNVSNDYKDHDV------
read164	800	----LYGMDYKNADTW-----
read165	801	----SYEYDYKLADTP-----
read415	802	----FEYHDYKNADTS-----
read824	803	---LFSHHDYKNQDT------
read197	804	-----LHHDYKNADTCF----
read459	805	-----LLNDYKNEDTLI----
read918	806	---VILLHDYKNEDT------
read903	807	----LLRHDYKDADTV-----
read305	808	--FDE-RWDYKNYDT------
read816	809	--NDAYRWDYKNYD-------
read878	810	--SDDDLYDYKNDD-------
read319	811	--LMNSDFDYKNED-------
read789	812	----NHDQDYKNFDIT-----
read531	813	---TQIDEDYKNADT------
read943	814	--KKWIDHDYKNAD-------
read367	815	--LIGVVEDYKNLD-------
read794	816	----SIWEDYKNLDLS-----
read527	817	-----LE-DYKNLDHWIS---
read691	818	-----LEQDYKNLDVWI----
read5	819	---TSIEMDYKWLDT------
read770	820	--WTVVEMDYKWHD-------
read171	821	---TATEWDYKLLDV------
read619	822	---TTTESDYKDYDV------
read45	823	---TITDYDYKMLDA------
read117	824	--TTITVEDYKDLD-------
read6	825	----TTYTDYKLLDTC-----
read116	826	--NQNTYTDYKWLD-------
read169	827	---DLIHTDYKWLDC------
read192	828	---HLALTDYKWLDT------
read174	829	--TNQSITDYKWLD-------
read226	830	---MNDIRDYKWLDC------
read247	831	---MNGYLDYKWLDK------
read60	832	----DMYWDYKYLDKP-----
read826	833	---SPMRWDYKDLDC------
read80	834	---NNFEWDYKMLDS------
read785	835	---N--ELDYKMLDSCP----
read604	836	-------TDYKDLDSCPMQ--
read132	837	-------TDYKMLD-CDLQV-
read709	838	---WYMSIDYKDLDF------
read960	839	---NYTSCDYKDLDC------
read9	840	-----LSIDYKDLDRNI----
read175	841	--NRYLVYDYKDLD-------
read975	842	----YLGPDYKDLDSI-----
read150	843	-----TSRDYKDLDTWI----
read692	844	-----TPIDYKDLDEWH----
read365	845	---SELQNDYKLLDT------
read972	846	---SKYMSDYKLLDT------
read379	847	----TLMNDYKDLDTH-----
read410	848	---LVSSNDYKDLDT------
read892	849	---TISSSDYKDLDT------
read499	850	------TTDYKDLDTQCT---
read502	851	-------TDYKDLDTSSTW--
read674	852	-----HHTDYKDLDTQN----
read857	853	------HYDYKDLDTCSE---
read36	854	--VTLHYFDYKDLD-------
read97	855	--ITLFTNDYKDLD-------
read64	856	--VNHETIDYKDLD-------
read641	857	---NKETRDYKWLDT------
read337	858	---N-ETYDYKDLDYK-----
read491	859	--ANMGTYDYKDLD-------
read128	860	-----HTFDYKDLDKAC----
read756	861	---NFKTLDYKDLDK------
read690	862	---N-RTFDYKDLDLW-----
read645	863	--------DYKDLDILQPGH-
read716	864	------IMDYKDLDIKPP---
read616	865	------TRDYKDLDIMVS---
read32	866	----SYTVDYKDLDQP-----
read761	867	--PNSCRVDYKDLD-------
read612	868	---HS-TVDYKDLDCS-----
read856	869	---HQFTVDYKDLDP------
read260	870	----PVHVDYKDLDSL-----
read397	871	---SDVAVDYKDLD-L-----
read100	872	----NSFVDYKDLDKL-----
read704	873	--SDNSKVDYKMLD-------
read112	874	-----SLIDYKDLDQCA----
read427	875	-------LDYKDLDQRAPV--
read915	876	--IPGSALDYKDLD-------
read272	877	------KQDYKDLDVWLI---
read728	878	---MHQWQDYKDLDV------
read278	879	----QTQVDYKDLDVL-----
read830	880	---HKTQQDYKMLDV------
read71	881	----TNWQDYKDLDYP-----
read973	882	----TYWFDYKCLDKP-----
read444	883	-----QWMDYKLLDTPS----
read447	884	---LSHWMDYKDLDT------
read474	885	------TQDYKDADTPQS---
read689	886	--------DYKDLDTPHSTR-
read296	887	---SDHIRDYKNLDT------
read755	888	---DPFERDYKDLDT------
read472	889	----HEYRDYKMLDTE-----
read904	890	----HEKQDYKMLDTP-----
read358	891	-----AQRDYKMLDTWH----
read664	892	----TQERDYKMLDTC-----
read834	893	-----QSRDYKMEDTPF----
read115	894	--PQMLLEDYKMLD-------
read500	895	--KQMLHEDYKMLD-------
read586	896	-----LFEDYKMLDPGH----
read548	897	----LLDWDYKMLDND-----
read841	898	---QLLIWDYKDLDS------
read404	899	----LLYSDYKMLDRH-----
read121	900	--NLLLFHDYKDLD-------
read864	901	--DLLAFYDYKVLD-------
read623	902	--EKHLFADYKDLD-------
read22	903	----NWNDDYKMFDLP-----
read951	904	------TDDYKMFDVPRR---
read476	905	-------HDYKMQDVPSPP--
read581	906	-------NDYKMQDMPPMQ--
read90	907	----NYIVDYKFLDTP-----
read176	908	----QDIVDYKMLDIP-----
read461	909	----ISIWDYKFGDVP-----
read573	910	------TPDYKDHDLPMK---
read818	911	-------MDYKDHDIPAKR--
read752	912	-----LIVDYKDHDSPH----
read401	913	-------NDYKDADTPAFT--
read575	914	-----NMNDYKNADVPA----
read714	915	-----TYRDYKDMDVPA----
read99	916	---LWLDYDYKNYDT------
read920	917	-FTLWSD-DYKYYD-------
read203	918	-FVMPFD-DYKLYD-------
read887	919	-SMMSFY-DYKNYD-------
read208	920	-FEMTLY-DYKDYD-------
read613	921	----PDY-DYKDSDKCL----
read921	922	-FDQPDS-DYKDYD-------
read109	923	---IPTDNDYKLYDT------
read552	924	---HYTQQDYKLYDT------
read258	925	----SDLQDYKLYDVP-----
read637	926	----DDDSDYKLYDPY-----
read783	927	--QQWTNPDYKDYD-------
read968	928	--QEWT-QDYKLYDP------
read227	929	----HDDNDYKQWDPH-----
read947	930	----HADMDYKDWDPQ-----
read455	931	-------SDYKDWDISNLP--
read881	932	-------NDYKMWDISVTR--
read482	933	--------DYKDWDPSSSCS-
read361	934	---FSPGLDYKLWDT------
read807	935	----SQKVDYKDWDLA-----
read29	936	-----IHYDYKMQDPQI----
read530	937	-----IHYDYKMQDSTT----
read605	938	----LSNYDYKNQDPH-----
read648	939	----LTYYDYKMQDLW-----
read101	940	--PENYYHDYKMMD-------
read916	941	-FPENY--DYKMSDT------
read43	942	----HYYYDYKMMDQT-----
read486	943	----VYTYDYKMDDLL-----
read899	944	----TYDYDYKMNDVP-----
read372	945	----NYMMDYKMGDAW-----
read957	946	---LFYSWDYKWGDA------
read572	947	----NDMTDYKWEDKH-----
read832	948	----YDMYDYKWQDMH-----
read670	949	------MYDYKWADACLA---
read85	950	---NNDYTDYKMQDV------
read751	951	--DAHDYTDYKMND-------
read229	952	-----DYSDYKMQDPEY----
read680	953	--FESAHLDYKMHD-------
read753	954	--FDSTHADYKMND-------
read153	955	--MNSAYNDYKMFD-------
read162	956	--HLHHYADYKMLD-------
read614	957	-----HYADYKMLDCVP----
read310	958	--IVAHYADYKMAD-------
read312	959	--SKTHYHDYKMHD-------
read760	960	--NKLRYLDYKYLD-------
read777	961	--HWLVYHDYKYED-------
read468	962	-----TYWDYKMSDCKA----
read979	963	-----LYWDYKFHDCHK----
read999	964	--ISESYWDYKAED-------
read381	965	-------PDYKNFDEWVNN--
read806	966	-----ELNDYKNYDEWR----
read27	967	-----HFHDYKNTDEWL----
read38	968	------PNDYKNGDKWLH---
read88	969	-----RDNDYKNLDTWL----
read106	970	--------DYKNHDTWLSIE-
read328	971	-----DEFDYKIQDTWL----
read521	972	-------LDYKNQDTWLYP--
read56	973	-----VEPDYKMLDTWL----
read70	974	--------DYKLLDTWLDLQ-
read59	975	-----NHTDYKLNDQWL----
read122	976	-----TWTDYKDNDLWL----
read47	977	-----NVNDYKDNDTWL----
read341	978	-----DRIDYKDYDNWL----
read906	979	-----RANDYKDYDVWL----
read84	980	-------HDYKLYDRWLCP--
read813	981	-------HDYKFYDTNLPP--
read687	982	-----EYHDYKLSDTWP----
read758	983	------DHDYKLSDRWSQ---
read299	984	----IEDSDYKMYDRW-----
read811	985	-----QDHDYKNYDKWM----
read73	986	-----RLHDYKMLDQWI----
read754	987	------SHDYKMLDKWVG---
read983	988	------PHDYKIEDQWFI---
read78	989	------PLDYKMLDRWIT---
read607	990	-------TDYKMDDRWYTC--
read653	991	------GFDYKMLDRWCD---
read291	992	-----HVIDYKMSDMWQ----
read534	993	-----PFHDYKMSDGWQ----
read498	994	------EHDYKMHDWWTP---
read911	995	-----SRIDYKMQDVWT----
read180	996	-------TDYKMYDSWALT--
read698	997	--------DYKLEDDWNLTA-
read434	998	----HHTKDYKDADSW-----
read723	999	-----HSKDYKLLDSWA----
read902	1000	--------NFTPEQEELIRM-
		:. :
