# Supplementary material for: DECODE enables high-throughput mapping of antibody epitopes at single amino acid resolution
Source: PLoS Biol. 2025 Jan 23;23(1):e3002707. doi: 10.1371/journal.pbio.3002707 (PMC11756784; doi:10.1371/journal.pbio.3002707)
Supplement: S1 Data — (XLSX uploaded to Zenodo: https://doi.org/10.5281/zenodo.14286317.) (ZIP) [file pbio.3002707.s018.zip › S1_Data/Fig.2_Data.xlsx]

## Sheet: Fig2ABC_Q
1000	943.218	884.185	806.521	716.863	636.852	562.814	483.144	374.48	273.742	206.449	159.005	115.825	81.8993	54.7349	35.567	21.4167	14.6137	8.48011	5.2071	3.08033	1.75489	1.03131	0.524127	0.324635	0.165718	0.104856	0.098094	0.054138	0.027088	0.023707	0.020326	0.013564	0.013564	0.013564	0.013564	0.006801	0.006801	0.006801	0.00342	0.00342	0.00342	3.9e-05	3.9e-05	3.9e-05	3.9e-05	3.9e-05	3.9e-05	3.9e-05	3.9e-05
1000	929.739	825.871	728.7	639.166	543.567	464.474	377.689	293.467	222.958	170.374	124.583	93.5212	66.8874	49.3221	34.8741	21.7279	14.864	10.1471	5.58915	3.40487	2.26878	1.65677	1.33555	0.855414	0.189308	0.064202	0.054059	0.047296	0.043915	0.043915	0.037152	0.027009	0.027009	0.027009	0.023627	0.016865	0.013484	0.013484	0.00334	0.00334	0.00334	-4.1e-05	-4.1e-05	-4.1e-05	-4.1e-05	-4.1e-05	-4.1e-05	-4.1e-05	-4.1e-05
1000	952.747	856.781	740.248	635.513	543.241	437.505	352.672	282.451	206.056	150.812	117.739	86.1871	59.4791	40.0305	29.3459	19.5844	13.2851	9.32904	6.04587	3.87175	2.98248	2.16085	1.33583	1.18367	0.919936	0.818499	0.79483	0.727206	0.027292	0.020529	0.020529	0.020529	0.020529	0.020529	0.013767	0.013767	0.007004	0.007004	0.007004	0.007004	0.007004	0.007004	0.007004	0.007004	0.007004	0.000242	0.000242	0.000242	0.000242
1000	964.085	879.432	788.117	699.06	609.666	527.676	427.076	332.478	258.301	199.267	144.141	104.89	71.729	49.0717	33.4472	24.3078	15.5606	9.05846	5.86658	3.4321	1.92069	1.05172	0.733881	0.497195	0.257127	0.169215	0.128641	0.125259	0.125259	0.040729	0.037347	0.037347	0.033966	0.033966	0.030585	0.013679	0.013679	0.010298	0.006916	0.000154	0.000154	0.000154	0.000154	0.000154	0.000154	0.000154	0.000154	0.000154	0.000154
1000	914.488	819.529	735.213	673.533	595.891	526.384	394.246	306.044	248.627	200.452	152.25	115.643	78.9079	56.1152	41.8837	30.0933	18.6546	11.8211	7.55395	5.16004	3.60128	2.34684	1.64355	1.03492	0.666365	0.622409	0.507447	0.466872	0.392484	0.37896	0.335003	0.199754	0.182847	0.179466	0.13551	0.084791	0.064504	0.044216	0.034073	0.020548	0.013785	0.007023	0.00026	0.00026	0.00026	0.00026	0.00026	0.00026	0.00026
1000	891.77	764.912	671.125	609.205	528.696	450.277	339.219	259.281	206.213	164.892	124.853	93.6797	68.358	51.9355	37.6905	26.7083	19.2088	15.0262	10.945	6.83002	5.12926	3.56037	1.97796	1.12927	0.86215	0.534171	0.36849	0.135185	0.118279	0.108135	0.037129	0.026986	0.026986	0.023604	0.013461	0.006698	0.006698	0.006698	0.003317	0.003317	0.003317	0.003317	0.003317	0.003317	0.003317	0.003317	0.003317	-6.4e-05	-6.4e-05
1000	954.425	871.979	783.525	708.341	613.483	520.646	423.285	333.248	262.743	203.026	146.43	109.275	78.2343	53.4569	36.0945	25.0954	16.5917	9.3153	6.26882	4.06088	2.5258	1.73459	1.11244	0.703311	0.483531	0.270513	0.213032	0.189364	0.17922	0.162314	0.162314	0.162314	0.030446	0.013539	0.006777	0.006777	0.006777	0.003396	0.003396	0.003396	1.4e-05	1.4e-05	1.4e-05	1.4e-05	1.4e-05	1.4e-05	1.4e-05	1.4e-05	1.4e-05
1000	954.912	859.835	761.211	688.255	598.343	490.549	389.304	305.982	239.88	186.971	139.212	104.438	78.6837	57.9673	43.4789	31.151	21.0988	15.1072	10.8807	7.76994	5.75474	3.79363	2.85027	1.74462	0.83169	0.405656	0.19264	0.108109	0.070916	0.067535	0.043866	0.040485	0.037104	0.033723	0.030341	0.030341	-9e-05	-9e-05	-9e-05	-9e-05	-9e-05	-9e-05	-9e-05	-9e-05	-9e-05	-9e-05	-9e-05	-9e-05	-9e-05
1000	929.749	804.535	699.568	637.64	534.467	416.411	320.24	248.703	187.303	141.904	99.9745	69.3492	48.663	34.6377	22.7425	14.6614	9.55231	6.43818	4.06117	2.87774	1.96818	0.967331	0.669781	0.453381	0.321512	0.213312	0.051012	0.034106	0.020581	0.0172	0.013819	0.007056	0.003675	0.003675	0.003675	0.000294	0.000294	0.000294	0.000294	0.000294	0.000294	0.000294	0.000294	0.000294	0.000294	0.000294	0.000294	0.000294	0.000294
1000	947.794	832.277	724.198	646.928	549.29	422.121	316.98	250.245	188.544	131.729	88.0006	58.8807	38.2418	24.0204	15.4524	9.78874	5.37281	3.05328	1.81574	0.990718	0.693168	0.497055	0.087924	0.067637	0.054112	0.040587	0.010156	0.010156	0.010156	0.010156	0.010156	1.2e-05	1.2e-05	1.2e-05	1.2e-05	1.2e-05	1.2e-05	1.2e-05	1.2e-05	1.2e-05	1.2e-05	1.2e-05	1.2e-05	1.2e-05	1.2e-05	1.2e-05	1.2e-05	1.2e-05	1.2e-05
1000	928.167	775.577	648.526	583.464	495.926	374.616	285.691	239.642	186.919	135.21	100.098	77.6634	54.9957	35.6247	24.2469	16.0305	9.86308	6.80643	4.73711	3.29332	1.51816	0.774285	0.212996	0.11494	0.077746	0.023646	0.016883	0.00674	0.003358	0.003358	0.003358	0.003358	-2.3e-05	-2.3e-05	-2.3e-05	-2.3e-05	-2.3e-05	-2.3e-05	-2.3e-05	-2.3e-05	-2.3e-05	-2.3e-05	-2.3e-05	-2.3e-05	-2.3e-05	-2.3e-05	-2.3e-05	-2.3e-05	-2.3e-05
1000	934.736	785.654	647.861	580.665	492.689	365.058	272.784	227.686	180.227	123.066	89.059	71.6287	49.7791	34.3572	24.7138	16.7848	9.82944	6.66456	5.34248	3.5504	1.30185	0.656024	0.483578	0.324658	0.162356	0.162356	0.108255	0.01696	0.013579	0.013579	0.013579	5.4e-05	5.4e-05	5.4e-05	5.4e-05	5.4e-05	5.4e-05	5.4e-05	5.4e-05	5.4e-05	5.4e-05	5.4e-05	5.4e-05	5.4e-05	5.4e-05	5.4e-05	5.4e-05	5.4e-05	5.4e-05
1000	949.576	829.432	706.674	646.69	568.565	434.053	333.538	288.45	235.291	172.171	133.397	111.017	76.5878	52.3955	41.224	27.8006	17.6908	11.0906	8.27408	5.52516	3.14816	1.51165	1.06533	0.713686	0.328227	0.291034	0.11521	0.020536	0.013774	0.007011	0.007011	0.007011	0.000249	0.000249	0.000249	0.000249	0.000249	0.000249	0.000249	0.000249	0.000249	0.000249	0.000249	0.000249	0.000249	0.000249	0.000249	0.000249	0.000249
1000	927.637	780.775	658.5	599.303	514.104	395.832	305.49	256.768	204.038	154.267	121.41	97.4036	68.118	48.2401	37.3627	25.6773	16.007	10.242	8.4195	5.30877	2.05265	1.42036	0.970657	0.575053	0.422898	0.304555	0.135493	0.061106	0.007006	0.000244	0.000244	0.000244	0.000244	0.000244	0.000244	0.000244	0.000244	0.000244	0.000244	0.000244	0.000244	0.000244	0.000244	0.000244	0.000244	0.000244	0.000244	0.000244	0.000244
1000	919.646	752.624	606.83	535.969	446.905	323.776	230.255	181.47	136.037	94.3025	70.1809	51.7972	35.388	26.9349	19.0938	11.5401	7.53324	5.94742	4.35484	2.43766	1.5281	1.06486	0.659107	0.510331	0.131628	0.087671	0.087671	0.047096	0.047096	0.036952	-0.000242	-0.000242	-0.000242	-0.000242	-0.000242	-0.000242	-0.000242	-0.000242	-0.000242	-0.000242	-0.000242	-0.000242	-0.000242	-0.000242	-0.000242	-0.000242	-0.000242	-0.000242	-0.000242
1000	890.884	713.757	596.87	550.223	441.373	310.649	240.498	198.497	145.324	107.962	85.3353	63.8782	44.1793	33.8192	26.5157	16.1353	10.8944	7.28317	4.90953	2.79287	1.73116	0.963614	0.767501	0.368513	0.229881	0.128444	0.084487	0.050675	0.050675	0.047294	0.047294	0.043912	0.043912	0.03715	-4.4e-05	-4.4e-05	-4.4e-05	-4.4e-05	-4.4e-05	-4.4e-05	-4.4e-05	-4.4e-05	-4.4e-05	-4.4e-05	-4.4e-05	-4.4e-05	-4.4e-05	-4.4e-05	-4.4e-05
1000	941.984	795.376	660.343	595.037	504.688	376.922	286.839	235.799	173.083	115.673	88.9508	64.173	41.6303	30.6209	22.5498	13.9107	8.10493	5.23084	3.32717	2.09976	1.58919	1.02789	0.551129	0.442927	0.229905	0.074366	0.037171	0.030409	0.027028	0.010121	0.00674	-2.3e-05	-2.3e-05	-2.3e-05	-2.3e-05	-2.3e-05	-2.3e-05	-2.3e-05	-2.3e-05	-2.3e-05	-2.3e-05	-2.3e-05	-2.3e-05	-2.3e-05	-2.3e-05	-2.3e-05	-2.3e-05	-2.3e-05	-2.3e-05
1000	939.704	802.039	676.768	601.055	513.716	405.031	310.255	235.344	161.561	113.782	82.1278	54.1376	32.8155	22.0091	15.5575	10.2151	6.72222	4.76447	2.67484	1.22766	0.500684	0.321477	0.101694	0.050975	0.030687	0.023924	0.003637	0.000255	0.000255	0.000255	0.000255	0.000255	0.000255	0.000255	0.000255	0.000255	0.000255	0.000255	0.000255	0.000255	0.000255	0.000255	0.000255	0.000255	0.000255	0.000255	0.000255	0.000255	0.000255
1000	947.787	839.533	730.576	654.936	561.231	468.395	374.557	287.373	215.765	157.285	105.401	69.6968	52.3378	37.9001	22.8571	15.0939	10.7828	7.10737	4.30772	3.32716	2.1133	1.16994	0.568081	0.382114	0.338158	0.108234	0.094709	0.037228	0.010179	0.010179	3.5e-05	3.5e-05	3.5e-05	3.5e-05	3.5e-05	3.5e-05	3.5e-05	3.5e-05	3.5e-05	3.5e-05	3.5e-05	3.5e-05	3.5e-05	3.5e-05	3.5e-05	3.5e-05	3.5e-05	3.5e-05	3.5e-05
1000	938.739	838.016	761.423	713.85	614.894	532.925	464.75	414.324	366.355	281.626	220.196	195.189	175.92	149.462	134.122	124.79	114.734	102.829	92.7802	88.3372	82.8867	73.9841	65.9504	60.1719	55.3131	48.7028	41.2845	35.2017	29.7647	24.8754	20.2296	16.4968	13.0919	10.0691	7.33036	6.05903	4.61526	3.04977	2.46482	1.72772	0.841844	0.344807	0.250134	0.23999	0.09798	0.074311	0.040499	0.023593	0.023593
1000	946.598	858.54	768.026	712.077	649.453	589.271	535.931	488.718	440.5	392.148	348.421	326.938	313.59	293.445	277.936	268.232	258.681	245.738	235.29	225.786	215.2	199.485	181.988	166.959	151.727	133.367	114.657	98.3766	83.6959	70.1782	57.8237	45.8613	37.8515	29.6084	22.1463	17.0103	12.1314	8.87875	7.01238	5.16291	3.74284	1.77842	1.20025	0.906091	0.868899	0.544312	0.165627	0.165627	0.016858
1000	882.679	789.747	673	606.34	527.929	482.949	407.761	336.252	286.573	230.36	194.761	173.297	161.618	142.241	131.333	122.431	114.563	107.229	102.657	97.8425	92.0133	85.9947	80.7775	75.1917	69.5146	62.6947	56.9432	51.1039	45.65	40.0135	34.8842	28.9096	24.3652	20.2029	16.6188	14.4616	11.6958	9.0517	6.44479	5.28842	3.93594	2.93172	2.40087	1.85987	1.43384	0.821843	0.578396	0.419479	0.230132
1000	915.915	800.795	706.701	643.362	539.209	464.816	391.153	327.999	274.573	220.613	178.325	150.281	133.426	110.001	98.2584	90.8535	79.2965	72.5171	68.2669	65.6837	60.3785	56.605	53.1494	50.6541	46.9821	43.6245	40.7133	37.2611	34.2822	30.83	26.5798	24.196	20.9162	18.9822	16.8723	14.2721	11.628	10.5021	8.80468	7.48262	6.262	4.50715	3.13775	2.58661	2.03209	0.801322	0.642405	0.584924	0.321188
1000	889.875	773.506	685.625	635.635	558.948	497.583	433.371	382.262	340.86	289.098	246.626	223.62	208.672	184.91	174.381	164.116	153.374	143.22	137.134	132.076	124.634	117.797	111.39	105.679	99.7278	93.8851	86.6359	79.7247	74.3757	65.801	57.4732	49.7473	43.1032	36.9461	29.7206	24.172	20.0064	15.5906	12.4123	10.1266	7.82741	5.86971	4.20955	3.68208	3.16477	2.62039	2.56291	1.62295	0.79794
1000	932.175	822.462	715.25	637.446	556.617	477.376	412.802	356.521	306.946	268.503	233.702	208.546	189.632	174.934	165.193	158.15	153.128	147.046	141.97	137.832	133.23	129.183	124.388	118.917	111.888	104.375	96.0096	88.0334	78.8163	70.5357	63.6955	54.9585	45.2646	39.7465	31.8548	26.1	21.1532	16.0476	12.0983	9.83294	6.84396	5.16688	3.45599	2.58702	2.02912	1.32245	1.00123	0.767928	0.744259
1000	882.319	750.477	640.438	558.776	461.544	373.313	309.682	257.281	210.826	161.492	124.908	99.8368	83.9993	61.3961	48.8958	42.4815	34.8299	28.1249	23.922	20.6524	18.1706	15.824	14.2483	13.3286	11.78	11.0903	9.84261	9.02097	8.13509	6.74879	5.76147	4.73358	4.0641	3.77331	3.16131	2.38363	1.83587	1.41322	1.13257	1.00747	0.726827	0.456329	0.277124	0.266981	0.212881	0.124969	0.118207	-0.000136	-0.000136
1000	946.409	859.474	767.538	701.89	608.599	506.8	435.816	380.806	323.583	272.45	233.937	204.212	176.064	153.001	136.718	122.73	110.801	100.347	93.3106	87.1061	79.6337	74.1257	68.2222	62.7278	57.514	52.3915	48.1312	42.9241	37.5582	33.4027	29.8728	25.2676	20.4393	17.3996	14.2213	11.8139	8.9129	6.3466	4.4802	2.86738	2.44811	1.81922	1.19032	1.00435	0.700049	0.213161	0.206399	0.013672	0.003528
1000	953.641	865.326	774.11	707.819	612.999	520.099	450.004	391.142	325.761	272.217	230.67	195.274	164.484	139.811	114	95.5961	83.0486	69.1587	58.9713	49.8556	43.6274	36.0063	31.0055	27.2625	22.0858	19.6751	16.8788	14.3835	12.1316	10.5121	8.23653	5.84942	4.51385	3.51978	2.48852	1.87653	1.42007	1.06842	0.622106	0.402328	0.250175	0.169026	0.091259	0.03716	0.020254	0.006729	0.006729	-3.3e-05	-3.3e-05
1000	884.158	738.18	616.447	531.19	428.246	342.022	279.811	220.373	162.544	122.581	92.3584	71.4828	54.837	40.6527	30.8369	23.1243	15.7464	10.972	7.67529	5.64991	4.37856	3.5231	2.04886	1.72088	1.48081	0.797792	0.55434	0.479952	0.10125	0.097869	-0.000188	-0.000188	-0.000188	-0.000188	-0.000188	-0.000188	-0.000188	-0.000188	-0.000188	-0.000188	-0.000188	-0.000188	-0.000188	-0.000188	-0.000188	-0.000188	-0.000188	-0.000188	-0.000188
1000	832.433	669.29	558.107	495.782	406.265	330.701	275.031	223.349	168.56	128.253	100.057	73.2577	54.3568	40.8522	28.1862	19.6858	13.9849	10.5901	7.47264	4.39571	2.99588	1.94431	1.14295	0.57152	0.361883	0.172533	0.050807	0.027139	0.020376	0.006851	0.006851	8.9e-05	8.9e-05	8.9e-05	8.9e-05	8.9e-05	8.9e-05	8.9e-05	8.9e-05	8.9e-05	8.9e-05	8.9e-05	8.9e-05	8.9e-05	8.9e-05	8.9e-05	8.9e-05	8.9e-05	8.9e-05
1000	950.82	870.1	772.19	692.807	609.54	518.458	441.716	376.209	309.376	252.491	203.789	159.75	121.382	93.446	71.8403	49.5752	34.4309	25.8596	19.8613	13.4708	8.77424	5.75483	4.47673	3.22906	2.1606	1.31192	0.794593	0.385466	0.189356	0.135257	0.111588	0.077776	0.037202	0.010152	8e-06	8e-06	8e-06	8e-06	8e-06	8e-06	8e-06	8e-06	8e-06	8e-06	8e-06	8e-06	8e-06	8e-06	8e-06
1000	928.914	809.193	681.355	593.41	494.862	409.109	339.91	272.637	219.481	181.203	143.923	111.266	85.9675	69.8358	52.3144	37.7785	29.2004	21.7008	15.7667	11.1209	7.99665	5.70079	3.64162	2.71854	1.84956	1.1767	0.730373	0.284049	0.071031	0.01355	0.010169	0.006788	0.003406	0.003406	2.5e-05	2.5e-05	2.5e-05	2.5e-05	2.5e-05	2.5e-05	2.5e-05	2.5e-05	2.5e-05	2.5e-05	2.5e-05	2.5e-05	2.5e-05	2.5e-05	2.5e-05
1000	889.094	729.547	617.505	549.725	426.15	341.353	277.661	215.95	163.142	130.838	101.015	74.5026	57.4071	44.8864	35.0571	25.6471	19.084	13.471	9.34925	6.78963	5.70086	4.1962	2.67463	1.59262	1.20716	0.412557	0.145437	0.111624	0.094718	0.037236	0.013567	4.2e-05	4.2e-05	4.2e-05	4.2e-05	4.2e-05	4.2e-05	4.2e-05	4.2e-05	4.2e-05	4.2e-05	4.2e-05	4.2e-05	4.2e-05	4.2e-05	4.2e-05	4.2e-05	4.2e-05	4.2e-05
1000	941.293	848.972	753.945	676.469	586.53	508.06	432.914	345.131	279.377	232.278	189.48	149.407	118.454	95.7729	73.359	57.7412	47.0363	34.5326	25.2106	18.7423	14.8877	11.0398	7.32723	4.54786	2.84711	2.12014	1.58591	0.990812	0.68312	0.578302	0.574921	0.067737	0.064355	0.006875	0.006875	0.006875	0.006875	0.000112	0.000112	0.000112	0.000112	0.000112	0.000112	0.000112	0.000112	0.000112	0.000112	0.000112	0.000112
1000	966.909	872.702	754.819	664.552	589.007	520.39	436.479	339.941	267.255	218.056	178.531	137.816	103.035	81.6593	62.1296	46.4849	35.3472	27.2594	18.2587	12.3821	9.11246	6.56641	5.13616	2.7524	1.80228	1.06856	0.855542	0.750724	0.649288	0.456559	0.439653	0.006857	9.5e-05	9.5e-05	9.5e-05	9.5e-05	9.5e-05	9.5e-05	9.5e-05	9.5e-05	9.5e-05	9.5e-05	9.5e-05	9.5e-05	9.5e-05	9.5e-05	9.5e-05	9.5e-05	9.5e-05
1000	928.02	764.936	595.985	496.174	400.376	310.063	222.553	155.928	112.412	82.544	56.9107	37.8844	24.9239	16.3761	11.5881	7.28707	4.91002	3.11793	1.71808	1.12973	0.862604	0.585337	0.423034	0.365552	0.341883	0.074759	0.02404	0.010515	0.003752	0.003752	0.000371	0.000371	0.000371	0.000371	0.000371	0.000371	0.000371	0.000371	0.000371	0.000371	0.000371	0.000371	0.000371	0.000371	0.000371	0.000371	0.000371	0.000371	0.000371
1000	946.18	798.861	658.334	578.602	487.168	399.497	316.12	238.308	184.641	143.006	105.148	73.3354	52.94	37.7144	27.1852	19.6755	12.673	7.94257	3.98987	2.53932	1.72106	1.21387	0.764161	0.392224	0.158918	0.08453	0.040574	0.016905	0.006762	-1e-06	-1e-06	-1e-06	-1e-06	-1e-06	-1e-06	-1e-06	-1e-06	-1e-06	-1e-06	-1e-06	-1e-06	-1e-06	-1e-06	-1e-06	-1e-06	-1e-06	-1e-06	-1e-06	-1e-06
1000	947.675	812.624	657.787	554.498	482.536	410.671	323.669	237.134	176.812	125.106	85.1955	54.428	36.3791	24.7408	16.5853	9.82273	5.74151	3.73304	2.61723	1.88687	1.00774	0.57832	0.270625	0.138755	0.047461	0.033936	0.010267	0.006886	0.000123	0.000123	0.000123	0.000123	0.000123	0.000123	0.000123	0.000123	0.000123	0.000123	0.000123	0.000123	0.000123	0.000123	0.000123	0.000123	0.000123	0.000123	0.000123	0.000123	0.000123
1000	855.091	629.679	484.995	416.797	354.824	277.487	197.154	131.969	97.6257	72.0799	45.2222	27.1694	19.2165	13.7962	9.65059	6.02915	3.06033	2.13384	1.39333	0.771157	0.30453	0.189564	0.135463	0.121937	0.061073	0.040785	0.034022	0.030641	0.030641	0.00359	0.000209	0.000209	0.000209	0.000209	0.000209	0.000209	0.000209	0.000209	0.000209	0.000209	0.000209	0.000209	0.000209	0.000209	0.000209	0.000209	0.000209	0.000209	0.000209
1000	904.506	742.891	633.997	544.442	443.117	348.984	264.819	192.859	145.786	112.425	79.5744	55.6083	39.3446	27.7165	19.8146	13.4645	9.14996	6.28266	4.53454	2.61061	1.5827	0.83206	0.595371	0.328251	0.172713	0.078037	0.044225	0.037462	0.023937	0.017175	0.010412	0.00365	0.00365	0.00365	0.00365	0.000268	0.000268	0.000268	0.000268	0.000268	0.000268	0.000268	0.000268	0.000268	0.000268	0.000268	0.000268	0.000268	0.000268
1000	905.153	739.711	628.811	568.424	489.239	413.851	321.381	238.564	190.159	154.934	118.943	93.7625	70.0634	53.9112	39.7674	31.1486	23.0065	17.3124	13.3901	9.98514	7.16177	4.22683	3.32065	2.26231	1.69425	1.24454	1.08224	0.362031	0.328218	0.30793	0.071241	0.050953	0.034046	0.003615	0.003615	0.003615	0.003615	0.003615	0.003615	0.000234	0.000234	0.000234	0.000234	0.000234	0.000234	0.000234	0.000234	0.000234	0.000234
1000	831.13	629.186	527.648	471.088	402.743	320.916	241.363	177.812	142.482	108.502	81.979	61.421	44.376	31.9938	24.6936	18.5767	13.3458	9.4066	7.1107	5.22056	3.79027	2.74206	1.46731	0.774146	0.479973	0.321051	0.253425	0.155367	0.023497	0.013353	0.013353	0.013353	0.009971	-0.000173	-0.000173	-0.000173	-0.000173	-0.000173	-0.000173	-0.000173	-0.000173	-0.000173	-0.000173	-0.000173	-0.000173	-0.000173	-0.000173	-0.000173	-0.000173
1000	863.573	703.456	615.044	555.217	448.205	367.484	275.593	204.242	160.59	125.122	92.5009	67.2024	43.7873	31.6384	23.7229	17.7109	12.2331	8.39874	5.47055	3.78329	2.88724	2.0453	1.30818	0.949762	0.530482	0.330986	0.21264	0.057101	0.013144	0.013144	0.013144	-0.000381	-0.000381	-0.000381	-0.000381	-0.000381	-0.000381	-0.000381	-0.000381	-0.000381	-0.000381	-0.000381	-0.000381	-0.000381	-0.000381	-0.000381	-0.000381	-0.000381	-0.000381
1000	936.63	846.956	773.564	709.609	627.412	551.258	423.116	322.527	265.509	219.829	165.318	122.852	86.1736	61.8932	48.1723	35.3169	24.1318	15.8986	9.54181	7.4725	5.50462	3.85796	2.39389	1.84274	1.26455	1.03463	0.618736	0.510537	0.338094	0.013495	0.003351	0.003351	-3e-05	-3e-05	-3e-05	-3e-05	-3e-05	-3e-05	-3e-05	-3e-05	-3e-05	-3e-05	-3e-05	-3e-05	-3e-05	-3e-05	-3e-05	-3e-05	-3e-05
1000	924.499	818.069	738.01	695.688	624.343	527.251	433.37	354.731	294.751	252.2	199.856	150.729	112.026	83.4949	64.158	49.4093	35.0933	23.5601	15.7495	12.3852	9.12577	5.61946	3.23572	2.67782	1.31181	0.838444	0.557804	0.250115	0.216303	0.141916	0.135154	0.12501	0.01343	0.010049	0.010049	-9.4e-05	-9.4e-05	-9.4e-05	-9.4e-05	-9.4e-05	-9.4e-05	-9.4e-05	-9.4e-05	-9.4e-05	-9.4e-05	-9.4e-05	-9.4e-05	-9.4e-05	-9.4e-05
1000	939.682	817.343	714.276	655.326	556.394	436.54	340.644	267.658	212.38	164.54	120.342	86.7038	62.8598	46.4171	32.6252	20.693	13.5958	9.68038	6.7624	4.29073	2.20453	1.23412	0.845282	0.618741	0.415868	0.273857	0.11494	0.040553	0.037172	0.033791	0.033791	0.033791	-2.1e-05	-2.1e-05	-2.1e-05	-2.1e-05	-2.1e-05	-2.1e-05	-2.1e-05	-2.1e-05	-2.1e-05	-2.1e-05	-2.1e-05	-2.1e-05	-2.1e-05	-2.1e-05	-2.1e-05	-2.1e-05	-2.1e-05
1000	959.99	879.955	787.592	725.28	643.01	522.445	390.815	307.38	236.459	187.253	137.019	96.588	68.297	51.9455	36.0437	22.7623	14.9145	9.91361	5.93726	4.47995	2.884	1.85611	1.32864	0.868788	0.378509	0.233116	0.05391	0.023479	0.020098	-0.00019	-0.00019	-0.00019	-0.00019	-0.00019	-0.00019	-0.00019	-0.00019	-0.00019	-0.00019	-0.00019	-0.00019	-0.00019	-0.00019	-0.00019	-0.00019	-0.00019	-0.00019	-0.00019	-0.00019
1000	950.056	868.101	775.363	698.823	628.424	552.659	435.959	312.015	241.189	194.468	147.014	107.624	78.5418	59.8676	42.3631	29.7107	19.141	14.1131	8.6524	6.1672	3.81387	2.08945	1.25091	0.889117	0.507038	0.388695	0.145247	0.013379	0.009998	0.006617	0.006617	0.003236	0.003236	-0.000145	-0.000145	-0.000145	-0.000145	-0.000145	-0.000145	-0.000145	-0.000145	-0.000145	-0.000145	-0.000145	-0.000145	-0.000145	-0.000145	-0.000145	-0.000145
1000	947.181	852.944	742.351	640.159	539.949	456.581	337.254	232.813	182.007	145.546	105.893	77.9164	57.1797	44.1824	32.9501	18.8201	12.1658	9.50141	6.18445	4.03738	2.92835	1.29523	0.595315	0.429636	0.240288	0.165902	0.115183	0.023891	0.023891	0.017128	0.000222	0.000222	0.000222	0.000222	0.000222	0.000222	0.000222	0.000222	0.000222	0.000222	0.000222	0.000222	0.000222	0.000222	0.000222	0.000222	0.000222	0.000222	0.000222
1000	916.238	788.912	679.505	590.538	468.326	358.729	253.983	174.96	119.418	87.0202	58.5464	39.5102	27.4662	20.538	12.0917	7.66894	4.03408	2.62748	1.57591	1.0349	0.710304	0.351891	0.263978	0.179447	0.044196	0.037434	0.034052	0.00024	0.00024	0.00024	0.00024	0.00024	0.00024	0.00024	0.00024	0.00024	0.00024	0.00024	0.00024	0.00024	0.00024	0.00024	0.00024	0.00024	0.00024	0.00024	0.00024	0.00024	0.00024
1000	959.726	889.849	814.865	734.67	637.709	548.832	451.758	333.234	251.686	192.02	145.107	104.161	79.6308	58.6876	41.501	29.0277	20.2602	13.5721	9.19679	5.41994	4.04378	2.65747	1.69382	1.10549	0.652404	0.26018	0.091119	0.080975	0.064069	0.037019	0.037019	-0.000175	-0.000175	-0.000175	-0.000175	-0.000175	-0.000175	-0.000175	-0.000175	-0.000175	-0.000175	-0.000175	-0.000175	-0.000175	-0.000175	-0.000175	-0.000175	-0.000175	-0.000175
1000	964.654	895.486	809.23	728.056	646.776	569.778	460.929	356.763	279.188	226.74	175.353	134.073	98.5789	69.7266	47.9925	34.8093	24.3006	16.507	11.6008	7.04293	4.97364	2.84686	1.60935	1.05821	0.655847	0.358301	0.155429	0.118236	0.020181	0.006656	0.006656	0.006656	0.006656	0.006656	-0.000106	-0.000106	-0.000106	-0.000106	-0.000106	-0.000106	-0.000106	-0.000106	-0.000106	-0.000106	-0.000106	-0.000106	-0.000106	-0.000106	-0.000106
1000	950.235	865.447	755.945	646.318	532.925	439.311	351.266	273.424	210.412	161.031	117.637	82.6195	58.302	39.4857	25.092	16.1047	10.9618	6.64736	3.76317	1.81897	0.878988	0.490147	0.16893	0.084399	0.037062	0.026918	0.020156	0.006631	-0.000131	-0.000131	-0.000131	-0.000131	-0.000131	-0.000131	-0.000131	-0.000131	-0.000131	-0.000131	-0.000131	-0.000131	-0.000131	-0.000131	-0.000131	-0.000131	-0.000131	-0.000131	-0.000131	-0.000131	-0.000131
1000	938.735	825.98	723.525	629.207	535.988	439.357	345.465	247.553	176.429	132.578	94.5406	63.1408	40.7472	25.9171	16.6729	10.1571	5.91703	3.81051	2.17738	1.25768	0.689626	0.321069	0.182438	0.033663	0.006613	0.003232	0.003232	-0.000149	-0.000149	-0.000149	-0.000149	-0.000149	-0.000149	-0.000149	-0.000149	-0.000149	-0.000149	-0.000149	-0.000149	-0.000149	-0.000149	-0.000149	-0.000149	-0.000149	-0.000149	-0.000149	-0.000149	-0.000149	-0.000149
1000	975.304	900.743	768.355	642.225	523.606	430.917	339.273	247.107	178.258	132.581	96.3018	68.2676	43.7537	31.2667	21.3461	14.2928	8.80157	5.4203	3.6688	1.98155	1.18356	0.855581	0.375439	0.240189	0.131988	0.060981	0.040693	0.010262	0.003499	0.000118	0.000118	0.000118	0.000118	0.000118	0.000118	0.000118	0.000118	0.000118	0.000118	0.000118	0.000118	0.000118	0.000118	0.000118	0.000118	0.000118	0.000118	0.000118	0.000118
1000	941.997	798.454	661.762	565.721	484.224	409.292	322.236	235.297	173.386	129.231	96.4439	70.5232	48.5755	31.9398	21.6742	14.8575	9.51502	5.99509	3.85135	2.36358	1.55883	1.22409	0.486964	0.131927	0.054158	0.050776	0.044014	0.003438	5.7e-05	5.7e-05	5.7e-05	5.7e-05	5.7e-05	5.7e-05	5.7e-05	5.7e-05	5.7e-05	5.7e-05	5.7e-05	5.7e-05	5.7e-05	5.7e-05	5.7e-05	5.7e-05	5.7e-05	5.7e-05	5.7e-05	5.7e-05	5.7e-05
1000	959.311	839.21	711.348	616.584	523.696	430.447	343.294	254.7	185.913	138.208	101.492	69.9438	46.1369	34.093	22.4244	14.7998	9.79217	4.24353	1.99502	1.1869	0.622233	0.331446	0.28749	0.131954	0.118429	0.09476	0.091379	0.003467	8.5e-05	8.5e-05	8.5e-05	8.5e-05	8.5e-05	8.5e-05	8.5e-05	8.5e-05	8.5e-05	8.5e-05	8.5e-05	8.5e-05	8.5e-05	8.5e-05	8.5e-05	8.5e-05	8.5e-05	8.5e-05	8.5e-05	8.5e-05	8.5e-05
1000	960.927	868.68	760.109	668.993	596.866	523.103	425.416	328.062	261.507	214.063	173.523	124.872	88.2047	64.5095	50.2172	37.2808	23.1272	14.4747	9.44683	5.60238	3.42827	2.41053	1.2102	0.892367	0.632014	0.432523	0.320943	0.138358	0.138358	0.131596	-0.000272	-0.000272	-0.000272	-0.000272	-0.000272	-0.000272	-0.000272	-0.000272	-0.000272	-0.000272	-0.000272	-0.000272	-0.000272	-0.000272	-0.000272	-0.000272	-0.000272	-0.000272	-0.000272
1000	964.948	876.663	772.074	666.443	572.464	480.551	377.132	288.065	222.487	174.001	132.109	95.4139	68.1987	49.9911	36.0132	26.3497	17.4673	10.9077	7.59075	4.73701	3.54344	2.1098	1.4268	1.29155	0.726882	0.422572	0.239986	0.19603	0.189267	0.179124	0.0033	-8.1e-05	-8.1e-05	-8.1e-05	-8.1e-05	-8.1e-05	-8.1e-05	-8.1e-05	-8.1e-05	-8.1e-05	-8.1e-05	-8.1e-05	-8.1e-05	-8.1e-05	-8.1e-05	-8.1e-05	-8.1e-05	-8.1e-05	-8.1e-05
1000	921.688	770.549	652.123	586.149	512.219	385.914	293.871	229.706	184.276	144.797	106.357	78.5495	54.4178	38.4685	26.9047	19.236	12.8048	8.17245	5.48435	3.27977	1.8326	1.28821	0.737066	0.496996	0.233257	0.118294	0.084482	0.003331	-5e-05	-5e-05	-5e-05	-5e-05	-5e-05	-5e-05	-5e-05	-5e-05	-5e-05	-5e-05	-5e-05	-5e-05	-5e-05	-5e-05	-5e-05	-5e-05	-5e-05	-5e-05	-5e-05	-5e-05	-5e-05
1000	937.34	844.37	727.068	628.419	551.653	449.158	374.982	299.426	244.949	199.868	156.285	114.975	84.6582	61.6223	45.3081	33.5788	23.6854	15.5266	10.6543	6.17754	3.95947	2.27563	1.48104	0.774371	0.480205	0.169134	0.071079	0.030505	7.4e-05	7.4e-05	7.4e-05	7.4e-05	7.4e-05	7.4e-05	7.4e-05	7.4e-05	7.4e-05	7.4e-05	7.4e-05	7.4e-05	7.4e-05	7.4e-05	7.4e-05	7.4e-05	7.4e-05	7.4e-05	7.4e-05	7.4e-05	7.4e-05
1000	886.182	765.778	677.648	615.996	560.072	450.717	364.058	299.261	242.234	195.009	153.482	117.856	87.9486	59.3905	42.346	30.2549	22.627	14.857	8.92971	5.88663	4.30085	3.56713	1.43359	0.97036	0.385411	0.304262	0.165633	0.098009	0.013478	0.010097	0.003335	-4.6e-05	-4.6e-05	-4.6e-05	-4.6e-05	-4.6e-05	-4.6e-05	-4.6e-05	-4.6e-05	-4.6e-05	-4.6e-05	-4.6e-05	-4.6e-05	-4.6e-05	-4.6e-05	-4.6e-05	-4.6e-05	-4.6e-05	-4.6e-05
1000	905.157	769.721	673.262	610.946	532.066	392.04	300.862	239.539	190.265	145.947	101.62	75.3172	54.4753	36.0307	24.6021	15.8108	10.8741	6.77937	4.03378	2.53588	1.59588	1.02783	0.277184	0.209558	0.050638	0.033732	0.023588	0.0033	-8.1e-05	-8.1e-05	-8.1e-05	-8.1e-05	-8.1e-05	-8.1e-05	-8.1e-05	-8.1e-05	-8.1e-05	-8.1e-05	-8.1e-05	-8.1e-05	-8.1e-05	-8.1e-05	-8.1e-05	-8.1e-05	-8.1e-05	-8.1e-05	-8.1e-05	-8.1e-05	-8.1e-05
1000	910.402	787.031	696.118	634.499	566.665	426.648	326.149	263.147	211.367	158.621	114.148	81.9876	57.0649	40.4564	28.257	18.3027	12.3753	8.84529	5.64664	3.92898	2.71511	1.81232	1.28823	0.794569	0.273858	0.155514	0.060839	0.037171	0.013502	0.010121	0.00674	0.00674	-2.3e-05	-2.3e-05	-2.3e-05	-2.3e-05	-2.3e-05	-2.3e-05	-2.3e-05	-2.3e-05	-2.3e-05	-2.3e-05	-2.3e-05	-2.3e-05	-2.3e-05	-2.3e-05	-2.3e-05	-2.3e-05	-2.3e-05
1000	916.549	819.696	732.664	668.742	602.407	493.615	417.616	359.726	297.37	235.119	178.993	132.13	100.963	74.1267	54.5665	36.0848	23.9564	17.8735	12.6731	8.40595	6.6308	4.23013	3.13123	2.21153	1.01457	0.412708	0.277458	0.189546	0.125302	0.030627	0.020483	0.006959	0.003577	0.003577	0.003577	0.003577	0.000196	0.000196	0.000196	0.000196	0.000196	0.000196	0.000196	0.000196	0.000196	0.000196	0.000196	0.000196	0.000196
1000	881.492	769.279	672.512	608.415	511.134	397.407	322.325	268.659	217.782	171.538	138.549	96.9418	70.1225	54.7483	42.1804	31.1206	21.5417	17.5147	12.4767	7.22566	4.79797	3.42858	1.75827	1.04822	0.679669	0.405791	0.226588	0.175869	0.125151	0.111627	0.081196	0.044003	4.7e-05	4.7e-05	4.7e-05	4.7e-05	4.7e-05	4.7e-05	4.7e-05	4.7e-05	4.7e-05	4.7e-05	4.7e-05	4.7e-05	4.7e-05	4.7e-05	4.7e-05	4.7e-05	4.7e-05
1000	950.576	866.007	756.13	691.094	584.564	458.19	361.12	290.477	230.145	174.438	123.271	83.996	60.8619	47.2154	33.4336	22.279	15.7938	11.5773	7.56717	4.69989	2.74216	2.21131	1.32881	0.801336	0.294151	0.196095	0.064227	0.054084	0.033796	0.027034	0.006747	0.003365	0.003365	-1.6e-05	-1.6e-05	-1.6e-05	-1.6e-05	-1.6e-05	-1.6e-05	-1.6e-05	-1.6e-05	-1.6e-05	-1.6e-05	-1.6e-05	-1.6e-05	-1.6e-05	-1.6e-05	-1.6e-05	-1.6e-05
1000	918.684	824.827	739.071	694.707	629.444	519.935	415.282	343.945	294.239	249.3	184.441	121.289	84.3947	66.4069	49.3319	33.3017	21.738	14.7828	10.3939	5.59255	4.31107	3.1547	2.37363	1.36265	0.818274	0.453102	0.28066	0.14203	0.131886	0.08793	0.071024	0.033831	0.010162	0.006781	1.8e-05	1.8e-05	1.8e-05	1.8e-05	1.8e-05	1.8e-05	1.8e-05	1.8e-05	1.8e-05	1.8e-05	1.8e-05	1.8e-05	1.8e-05	1.8e-05	1.8e-05
1000	936.009	849.851	758.56	714.132	654.202	561.241	441.728	347.973	292.924	250.735	193.393	130.31	92.7053	72.1716	55.658	38.8434	26.6543	19.9392	13.6095	9.36945	5.81918	4.54447	3.53011	1.968	1.44053	1.17341	0.865724	0.554653	0.250344	0.165814	0.118477	0.071141	0.044091	0.010279	0.006898	0.000135	0.000135	0.000135	0.000135	0.000135	0.000135	0.000135	0.000135	0.000135	0.000135	0.000135	0.000135	0.000135	0.000135
1000	926.018	834.447	720.374	651.564	548.205	450.71	348.71	270.689	219.197	178.393	139.818	95.2318	68.003	47.5434	35.5638	23.6045	17.2579	13.711	9.0347	6.93496	5.45399	4.37876	2.77944	1.44724	1.07531	0.612078	0.334817	0.236762	0.172518	0.054176	0.050794	0.020363	0.020363	0.013601	0.006838	0.006838	0.003457	0.003457	7.6e-05	7.6e-05	7.6e-05	7.6e-05	7.6e-05	7.6e-05	7.6e-05	7.6e-05	7.6e-05	7.6e-05	7.6e-05
1000	910.897	748.765	634.871	565.867	465.058	398.655	291.691	234.97	192.388	160.484	113.729	75.354	52.8453	34.2386	24.2606	13.8127	10.1034	6.26233	3.67907	2.84052	2.33333	1.86334	1.09241	0.568319	0.426307	0.321488	0.287676	0.13552	0.050989	0.017176	0.017176	0.010414	0.007033	0.007033	0.003651	0.00027	0.00027	0.00027	0.00027	0.00027	0.00027	0.00027	0.00027	0.00027	0.00027	0.00027	0.00027	0.00027	0.00027
1000	938.389	784.956	655.299	570.221	472.596	372.276	273.294	204.659	164.561	132.082	91.329	60.0846	42.7457	31.378	22.6781	13.0889	9.43372	7.219	5.30859	3.74983	2.70164	2.08287	1.35251	0.841941	0.551152	0.449714	0.260363	0.101443	0.04058	0.016912	0.006768	0.006768	5e-06	5e-06	5e-06	5e-06	5e-06	5e-06	5e-06	5e-06	5e-06	5e-06	5e-06	5e-06	5e-06	5e-06	5e-06	5e-06	5e-06
1000	965.506	869.931	782.399	711.489	619.666	493.325	382.829	313.037	249.375	191.51	141.384	109.872	86.1499	65.1493	47.9728	34.9618	25.7345	20.0607	16.2433	13.3456	9.45377	7.52308	5.18665	3.96603	2.93475	2.19764	1.3929	0.902623	0.527304	0.321049	0.206087	0.087743	0.043787	0.006593	0.003212	0.003212	0.003212	-0.000169	-0.000169	-0.000169	-0.000169	-0.000169	-0.000169	-0.000169	-0.000169	-0.000169	-0.000169	-0.000169	-0.000169
1000	941.106	818.614	719.894	638.153	530.371	396.114	307.919	245.188	185.903	132.632	90.1306	61.7786	42.4009	29.7822	18.9217	12.5412	8.50739	6.16081	4.18954	3.16841	2.20137	1.18361	0.845488	0.564844	0.351825	0.223337	0.182762	0.155712	0.037368	0.037368	0.037368	0.003556	0.003556	0.000175	0.000175	0.000175	0.000175	0.000175	0.000175	0.000175	0.000175	0.000175	0.000175	0.000175	0.000175	0.000175	0.000175	0.000175	0.000175
1000	960.619	837.788	732.536	660.059	549.545	413.195	315.705	251.766	193.501	126.846	82.2217	56.4433	38.8948	25.2684	16.5617	10.4483	6.53282	3.86501	2.712	1.68748	1.19043	0.460078	0.25044	0.209865	0.128715	0.057708	0.054327	0.010371	0.006989	0.003608	0.000227	0.000227	0.000227	0.000227	0.000227	0.000227	0.000227	0.000227	0.000227	0.000227	0.000227	0.000227	0.000227	0.000227	0.000227	0.000227	0.000227	0.000227	0.000227
1000	957.853	806.463	684.884	615.793	525.1	400.665	319.662	269.133	201.069	145.875	107.662	83.6692	54.2991	37.596	27.5031	20.1929	13.1329	8.18611	5.13286	4.0103	2.69162	1.69416	1.15654	0.852229	0.656117	0.040733	0.020446	0.013683	0.00354	0.000158	0.000158	0.000158	0.000158	0.000158	0.000158	0.000158	0.000158	0.000158	0.000158	0.000158	0.000158	0.000158	0.000158	0.000158	0.000158	0.000158	0.000158	0.000158	0.000158
1000	966.861	855.625	725.005	641.202	557.677	436.726	337.264	279.283	216.862	156.652	110.482	82.9485	59.5235	41.8634	29.0959	21.2413	14.4821	8.3654	5.54882	3.27662	2.11009	1.22419	0.72715	0.284206	0.16248	0.077949	0.071186	0.057661	0.050899	0.006943	0.006943	0.006943	0.00018	0.00018	0.00018	0.00018	0.00018	0.00018	0.00018	0.00018	0.00018	0.00018	0.00018	0.00018	0.00018	0.00018	0.00018	0.00018	0.00018
1000	947.669	817.481	698.521	636.841	541.676	428.571	341.071	287.422	233.114	177.411	133.808	101.682	75.6874	53.6659	40.6383	30.2243	21.1763	13.4064	8.85188	5.62285	4.01678	2.82323	1.4978	1.19349	0.608546	0.480061	0.199422	0.179135	0.138561	0.114892	0.114892	0.054031	0.054031	0.054031	0.054031	0.054031	-6.8e-05	-6.8e-05	-6.8e-05	-6.8e-05	-6.8e-05	-6.8e-05	-6.8e-05	-6.8e-05	-6.8e-05	-6.8e-05	-6.8e-05	-6.8e-05	-6.8e-05
1000	947.862	852.852	761.433	706.571	637.896	553.737	458.341	391.917	331.339	271.525	206.835	156.111	123.623	96.8475	70.5859	51.4281	38.8163	26.4107	18.9247	12.2772	7.50292	5.16651	2.77262	1.76502	1.14963	0.662739	0.503822	0.047358	0.02707	0.016927	0.013546	2.1e-05	2.1e-05	2.1e-05	2.1e-05	2.1e-05	2.1e-05	2.1e-05	2.1e-05	2.1e-05	2.1e-05	2.1e-05	2.1e-05	2.1e-05	2.1e-05	2.1e-05	2.1e-05	2.1e-05	2.1e-05
1000	895.271	744.04	623.518	551.637	461.24	349.74	260.169	200.965	157.611	117.517	79.8983	57.7312	39.591	26.8303	18.7357	12.3045	9.27488	5.92407	3.66201	1.70089	0.997591	0.578316	0.270622	0.128609	0.084653	0.033934	0.020409	0.017028	0.006884	0.000122	0.000122	0.000122	0.000122	0.000122	0.000122	0.000122	0.000122	0.000122	0.000122	0.000122	0.000122	0.000122	0.000122	0.000122	0.000122	0.000122	0.000122	0.000122	0.000122
1000	921.255	777.895	652.368	572.66	469.653	359.734	278.261	223.321	177.904	136.384	103.019	77.7175	58.2993	42.7119	30.9554	22.1541	16.2876	11.378	7.89532	4.80825	3.13116	2.12355	1.36277	0.541122	0.392347	0.240191	0.115085	0.033935	0.033935	0.000123	0.000123	0.000123	0.000123	0.000123	0.000123	0.000123	0.000123	0.000123	0.000123	0.000123	0.000123	0.000123	0.000123	0.000123	0.000123	0.000123	0.000123	0.000123	0.000123
1000	915.395	758.68	648.294	583.31	489.214	397.033	326.561	262.892	200.965	149.364	109.256	75.8851	52.7575	36.328	23.6348	14.847	9.04804	5.9339	3.49939	1.82566	1.09193	0.686172	0.44272	0.155312	0.087686	0.040348	0.026823	0.016679	0.016679	0.016679	-0.000227	-0.000227	-0.000227	-0.000227	-0.000227	-0.000227	-0.000227	-0.000227	-0.000227	-0.000227	-0.000227	-0.000227	-0.000227	-0.000227	-0.000227	-0.000227	-0.000227	-0.000227	-0.000227
1000	922.42	796.711	696.619	643.055	569.295	478.802	410.048	353.913	284.798	216.44	164.218	128.504	95.7283	70.3257	51.1172	36.4564	23.6518	16.8792	11.8446	7.53011	4.15905	2.70513	1.56566	0.791362	0.385616	0.25713	0.138788	0.094832	0.047495	0.027208	0.003539	0.003539	0.003539	0.000158	0.000158	0.000158	0.000158	0.000158	0.000158	0.000158	0.000158	0.000158	0.000158	0.000158	0.000158	0.000158	0.000158	0.000158	0.000158
1000	888.688	781.177	714.096	678.445	614.914	560.193	529.809	475.376	336.275	227.909	190.194	158.094	106.275	73.5269	59.2482	41.6054	24.8484	17.5011	14.6508	8.33805	4.6052	3.10058	1.96112	0.997479	0.747271	0.236711	0.114988	0.050746	0.03384	0.020315	0.010171	2.8e-05	2.8e-05	2.8e-05	2.8e-05	2.8e-05	2.8e-05	2.8e-05	2.8e-05	2.8e-05	2.8e-05	2.8e-05	2.8e-05	2.8e-05	2.8e-05	2.8e-05	2.8e-05	2.8e-05	2.8e-05
1000	907.905	812.131	711.928	634.022	561.789	497.712	447.335	372.499	259.064	190.05	145.355	114.013	77.6596	58.2888	45.873	31.8816	21.1598	12.0305	8.40916	4.99412	3.14797	2.19109	1.50808	1.2342	0.909598	0.439606	0.31112	0.260401	0.206301	0.027096	0.006809	0.006809	0.003427	0.003427	4.6e-05	4.6e-05	4.6e-05	4.6e-05	4.6e-05	4.6e-05	4.6e-05	4.6e-05	4.6e-05	4.6e-05	4.6e-05	4.6e-05	4.6e-05	4.6e-05	4.6e-05
1000	871.37	798.57	660.688	571.727	488.836	438.868	401.168	310.812	205.748	138.999	114.989	87.4287	61.8059	44.0275	32.866	23.9396	13.4611	8.43652	6.70194	3.47961	2.19135	1.16007	0.717121	0.443239	0.240364	0.206551	0.098351	0.064538	0.023963	0.0172	0.013819	0.007057	0.007057	0.007057	0.003675	0.000294	0.000294	0.000294	0.000294	0.000294	0.000294	0.000294	0.000294	0.000294	0.000294	0.000294	0.000294	0.000294	0.000294
1000	918.905	842.86	756.535	688.938	612.458	570.281	538.909	448.871	281.743	203.214	167.442	136.158	95.7736	67.0393	48.5949	28.541	17.9071	12.5884	8.67289	5.26123	3.8073	2.27899	1.75827	1.39986	0.858864	0.527503	0.290816	0.152185	0.087941	0.064273	0.050748	0.040604	0.023698	0.016935	0.00341	2.9e-05	2.9e-05	2.9e-05	2.9e-05	2.9e-05	2.9e-05	2.9e-05	2.9e-05	2.9e-05	2.9e-05	2.9e-05	2.9e-05	2.9e-05	2.9e-05
1000	864.88	762.848	678.603	618.335	564.219	510.13	473.745	390.96	262.261	192.952	161.827	134.919	100.412	77.8933	59.3948	36.6089	22.8068	17.319	14.0595	7.63516	4.75774	2.82029	1.92427	1.19054	0.798316	0.466955	0.257318	0.203219	0.051063	0.017251	0.017251	0.01387	0.003726	0.003726	0.000345	0.000345	0.000345	0.000345	0.000345	0.000345	0.000345	0.000345	0.000345	0.000345	0.000345	0.000345	0.000345	0.000345	0.000345
1000	877.495	799.631	699.009	645.597	592.696	461.156	409.836	300.174	243.714	187.464	147.716	116.641	86.5885	68.824	48.7367	35.0801	23.0094	17.9883	13.4169	9.3425	6.67475	4.09153	2.5159	1.48802	1.13976	0.520998	0.419562	0.209929	0.047632	0.027345	0.017201	0.003677	0.003677	0.000295	0.000295	0.000295	0.000295	0.000295	0.000295	0.000295	0.000295	0.000295	0.000295	0.000295	0.000295	0.000295	0.000295	0.000295	0.000295
1000	864.028	801.307	708.798	663.149	568.766	480.984	447.399	368.811	289.717	217.718	183.647	146.891	116.909	94.0654	69.7817	46.3939	29.6502	22.9282	18.4988	12.6154	7.20536	4.64915	3.1986	1.77172	0.91965	0.442896	0.18254	0.087865	0.037147	0.027003	0.023622	0.023622	0.020241	0.010097	-4.7e-05	-4.7e-05	-4.7e-05	-4.7e-05	-4.7e-05	-4.7e-05	-4.7e-05	-4.7e-05	-4.7e-05	-4.7e-05	-4.7e-05	-4.7e-05	-4.7e-05	-4.7e-05	-4.7e-05
1000	910.339	768.908	668.765	604.349	478.279	405.13	350.662	297.753	216.582	163.814	137.377	106.167	80.6996	63.4251	49.6771	29.9073	20.3723	15.6081	11.3038	7.16515	4.0781	2.99272	2.26238	0.974127	0.504136	0.338455	0.308024	0.044288	0.040907	0.013857	0.007095	0.007095	0.003713	0.003713	0.000332	0.000332	0.000332	0.000332	0.000332	0.000332	0.000332	0.000332	0.000332	0.000332	0.000332	0.000332	0.000332	0.000332	0.000332
1000	878.162	756.566	641.929	582.343	426.616	312.884	255.268	208.086	150.703	109.426	90.2378	65.8526	42.4818	29.1159	21.2647	14.3467	9.17333	7.48271	5.7008	3.2697	2.02541	1.45398	0.97046	0.388887	0.172487	0.131913	0.023713	0.020332	0.010188	0.010188	0.003425	4.4e-05	4.4e-05	4.4e-05	4.4e-05	4.4e-05	4.4e-05	4.4e-05	4.4e-05	4.4e-05	4.4e-05	4.4e-05	4.4e-05	4.4e-05	4.4e-05	4.4e-05	4.4e-05	4.4e-05	4.4e-05
1000	807.004	694.493	605.575	564.381	472.196	377.688	328.198	263.512	201.927	155.949	127.039	101.207	78.5865	66.9078	48.3957	28.8286	20.7678	16.8523	13.1058	7.89191	4.97389	4.11843	2.59349	1.39653	0.825094	0.547831	0.388912	0.223231	0.084599	0.044024	0.020355	0.00683	0.003449	0.003449	6.8e-05	6.8e-05	6.8e-05	6.8e-05	6.8e-05	6.8e-05	6.8e-05	6.8e-05	6.8e-05	6.8e-05	6.8e-05	6.8e-05	6.8e-05	6.8e-05	6.8e-05
1000	827.282	683.765	610.505	571.875	478.398	390.584	337.881	278.265	193.927	140.213	114.357	94.1743	69.4407	54.7256	40.5616	28.1187	19.4458	14.1	10.8304	7.68579	5.19381	4.08137	2.97908	2.056	1.17011	0.933422	0.602058	0.345082	0.108394	0.04415	0.040769	0.027243	0.010337	0.000193	0.000193	0.000193	0.000193	0.000193	0.000193	0.000193	0.000193	0.000193	0.000193	0.000193	0.000193	0.000193	0.000193	0.000193	0.000193
1000	878.776	752.863	622.215	563.119	467.282	361.443	280.567	220.366	157.799	107.369	79.216	56.2169	36.1528	25.2449	17.1333	11.1484	7.41207	4.56505	2.84398	1.58954	1.02825	0.551486	0.399328	0.142352	0.067964	0.051057	0.034151	0.027388	0.007101	0.007101	0.000338	0.000338	0.000338	0.000338	0.000338	0.000338	0.000338	0.000338	0.000338	0.000338	0.000338	0.000338	0.000338	0.000338	0.000338	0.000338	0.000338	0.000338	0.000338
1000	926.534	860.93	719.545	622.237	508.143	422.213	330.325	271.918	193.784	137.752	104.387	71.1952	48.6323	31.4016	22.4481	15.1142	9.00418	6.89089	4.07092	2.0895	1.06498	0.753905	0.381966	0.195996	0.118227	0.053983	0.026933	0.016789	0.006645	-0.000117	-0.000117	-0.000117	-0.000117	-0.000117	-0.000117	-0.000117	-0.000117	-0.000117	-0.000117	-0.000117	-0.000117	-0.000117	-0.000117	-0.000117	-0.000117	-0.000117	-0.000117	-0.000117	-0.000117
1000	893.029	793.877	697.964	625.825	524.586	431.733	355.703	296.941	220.388	166.164	135.559	84.6115	62.1198	40.3484	29.7753	22.1946	12.8117	8.78125	4.86913	2.84377	1.02467	0.686544	0.497195	0.203027	0.115115	0.061015	0.040727	0.033965	0.033965	0.000153	0.000153	0.000153	0.000153	0.000153	0.000153	0.000153	0.000153	0.000153	0.000153	0.000153	0.000153	0.000153	0.000153	0.000153	0.000153	0.000153	0.000153	0.000153	0.000153
1000	891.618	776.274	694.558	639.232	552.109	457.308	370.638	302.513	227.696	166.584	125.452	93.843	65.3151	41.1834	27.5334	18.0964	11.6787	7.36423	4.67277	2.5933	1.18671	0.794482	0.581464	0.310964	0.064132	0.043845	0.020176	0.010032	0.00327	-0.000111	-0.000111	-0.000111	-0.000111	-0.000111	-0.000111	-0.000111	-0.000111	-0.000111	-0.000111	-0.000111	-0.000111	-0.000111	-0.000111	-0.000111	-0.000111	-0.000111	-0.000111	-0.000111	-0.000111
1000	830.261	669.075	572.579	520.596	440.732	341.419	248.25	190.41	149.356	110.009	81.3596	56.4061	40.45	27.1245	18.9149	13.0077	8.02033	5.07525	3.49281	2.1775	1.48096	1.19693	0.605206	0.273841	0.037152	0.03377	0.030389	0.010101	-4.2e-05	-4.2e-05	-4.2e-05	-4.2e-05	-4.2e-05	-4.2e-05	-4.2e-05	-4.2e-05	-4.2e-05	-4.2e-05	-4.2e-05	-4.2e-05	-4.2e-05	-4.2e-05	-4.2e-05	-4.2e-05	-4.2e-05	-4.2e-05	-4.2e-05	-4.2e-05	-4.2e-05
1000	856.267	702.038	599.672	538.633	458.272	370.475	274.813	210.41	161.278	125.704	96.9631	63.5815	41.8603	27.4967	19.8685	13.4812	8.60537	4.8927	2.82673	2.03889	1.35925	0.91292	0.351625	0.196085	0.131841	0.067596	0.023639	0.013496	-3e-05	-3e-05	-3e-05	-3e-05	-3e-05	-3e-05	-3e-05	-3e-05	-3e-05	-3e-05	-3e-05	-3e-05	-3e-05	-3e-05	-3e-05	-3e-05	-3e-05	-3e-05	-3e-05	-3e-05	-3e-05
1000	792.186	587.619	491.353	447.489	357.255	281.695	222.26	180.391	136.442	102.864	80.3116	54.8949	36.7546	24.2338	17.2379	11.324	7.54038	4.19631	2.47525	1.4541	0.656122	0.473533	0.267276	0.050874	0.017062	0.010299	0.006918	0.003537	0.000155	0.000155	0.000155	0.000155	0.000155	0.000155	0.000155	0.000155	0.000155	0.000155	0.000155	0.000155	0.000155	0.000155	0.000155	0.000155	0.000155	0.000155	0.000155	0.000155	0.000155
1000	794.04	574.405	449.544	383.711	301.236	228.029	162.466	119.568	82.889	59.2776	44.5251	31.1589	19.8586	12.7713	8.592	5.30537	3.165	1.77866	1.31204	0.716929	0.473474	0.436279	0.165774	0.15563	0.108291	0.101529	0.07786	0.071097	0.067716	0.060953	0.02714	0.006852	0.003471	8.9e-05	8.9e-05	8.9e-05	8.9e-05	8.9e-05	8.9e-05	8.9e-05	8.9e-05	8.9e-05	8.9e-05	8.9e-05	8.9e-05	8.9e-05	8.9e-05	8.9e-05	8.9e-05
1000	801.811	628.496	511.257	443.031	392.978	304.554	250.784	161.717	113.747	86.8397	66.2583	45.9914	29.9137	19.8579	11.3304	7.92209	5.13933	3.41151	1.90347	1.27455	0.811321	0.483339	0.29737	0.128306	0.067444	0.043775	0.026869	0.013344	0.009962	0.009962	-0.000181	-0.000181	-0.000181	-0.000181	-0.000181	-0.000181	-0.000181	-0.000181	-0.000181	-0.000181	-0.000181	-0.000181	-0.000181	-0.000181	-0.000181	-0.000181	-0.000181	-0.000181	-0.000181
1000	802.333	592.024	434.372	349.019	285.598	208.613	163.355	108.396	75.0609	49.9078	36.4944	26.2458	16.5855	10.871	6.37047	4.18277	2.64428	1.76514	1.14974	0.490388	0.334848	0.165783	0.071106	0.060962	0.060962	0.030531	0.020387	0.020387	0.017005	0.010243	0.010243	0.010243	0.010243	0.006861	9.9e-05	9.9e-05	9.9e-05	9.9e-05	9.9e-05	9.9e-05	9.9e-05	9.9e-05	9.9e-05	9.9e-05	9.9e-05	9.9e-05	9.9e-05	9.9e-05	9.9e-05
1000	881.316	691.334	560.027	446.622	359.035	274.116	188.114	138.768	100.797	66.7492	46.7391	31.0975	20.8286	12.3451	7.77014	4.66275	3.46916	2.21471	1.33896	0.770904	0.540977	0.368532	0.15213	0.114936	0.060835	0.04731	0.04731	0.043929	0.037166	0.030404	0.016879	0.016879	0.010116	-2.8e-05	-2.8e-05	-2.8e-05	-2.8e-05	-2.8e-05	-2.8e-05	-2.8e-05	-2.8e-05	-2.8e-05	-2.8e-05	-2.8e-05	-2.8e-05	-2.8e-05	-2.8e-05	-2.8e-05	-2.8e-05
1000	878.521	619.797	479.979	379.52	307.583	229.814	149.232	101.623	69.2726	45.2351	30.0768	17.4748	10.9082	6.40761	4.203	3.03645	1.67716	1.04485	0.825068	0.49708	0.402403	0.324632	0.023695	0.013551	2.6e-05	2.6e-05	2.6e-05	2.6e-05	2.6e-05	2.6e-05	2.6e-05	2.6e-05	2.6e-05	2.6e-05	2.6e-05	2.6e-05	2.6e-05	2.6e-05	2.6e-05	2.6e-05	2.6e-05	2.6e-05	2.6e-05	2.6e-05	2.6e-05	2.6e-05	2.6e-05	2.6e-05	2.6e-05
1000	839.366	572.657	427.84	349.603	299.37	223.278	134.627	90.2746	62.825	43.7579	32.1532	15.3109	9.28194	6.70875	4.33167	2.49222	1.61645	0.673053	0.304485	0.18952	0.067791	0.044122	0.027215	0.000164	0.000164	0.000164	0.000164	0.000164	0.000164	0.000164	0.000164	0.000164	0.000164	0.000164	0.000164	0.000164	0.000164	0.000164	0.000164	0.000164	0.000164	0.000164	0.000164	0.000164	0.000164	0.000164	0.000164	0.000164	0.000164
1000	804.892	574.642	444.605	372.438	317.503	251.66	166.675	115.878	84.8669	59.3822	41.218	24.6193	14.9759	9.55219	5.95784	3.43201	2.06258	0.919692	0.412494	0.27386	0.148751	0.054074	0.01688	0.013498	0.006736	0.006736	0.006736	0.006736	-2.7e-05	-2.7e-05	-2.7e-05	-2.7e-05	-2.7e-05	-2.7e-05	-2.7e-05	-2.7e-05	-2.7e-05	-2.7e-05	-2.7e-05	-2.7e-05	-2.7e-05	-2.7e-05	-2.7e-05	-2.7e-05	-2.7e-05	-2.7e-05	-2.7e-05	-2.7e-05	-2.7e-05
1000	885.068	726.961	606.289	517.86	444.477	368.346	258.761	183.687	135.633	100.26	67.7132	40.4637	24.7746	14.5024	8.58173	5.41348	3.15479	1.87329	1.21394	0.770988	0.436241	0.314515	0.290846	0.229983	0.118401	0.098113	5.6e-05	5.6e-05	5.6e-05	5.6e-05	5.6e-05	5.6e-05	5.6e-05	5.6e-05	5.6e-05	5.6e-05	5.6e-05	5.6e-05	5.6e-05	5.6e-05	5.6e-05	5.6e-05	5.6e-05	5.6e-05	5.6e-05	5.6e-05	5.6e-05	5.6e-05	5.6e-05
1000	802.657	596.735	483.65	420.427	348.041	259.131	175.141	120.935	93.5804	66.8312	42.5131	25.1875	15.7469	10.1034	5.64343	3.55039	1.88679	1.08203	0.635698	0.321235	0.111593	0.054111	0.016916	0.010153	0.003391	0.003391	9e-06	9e-06	9e-06	9e-06	9e-06	9e-06	9e-06	9e-06	9e-06	9e-06	9e-06	9e-06	9e-06	9e-06	9e-06	9e-06	9e-06	9e-06	9e-06	9e-06	9e-06	9e-06	9e-06
1000	897.878	757.979	639.414	569.443	477.562	351.233	257.723	191.505	146.653	106.332	69.1193	47.7128	31.9326	20.3755	10.9181	5.60272	3.52663	1.98815	1.12254	0.595065	0.2096	0.12845	0.043918	0.006724	0.003342	0.003342	0.003342	0.003342	0.003342	0.003342	0.003342	0.003342	0.003342	-3.9e-05	-3.9e-05	-3.9e-05	-3.9e-05	-3.9e-05	-3.9e-05	-3.9e-05	-3.9e-05	-3.9e-05	-3.9e-05	-3.9e-05	-3.9e-05	-3.9e-05	-3.9e-05	-3.9e-05	-3.9e-05
1000	834.883	672.507	571.061	500.285	391.353	284.207	208.961	161.485	117.888	80.5704	48.9335	31.1009	21.8025	13.4948	7.3949	3.59433	1.8124	1.1632	0.56471	0.388884	0.199533	0.108238	0.081188	0.0068	0.003419	0.003419	0.003419	0.003419	0.003419	3.7e-05	3.7e-05	3.7e-05	3.7e-05	3.7e-05	3.7e-05	3.7e-05	3.7e-05	3.7e-05	3.7e-05	3.7e-05	3.7e-05	3.7e-05	3.7e-05	3.7e-05	3.7e-05	3.7e-05	3.7e-05	3.7e-05	3.7e-05
1000	793.741	638.581	556.309	497.452	401.04	284.217	203.828	152.595	116.434	82.1525	51.8686	31.2296	21.407	12.9573	7.01292	4.22675	2.35691	1.4372	0.84209	0.47353	0.246984	0.15907	0.118495	0.0272	0.003531	0.003531	0.003531	0.00015	0.00015	0.00015	0.00015	0.00015	0.00015	0.00015	0.00015	0.00015	0.00015	0.00015	0.00015	0.00015	0.00015	0.00015	0.00015	0.00015	0.00015	0.00015	0.00015	0.00015	0.00015
1000	769.376	591.517	495.968	442.861	345.195	229.849	158.773	117.776	84.5761	56.1631	34.1919	21.0321	15.2433	8.99465	5.81965	3.16197	1.90414	1.5322	0.791696	0.524574	0.362273	0.16954	0.118821	0.068102	0.061339	0.057958	0.057958	0.054576	0.007239	0.007239	0.007239	0.003857	0.003857	0.003857	0.003857	0.003857	0.003857	0.003857	0.000476	0.000476	0.000476	0.000476	0.000476	0.000476	0.000476	0.000476	0.000476	0.000476	0.000476
1000	824.698	671.156	534.821	429.255	323.425	228.686	158.808	108.075	74.5474	50.5133	29.2248	18.3032	11.7535	6.72546	3.7499	2.17759	1.23758	1.00089	0.64923	0.422681	0.294191	0.229946	0.155557	0.128506	0.013541	1.5e-05	1.5e-05	1.5e-05	1.5e-05	1.5e-05	1.5e-05	1.5e-05	1.5e-05	1.5e-05	1.5e-05	1.5e-05	1.5e-05	1.5e-05	1.5e-05	1.5e-05	1.5e-05	1.5e-05	1.5e-05	1.5e-05	1.5e-05	1.5e-05	1.5e-05	1.5e-05	1.5e-05
1000	715.208	520.49	411.806	345.552	261.192	191.869	119.114	81.6793	61.8987	42.1654	24.7652	15.2129	8.88971	5.19049	3.21916	1.87676	1.05509	0.530979	0.273996	0.121834	0.081258	0.044063	0.010249	0.006868	0.000105	0.000105	0.000105	0.000105	0.000105	0.000105	0.000105	0.000105	0.000105	0.000105	0.000105	0.000105	0.000105	0.000105	0.000105	0.000105	0.000105	0.000105	0.000105	0.000105	0.000105	0.000105	0.000105	0.000105	0.000105
1000	688.654	575.149	452.717	374.151	297.345	211.464	121.788	88.5576	60.0897	39.2508	25.2555	15.7777	9.91772	7.50682	3.1685	1.87006	0.838747	0.490467	0.32478	0.148949	0.061034	0.02722	0.013695	0.013695	0.006932	0.00017	0.00017	0.00017	0.00017	0.00017	0.00017	0.00017	0.00017	0.00017	0.00017	0.00017	0.00017	0.00017	0.00017	0.00017	0.00017	0.00017	0.00017	0.00017	0.00017	0.00017	0.00017	0.00017	0.00017
1000	685.427	530.402	402.582	319.366	246.802	162.729	96.986	66.7248	43.8534	27.9035	15.7576	9.25507	6.1239	3.81103	2.10342	0.943603	0.517546	0.267322	0.155735	0.084726	0.037386	0.013716	0.010335	0.003572	0.003572	0.003572	0.003572	0.00019	0.00019	0.00019	0.00019	0.00019	0.00019	0.00019	0.00019	0.00019	0.00019	0.00019	0.00019	0.00019	0.00019	0.00019	0.00019	0.00019	0.00019	0.00019	0.00019	0.00019	0.00019
1000	709.552	546.501	391.208	301.41	227.406	147.306	87.7785	56.3843	36.9484	24.8872	14.5572	8.79859	5.57276	3.01982	1.80252	1.01804	0.588605	0.355289	0.206508	0.172694	0.057727	0.044202	0.027295	0.01715	0.013769	0.007006	0.007006	0.007006	0.007006	0.007006	0.007006	0.000244	0.000244	0.000244	0.000244	0.000244	0.000244	0.000244	0.000244	0.000244	0.000244	0.000244	0.000244	0.000244	0.000244	0.000244	0.000244	0.000244	0.000244
1000	742.5	554.359	407.146	319.864	241.249	157.842	94.815	58.1754	38.7194	26.8273	17.5659	8.4025	5.22403	2.77593	1.64318	1.00748	0.706536	0.41912	0.334586	0.189187	0.050551	0.033644	0.016737	0.009975	0.009975	0.003212	0.003212	-0.000169	-0.000169	-0.000169	-0.000169	-0.000169	-0.000169	-0.000169	-0.000169	-0.000169	-0.000169	-0.000169	-0.000169	-0.000169	-0.000169	-0.000169	-0.000169	-0.000169	-0.000169	-0.000169	-0.000169	-0.000169	-0.000169
1000	798.083	600.16	445.496	348.75	263.737	180.281	114.677	77.669	50.6795	33.2184	20.41	12.0852	8.15607	5.20078	3.30047	1.60303	0.72388	0.433083	0.307973	0.213295	0.128761	0.098329	0.067897	0.037464	0.017176	0.010414	0.007032	0.003651	0.00027	0.00027	0.00027	0.00027	0.00027	0.00027	0.00027	0.00027	0.00027	0.00027	0.00027	0.00027	0.00027	0.00027	0.00027	0.00027	0.00027	0.00027	0.00027	0.00027	0.00027
1000	855.437	625.47	471.384	386.041	279.332	185.012	122.488	83.0558	53.5632	33.9586	21.83	12.9372	7.44584	4.521	2.54292	1.3527	0.733914	0.463407	0.314628	0.152325	0.071172	0.044122	0.04074	0.033978	0.01369	0.000164	0.000164	0.000164	0.000164	0.000164	0.000164	0.000164	0.000164	0.000164	0.000164	0.000164	0.000164	0.000164	0.000164	0.000164	0.000164	0.000164	0.000164	0.000164	0.000164	0.000164	0.000164	0.000164	0.000164
1000	852.124	650.742	541.303	434.875	327.397	257.832	192.76	141.723	97.2703	66.019	45.8094	26.9421	17.3191	10.2352	6.47525	4.12864	2.41095	1.21398	0.588443	0.324702	0.202976	0.091394	0.054199	0.020386	0.020386	0.013624	0.00348	9.9e-05	9.9e-05	9.9e-05	9.9e-05	9.9e-05	9.9e-05	9.9e-05	9.9e-05	9.9e-05	9.9e-05	9.9e-05	9.9e-05	9.9e-05	9.9e-05	9.9e-05	9.9e-05	9.9e-05	9.9e-05	9.9e-05	9.9e-05	9.9e-05	9.9e-05
1000	803.262	615.086	514.407	450.285	342.999	259.056	189.263	135.413	96.3465	67.7777	48.9508	28.6329	17.7722	11.0028	7.39494	5.29516	2.5766	1.28494	0.723647	0.426092	0.304365	0.24012	0.060911	0.040623	0.03386	0.020335	0.00681	0.00681	0.00681	0.003429	0.003429	4.7e-05	4.7e-05	4.7e-05	4.7e-05	4.7e-05	4.7e-05	4.7e-05	4.7e-05	4.7e-05	4.7e-05	4.7e-05	4.7e-05	4.7e-05	4.7e-05	4.7e-05	4.7e-05	4.7e-05	4.7e-05
1000	819.706	684.852	558.191	496.442	410.488	337.819	270.035	202.48	152.786	111.999	85.6656	55.5677	36.4061	21.5116	13.5758	8.83858	5.72103	3.85118	2.55276	1.70744	0.733628	0.300821	0.148663	0.067512	0.030318	0.006648	0.003267	-0.000114	-0.000114	-0.000114	-0.000114	-0.000114	-0.000114	-0.000114	-0.000114	-0.000114	-0.000114	-0.000114	-0.000114	-0.000114	-0.000114	-0.000114	-0.000114	-0.000114	-0.000114	-0.000114	-0.000114	-0.000114	-0.000114
1000	874.965	739.751	630.475	544.15	454.568	383.181	303.182	241.622	183.131	133.103	96.3538	63.1144	44.5954	29.0823	16.9571	10.0898	6.181	3.36103	1.86652	0.892713	0.656025	0.422717	0.186029	0.125166	0.111641	0.104878	0.101497	0.00344	0.00344	0.00344	0.00344	0.00344	0.00344	0.00344	0.00344	5.9e-05	5.9e-05	5.9e-05	5.9e-05	5.9e-05	5.9e-05	5.9e-05	5.9e-05	5.9e-05	5.9e-05	5.9e-05	5.9e-05	5.9e-05	5.9e-05
1000	843.025	727.538	585.021	484.667	382.386	299.594	221.116	167.516	120.599	83.4702	55.0368	35.8382	23.0808	14.2151	8.0003	4.89292	3.29358	2.20143	1.64352	0.497269	0.260579	0.115185	0.064466	0.020509	0.020509	0.010365	0.006984	0.003603	0.003603	0.003603	0.003603	0.003603	0.003603	0.000221	0.000221	0.000221	0.000221	0.000221	0.000221	0.000221	0.000221	0.000221	0.000221	0.000221	0.000221	0.000221	0.000221	0.000221	0.000221
1000	866.448	766.094	635.552	560.377	446.536	368.501	278.104	211.508	163.883	114.358	84.768	57.1905	38.702	23.3038	14.5261	8.85567	4.89279	3.17173	1.6603	0.899517	0.551246	0.388945	0.162399	0.125205	0.101536	0.098155	0.006861	0.003479	0.003479	0.003479	0.003479	0.003479	0.003479	0.003479	0.003479	0.003479	0.003479	9.8e-05	9.8e-05	9.8e-05	9.8e-05	9.8e-05	9.8e-05	9.8e-05	9.8e-05	9.8e-05	9.8e-05	9.8e-05	9.8e-05
1000	865.181	767.001	639.811	549.398	455.553	366.533	286.331	221.513	173.818	126.089	91.4661	64.0274	45.5052	30.6717	18.2321	12.4298	7.66892	3.55052	2.34679	1.27155	0.842133	0.321418	0.216599	0.081348	0.03401	0.030629	0.023867	0.00696	0.00696	0.00696	0.00696	0.00696	0.000198	0.000198	0.000198	0.000198	0.000198	0.000198	0.000198	0.000198	0.000198	0.000198	0.000198	0.000198	0.000198	0.000198	0.000198	0.000198	0.000198
1000	851.078	768.617	616.325	534.418	425.39	333.597	249.157	179.956	139.325	95.4803	68.3965	44.3626	28.163	18.7394	11.2092	6.96906	4.63597	2.82022	1.58266	0.723814	0.476979	0.301151	0.14223	0.084748	0.064461	0.013741	0.006978	0.006978	0.003597	0.003597	0.000216	0.000216	0.000216	0.000216	0.000216	0.000216	0.000216	0.000216	0.000216	0.000216	0.000216	0.000216	0.000216	0.000216	0.000216	0.000216	0.000216	0.000216	0.000216
1000	852.907	769.012	588.207	486.77	386.794	286.99	207.977	139.949	104.924	68.0721	44.2411	28.2003	18.7024	12.9947	6.97591	4.87613	2.95217	2.14742	1.67404	0.947057	0.291085	0.220077	0.155833	0.098351	0.084825	0.0713	0.051012	0.034106	0.030724	0.030724	0.027343	0.027343	0.023962	0.023962	0.023962	0.020581	0.020581	0.000293	0.000293	0.000293	0.000293	0.000293	0.000293	0.000293	0.000293	0.000293	0.000293	0.000293	0.000293
1000	904.245	829.902	657.178	551.86	442.972	337.358	237.71	168.983	128.906	81.5112	54.8165	33.5216	23.7296	15.1447	7.1379	4.4667	2.59687	1.61968	0.970474	0.449758	0.321269	0.196162	0.115012	0.08458	0.071055	0.060911	0.027099	0.010192	0.010192	0.010192	0.00343	0.00343	0.00343	0.00343	0.00343	4.8e-05	4.8e-05	4.8e-05	4.8e-05	4.8e-05	4.8e-05	4.8e-05	4.8e-05	4.8e-05	4.8e-05	4.8e-05	4.8e-05	4.8e-05	4.8e-05
1000	859.332	775.43	593.058	476.757	396.097	276.104	191.65	124.56	88.1206	58.2256	38.5028	25.0961	15.1721	10.2928	5.48114	3.50984	2.16071	1.35595	1.08883	0.57487	0.405805	0.307747	0.209689	0.158969	0.128538	0.115012	0.094724	0.084581	0.040624	0.040624	0.033861	0.020336	0.016954	0.016954	0.016954	0.016954	0.016954	4.8e-05	4.8e-05	4.8e-05	4.8e-05	4.8e-05	4.8e-05	4.8e-05	4.8e-05	4.8e-05	4.8e-05	4.8e-05	4.8e-05
1000	858.29	802.652	573.843	502.506	388.633	278.03	221.849	126.948	101.62	62.8376	40.4336	28.2408	16.1528	12.6972	5.59308	3.60827	1.95821	0.984397	0.693606	0.379147	0.216845	0.105262	0.057924	0.037637	0.017349	0.010586	0.003824	0.000443	0.000443	0.000443	0.000443	0.000443	0.000443	0.000443	0.000443	0.000443	0.000443	0.000443	0.000443	0.000443	0.000443	0.000443	0.000443	0.000443	0.000443	0.000443	0.000443	0.000443	0.000443
1000	856.506	767.555	544.533	446.724	341.946	240.642	186.572	106.01	79.278	49.816	30.5463	19.9292	9.9105	6.47849	4.03382	2.25188	1.3964	0.595035	0.402301	0.243379	0.172372	0.121652	0.081077	0.070933	0.057408	0.043882	0.010069	0.010069	0.003307	0.003307	0.003307	0.003307	0.003307	-7.5e-05	-7.5e-05	-7.5e-05	-7.5e-05	-7.5e-05	-7.5e-05	-7.5e-05	-7.5e-05	-7.5e-05	-7.5e-05	-7.5e-05	-7.5e-05	-7.5e-05	-7.5e-05	-7.5e-05	-7.5e-05
1000	904.437	791.054	590.252	444.539	347.139	252.931	183.183	118.263	73.4446	53.005	35.4394	22.2659	14.5802	7.64175	5.51492	4.02377	2.10995	1.43707	0.872392	0.726996	0.612031	0.108216	0.064259	0.047352	0.047352	0.043971	0.006777	0.006777	0.006777	0.003395	0.003395	1.4e-05	1.4e-05	1.4e-05	1.4e-05	1.4e-05	1.4e-05	1.4e-05	1.4e-05	1.4e-05	1.4e-05	1.4e-05	1.4e-05	1.4e-05	1.4e-05	1.4e-05	1.4e-05	1.4e-05	1.4e-05
1000	895.835	738.975	563.128	436.072	339.875	255.191	178.66	116.704	76.4034	54.3102	35.5916	22.3979	14.5262	7.89196	4.44979	2.89439	1.53173	1.06848	0.669488	0.395601	0.219772	0.108189	0.074376	0.043944	0.016893	0.006749	-1.3e-05	-1.3e-05	-1.3e-05	-1.3e-05	-1.3e-05	-1.3e-05	-1.3e-05	-1.3e-05	-1.3e-05	-1.3e-05	-1.3e-05	-1.3e-05	-1.3e-05	-1.3e-05	-1.3e-05	-1.3e-05	-1.3e-05	-1.3e-05	-1.3e-05	-1.3e-05	-1.3e-05	-1.3e-05	-1.3e-05
1000	817.76	654.406	479.519	379.585	307.414	218.332	152.857	95.4009	65.9691	46.8581	30.0396	19.402	10.4585	6.67819	4.62911	2.80996	2.12016	0.764251	0.541083	0.355109	0.250288	0.182661	0.128559	0.027119	0.020357	0.006831	0.00345	0.00345	0.00345	0.00345	6.9e-05	6.9e-05	6.9e-05	6.9e-05	6.9e-05	6.9e-05	6.9e-05	6.9e-05	6.9e-05	6.9e-05	6.9e-05	6.9e-05	6.9e-05	6.9e-05	6.9e-05	6.9e-05	6.9e-05	6.9e-05	6.9e-05
1000	807.513	637.045	478.851	375.627	302.499	203.838	133.332	88.9012	61.5364	41.5564	26.3135	16.4774	9.11958	5.96142	3.74328	1.92751	0.933395	0.598642	0.432957	0.324754	0.101586	0.057629	0.033959	0.020434	0.013671	0.006909	0.003527	0.000146	0.000146	0.000146	0.000146	0.000146	0.000146	0.000146	0.000146	0.000146	0.000146	0.000146	0.000146	0.000146	0.000146	0.000146	0.000146	0.000146	0.000146	0.000146	0.000146	0.000146	0.000146
1000	879.688	713.931	557.064	456.71	364.074	260.944	183.457	127.83	91.2758	59.2397	37.5627	24.4232	15.9532	10.8373	6.89469	4.17277	2.45509	1.27502	0.60553	0.355316	0.165964	0.135532	0.02395	0.010425	0.007044	0.007044	0.003663	0.003663	0.000281	0.000281	0.000281	0.000281	0.000281	0.000281	0.000281	0.000281	0.000281	0.000281	0.000281	0.000281	0.000281	0.000281	0.000281	0.000281	0.000281	0.000281	0.000281	0.000281	0.000281
1000	895.328	751.326	619.602	544.384	441.208	315.26	231.291	168.146	120.894	75.3251	47.771	32.0312	21.4884	13.1874	6.56341	3.97335	2.3199	1.06544	0.534572	0.287737	0.098385	0.027377	0.020615	0.00709	0.003708	0.003708	0.000327	0.000327	0.000327	0.000327	0.000327	0.000327	0.000327	0.000327	0.000327	0.000327	0.000327	0.000327	0.000327	0.000327	0.000327	0.000327	0.000327	0.000327	0.000327	0.000327	0.000327	0.000327	0.000327
1000	887.346	768.275	640.026	538.037	433.889	331.714	243.762	181.673	128.706	85.0789	57.0617	37.2005	25.7889	13.2174	8.26385	4.28408	2.23504	1.33563	0.869013	0.507218	0.317867	0.087941	0.050748	0.020316	0.006791	0.00341	2.9e-05	2.9e-05	2.9e-05	2.9e-05	2.9e-05	2.9e-05	2.9e-05	2.9e-05	2.9e-05	2.9e-05	2.9e-05	2.9e-05	2.9e-05	2.9e-05	2.9e-05	2.9e-05	2.9e-05	2.9e-05	2.9e-05	2.9e-05	2.9e-05	2.9e-05	2.9e-05
1000	888.79	748.012	621.93	529.004	442.475	322.94	236.766	176.45	124.575	83.4939	54.4922	36.0814	24.8185	15.8413	8.97049	5.73462	3.59766	2.19105	1.2612	0.804722	0.202854	0.114941	0.077747	0.016884	0.013502	0.010121	0.010121	0.010121	0.00674	0.00674	0.003359	0.003359	-2.3e-05	-2.3e-05	-2.3e-05	-2.3e-05	-2.3e-05	-2.3e-05	-2.3e-05	-2.3e-05	-2.3e-05	-2.3e-05	-2.3e-05	-2.3e-05	-2.3e-05	-2.3e-05	-2.3e-05	-2.3e-05	-2.3e-05
1000	870.339	719.156	591.441	501.761	413.828	313.109	223.426	164.218	117.256	83.0592	51.889	35.331	24.7714	15.7265	9.82273	6.45499	3.94946	2.26221	1.49465	0.635808	0.284154	0.165809	0.104946	0.054227	0.020414	0.006889	0.006889	0.000126	0.000126	0.000126	0.000126	0.000126	0.000126	0.000126	0.000126	0.000126	0.000126	0.000126	0.000126	0.000126	0.000126	0.000126	0.000126	0.000126	0.000126	0.000126	0.000126	0.000126	0.000126
1000	897.465	745.006	600.541	493.33	415.281	333.824	249.367	180.092	127.311	88.5385	60.6802	42.5365	28.4197	18.7798	11.5641	7.74321	5.21401	2.75921	1.60619	0.980649	0.757484	0.574895	0.277341	0.108277	0.060938	0.033888	0.033888	0.003456	7.5e-05	7.5e-05	7.5e-05	7.5e-05	7.5e-05	7.5e-05	7.5e-05	7.5e-05	7.5e-05	7.5e-05	7.5e-05	7.5e-05	7.5e-05	7.5e-05	7.5e-05	7.5e-05	7.5e-05	7.5e-05	7.5e-05	7.5e-05	7.5e-05
1000	894.564	720.787	560.461	444.366	379.665	310.718	220.578	151.694	102.991	74.0464	54.7666	36.7276	23.5609	13.9074	9.24112	5.42699	3.48274	2.34662	1.59597	1.15302	0.743883	0.307694	0.196111	0.114959	0.071002	0.047333	0.01352	0.006758	0.006758	0.006758	0.006758	0.006758	0.003376	0.003376	-5e-06	-5e-06	-5e-06	-5e-06	-5e-06	-5e-06	-5e-06	-5e-06	-5e-06	-5e-06	-5e-06	-5e-06	-5e-06	-5e-06	-5e-06
1000	858.919	677.667	529.049	435.852	382.518	316.206	219.837	146.666	99.2644	72.3224	52.799	31.2333	16.332	9.94802	7.31736	4.82534	2.40433	1.17353	0.774535	0.45331	0.270719	0.192948	0.088127	0.04417	0.013738	0.010357	0.010357	0.006976	0.006976	0.003594	0.003594	0.000213	0.000213	0.000213	0.000213	0.000213	0.000213	0.000213	0.000213	0.000213	0.000213	0.000213	0.000213	0.000213	0.000213	0.000213	0.000213	0.000213	0.000213
1000	740.362	512.454	372.041	312.555	264.091	172.128	100.059	59.2371	45.1472	34.1783	20.8425	11.2768	6.79312	5.22418	3.44899	2.22833	1.57573	1.04486	0.89946	0.226573	0.14204	0.071031	0.040599	0.033837	0.023693	0.013549	2.3e-05	2.3e-05	2.3e-05	2.3e-05	2.3e-05	2.3e-05	2.3e-05	2.3e-05	2.3e-05	2.3e-05	2.3e-05	2.3e-05	2.3e-05	2.3e-05	2.3e-05	2.3e-05	2.3e-05	2.3e-05	2.3e-05	2.3e-05	2.3e-05	2.3e-05	2.3e-05
1000	787.838	577.173	404.087	319.527	250.758	182.427	122.264	76.2246	54.1854	38.1648	23.402	13.9412	7.70932	5.11246	3.28655	1.77847	0.780977	0.493563	0.317733	0.250106	0.138522	0.05737	0.023556	0.016794	0.00665	0.003268	-0.000113	-0.000113	-0.000113	-0.000113	-0.000113	-0.000113	-0.000113	-0.000113	-0.000113	-0.000113	-0.000113	-0.000113	-0.000113	-0.000113	-0.000113	-0.000113	-0.000113	-0.000113	-0.000113	-0.000113	-0.000113	-0.000113	-0.000113
1000	689.643	456.062	316.688	253.815	189.484	119.884	73.7343	49.7945	38.5142	24.1468	12.7211	8.15957	5.52208	3.81448	2.06968	1.05525	0.595382	0.429693	0.307962	0.13551	0.081408	0.047593	0.044212	0.010398	0.010398	0.007016	0.007016	0.000254	0.000254	0.000254	0.000254	0.000254	0.000254	0.000254	0.000254	0.000254	0.000254	0.000254	0.000254	0.000254	0.000254	0.000254	0.000254	0.000254	0.000254	0.000254	0.000254	0.000254	0.000254
1000	758.783	540.071	416.53	369.628	331.978	216.643	126.564	84.9541	71.047	53.5525	31.0707	16.5786	11.1583	8.73056	5.56231	2.53606	1.25794	0.892756	0.625634	0.365274	0.169159	0.094771	0.057577	0.037289	0.020383	0.010239	0.010239	0.006857	0.003476	0.003476	9.5e-05	9.5e-05	9.5e-05	9.5e-05	9.5e-05	9.5e-05	9.5e-05	9.5e-05	9.5e-05	9.5e-05	9.5e-05	9.5e-05	9.5e-05	9.5e-05	9.5e-05	9.5e-05	9.5e-05	9.5e-05	9.5e-05
1000	796.01	560.313	431.222	364.861	322.811	254.805	161.713	110.334	84.7381	63.8014	49.12	30.4859	18.107	13.1567	8.49046	5.3019	3.44218	1.80901	1.09555	0.645838	0.277275	0.209649	0.152166	0.094684	0.054108	0.027058	0.023676	0.020295	0.020295	0.020295	0.016914	0.013532	0.00677	0.003389	0.003389	0.003389	0.003389	0.003389	7e-06	7e-06	7e-06	7e-06	7e-06	7e-06	7e-06	7e-06	7e-06	7e-06	7e-06
1000	798.992	637.719	541.802	497.951	459.43	369.487	281.769	216.91	186.424	142.479	111.745	74.6948	54.1438	45.5758	29.329	20.4972	12.6528	7.73975	5.71438	4.05419	2.22154	1.58587	0.984002	0.568107	0.402425	0.19955	0.023724	0.016961	0.010199	5.5e-05	5.5e-05	5.5e-05	5.5e-05	5.5e-05	5.5e-05	5.5e-05	5.5e-05	5.5e-05	5.5e-05	5.5e-05	5.5e-05	5.5e-05	5.5e-05	5.5e-05	5.5e-05	5.5e-05	5.5e-05	5.5e-05	5.5e-05
1000	734.904	583.909	481.884	443.845	373.373	272.744	189.428	142.705	119.642	85.9756	58.9256	38.3642	27.2737	21.0486	14.1474	8.08466	4.6425	3.06344	2.33308	1.79207	0.997462	0.733721	0.44631	0.077748	0.054079	0.027029	0.016885	0.013503	0.013503	0.013503	0.013503	0.010122	0.010122	0.006741	0.003359	-2.2e-05	-2.2e-05	-2.2e-05	-2.2e-05	-2.2e-05	-2.2e-05	-2.2e-05	-2.2e-05	-2.2e-05	-2.2e-05	-2.2e-05	-2.2e-05	-2.2e-05	-2.2e-05
1000	875.822	755.427	646.027	589.293	495.919	405.828	307.583	239.307	198.354	148.263	108.007	75.042	50.4812	36.899	27.026	18.1368	13.5316	8.09454	5.98805	2.49526	1.6229	1.13263	0.693069	0.480053	0.202793	0.084451	0.02697	0.023589	0.023589	0.010064	0.006683	-8e-05	-8e-05	-8e-05	-8e-05	-8e-05	-8e-05	-8e-05	-8e-05	-8e-05	-8e-05	-8e-05	-8e-05	-8e-05	-8e-05	-8e-05	-8e-05	-8e-05	-8e-05
1000	908.486	812.192	717.48	656.347	571.913	480.322	385.034	314.74	259.989	205.34	153.466	109.978	77.3075	57.1118	41.325	28.3987	19.469	11.202	7.26623	4.94673	3.08369	1.41337	0.497063	0.368577	0.270522	0.152179	0.057505	0.006787	0.006787	2.5e-05	2.5e-05	2.5e-05	2.5e-05	2.5e-05	2.5e-05	2.5e-05	2.5e-05	2.5e-05	2.5e-05	2.5e-05	2.5e-05	2.5e-05	2.5e-05	2.5e-05	2.5e-05	2.5e-05	2.5e-05	2.5e-05	2.5e-05
1000	883.02	805.747	715.079	665.859	557.76	442.95	354.323	282.48	239.678	170.299	126.645	82.4064	58.1261	44.5371	26.3801	17.9676	10.5324	7.17144	5.38954	3.51296	2.786	2.09284	0.297414	0.155402	0.033678	0.030297	0.013391	0.01001	0.01001	-0.000134	-0.000134	-0.000134	-0.000134	-0.000134	-0.000134	-0.000134	-0.000134	-0.000134	-0.000134	-0.000134	-0.000134	-0.000134	-0.000134	-0.000134	-0.000134	-0.000134	-0.000134	-0.000134	-0.000134
1000	902.847	819.096	738.138	692.134	596.339	473.949	379.342	304.497	256.427	198.893	153.609	110.169	86.5141	65.8721	48.493	33.2371	23.5331	16.3413	12.3684	8.56111	5.05819	3.57722	2.40057	1.65332	0.885787	0.419181	0.243359	0.043868	0.020199	0.013437	0.010056	0.010056	0.010056	0.010056	0.003293	-8.8e-05	-8.8e-05	-8.8e-05	-8.8e-05	-8.8e-05	-8.8e-05	-8.8e-05	-8.8e-05	-8.8e-05	-8.8e-05	-8.8e-05	-8.8e-05	-8.8e-05	-8.8e-05
1000	933.873	875.26	791.381	733.019	651.574	562.291	479.173	408.611	354.833	292.66	243.069	184.95	155.235	125.571	104.747	76.6214	55.577	40.0404	30.3229	23.1378	15.476	10.7288	7.48281	6.15062	3.95621	2.63078	1.22758	0.551335	0.466805	0.25717	0.165877	0.074584	0.040772	0.000198	0.000198	0.000198	0.000198	0.000198	0.000198	0.000198	0.000198	0.000198	0.000198	0.000198	0.000198	0.000198	0.000198	0.000198	0.000198
1000	865.941	768.926	663.056	606.284	524.307	423.779	339.724	278.817	236.445	185.403	145.958	108.939	87.225	68.6623	53.7647	37.6195	27.1276	18.9281	15.3508	11.7903	8.95011	5.09888	3.45898	2.34656	1.46744	0.743855	0.466594	0.240052	0.216383	0.084515	0.010128	-1.5e-05	-1.5e-05	-1.5e-05	-1.5e-05	-1.5e-05	-1.5e-05	-1.5e-05	-1.5e-05	-1.5e-05	-1.5e-05	-1.5e-05	-1.5e-05	-1.5e-05	-1.5e-05	-1.5e-05	-1.5e-05	-1.5e-05	-1.5e-05
1000	858.289	764.409	654.826	602.316	530.446	414.751	332.903	263.954	218.43	166.323	124.119	91.2218	70.7826	54.5529	40.7001	28.1592	20.5008	13.6572	10.5194	6.52621	4.13569	2.50256	1.66402	0.930291	0.663175	0.392677	0.169516	0.105273	0.010599	0.010599	0.003836	0.003836	0.003836	0.003836	0.000455	0.000455	0.000455	0.000455	0.000455	0.000455	0.000455	0.000455	0.000455	0.000455	0.000455	0.000455	0.000455	0.000455	0.000455
1000	866.091	760.671	648.198	591.217	539.245	435.048	344.39	274.041	230.911	192.759	155.777	114.054	88.9827	68.7869	56.263	39.8338	29.2608	20.1282	15.8915	11.5636	7.9186	5.39284	3.77324	2.29903	1.67688	1.12913	0.317636	0.07757	0.064045	0.047139	0.047139	0.006564	-0.000198	-0.000198	-0.000198	-0.000198	-0.000198	-0.000198	-0.000198	-0.000198	-0.000198	-0.000198	-0.000198	-0.000198	-0.000198	-0.000198	-0.000198	-0.000198	-0.000198
1000	840.625	736.616	649.333	601.365	548.615	470.933	383.927	311.462	266.663	222.411	185.936	140.457	108.206	77.74	60.8985	42.0485	30.1231	20.5274	13.6331	9.16657	6.91809	3.60453	2.50903	1.82603	1.37633	0.645991	0.223342	0.165862	0.013709	0.010328	0.000184	0.000184	0.000184	0.000184	0.000184	0.000184	0.000184	0.000184	0.000184	0.000184	0.000184	0.000184	0.000184	0.000184	0.000184	0.000184	0.000184	0.000184	0.000184
1000	822.452	724.356	609.54	560.019	510.836	409.673	340.83	270.698	230.067	183.782	152.261	106.109	76.4451	56.8716	39.0258	29.5754	18.4885	11.6889	6.90111	4.53428	2.71519	1.29847	0.754098	0.652662	0.466696	0.108289	0.030521	0.020378	9e-05	9e-05	9e-05	9e-05	9e-05	9e-05	9e-05	9e-05	9e-05	9e-05	9e-05	9e-05	9e-05	9e-05	9e-05	9e-05	9e-05	9e-05	9e-05	9e-05	9e-05
1000	824.735	737.062	607.995	552.15	459.993	379.397	305.569	252.288	204.949	164.997	127.423	91.979	63.3195	44.8685	33.1763	20.5645	13.1934	7.75303	5.26785	3.48257	2.04218	1.31522	0.780985	0.689693	0.091218	0.050643	0.006687	0.003306	-7.5e-05	-7.5e-05	-7.5e-05	-7.5e-05	-7.5e-05	-7.5e-05	-7.5e-05	-7.5e-05	-7.5e-05	-7.5e-05	-7.5e-05	-7.5e-05	-7.5e-05	-7.5e-05	-7.5e-05	-7.5e-05	-7.5e-05	-7.5e-05	-7.5e-05	-7.5e-05	-7.5e-05
1000	880.144	767.08	682.817	633.661	571.161	510.103	428.601	360.528	303.105	250.651	205.713	159.96	120.861	90.0946	65.1789	43.0627	27.9523	18.7859	12.0168	6.86044	4.42261	2.26879	1.39983	0.990704	0.584961	0.459857	0.429426	0.402377	0.385471	0.378709	0.375327	1.5e-05	1.5e-05	1.5e-05	1.5e-05	1.5e-05	1.5e-05	1.5e-05	1.5e-05	1.5e-05	1.5e-05	1.5e-05	1.5e-05	1.5e-05	1.5e-05	1.5e-05	1.5e-05	1.5e-05	1.5e-05
1000	874.844	776.2	664.839	604.804	541.224	469.858	381.393	304.977	244.041	200.884	164.101	124.255	91.1171	68.25	48.568	33.4675	21.4033	15.2764	9.70751	6.1403	3.27639	1.88332	1.45052	0.828373	0.415861	0.33133	0.077737	0.006731	0.00335	-3.1e-05	-3.1e-05	-3.1e-05	-3.1e-05	-3.1e-05	-3.1e-05	-3.1e-05	-3.1e-05	-3.1e-05	-3.1e-05	-3.1e-05	-3.1e-05	-3.1e-05	-3.1e-05	-3.1e-05	-3.1e-05	-3.1e-05	-3.1e-05	-3.1e-05	-3.1e-05
1000	851.25	757.294	643.39	581.097	503.093	411.588	334.663	265.284	210.701	171.547	134.869	98.4852	71.0735	52.4836	38.421	27.3306	18.0457	11.885	7.88162	5.04137	2.31946	1.33552	0.425964	0.206183	0.121651	0.023595	0.01007	0.01007	0.003307	-7.4e-05	-7.4e-05	-7.4e-05	-7.4e-05	-7.4e-05	-7.4e-05	-7.4e-05	-7.4e-05	-7.4e-05	-7.4e-05	-7.4e-05	-7.4e-05	-7.4e-05	-7.4e-05	-7.4e-05	-7.4e-05	-7.4e-05	-7.4e-05	-7.4e-05	-7.4e-05
1000	894.285	815.525	700.955	632.601	564.443	476.371	384.083	308.033	250.032	207.119	158.322	121.603	89.5039	66.9006	48.5272	36.6829	23.814	14.7659	9.97801	5.67032	3.89518	2.49535	1.90363	1.16653	0.757396	0.40913	0.064244	0.05072	0.027051	0.013526	0.013526	1e-06	1e-06	1e-06	1e-06	1e-06	1e-06	1e-06	1e-06	1e-06	1e-06	1e-06	1e-06	1e-06	1e-06	1e-06	1e-06	1e-06	1e-06
1000	933.865	866.077	789.356	732.561	675.712	600.512	504.211	410.766	343.555	282.23	230.103	176.349	128.699	94.4363	71.6303	49.9062	34.0992	21.7038	13.3826	8.99381	5.83915	4.05049	2.62701	1.34215	0.757197	0.395408	0.239872	0.202679	0.202679	0.026856	0.026856	-0.000193	-0.000193	-0.000193	-0.000193	-0.000193	-0.000193	-0.000193	-0.000193	-0.000193	-0.000193	-0.000193	-0.000193	-0.000193	-0.000193	-0.000193	-0.000193	-0.000193	-0.000193
1000	903.251	821.393	703.114	634.164	543.674	460.531	349.588	266.522	200.571	146.208	105.046	66.5931	45.1191	29.1699	17.4168	9.55547	6.21143	3.12097	2.21818	1.21057	0.676334	0.317922	0.206341	0.115047	0.010229	0.010229	0.010229	0.003466	0.003466	0.003466	8.5e-05	8.5e-05	8.5e-05	8.5e-05	8.5e-05	8.5e-05	8.5e-05	8.5e-05	8.5e-05	8.5e-05	8.5e-05	8.5e-05	8.5e-05	8.5e-05	8.5e-05	8.5e-05	8.5e-05	8.5e-05	8.5e-05
1000	926.138	837.507	722.329	643.527	531.56	432.5	327.414	254.667	197.267	149.22	109.353	74.7312	53.6361	38.5018	25.1494	16.1419	9.21714	5.13259	3.12076	1.69727	1.15289	0.591605	0.287294	0.131758	0.070896	0.030321	0.013415	0.010034	0.006652	0.006652	-0.00011	-0.00011	-0.00011	-0.00011	-0.00011	-0.00011	-0.00011	-0.00011	-0.00011	-0.00011	-0.00011	-0.00011	-0.00011	-0.00011	-0.00011	-0.00011	-0.00011	-0.00011	-0.00011
1000	931.477	849.24	741.957	666.641	571.921	459.845	345.186	256.24	195.716	150.472	109.06	73.041	47.4013	32.3819	21.2712	12.2467	7.13423	3.7868	2.80286	1.38273	0.743676	0.21282	0.070808	0.047139	0.036995	0.006564	-0.000198	-0.000198	-0.000198	-0.000198	-0.000198	-0.000198	-0.000198	-0.000198	-0.000198	-0.000198	-0.000198	-0.000198	-0.000198	-0.000198	-0.000198	-0.000198	-0.000198	-0.000198	-0.000198	-0.000198	-0.000198	-0.000198	-0.000198
1000	924.279	817.357	708.636	624.526	543.723	450.196	351.029	263.619	200.41	161.527	122.424	86.5443	55.4018	39.7028	25.8939	17.5186	11.9124	7.48637	4.98088	2.83379	1.69093	0.93015	0.49397	0.328289	0.270807	0.145701	0.14232	0.000308	0.000308	0.000308	0.000308	0.000308	0.000308	0.000308	0.000308	0.000308	0.000308	0.000308	0.000308	0.000308	0.000308	0.000308	0.000308	0.000308	0.000308	0.000308	0.000308	0.000308	0.000308
1000	937.474	825.507	728.944	619.198	510.564	393.071	283.643	216.82	150.402	108.929	69.8392	47.5638	30.9789	20.8724	12.5208	8.24009	5.05495	3.26965	1.94758	1.40996	0.777668	0.172422	0.08451	0.016884	0.010122	0.006741	-2.2e-05	-2.2e-05	-2.2e-05	-2.2e-05	-2.2e-05	-2.2e-05	-2.2e-05	-2.2e-05	-2.2e-05	-2.2e-05	-2.2e-05	-2.2e-05	-2.2e-05	-2.2e-05	-2.2e-05	-2.2e-05	-2.2e-05	-2.2e-05	-2.2e-05	-2.2e-05	-2.2e-05	-2.2e-05	-2.2e-05
1000	951.753	845.976	729.529	617.129	515.65	386.494	280.812	204.796	143.041	93.7737	59.9795	37.4539	24.5411	16.017	9.99836	5.68046	3.35755	1.78527	0.936572	0.456434	0.294134	0.206221	0.125071	0.057446	0.020252	0.006727	0.006727	0.003346	0.003346	-3.6e-05	-3.6e-05	-3.6e-05	-3.6e-05	-3.6e-05	-3.6e-05	-3.6e-05	-3.6e-05	-3.6e-05	-3.6e-05	-3.6e-05	-3.6e-05	-3.6e-05	-3.6e-05	-3.6e-05	-3.6e-05	-3.6e-05	-3.6e-05	-3.6e-05	-3.6e-05
1000	963.091	865.882	737.486	612.574	513.532	412.682	300.928	225.986	162.399	113.521	74.8266	51.1581	33.2614	22.668	14.6173	9.0585	4.90966	3.10746	1.79215	0.869067	0.426122	0.236772	0.182672	0.060946	0.040659	0.037278	0.020371	8.4e-05	8.4e-05	8.4e-05	8.4e-05	8.4e-05	8.4e-05	8.4e-05	8.4e-05	8.4e-05	8.4e-05	8.4e-05	8.4e-05	8.4e-05	8.4e-05	8.4e-05	8.4e-05	8.4e-05	8.4e-05	8.4e-05	8.4e-05	8.4e-05	8.4e-05
1000	926.219	810.313	701.453	598.361	501.917	393.315	291.541	221.699	164.847	119.255	80.4799	54.7592	37.2142	26.4416	16.3386	10.4991	6.98938	3.60814	2.26241	1.06545	0.615745	0.348626	0.108558	0.081508	0.074746	0.017265	0.000358	0.000358	0.000358	0.000358	0.000358	0.000358	0.000358	0.000358	0.000358	0.000358	0.000358	0.000358	0.000358	0.000358	0.000358	0.000358	0.000358	0.000358	0.000358	0.000358	0.000358	0.000358	0.000358
1000	955.895	876.004	794.984	699.84	585.641	448.027	342.139	258.264	191.495	132.223	85.3598	56.7946	38.3603	25.4068	16.5175	9.7955	6.65093	5.06174	3.56046	2.70162	2.10314	0.280639	0.111576	0.081145	0.064238	0.043951	0.040569	0.040569	0.040569	-6e-06	-6e-06	-6e-06	-6e-06	-6e-06	-6e-06	-6e-06	-6e-06	-6e-06	-6e-06	-6e-06	-6e-06	-6e-06	-6e-06	-6e-06	-6e-06	-6e-06	-6e-06	-6e-06	-6e-06
1000	945.41	856.323	754.04	673.696	568.444	431.07	326.177	241.921	183.099	130.934	85.3391	56.6659	37.8158	24.5648	13.9377	8.41606	4.3315	2.72879	1.52508	0.524232	0.182727	0.074527	0.044096	0.023808	0.006902	0.006902	0.003521	0.00014	0.00014	0.00014	0.00014	0.00014	0.00014	0.00014	0.00014	0.00014	0.00014	0.00014	0.00014	0.00014	0.00014	0.00014	0.00014	0.00014	0.00014	0.00014	0.00014	0.00014	0.00014
1000	955.757	886.067	794.249	699.4	589.316	455.388	352.256	268.196	201.691	148.491	96.2215	63.6077	39.7331	25.7044	15.9192	9.58609	4.71031	2.61733	1.80921	0.788078	0.510816	0.436429	0.118592	0.067874	0.020536	0.013774	0.010393	0.000249	0.000249	0.000249	0.000249	0.000249	0.000249	0.000249	0.000249	0.000249	0.000249	0.000249	0.000249	0.000249	0.000249	0.000249	0.000249	0.000249	0.000249	0.000249	0.000249	0.000249	0.000249
1000	863.186	755.292	628.527	541.931	429.989	316.29	221.992	160.149	109.372	76.3761	48.5617	31.358	20.1187	13.2446	7.93255	4.74739	2.26554	1.35259	0.808207	0.476842	0.131951	0.087994	0.067707	0.0508	0.047419	0.044038	0.016988	0.006844	0.006844	8.1e-05	8.1e-05	8.1e-05	8.1e-05	8.1e-05	8.1e-05	8.1e-05	8.1e-05	8.1e-05	8.1e-05	8.1e-05	8.1e-05	8.1e-05	8.1e-05	8.1e-05	8.1e-05	8.1e-05	8.1e-05	8.1e-05	8.1e-05
1000	859.903	763.957	626.282	541.514	414.6	315.134	215.932	155.822	102.753	68.2343	41.404	25.5459	15.7436	8.67325	5.44074	2.90477	1.50829	0.919948	0.554767	0.375558	0.284263	0.084766	0.064478	0.034046	0.01714	0.010377	0.003615	0.000233	0.000233	0.000233	0.000233	0.000233	0.000233	0.000233	0.000233	0.000233	0.000233	0.000233	0.000233	0.000233	0.000233	0.000233	0.000233	0.000233	0.000233	0.000233	0.000233	0.000233	0.000233
1000	873.259	786.048	658.706	572.221	459.587	337.827	236.917	172.325	121.854	86.575	55.2021	38.2351	23.9798	15.848	10.6408	6.07608	3.50971	1.94081	1.4201	0.639025	0.172411	0.060829	0.03716	0.006729	0.003348	0.003348	0.003348	0.003348	0.003348	-3.4e-05	-3.4e-05	-3.4e-05	-3.4e-05	-3.4e-05	-3.4e-05	-3.4e-05	-3.4e-05	-3.4e-05	-3.4e-05	-3.4e-05	-3.4e-05	-3.4e-05	-3.4e-05	-3.4e-05	-3.4e-05	-3.4e-05	-3.4e-05	-3.4e-05	-3.4e-05
1000	887.08	825.301	710.072	621.428	504.88	403.195	292.59	228.247	172.85	128.009	84.1592	55.5129	33.525	21.2073	13.9782	8.2943	4.18945	2.41769	1.33569	0.689876	0.402471	0.226647	0.142116	0.094779	0.01701	0.006866	0.003485	0.003485	0.003485	0.003485	0.000104	0.000104	0.000104	0.000104	0.000104	0.000104	0.000104	0.000104	0.000104	0.000104	0.000104	0.000104	0.000104	0.000104	0.000104	0.000104	0.000104	0.000104	0.000104
1000	880.272	824.517	698.979	609.373	470.036	388.221	283.35	218.884	158.869	114.203	85.015	56.717	40.4228	28.4769	18.1168	12.3449	7.69902	5.57897	3.52992	1.89677	1.13937	0.682895	0.459731	0.155417	0.050597	0.010022	-0.000122	-0.000122	-0.000122	-0.000122	-0.000122	-0.000122	-0.000122	-0.000122	-0.000122	-0.000122	-0.000122	-0.000122	-0.000122	-0.000122	-0.000122	-0.000122	-0.000122	-0.000122	-0.000122	-0.000122	-0.000122	-0.000122	-0.000122
1000	889.71	830.161	714.533	643.294	521.614	448.046	358.124	292.938	230.095	174.614	130.933	95.0189	71.5669	52.9872	36.7439	24.9536	16.7338	10.935	6.29249	3.9121	2.24177	1.56552	0.723587	0.554525	0.317838	0.209638	0.111582	0.006763	0.006763	0.003382	0.003382	0.003382	0.003382	1e-06	1e-06	1e-06	1e-06	1e-06	1e-06	1e-06	1e-06	1e-06	1e-06	1e-06	1e-06	1e-06	1e-06	1e-06	1e-06
1000	883.983	816.647	687.892	602.865	484.832	394.001	303.994	237.329	185.627	140.664	98.7146	72.1485	53.6533	38.0963	25.0515	15.5503	9.86973	6.55949	4.33125	2.41071	1.86633	1.23065	0.571308	0.432676	0.246708	0.097933	0.030308	0.016783	0.01002	0.006639	-0.000124	-0.000124	-0.000124	-0.000124	-0.000124	-0.000124	-0.000124	-0.000124	-0.000124	-0.000124	-0.000124	-0.000124	-0.000124	-0.000124	-0.000124	-0.000124	-0.000124	-0.000124	-0.000124
1000	908.409	848.355	762.81	695.805	574.349	493.121	405.627	347.972	297.258	251.001	209.708	174.342	134.858	106.554	81.635	61.338	46.4914	32.3851	22.6541	15.7599	11.3203	7.55706	4.42947	3.12772	1.68057	0.835276	0.399103	0.16242	0.054222	0.023791	0.006885	0.003504	0.003504	0.003504	0.000123	0.000123	0.000123	0.000123	0.000123	0.000123	0.000123	0.000123	0.000123	0.000123	0.000123	0.000123	0.000123	0.000123	0.000123
1000	945.601	912.724	853.225	803.269	715.687	652.478	581.689	521.609	465.573	416.416	360.505	304.472	238.06	193.959	154.648	116.667	86.1479	55.876	39.6299	26.305	16.1211	10.3056	7.40464	4.96687	2.38708	1.01098	0.564671	0.202892	0.114984	0.037218	2.6e-05	2.6e-05	2.6e-05	2.6e-05	2.6e-05	2.6e-05	2.6e-05	2.6e-05	2.6e-05	2.6e-05	2.6e-05	2.6e-05	2.6e-05	2.6e-05	2.6e-05	2.6e-05	2.6e-05	2.6e-05	2.6e-05
1000	924.403	877.543	796.812	746.217	636.268	569.613	474.532	411.802	341.177	290.034	243.821	202.853	159.754	129.089	105.113	80.6001	65.1787	49.3177	40.1311	28.6792	21.6227	16.277	11.0564	7.50282	4.64573	3.25606	2.27214	1.38627	1.13607	0.513932	0.300918	0.202864	0.006755	0.006755	-7e-06	-7e-06	-7e-06	-7e-06	-7e-06	-7e-06	-7e-06	-7e-06	-7e-06	-7e-06	-7e-06	-7e-06	-7e-06	-7e-06	-7e-06
1000	867.323	773.875	669.79	594.574	480.671	409.284	339.878	282.235	228.612	194.105	164.18	127.921	101.305	84.5981	70.2787	57.376	42.7962	35.1479	27.1311	19.7938	15.9257	11.503	8.24691	5.50474	4.40922	3.22917	1.85639	0.913028	0.48023	0.216494	0.20635	0.057576	0.057576	0.006858	0.003476	9.5e-05	9.5e-05	9.5e-05	9.5e-05	9.5e-05	9.5e-05	9.5e-05	9.5e-05	9.5e-05	9.5e-05	9.5e-05	9.5e-05	9.5e-05	9.5e-05
1000	857.834	755.575	668.494	604.373	499.196	433.423	375.236	333.394	291.85	264.949	230.675	197.396	165.147	141.263	119.403	102.021	82.5147	66.5994	53.4364	40.8279	32.385	24.1687	17.5922	9.4908	7.49588	4.60494	3.13073	2.12651	1.40631	1.03438	0.68611	0.442663	0.388563	0.364894	0.175546	0.148496	-0.000277	-0.000277	-0.000277	-0.000277	-0.000277	-0.000277	-0.000277	-0.000277	-0.000277	-0.000277	-0.000277	-0.000277	-0.000277
1000	831.169	707.76	591.672	513.224	417.871	356.147	298.946	262.744	227.901	205.197	180.991	155.513	128.937	114.6	96.5989	79.4324	62.8576	53.1805	42.3673	29.593	23.6555	16.3047	10.6715	7.90561	5.60635	3.6689	2.14733	1.14648	0.801594	0.571668	0.277499	0.243686	0.236924	0.09153	0.050955	0.050955	0.050955	0.000236	0.000236	0.000236	0.000236	0.000236	0.000236	0.000236	0.000236	0.000236	0.000236	0.000236	0.000236
1000	704.732	567.225	463.455	408.46	284.934	233.579	178.81	145.137	107.646	86.1446	64.5181	49.2957	37.3091	28.91	22.1812	17.258	11.8309	8.97713	7.28648	5.4572	3.61101	2.17058	1.47741	1.08856	0.63885	0.297339	0.124892	0.084317	0.057266	0.047123	0.047123	0.033597	0.033597	0.006547	0.006547	0.003166	0.003166	0.003166	-0.000216	-0.000216	-0.000216	-0.000216	-0.000216	-0.000216	-0.000216	-0.000216	-0.000216	-0.000216	-0.000216
1000	710.225	570.063	474.513	423.849	319.576	272.776	242.371	193.63	158.615	136.407	122.222	102.053	90.6688	79.1016	64.1192	57.6271	48.4875	39.5069	34.0934	29.8127	24.4871	14.7761	11.6924	8.53431	6.47511	4.80138	3.40829	2.69484	1.65003	1.13269	0.784419	0.595067	0.449672	0.327945	0.229888	0.104781	0.003342	-3.9e-05	-3.9e-05	-3.9e-05	-3.9e-05	-3.9e-05	-3.9e-05	-3.9e-05	-3.9e-05	-3.9e-05	-3.9e-05	-3.9e-05	-3.9e-05
1000	732.887	582.321	489.122	441.835	370.671	335.51	274.782	210.765	159.214	129.286	105.979	87.568	71.1487	58.6617	50.0159	40.4808	32.0717	26.0732	22.7123	15.5879	13.248	10.2928	9.05526	5.89716	4.40602	3.35783	2.46517	1.71453	1.38316	1.20057	0.66633	0.42964	0.267339	0.220001	0.169282	0.0577	0.054319	0.006981	0.003599	0.003599	0.003599	0.000218	0.000218	0.000218	0.000218	0.000218	0.000218	0.000218	0.000218
1000	737.718	579.597	473.472	401.587	345.209	311.444	255.206	172.24	114.438	80.4807	56.5179	41.3563	31.1145	20.2776	14.0425	8.81838	5.20716	3.17164	2.48185	1.99157	1.47423	0.459849	0.419274	0.290785	0.125102	0.09129	0.084527	0.030426	0.016901	0.01352	0.010139	0.010139	0.010139	-5e-06	-5e-06	-5e-06	-5e-06	-5e-06	-5e-06	-5e-06	-5e-06	-5e-06	-5e-06	-5e-06	-5e-06	-5e-06	-5e-06	-5e-06	-5e-06
1000	670.05	523.085	389.333	337.264	278.312	248.339	205.008	146.732	96.7195	67.3691	46.8043	32.8768	24.2241	18.1174	13.0792	8.33177	5.56586	3.5675	2.43814	1.63677	1.05518	0.646044	0.348488	0.25043	0.138846	0.067838	0.04755	0.040788	0.013737	0.006975	0.000212	0.000212	0.000212	0.000212	0.000212	0.000212	0.000212	0.000212	0.000212	0.000212	0.000212	0.000212	0.000212	0.000212	0.000212	0.000212	0.000212	0.000212	0.000212
1000	707.913	580.143	409.469	348.625	296.326	274.385	203.946	150.897	104.353	77.7394	51.6766	38.9088	28.562	22.8036	15.0165	9.99514	6.85052	4.20633	2.84704	1.76164	1.13609	0.757382	0.476732	0.179175	0.152125	0.098023	0.084498	0.043922	0.030397	0.030397	0.01349	0.01349	0.010109	-3.5e-05	-3.5e-05	-3.5e-05	-3.5e-05	-3.5e-05	-3.5e-05	-3.5e-05	-3.5e-05	-3.5e-05	-3.5e-05	-3.5e-05	-3.5e-05	-3.5e-05	-3.5e-05	-3.5e-05	-3.5e-05
1000	700.724	597.308	459.67	409.881	352.722	330.067	233.779	156.212	121.345	92.7793	70.0233	51.051	39.8522	26.9695	22.6549	15.784	12.9031	6.90798	4.69998	3.44213	2.27895	1.70074	0.902752	0.608576	0.354977	0.263681	0.162241	0.10814	0.070945	0.064183	0.064183	0.060801	0.060801	0.060801	0.060801	-6.3e-05	-6.3e-05	-6.3e-05	-6.3e-05	-6.3e-05	-6.3e-05	-6.3e-05	-6.3e-05	-6.3e-05	-6.3e-05	-6.3e-05	-6.3e-05	-6.3e-05	-6.3e-05
1000	746.749	666.459	569.584	505.293	410.051	380.427	294.513	216.681	177.074	144.487	106.29	78.1442	68.4198	43.8652	34.0731	25.3934	20.0239	10.0627	6.19789	4.8961	2.85043	1.93748	1.07188	0.801374	0.47339	0.311089	0.108212	0.087924	0.033824	0.02368	0.006774	0.003392	0.003392	0.003392	0.003392	0.003392	1.1e-05	1.1e-05	1.1e-05	1.1e-05	1.1e-05	1.1e-05	1.1e-05	1.1e-05	1.1e-05	1.1e-05	1.1e-05	1.1e-05	1.1e-05
1000	800.441	723.137	619.683	519.416	443.383	398.981	305.64	238.868	188.376	150.764	110.485	85.1023	67.5403	46.0662	36.3113	26.6511	22.0357	12.4972	8.80147	6.44136	4.43628	3.21227	1.87667	1.19028	0.747332	0.483594	0.328056	0.135325	0.077843	0.027124	0.013599	0.006837	7.4e-05	7.4e-05	7.4e-05	7.4e-05	7.4e-05	7.4e-05	7.4e-05	7.4e-05	7.4e-05	7.4e-05	7.4e-05	7.4e-05	7.4e-05	7.4e-05	7.4e-05	7.4e-05	7.4e-05
1000	897.615	836.806	716.387	650.112	581.41	541.718	426.573	351.247	286.751	236.446	171.201	133.451	107.108	73.0141	55.6078	39.5843	27.9258	17.5827	11.9732	7.7365	5.31217	3.51674	2.60718	1.6672	1.23779	0.744127	0.544634	0.165936	0.152411	0.12198	0.115218	0.037449	0.003637	0.003637	0.000256	0.000256	0.000256	0.000256	0.000256	0.000256	0.000256	0.000256	0.000256	0.000256	0.000256	0.000256	0.000256	0.000256	0.000256
1000	817.955	746.541	639.105	584.354	522.788	480.605	326.046	252.268	197.624	163.766	120.691	90.8942	71.3272	46.1033	34.4381	21.8769	16.5615	10.0999	5.70426	3.90544	2.2182	1.45742	0.723687	0.476855	0.162399	0.084631	0.02715	0.023768	0.023768	0.013625	0.0001	0.0001	0.0001	0.0001	0.0001	0.0001	0.0001	0.0001	0.0001	0.0001	0.0001	0.0001	0.0001	0.0001	0.0001	0.0001	0.0001	0.0001	0.0001
1000	909.139	777.732	668.369	583.43	470.931	403.486	307.463	232.972	182.92	150.61	100.778	72.2062	52.9198	36.5107	22.6477	16.8826	12.2131	7.65511	4.82501	3.20539	1.93742	1.09549	0.534202	0.317802	0.185933	0.114926	0.081114	0.077733	0.077733	0.067589	0.003345	-3.6e-05	-3.6e-05	-3.6e-05	-3.6e-05	-3.6e-05	-3.6e-05	-3.6e-05	-3.6e-05	-3.6e-05	-3.6e-05	-3.6e-05	-3.6e-05	-3.6e-05	-3.6e-05	-3.6e-05	-3.6e-05	-3.6e-05	-3.6e-05
1000	870.756	777.248	663.047	579.458	491.69	434.435	348.929	275.3	221.394	179.092	132.639	99.2414	77.3854	55.2928	37.359	25.562	18.8739	12.267	7.92212	5.748	3.87819	2.42765	1.40652	0.720132	0.551071	0.398916	0.084463	0.013457	0.010076	0.010076	0.010076	0.010076	0.006694	0.006694	0.006694	0.006694	-6.8e-05	-6.8e-05	-6.8e-05	-6.8e-05	-6.8e-05	-6.8e-05	-6.8e-05	-6.8e-05	-6.8e-05	-6.8e-05	-6.8e-05	-6.8e-05	-6.8e-05
1000	902.857	822.893	712.285	639.444	554.715	488.433	386.632	312.104	250.61	206.097	151.552	106.536	80.2568	61.1733	39.6113	24.6291	16.2808	9.72454	5.66702	3.73634	2.44808	1.59601	0.977241	0.716885	0.250273	0.138692	0.098117	0.003442	0.003442	0.003442	0.003442	0.003442	6.1e-05	6.1e-05	6.1e-05	6.1e-05	6.1e-05	6.1e-05	6.1e-05	6.1e-05	6.1e-05	6.1e-05	6.1e-05	6.1e-05	6.1e-05	6.1e-05	6.1e-05	6.1e-05	6.1e-05
1000	929.627	786.654	694.209	613.841	500.686	406.232	312.153	235.352	166.664	124.356	85.6855	56.0308	37.9142	26.5667	17.1229	10.029	6.86747	5.18698	3.45915	2.1337	1.57917	0.831903	0.26723	0.138741	0.098166	0.013634	0.010253	0.00349	0.000109	0.000109	0.000109	0.000109	0.000109	0.000109	0.000109	0.000109	0.000109	0.000109	0.000109	0.000109	0.000109	0.000109	0.000109	0.000109	0.000109	0.000109	0.000109	0.000109	0.000109
1000	935.562	851.136	751.793	676.054	563.647	438.156	345.937	278.949	194.045	134.888	101.507	70.8743	44.0442	32.734	22.5564	11.9392	6.41758	4.64918	2.66099	1.53164	1.00078	0.584887	0.395535	0.081076	0.043882	0.030357	0.030357	-7.4e-05	-7.4e-05	-7.4e-05	-7.4e-05	-7.4e-05	-7.4e-05	-7.4e-05	-7.4e-05	-7.4e-05	-7.4e-05	-7.4e-05	-7.4e-05	-7.4e-05	-7.4e-05	-7.4e-05	-7.4e-05	-7.4e-05	-7.4e-05	-7.4e-05	-7.4e-05	-7.4e-05	-7.4e-05
1000	900.694	804.767	647.075	562.058	470.941	345.031	260.115	204.295	141.562	101.137	78.4287	49.9749	31.1651	23.209	14.8336	9.04144	6.25189	4.46658	2.53249	1.8258	1.2476	0.358323	0.172353	0.050626	0.040483	0.030339	0.00667	0.003288	0.003288	-9.3e-05	-9.3e-05	-9.3e-05	-9.3e-05	-9.3e-05	-9.3e-05	-9.3e-05	-9.3e-05	-9.3e-05	-9.3e-05	-9.3e-05	-9.3e-05	-9.3e-05	-9.3e-05	-9.3e-05	-9.3e-05	-9.3e-05	-9.3e-05	-9.3e-05	-9.3e-05
1000	931.021	821.96	687.394	618.261	507.618	369.837	272.079	215.489	151.343	107.114	75.832	47.4053	31.6858	21.9377	13.7246	8.08457	4.78107	2.7151	1.40993	1.09209	0.689718	0.283964	0.182525	0.155475	0.033749	0.026986	0.020223	0.020223	0.003317	-6.4e-05	-6.4e-05	-6.4e-05	-6.4e-05	-6.4e-05	-6.4e-05	-6.4e-05	-6.4e-05	-6.4e-05	-6.4e-05	-6.4e-05	-6.4e-05	-6.4e-05	-6.4e-05	-6.4e-05	-6.4e-05	-6.4e-05	-6.4e-05	-6.4e-05	-6.4e-05
1000	938.052	831.576	730.801	658.104	578.366	467.407	374.157	308.633	249.817	182.446	132.594	97.7683	72.4498	50.5091	33.9716	22.0629	14.6546	9.97157	5.47786	3.03322	1.69087	1.06195	0.460092	0.311317	0.176067	0.105061	0.010386	0.007004	0.007004	0.007004	0.007004	0.007004	0.000242	0.000242	0.000242	0.000242	0.000242	0.000242	0.000242	0.000242	0.000242	0.000242	0.000242	0.000242	0.000242	0.000242	0.000242	0.000242	0.000242
1000	916.049	812.349	686.208	599.7	527.344	429.878	352.034	295.472	235.478	188.77	150.685	115.485	89.6494	69.9945	51.7767	36.6593	25.2544	18.6644	12.6965	8.32453	5.00079	3.11407	2.25185	1.13267	0.564618	0.229876	0.087864	0.04729	0.013477	0.013477	0.003334	-4.8e-05	-4.8e-05	-4.8e-05	-4.8e-05	-4.8e-05	-4.8e-05	-4.8e-05	-4.8e-05	-4.8e-05	-4.8e-05	-4.8e-05	-4.8e-05	-4.8e-05	-4.8e-05	-4.8e-05	-4.8e-05	-4.8e-05	-4.8e-05
1000	902.252	790.768	670.272	610.029	546.393	454.862	374.219	324.594	273.971	228.728	186.34	151.518	118.3	91.8326	70.2033	51.1945	35.9488	24.5677	16.2399	8.37191	5.2646	3.25279	1.68392	0.892726	0.618849	0.179294	0.152245	0.118433	9.1e-05	9.1e-05	9.1e-05	9.1e-05	9.1e-05	9.1e-05	9.1e-05	9.1e-05	9.1e-05	9.1e-05	9.1e-05	9.1e-05	9.1e-05	9.1e-05	9.1e-05	9.1e-05	9.1e-05	9.1e-05	9.1e-05	9.1e-05	9.1e-05
1000	901.504	783.091	673.711	608.628	515.147	403.519	313.131	260.713	211.067	158.344	117.707	87.6572	63.7422	47.2083	33.3285	23.4656	15.983	11.016	7.54352	4.61877	2.77264	1.63317	0.666145	0.547802	0.311118	0.307736	4.6e-05	4.6e-05	4.6e-05	4.6e-05	4.6e-05	4.6e-05	4.6e-05	4.6e-05	4.6e-05	4.6e-05	4.6e-05	4.6e-05	4.6e-05	4.6e-05	4.6e-05	4.6e-05	4.6e-05	4.6e-05	4.6e-05	4.6e-05	4.6e-05	4.6e-05	4.6e-05
1000	861.506	753.979	686.092	640.96	530.622	422.864	337.395	269.676	210.911	160.108	119.937	88.5274	65.4507	48.4162	36.2472	24.9776	18.3131	12.6089	8.76104	5.35613	3.84809	2.74243	1.74834	0.946988	0.67987	0.338364	0.223402	0.115202	0.064483	0.050958	0.003621	0.00024	0.00024	0.00024	0.00024	0.00024	0.00024	0.00024	0.00024	0.00024	0.00024	0.00024	0.00024	0.00024	0.00024	0.00024	0.00024	0.00024	0.00024
1000	883.372	772.312	692.97	638.648	558.704	483.486	387.151	306.692	241.969	194.264	145.609	114.751	88.4049	70.1026	51.7597	39.9356	29.0921	22.377	16.1859	11.5638	8.44292	6.39052	3.51648	2.66103	1.90702	0.882512	0.551152	0.27051	0.21303	0.0203	0.010156	0.006775	0.006775	0.006775	0.003394	1.2e-05	1.2e-05	1.2e-05	1.2e-05	1.2e-05	1.2e-05	1.2e-05	1.2e-05	1.2e-05	1.2e-05	1.2e-05	1.2e-05	1.2e-05	1.2e-05
1000	899.584	814.748	751.111	712.268	633.835	540.562	462.01	383.38	319.417	244.012	186.095	141.055	111.658	85.2678	61.0008	43.2461	30.8776	20.8116	14.3771	9.46413	6.45144	3.96961	2.59344	1.41677	0.855484	0.676278	0.284053	0.091322	0.016934	0.016934	0.003409	0.003409	2.8e-05	2.8e-05	2.8e-05	2.8e-05	2.8e-05	2.8e-05	2.8e-05	2.8e-05	2.8e-05	2.8e-05	2.8e-05	2.8e-05	2.8e-05	2.8e-05	2.8e-05	2.8e-05	2.8e-05
1000	911.995	800.745	711.434	650.207	538.25	435.999	353.086	281.664	210.039	152.393	110.588	77.0074	56.2908	38.0356	25.9646	17.3154	12.2604	7.58751	4.89604	2.97887	1.98816	1.33558	1.14623	1.04479	0.554512	0.216386	0.185955	0.169049	0.169049	0.003367	-1.4e-05	-1.4e-05	-1.4e-05	-1.4e-05	-1.4e-05	-1.4e-05	-1.4e-05	-1.4e-05	-1.4e-05	-1.4e-05	-1.4e-05	-1.4e-05	-1.4e-05	-1.4e-05	-1.4e-05	-1.4e-05	-1.4e-05	-1.4e-05	-1.4e-05
1000	944.359	898.128	818.364	767.816	673.534	582.179	491.078	413.207	345.299	246.954	179.824	130.588	101.807	74.3688	52.6618	34.7248	23.1308	15.5299	10.6475	7.26289	5.4269	3.361	1.6535	1.07532	0.811585	0.45656	0.280738	0.071104	0.023767	0.010242	0.00348	0.00348	0.00348	9.9e-05	9.9e-05	9.9e-05	9.9e-05	9.9e-05	9.9e-05	9.9e-05	9.9e-05	9.9e-05	9.9e-05	9.9e-05	9.9e-05	9.9e-05	9.9e-05	9.9e-05	9.9e-05
1000	849.077	757.65	649.815	605.742	535.968	444.71	367.578	285.334	230.691	184.697	141.29	100.145	72.649	52.4497	39.3644	29.9004	20.007	12.859	8.24361	6.2994	3.69247	1.65358	0.838703	0.358566	0.152311	0.118498	0.064399	0.04073	0.020442	0.006918	0.003536	0.000155	0.000155	0.000155	0.000155	0.000155	0.000155	0.000155	0.000155	0.000155	0.000155	0.000155	0.000155	0.000155	0.000155	0.000155	0.000155	0.000155	0.000155
1000	831.598	739.857	642.086	601.976	519.641	427.547	357.607	287.889	239.399	175.615	136.289	101.21	78.3366	54.374	39.5743	26.6208	16.7949	11.5877	7.38482	5.41356	3.17179	1.82943	1.08556	0.673044	0.507363	0.260531	0.189525	0.067799	0.023843	0.010318	0.006937	0.003556	0.000174	0.000174	0.000174	0.000174	0.000174	0.000174	0.000174	0.000174	0.000174	0.000174	0.000174	0.000174	0.000174	0.000174	0.000174	0.000174	0.000174
1000	920.006	780.622	672.195	608.422	515.483	407.76	325.282	267.128	212.482	158.66	119.571	90.5658	65.2745	44.7742	32.1115	21.7548	13.5249	7.83088	4.8351	3.557	2.54601	1.0515	0.588265	0.354959	0.290715	0.206184	0.138559	0.037122	0.010072	0.00669	0.00669	0.00669	0.003309	0.003309	-7.2e-05	-7.2e-05	-7.2e-05	-7.2e-05	-7.2e-05	-7.2e-05	-7.2e-05	-7.2e-05	-7.2e-05	-7.2e-05	-7.2e-05	-7.2e-05	-7.2e-05	-7.2e-05	-7.2e-05
1000	892.251	772.471	653.083	566.192	447.879	345.663	279.787	212.024	161.85	118.213	83.6046	55.8615	36.1491	25.4881	16.5008	11.8177	6.03576	3.43559	2.23863	1.36289	0.77117	0.449951	0.247076	0.135495	0.101683	0.06787	0.064489	0.01377	0.003627	0.003627	0.000245	0.000245	0.000245	0.000245	0.000245	0.000245	0.000245	0.000245	0.000245	0.000245	0.000245	0.000245	0.000245	0.000245	0.000245	0.000245	0.000245	0.000245	0.000245
1000	877.53	722.013	600.094	506.606	375.778	278.294	200.711	141.665	101.101	71.2467	50.0868	31.5373	21.9278	14.1982	8.86927	5.5015	3.31043	1.97144	1.24446	0.855613	0.453238	0.179353	0.09144	0.017051	0.01367	0.003526	0.000145	0.000145	0.000145	0.000145	0.000145	0.000145	0.000145	0.000145	0.000145	0.000145	0.000145	0.000145	0.000145	0.000145	0.000145	0.000145	0.000145	0.000145	0.000145	0.000145	0.000145	0.000145	0.000145
1000	910.2	787.84	686.091	616.408	516.69	415.81	334.853	258.719	198.441	147.493	110.78	80.0437	56.7675	39.9527	27.5944	18.5969	11.0264	6.27909	3.86488	2.3129	1.41687	0.672991	0.165803	0.115085	0.077891	0.050841	0.006885	0.006885	0.003504	0.000122	0.000122	0.000122	0.000122	0.000122	0.000122	0.000122	0.000122	0.000122	0.000122	0.000122	0.000122	0.000122	0.000122	0.000122	0.000122	0.000122	0.000122	0.000122	0.000122
1000	891.309	725.415	607.215	528.093	431.282	329.987	259.833	192.904	131.929	93.103	68.065	42.8915	27.2599	18.8508	12.0104	7.51996	4.49371	2.30602	1.25106	0.733719	0.456452	0.243431	0.11156	0.043935	0.030409	0.00674	0.003359	-2.2e-05	-2.2e-05	-2.2e-05	-2.2e-05	-2.2e-05	-2.2e-05	-2.2e-05	-2.2e-05	-2.2e-05	-2.2e-05	-2.2e-05	-2.2e-05	-2.2e-05	-2.2e-05	-2.2e-05	-2.2e-05	-2.2e-05	-2.2e-05	-2.2e-05	-2.2e-05	-2.2e-05	-2.2e-05
1000	918.258	798.819	706.97	639.623	560.673	449.687	353.996	270.761	213.52	164.997	117.272	84.0906	57.6699	41.9135	29.0108	18.9111	12.9128	8.16212	5.42671	3.70228	2.49857	1.72765	0.895862	0.581407	0.29062	0.118177	0.047172	0.037028	0.009978	-0.000166	-0.000166	-0.000166	-0.000166	-0.000166	-0.000166	-0.000166	-0.000166	-0.000166	-0.000166	-0.000166	-0.000166	-0.000166	-0.000166	-0.000166	-0.000166	-0.000166	-0.000166	-0.000166	-0.000166
1000	926.569	805.948	724.492	671.296	577.817	474.222	383.155	305.282	242.977	187.432	138.29	104.105	75.8813	53.9949	37.8869	27.1381	19.8786	13.7112	8.25053	4.73406	2.34015	1.1973	0.936948	0.514295	0.348615	0.199841	0.145741	0.14236	0.061211	0.05783	0.05783	0.054448	0.054448	0.051067	0.00373	0.00373	0.00373	0.000349	0.000349	0.000349	0.000349	0.000349	0.000349	0.000349	0.000349	0.000349	0.000349	0.000349	0.000349
1000	884.095	747.834	661.692	601.522	506.061	413.092	330.155	264.472	218.018	165.897	133.31	99.9253	75.1174	56.0035	41.258	32.3755	22.3975	16.9638	12.4904	9.3763	7.50647	5.37629	3.80063	2.55295	1.7685	1.28499	0.882618	0.629024	0.578306	0.152269	0.142125	0.0745	0.040688	0.027163	0.027163	0.000113	0.000113	0.000113	0.000113	0.000113	0.000113	0.000113	0.000113	0.000113	0.000113	0.000113	0.000113	0.000113	0.000113
1000	840.745	739.641	627.978	557.35	487.41	388.247	318.79	248.359	205.976	161.429	123.321	94.7656	69.9949	54.8843	38.979	30.7288	21.7922	15.3306	10.6543	7.15812	4.9806	2.68135	1.73122	1.25446	0.723608	0.48692	0.328001	0.16232	0.037214	0.013545	0.006782	0.003401	0.003401	2e-05	2e-05	2e-05	2e-05	2e-05	2e-05	2e-05	2e-05	2e-05	2e-05	2e-05	2e-05	2e-05	2e-05	2e-05	2e-05
1000	890.015	812.11	715.196	649.137	580.557	492.234	414.764	329.815	282.397	218.965	176.962	137.748	110.143	83.2017	61.8765	46.3669	30.1742	23.3475	15.5537	10.1065	6.18091	4.08455	3.03974	1.8766	1.25783	0.750642	0.47338	0.351656	0.162306	0.11835	0.016913	0.013532	7e-06	7e-06	7e-06	7e-06	7e-06	7e-06	7e-06	7e-06	7e-06	7e-06	7e-06	7e-06	7e-06	7e-06	7e-06	7e-06	7e-06
1000	879.726	752.363	649.681	579.897	510.807	445.623	370.997	315.26	274.22	227.587	185.786	151.915	119.389	96.1337	73.6456	54.6908	37.9472	27.3675	19.6178	12.7979	8.55449	5.50465	3.78023	2.24179	1.72446	1.04484	0.375363	0.148822	0.118391	0.006812	0.003431	0.003431	4.9e-05	4.9e-05	4.9e-05	4.9e-05	4.9e-05	4.9e-05	4.9e-05	4.9e-05	4.9e-05	4.9e-05	4.9e-05	4.9e-05	4.9e-05	4.9e-05	4.9e-05	4.9e-05	4.9e-05
1000	907.415	809.166	720.218	651.976	583.146	506.461	425.622	358.462	306.412	258.964	203.605	161.112	124.84	102.792	76.3948	54.2447	37.3557	26.8538	19.8783	14.8301	9.48444	5.49798	3.41854	2.65101	1.89699	0.831916	0.328116	0.290923	0.037332	0.03057	0.013664	0.013664	0.010282	0.010282	0.00352	0.00352	0.00352	0.000139	0.000139	0.000139	0.000139	0.000139	0.000139	0.000139	0.000139	0.000139	0.000139	0.000139	0.000139
1000	904.909	845.838	751.87	693.953	579.097	494.998	411.805	348.581	290.973	239.884	196.737	162.301	125.086	102.361	80.2995	61.7944	45.4533	33.8592	26.3666	20.1553	15.2322	8.73356	6.51888	4.02018	2.88072	1.58573	1.08193	0.449647	0.192676	0.09124	0.067572	0.023616	0.00671	0.003329	-5.2e-05	-5.2e-05	-5.2e-05	-5.2e-05	-5.2e-05	-5.2e-05	-5.2e-05	-5.2e-05	-5.2e-05	-5.2e-05	-5.2e-05	-5.2e-05	-5.2e-05	-5.2e-05	-5.2e-05
1000	916.489	847.452	770.625	715.414	582.927	501.505	401.287	334.268	268.981	217.445	173.338	130.472	99.7319	76.1414	57.1527	43.2695	31.6957	21.4946	14.8132	10.6543	7.8986	5.42693	3.8107	2.22491	1.54866	0.9299	0.747314	0.29423	0.253655	0.243511	0.223224	0.209699	0.030494	0.023732	0.023732	0.023732	6.3e-05	6.3e-05	6.3e-05	6.3e-05	6.3e-05	6.3e-05	6.3e-05	6.3e-05	6.3e-05	6.3e-05	6.3e-05	6.3e-05	6.3e-05
1000	869.091	800.698	725.126	684.025	575.832	490.829	407.839	335.144	281.718	233.446	187.277	147.306	117.672	94.8119	73.2198	57.7341	42.0556	29.7818	23.9763	17.552	12.3618	6.39397	5.00091	2.77609	1.89021	1.24102	0.987428	0.196227	0.044073	0.027167	0.010261	0.006879	0.006879	0.006879	0.006879	0.000117	0.000117	0.000117	0.000117	0.000117	0.000117	0.000117	0.000117	0.000117	0.000117	0.000117	0.000117	0.000117	0.000117
1000	838.409	765.156	687.846	654.154	551.224	470.6	370.963	303.938	258.495	218.435	178.863	138.11	108.341	85.0244	63.6282	51.706	40.0881	28.2505	22.6004	16.1828	10.6071	5.58594	3.94605	2.46169	2.07284	1.51832	1.13286	0.595243	0.172589	0.159064	0.06777	0.064389	0.017052	0.017052	0.000146	0.000146	0.000146	0.000146	0.000146	0.000146	0.000146	0.000146	0.000146	0.000146	0.000146	0.000146	0.000146	0.000146	0.000146
1000	840.713	727.604	631.173	580.773	486.401	414.74	340.861	269.176	223.567	172.048	145.628	103.168	81.2035	56.213	40.4566	29.214	20.1118	14.0357	9.5217	7.41857	5.06185	3.41181	1.9545	1.23429	0.801496	0.554666	0.449847	0.24021	0.088055	0.04748	0.023811	0.023811	0.000142	0.000142	0.000142	0.000142	0.000142	0.000142	0.000142	0.000142	0.000142	0.000142	0.000142	0.000142	0.000142	0.000142	0.000142	0.000142	0.000142
1000	949.938	878.917	784.365	715.944	604.762	520.447	425.318	349.726	292.182	234.763	196.036	153.586	116.794	86.0948	65.0167	51.7152	36.8956	24.7741	17.9238	13.7378	8.76406	6.48853	4.08789	2.91124	1.89013	1.0685	0.70333	0.524127	0.344924	0.172483	0.148815	0.091335	0.006805	0.006805	0.006805	0.006805	0.006805	4.3e-05	4.3e-05	4.3e-05	4.3e-05	4.3e-05	4.3e-05	4.3e-05	4.3e-05	4.3e-05	4.3e-05	4.3e-05	4.3e-05
1000	879.008	783.204	689.861	638.646	564.815	503.352	390.131	310.802	251.068	196.639	157.09	123.175	98.5771	66.559	47.3811	33.2849	24.1726	17.6908	12.2335	8.38568	6.07294	3.59452	2.22175	1.25811	0.757689	0.446618	0.250508	0.176121	0.152452	0.071303	0.023966	0.020585	0.00706	0.00706	0.000298	0.000298	0.000298	0.000298	0.000298	0.000298	0.000298	0.000298	0.000298	0.000298	0.000298	0.000298	0.000298	0.000298	0.000298
1000	858.533	745.17	618.666	551.87	467.578	409.344	320.036	259.718	209.723	166.647	134.091	101.23	74.7284	49.684	35.4457	24.7205	17.4981	12.2572	7.49976	4.07457	2.94862	1.70771	1.0788	0.635854	0.490461	0.355212	0.206437	0.172625	0.037375	0.027232	0.013707	0.003563	0.000182	0.000182	0.000182	0.000182	0.000182	0.000182	0.000182	0.000182	0.000182	0.000182	0.000182	0.000182	0.000182	0.000182	0.000182	0.000182	0.000182
1000	891.49	796.935	671.94	597.269	508.936	429.829	346.587	280.931	223.383	173.169	137.505	110.878	76.7837	50.7012	37.4029	27.1613	20.9634	16.6726	9.63624	6.59652	3.53651	2.1874	1.15951	0.855197	0.517073	0.37168	0.212762	0.172187	0.0978	0.080894	0.043701	0.003126	-0.000256	-0.000256	-0.000256	-0.000256	-0.000256	-0.000256	-0.000256	-0.000256	-0.000256	-0.000256	-0.000256	-0.000256	-0.000256	-0.000256	-0.000256	-0.000256	-0.000256
1000	896.558	789.384	682.191	625.71	542.817	462.08	367.201	289.227	223.544	178.943	139.983	114.002	87.4628	58.803	39.7466	27.8515	21.1092	15.3104	10.323	7.70595	4.91643	1.91052	1.06521	0.814997	0.652698	0.541117	0.443061	0.314574	0.209756	0.013644	0.006882	0.000119	0.000119	0.000119	0.000119	0.000119	0.000119	0.000119	0.000119	0.000119	0.000119	0.000119	0.000119	0.000119	0.000119	0.000119	0.000119	0.000119	0.000119
1000	813.876	704.364	601.958	558.313	485.796	423.839	350.621	265.831	186.764	141.185	108.145	85.4167	66.0695	44.0646	29.4576	18.8406	13.0383	8.46341	5.5623	4.04751	2.32983	1.28841	0.825173	0.449853	0.274028	0.209784	0.084677	0.06439	0.03734	0.006908	0.006908	0.003527	0.000146	0.000146	0.000146	0.000146	0.000146	0.000146	0.000146	0.000146	0.000146	0.000146	0.000146	0.000146	0.000146	0.000146	0.000146	0.000146	0.000146
1000	891.1	770.166	670.976	598.821	521.225	445.889	370.467	297.655	231.738	169.405	132.033	97.0896	68.1894	49.3425	32.2741	22.1541	14.1304	9.83956	6.84039	3.97646	2.92489	1.51491	0.872469	0.439667	0.186072	0.142116	0.111685	0.04744	0.033915	0.033915	0.033915	0.017009	0.013628	0.000103	0.000103	0.000103	0.000103	0.000103	0.000103	0.000103	0.000103	0.000103	0.000103	0.000103	0.000103	0.000103	0.000103	0.000103	0.000103
1000	838.472	655.751	530.415	460.159	377.431	290.334	224.237	171.55	126.404	87.9566	64.1256	45.7215	30.4957	19.7602	11.9394	8.09482	5.02461	3.36441	2.27564	1.13614	0.862259	0.463267	0.216433	0.111613	0.074418	0.016936	0.016936	0.013555	0.006793	0.006793	3e-05	3e-05	3e-05	3e-05	3e-05	3e-05	3e-05	3e-05	3e-05	3e-05	3e-05	3e-05	3e-05	3e-05	3e-05	3e-05	3e-05	3e-05	3e-05
1000	906.655	722.279	613.361	552.015	446.326	348.819	286.966	237.019	175.794	129.249	98.9041	74.671	54.3499	38.0964	25.7177	16.9468	12.5985	8.311	5.07514	3.35747	2.01173	1.40986	0.899294	0.527356	0.314337	0.185849	0.047218	0.037074	0.010024	0.010024	0.010024	0.003261	0.003261	0.003261	-0.00012	-0.00012	-0.00012	-0.00012	-0.00012	-0.00012	-0.00012	-0.00012	-0.00012	-0.00012	-0.00012	-0.00012	-0.00012	-0.00012	-0.00012
1000	926.489	801.041	705.212	623.953	513.189	416.461	346.904	283.419	228.961	183.552	146.691	117.237	92.1821	69.4503	48.7507	34.1607	20.9368	14.4178	9.2546	5.66711	3.96973	2.62401	1.34252	0.615558	0.470165	0.145567	0.128661	0.04413	0.027224	0.020461	0.000174	0.000174	0.000174	0.000174	0.000174	0.000174	0.000174	0.000174	0.000174	0.000174	0.000174	0.000174	0.000174	0.000174	0.000174	0.000174	0.000174	0.000174	0.000174
1000	930.582	805.794	688.732	584.538	470.594	372.303	302.627	234.688	179.96	138.785	107.744	77.9911	55.5771	38.6001	25.339	16.3112	10.1099	7.66869	3.34746	2.29589	1.44044	0.821675	0.48017	0.415926	0.300964	0.182621	0.020321	0.006796	3.4e-05	3.4e-05	3.4e-05	3.4e-05	3.4e-05	3.4e-05	3.4e-05	3.4e-05	3.4e-05	3.4e-05	3.4e-05	3.4e-05	3.4e-05	3.4e-05	3.4e-05	3.4e-05	3.4e-05	3.4e-05	3.4e-05	3.4e-05	3.4e-05
1000	885.579	732.708	594.613	490.516	370.033	271.133	200.455	143.034	100.133	72.6159	48.5821	32.2067	21.0249	14.0661	8.32467	5.32886	3.42858	2.09298	1.43024	0.858804	0.672834	0.182546	0.070964	0.020245	0.006719	0.003338	0.003338	0.003338	-4.3e-05	-4.3e-05	-4.3e-05	-4.3e-05	-4.3e-05	-4.3e-05	-4.3e-05	-4.3e-05	-4.3e-05	-4.3e-05	-4.3e-05	-4.3e-05	-4.3e-05	-4.3e-05	-4.3e-05	-4.3e-05	-4.3e-05	-4.3e-05	-4.3e-05	-4.3e-05	-4.3e-05
1000	930.888	832.144	713.033	600.842	483.289	390.645	299.576	223.904	162.903	121.483	84.4867	57.2341	38.5732	26.4921	15.8851	10.2249	6.26203	3.73962	2.50208	1.62972	1.10562	0.679582	0.446275	0.175775	0.057431	-5.1e-05	-5.1e-05	-5.1e-05	-5.1e-05	-5.1e-05	-5.1e-05	-5.1e-05	-5.1e-05	-5.1e-05	-5.1e-05	-5.1e-05	-5.1e-05	-5.1e-05	-5.1e-05	-5.1e-05	-5.1e-05	-5.1e-05	-5.1e-05	-5.1e-05	-5.1e-05	-5.1e-05	-5.1e-05	-5.1e-05	-5.1e-05
1000	924.892	772.223	627.409	501.032	391.42	290.024	210.267	139.625	98.7323	66.324	43.6357	29.0658	18.6684	12.5144	6.8574	3.90214	2.50904	1.58256	0.977309	0.703422	0.480256	0.365291	0.301047	0.162413	0.148888	0.131981	0.111693	0.088024	0.074499	0.067736	0.047448	0.033923	0.020398	0.017016	0.006873	0.006873	0.00011	0.00011	0.00011	0.00011	0.00011	0.00011	0.00011	0.00011	0.00011	0.00011	0.00011	0.00011	0.00011
1000	903.997	770.621	637.597	546.399	437.017	333.434	251.031	185.449	138.862	99.6568	69.6402	48.4941	36.7611	23.5303	16.4431	11.5504	6.91797	3.77677	2.19433	1.44031	0.841821	0.540887	0.31096	0.128371	0.07427	0.023551	0.013407	0.006645	0.006645	0.006645	0.006645	0.006645	0.006645	-0.000118	-0.000118	-0.000118	-0.000118	-0.000118	-0.000118	-0.000118	-0.000118	-0.000118	-0.000118	-0.000118	-0.000118	-0.000118	-0.000118	-0.000118	-0.000118
1000	918.679	815.693	698.496	606.085	526.699	435.199	338.376	259.053	203.255	152.24	109.915	74.6333	51.2862	35.78	23.7496	16.0067	9.24759	6.4547	3.94245	2.29241	1.3761	0.605182	0.432739	0.27044	0.006704	-5.8e-05	-5.8e-05	-5.8e-05	-5.8e-05	-5.8e-05	-5.8e-05	-5.8e-05	-5.8e-05	-5.8e-05	-5.8e-05	-5.8e-05	-5.8e-05	-5.8e-05	-5.8e-05	-5.8e-05	-5.8e-05	-5.8e-05	-5.8e-05	-5.8e-05	-5.8e-05	-5.8e-05	-5.8e-05	-5.8e-05	-5.8e-05
1000	953.099	820.544	701.21	608.671	523.077	416.791	320.672	248.946	194.691	154.03	113.73	86.1934	61.2538	44.3715	32.2499	23.0124	16.3953	12.3142	8.90929	6.44776	4.45284	3.09021	1.82563	1.0209	0.692915	0.405511	0.337886	0.053863	0.050482	0.050482	0.033576	0.013288	0.013288	-0.000236	-0.000236	-0.000236	-0.000236	-0.000236	-0.000236	-0.000236	-0.000236	-0.000236	-0.000236	-0.000236	-0.000236	-0.000236	-0.000236	-0.000236	-0.000236
1000	932.755	816.922	698.907	614.533	495.598	372.404	277.992	222.045	169.994	124.396	91.0251	65.8083	45.4671	31.7226	22.1132	14.9586	10.6914	6.64747	4.02027	2.73541	1.96787	1.34573	0.469991	0.334743	0.108201	0.071007	0.010145	2e-06	2e-06	2e-06	2e-06	2e-06	2e-06	2e-06	2e-06	2e-06	2e-06	2e-06	2e-06	2e-06	2e-06	2e-06	2e-06	2e-06	2e-06	2e-06	2e-06	2e-06	2e-06
1000	955.459	873.5	775.498	694.62	595.8	497.815	400.617	335.329	269.92	212.285	166.223	128.808	93.01	67.871	51.8002	35.0904	26.7625	18.2757	12.4295	7.8581	5.2478	3.51324	2.14723	0.76093	0.541151	0.31461	0.033969	0.023825	0.023825	0.020444	0.000156	0.000156	0.000156	0.000156	0.000156	0.000156	0.000156	0.000156	0.000156	0.000156	0.000156	0.000156	0.000156	0.000156	0.000156	0.000156	0.000156	0.000156	0.000156
1000	952.798	841.742	739.446	651.215	558.998	467.458	381.323	307.854	248.242	197.42	156.688	121.21	87.2447	63.5596	46.2919	32.5339	22.6844	16.578	11.567	7.21535	5.54841	3.71918	2.21793	1.60931	0.760626	0.145246	0.104672	0.077622	0.060716	0.060716	0.057335	0.057335	-0.000146	-0.000146	-0.000146	-0.000146	-0.000146	-0.000146	-0.000146	-0.000146	-0.000146	-0.000146	-0.000146	-0.000146	-0.000146	-0.000146	-0.000146	-0.000146	-0.000146
1000	869.831	694.858	582.022	490.838	388.025	317.425	240.438	185.065	135.561	100.015	70.5024	50.046	35.554	25.3562	16.7239	10.5902	7.18189	5.41687	3.65185	2.7051	1.42698	0.76087	0.240155	0.192817	0.104904	0.044042	0.027135	0.010229	0.006848	0.006848	0.006848	0.003466	8.5e-05	8.5e-05	8.5e-05	8.5e-05	8.5e-05	8.5e-05	8.5e-05	8.5e-05	8.5e-05	8.5e-05	8.5e-05	8.5e-05	8.5e-05	8.5e-05	8.5e-05	8.5e-05	8.5e-05
1000	845.658	751.787	627.717	535.39	437.678	357.483	293.122	241.812	189.535	151.007	115.8	94.1332	73.5756	59.4421	44.2199	36.1862	28.1017	22.7762	18.1134	13.5453	10.864	8.09818	5.34585	3.88516	2.51575	1.66368	1.10916	0.62902	0.317946	0.047447	0.020397	0.000109	0.000109	0.000109	0.000109	0.000109	0.000109	0.000109	0.000109	0.000109	0.000109	0.000109	0.000109	0.000109	0.000109	0.000109	0.000109	0.000109	0.000109
1000	826.635	762.579	663.082	571.351	508.879	423.145	349.368	295.177	237.561	190.556	158.584	126.079	102.16	83.7429	65.3559	49.5893	40.5242	31.4997	24.4735	18.9993	13.711	9.73801	7.18517	4.50385	2.37028	1.64332	0.977212	0.686425	0.449738	0.138664	0.07442	0.016939	0.013558	3.3e-05	3.3e-05	3.3e-05	3.3e-05	3.3e-05	3.3e-05	3.3e-05	3.3e-05	3.3e-05	3.3e-05	3.3e-05	3.3e-05	3.3e-05	3.3e-05	3.3e-05	3.3e-05
1000	851.656	780.272	697.917	599.807	508.309	425.256	345.081	279.458	219.777	172.201	134.619	103.913	76.2506	61.5963	47.527	35.4119	27.723	22.4009	16.4802	13.0685	9.81913	6.97549	5.41334	3.90868	2.4074	1.80891	1.38964	0.828346	0.378637	0.358349	0.199429	0.162235	0.158854	0.020222	0.020222	0.01346	-6.5e-05	-6.5e-05	-6.5e-05	-6.5e-05	-6.5e-05	-6.5e-05	-6.5e-05	-6.5e-05	-6.5e-05	-6.5e-05	-6.5e-05	-6.5e-05	-6.5e-05
1000	809.515	715.049	672.337	607.591	520.65	458.747	381.341	281.386	224.45	182.442	142.004	107.706	79.0668	58.4753	41.9277	31.358	23.784	18.232	13.5625	10.2928	7.66558	5.29533	3.4086	2.66472	1.71798	1.2818	0.757703	0.433103	0.280947	0.264041	0.250516	0.172747	0.057785	0.007066	0.003685	0.003685	0.003685	0.000304	0.000304	0.000304	0.000304	0.000304	0.000304	0.000304	0.000304	0.000304	0.000304	0.000304	0.000304
1000	913.401	838.087	801.084	747.668	670.441	614.058	537.567	442.981	369.829	317.412	237.988	189.899	148.15	109.914	85.7866	64.7694	46.6127	35.3297	26.2479	17.014	11.1003	8.50357	5.50447	4.51378	3.52648	2.13006	1.39634	0.733632	0.64234	0.486806	0.267029	0.206168	0.020204	0.006679	0.006679	-8.3e-05	-8.3e-05	-8.3e-05	-8.3e-05	-8.3e-05	-8.3e-05	-8.3e-05	-8.3e-05	-8.3e-05	-8.3e-05	-8.3e-05	-8.3e-05	-8.3e-05	-8.3e-05
1000	909.038	840.02	798.323	751.967	688.003	626.184	559.819	476.768	410.98	354.145	288.357	219.623	175.375	136.402	99.8395	77.4426	57.0236	40.1955	31.1576	23.2659	16.446	12.5982	8.42235	6.08932	4.58806	3.66161	2.57287	1.97777	1.60584	0.611766	0.544142	0.530617	0.20264	0.06401	0.06401	0.016673	0.009911	-0.000233	-0.000233	-0.000233	-0.000233	-0.000233	-0.000233	-0.000233	-0.000233	-0.000233	-0.000233	-0.000233	-0.000233
1000	766.779	656.042	602.351	560.462	495.795	440.832	370.48	298.298	245.471	203.816	160.444	115.566	86.6767	65.0676	44.4628	32.5847	24.6423	15.1479	11.6585	7.97637	5.10911	2.81327	1.92401	1.47431	1.22072	0.781165	0.541099	0.412613	0.328083	0.06773	0.030537	0.027156	0.01025	0.01025	0.01025	0.006869	0.006869	0.006869	0.003487	0.003487	0.003487	0.003487	0.000106	0.000106	0.000106	0.000106	0.000106	0.000106	0.000106
1000	806.462	703.945	654.005	617.176	561.192	521.126	453.699	365.071	309.648	271.876	225.613	180.814	148.549	117.779	84.2407	67.1525	50.8725	36.8678	28.9932	20.3138	15.9284	9.65977	6.74861	4.4359	3.44861	2.20435	1.61265	0.875557	0.466438	0.222995	0.20947	0.077606	0.070843	0.033651	0.026888	0.026888	0.026888	0.020126	0.020126	0.013364	0.013364	0.013364	0.00322	0.00322	0.00322	0.00322	-0.000161	-0.000161	-0.000161
1000	934.857	820.184	737.786	686.423	611.436	544.486	483.796	408.2	333.645	285.102	230.771	177.281	137.219	109.808	80.6378	57.4905	44.0537	32.507	21.2984	14.5123	11.5707	6.78292	3.4423	2.05263	1.10928	0.68663	0.476996	0.213263	0.172688	0.098302	0.047584	0.044203	0.040822	0.037441	0.034059	0.023916	0.020535	0.017153	0.017153	0.003629	0.000247	0.000247	0.000247	0.000247	0.000247	0.000247	0.000247	0.000247	0.000247
1000	876.393	728.297	651.433	595.939	498.108	420.639	365.597	297.208	231.325	184.73	149.705	113.453	86.3799	66.4612	48.0709	33.224	23.5199	16.1523	11.0736	7.32382	4.66956	3.00937	1.64336	1.01445	0.710139	0.24691	0.118423	0.044036	0.02713	0.010223	0.010223	0.010223	0.006842	0.006842	0.006842	0.006842	0.006842	0.006842	0.006842	0.006842	8e-05	8e-05	8e-05	8e-05	8e-05	8e-05	8e-05	8e-05	8e-05
1000	887.861	714.622	605.985	565.485	449.038	325.65	267.27	214.107	143.22	108.506	85.2063	58.1939	40.7164	29.7545	20.8653	13.0142	9.3624	7.16798	5.06147	3.82732	2.33281	1.55512	1.2339	0.919445	0.598227	0.341252	0.206002	0.151902	0.111327	0.067371	0.067371	0.053846	0.050465	0.040321	0.040321	-0.000254	-0.000254	-0.000254	-0.000254	-0.000254	-0.000254	-0.000254	-0.000254	-0.000254	-0.000254	-0.000254	-0.000254	-0.000254	-0.000254
1000	879.153	726.822	629.345	569.843	427.294	313.517	242.785	191.271	130.864	94.408	68.7749	47.4055	31.6962	22.2557	15.4762	9.56569	6.18103	3.6045	2.4481	1.34919	0.956958	0.585017	0.243507	0.216457	0.047392	0.033867	0.030486	0.030486	0.030486	0.027105	0.027105	5.4e-05	5.4e-05	5.4e-05	5.4e-05	5.4e-05	5.4e-05	5.4e-05	5.4e-05	5.4e-05	5.4e-05	5.4e-05	5.4e-05	5.4e-05	5.4e-05	5.4e-05	5.4e-05	5.4e-05	5.4e-05
1000	895.824	720.43	604.739	563.043	485.887	365.997	268.612	204.193	152.576	106.26	74.1739	54.1437	38.4447	24.0373	16.5715	11.4454	6.32282	3.79027	2.44791	1.50454	0.963541	0.567934	0.351534	0.23319	0.17909	0.037077	0.030315	0.006646	-0.000117	-0.000117	-0.000117	-0.000117	-0.000117	-0.000117	-0.000117	-0.000117	-0.000117	-0.000117	-0.000117	-0.000117	-0.000117	-0.000117	-0.000117	-0.000117	-0.000117	-0.000117	-0.000117	-0.000117	-0.000117
1000	925.075	757.248	615.599	556.556	466.571	334.131	248.179	205.008	144.607	92.62	65.3062	47.9975	29.8436	16.8831	11.8111	7.65548	4.4534	2.65793	1.71793	0.842174	0.368791	0.179438	0.111812	0.064474	0.057712	0.010373	0.000229	0.000229	0.000229	0.000229	0.000229	0.000229	0.000229	0.000229	0.000229	0.000229	0.000229	0.000229	0.000229	0.000229	0.000229	0.000229	0.000229	0.000229	0.000229	0.000229	0.000229	0.000229	0.000229
1000	932.971	796.087	663.742	583.981	486.365	354.827	249.749	187.435	135.144	90.8265	56.9609	37.7791	25.4408	16.4027	9.37631	5.35929	3.14116	1.63986	0.703244	0.30425	0.20281	0.101371	0.04727	0.006695	0.006695	0.003313	0.003313	-6.8e-05	-6.8e-05	-6.8e-05	-6.8e-05	-6.8e-05	-6.8e-05	-6.8e-05	-6.8e-05	-6.8e-05	-6.8e-05	-6.8e-05	-6.8e-05	-6.8e-05	-6.8e-05	-6.8e-05	-6.8e-05	-6.8e-05	-6.8e-05	-6.8e-05	-6.8e-05	-6.8e-05	-6.8e-05
1000	957.982	843.646	716.441	631.147	538.632	414.312	302.572	225.443	174.327	122.378	78.8225	52.0774	36.6659	22.7962	13.9747	8.71349	5.21055	3.32045	2.06264	1.19705	0.804824	0.43289	0.152248	0.121817	0.088005	0.084624	0.010237	0.006855	0.006855	0.003474	9.3e-05	9.3e-05	9.3e-05	9.3e-05	9.3e-05	9.3e-05	9.3e-05	9.3e-05	9.3e-05	9.3e-05	9.3e-05	9.3e-05	9.3e-05	9.3e-05	9.3e-05	9.3e-05	9.3e-05	9.3e-05	9.3e-05
1000	922.722	763.866	628.76	567.596	462.627	337.7	240.422	183.657	143.461	92.0399	57.1297	38.5228	27.4323	18.7391	10.9825	6.9182	2.95871	1.48447	0.923181	0.443039	0.196205	0.118436	0.081242	0.030522	0.010235	0.006853	9.1e-05	9.1e-05	9.1e-05	9.1e-05	9.1e-05	9.1e-05	9.1e-05	9.1e-05	9.1e-05	9.1e-05	9.1e-05	9.1e-05	9.1e-05	9.1e-05	9.1e-05	9.1e-05	9.1e-05	9.1e-05	9.1e-05	9.1e-05	9.1e-05	9.1e-05	9.1e-05
1000	884.848	691.77	574.241	517.358	405.241	295.763	229.377	182.784	133.064	94.0451	71.3574	48.6493	32.5007	20.8727	15.28	10.3705	6.28251	4.16586	2.82013	1.97143	1.18361	0.791381	0.169232	0.128658	0.044127	0.02722	0.023839	0.003552	0.00017	0.00017	0.00017	0.00017	0.00017	0.00017	0.00017	0.00017	0.00017	0.00017	0.00017	0.00017	0.00017	0.00017	0.00017	0.00017	0.00017	0.00017	0.00017	0.00017	0.00017
1000	934.662	797.576	696.594	628.699	538.272	427.497	336.562	266.243	203.636	154.879	121.602	86.7932	62.7426	41.282	25.7959	19.084	12.193	6.27232	3.44897	2.31963	1.56222	0.889349	0.591798	0.301009	0.169139	0.030507	0.020364	0.013601	0.006838	0.006838	0.006838	7.6e-05	7.6e-05	7.6e-05	7.6e-05	7.6e-05	7.6e-05	7.6e-05	7.6e-05	7.6e-05	7.6e-05	7.6e-05	7.6e-05	7.6e-05	7.6e-05	7.6e-05	7.6e-05	7.6e-05	7.6e-05
1000	931.76	796.392	686.163	612.07	518.748	418.682	325.841	252.965	192.913	143.274	106.578	75.7501	51.0266	31.128	22.4518	16.5819	9.2141	4.15908	2.63752	1.74486	0.585087	0.365305	0.081279	0.05761	0.020416	0.013653	0.013653	0.006891	0.003509	0.003509	0.003509	0.000128	0.000128	0.000128	0.000128	0.000128	0.000128	0.000128	0.000128	0.000128	0.000128	0.000128	0.000128	0.000128	0.000128	0.000128	0.000128	0.000128	0.000128
1000	856.751	674.838	566.322	507.019	418.519	329.951	247.033	183.196	135.463	101.253	75.9306	46.7731	29.495	19.0909	13.5083	9.64008	5.79216	3.24267	1.738	0.875775	0.493689	0.20628	0.10146	0.030452	0.006783	0.006783	0.006783	0.003402	2.1e-05	2.1e-05	2.1e-05	2.1e-05	2.1e-05	2.1e-05	2.1e-05	2.1e-05	2.1e-05	2.1e-05	2.1e-05	2.1e-05	2.1e-05	2.1e-05	2.1e-05	2.1e-05	2.1e-05	2.1e-05	2.1e-05	2.1e-05	2.1e-05
1000	915.284	778.919	663.55	572.481	499.704	406.816	303.322	214.183	164.939	126.763	92.0488	58.965	40.0303	25.2138	17.2679	11.8579	7.18157	4.19932	1.88317	1.31174	0.933035	0.632104	0.337935	0.27031	0.104628	0.047147	0.043766	-0.000191	-0.000191	-0.000191	-0.000191	-0.000191	-0.000191	-0.000191	-0.000191	-0.000191	-0.000191	-0.000191	-0.000191	-0.000191	-0.000191	-0.000191	-0.000191	-0.000191	-0.000191	-0.000191	-0.000191	-0.000191	-0.000191
1000	940.431	833.29	722.036	642.44	574.945	483.86	392.251	296.885	229.291	179.347	136.265	94.4135	66.4439	44.7604	30.3868	22.0015	13.9238	8.23652	5.43348	4.12495	2.42081	1.33205	0.872206	0.243297	0.145242	0.091142	0.020136	0.00323	-0.000151	-0.000151	-0.000151	-0.000151	-0.000151	-0.000151	-0.000151	-0.000151	-0.000151	-0.000151	-0.000151	-0.000151	-0.000151	-0.000151	-0.000151	-0.000151	-0.000151	-0.000151	-0.000151	-0.000151	-0.000151
1000	874.281	725.648	620.021	565.686	507.738	416.593	330.867	254.064	200.57	156.243	122.909	88.4596	59.3873	40.0436	28.3853	21.2408	11.9695	7.35753	4.49365	2.96534	1.88336	1.39308	0.831797	0.436195	0.314471	0.219797	0.179222	0.00678	1.8e-05	1.8e-05	1.8e-05	1.8e-05	1.8e-05	1.8e-05	1.8e-05	1.8e-05	1.8e-05	1.8e-05	1.8e-05	1.8e-05	1.8e-05	1.8e-05	1.8e-05	1.8e-05	1.8e-05	1.8e-05	1.8e-05	1.8e-05	1.8e-05
1000	922.01	807.917	710.881	649.38	578.162	495.723	396.445	315.915	253.84	198.67	149.339	108.015	74.2922	51.6043	36.2806	24.3044	14.7254	9.42694	5.78872	3.63149	2.21137	1.24096	0.382126	0.145439	0.077814	0.006808	0.003427	4.6e-05	4.6e-05	4.6e-05	4.6e-05	4.6e-05	4.6e-05	4.6e-05	4.6e-05	4.6e-05	4.6e-05	4.6e-05	4.6e-05	4.6e-05	4.6e-05	4.6e-05	4.6e-05	4.6e-05	4.6e-05	4.6e-05	4.6e-05	4.6e-05	4.6e-05
1000	933.52	838.75	729.572	663.898	589.789	495.319	365.121	278.937	218.71	164.752	118.836	84.7751	56.3012	38.2928	26.9758	15.909	10.0763	5.25794	2.96207	1.82597	1.32216	0.73382	0.216487	0.182674	0.084618	0.027136	8.6e-05	8.6e-05	8.6e-05	8.6e-05	8.6e-05	8.6e-05	8.6e-05	8.6e-05	8.6e-05	8.6e-05	8.6e-05	8.6e-05	8.6e-05	8.6e-05	8.6e-05	8.6e-05	8.6e-05	8.6e-05	8.6e-05	8.6e-05	8.6e-05	8.6e-05	8.6e-05
1000	920.563	820.391	734.73	676.897	569.911	463.635	373.209	301.338	236.474	188.079	149.66	106.381	70.3833	52.4293	37.6433	22.5428	15.1278	10.837	6.47522	4.3721	2.4448	1.49468	0.848866	0.443119	0.294345	0.243627	0.209815	0.182765	0.013704	0.00356	0.00356	0.000179	0.000179	0.000179	0.000179	0.000179	0.000179	0.000179	0.000179	0.000179	0.000179	0.000179	0.000179	0.000179	0.000179	0.000179	0.000179	0.000179	0.000179
1000	936.337	861.861	799.12	752.527	674.128	592.342	516.492	442.289	364.917	308.417	260.016	191.045	137.826	113.36	82.0119	52.6554	36.2769	27.3134	17.2679	10.36	7.55701	4.97038	2.36009	1.5655	0.774299	0.38884	0.290785	0.206255	0.175824	0.064244	0.003382	0	0	0	0	0	0	0	0	0	0	0	0	0	0	0	0	0	0
1000	945.005	896.495	840.636	792.367	724.588	666.135	576.834	497.452	419.369	353.856	288.39	226.349	175.921	134.588	102.27	68.6608	47.6539	34.427	24.5947	16.2737	10.989	7.27647	4.50732	2.48202	1.6435	0.791452	0.321474	0.287662	0.199753	0.176085	0.023933	0.017171	0.010409	0.010409	0.010409	0.010409	0.000265	0.000265	0.000265	0.000265	0.000265	0.000265	0.000265	0.000265	0.000265	0.000265	0.000265	0.000265	0.000265
1000	889.674	798.273	723.661	675.161	577.97	508.082	415.779	342.509	276.193	226.706	169.858	133.028	99.0862	75.3232	55.7529	38.5021	26.3365	19.0601	11.7736	7.4186	5.32224	4.32141	2.76943	1.36622	0.848894	0.510772	0.44991	0.365379	0.203081	0.138837	0.050926	0.050926	0.020495	0.000207	0.000207	0.000207	0.000207	0.000207	0.000207	0.000207	0.000207	0.000207	0.000207	0.000207	0.000207	0.000207	0.000207	0.000207	0.000207
1000	917.64	820.146	740.182	688.991	574.635	487.405	413.063	348.259	279.353	230.371	189.098	148.823	107.668	78.7009	61.4636	42.2146	29.6399	22.9011	16.5039	11.0702	7.51658	5.20384	3.57072	2.56988	1.46423	0.787984	0.561443	0.324758	0.088073	0.037355	0.033974	0.033974	0.000162	0.000162	0.000162	0.000162	0.000162	0.000162	0.000162	0.000162	0.000162	0.000162	0.000162	0.000162	0.000162	0.000162	0.000162	0.000162	0.000162
1000	891.267	792	702.528	637.39	518.976	448.823	382.139	324.506	263.252	220.004	184.131	145.914	109.064	86.0314	65.3587	45.5144	31.2288	23.6583	15.8375	9.36579	7.01246	4.38186	2.74196	1.41652	1.08854	0.564447	0.317617	0.260136	0.178986	0.16208	0.003162	-0.000219	-0.000219	-0.000219	-0.000219	-0.000219	-0.000219	-0.000219	-0.000219	-0.000219	-0.000219	-0.000219	-0.000219	-0.000219	-0.000219	-0.000219	-0.000219	-0.000219	-0.000219
1000	921.481	846.603	740.936	653.184	559.879	508.485	436.168	362.09	291.18	243.361	208.164	157.967	114.051	86.7949	69.6896	47.9792	34.6336	24.5577	17.1664	11.5401	8.09461	5.58577	4.22991	3.03972	2.02198	1.36603	1.1192	1.00762	0.199512	0.162319	0.152175	0.020308	0.020308	0.020308	0.003402	0.003402	0.003402	0.003402	0.003402	2.1e-05	2.1e-05	2.1e-05	2.1e-05	2.1e-05	2.1e-05	2.1e-05	2.1e-05	2.1e-05	2.1e-05
1000	875.648	740.989	632.301	553.298	464.938	402.557	328.92	243.812	184.614	145.244	115.988	82.2823	56.6391	39.8108	30.0931	20.798	13.9645	8.43944	5.77839	4.11143	2.75554	1.84936	1.23397	0.933035	0.757209	0.463039	0.321025	0.175631	0.175631	0.077574	0.077574	0.074192	0.057286	0.053905	0.050524	0.023473	0.023473	-0.000196	-0.000196	-0.000196	-0.000196	-0.000196	-0.000196	-0.000196	-0.000196	-0.000196	-0.000196	-0.000196	-0.000196
1000	866.955	733.158	637.093	573.419	498.982	460.616	415.102	355.135	274.071	223.222	176.497	133.138	105.862	81.6357	61.6124	45.3219	32.1825	23.1547	17.1902	12.5748	9.16653	6.38717	4.53427	3.40156	2.35	1.25787	0.764209	0.49033	0.162352	0.152208	0.121777	0.104871	0.091346	0.091346	0.077821	0.07444	0.07444	0.060915	0.060915	0.060915	0.060915	5.3e-05	5.3e-05	5.3e-05	5.3e-05	5.3e-05	5.3e-05	5.3e-05	5.3e-05
1000	926.491	845.087	765.806	701.567	635.134	593.387	547.809	498.444	438.207	369.467	308.44	245.838	179.4	136.078	100.04	70.9911	52.4826	37.6629	25.6056	15.6311	9.87287	7.11044	4.28376	2.78927	2.21109	0.78084	0.429195	0.351427	0.233085	0.128268	0.087693	0.016688	0.003163	0.003163	0.003163	0.003163	-0.000218	-0.000218	-0.000218	-0.000218	-0.000218	-0.000218	-0.000218	-0.000218	-0.000218	-0.000218	-0.000218	-0.000218	-0.000218
1000	940.205	826.178	726.726	647.331	588.411	541.007	480.906	418.642	350.332	292.305	241.261	190.044	133.46	92.6068	68.6514	48.6857	36.5643	26.7893	17.2409	10.7558	7.59436	5.32559	4.08808	2.79647	1.92751	1.02473	0.311303	0.118575	0.054333	0.034046	0.023902	0.01714	0.013759	0.006996	0.006996	0.006996	0.000234	0.000234	0.000234	0.000234	0.000234	0.000234	0.000234	0.000234	0.000234	0.000234	0.000234	0.000234	0.000234
1000	957.298	856.247	726.098	659.926	571.025	491.226	414.237	346.049	284.312	235.606	193.745	156.728	122.282	89.632	68.6585	53.3147	34.8805	23.0463	15.5772	10.5358	7.40141	4.67277	3.1918	2.36679	1.48767	1.09207	0.882432	0.530785	0.45978	0.229857	0.172376	0.168995	0.050653	0.003316	0.003316	-6.6e-05	-6.6e-05	-6.6e-05	-6.6e-05	-6.6e-05	-6.6e-05	-6.6e-05	-6.6e-05	-6.6e-05	-6.6e-05	-6.6e-05	-6.6e-05	-6.6e-05	-6.6e-05
1000	938.952	845.672	741.012	682.815	581.022	508.703	421.366	367.305	323.029	272.928	229.992	194.319	159.498	122.064	90.8955	68.7762	40.9593	26.3427	15.8037	10.6237	6.78609	4.84869	2.85719	1.5284	1.23424	0.754116	0.53096	0.307804	0.03393	0.013643	0.0035	0.000119	0.000119	0.000119	0.000119	0.000119	0.000119	0.000119	0.000119	0.000119	0.000119	0.000119	0.000119	0.000119	0.000119	0.000119	0.000119	0.000119	0.000119
1000	883.486	752.617	657.258	605.188	528.005	481.863	422.113	371.373	327.534	280.98	240.58	197.141	153.109	116.811	89.1535	64.8535	43.7553	28.2968	19.347	13.4908	8.68619	5.51468	3.65505	2.17749	1.39983	1.21386	0.84532	0.189378	0.043989	0.033845	0.030464	0.023702	0.02032	0.003415	3.4e-05	3.4e-05	3.4e-05	3.4e-05	3.4e-05	3.4e-05	3.4e-05	3.4e-05	3.4e-05	3.4e-05	3.4e-05	3.4e-05	3.4e-05	3.4e-05	3.4e-05
1000	856.534	690.384	578.387	523.567	450.686	383.86	311.482	250.754	202.069	161.17	130.132	99.5238	71.077	48.5345	34.6849	25.3561	17.7349	11.7196	7.71615	5.04835	3.06356	1.92746	1.34927	0.757549	0.507336	0.216548	0.091442	0.067773	0.037342	0.023817	0.006911	0.00353	0.00353	0.00353	0.00353	0.00353	0.00353	0.000148	0.000148	0.000148	0.000148	0.000148	0.000148	0.000148	0.000148	0.000148	0.000148	0.000148	0.000148
1000	884.255	768.582	670.229	622.612	512.938	429.647	341.791	283.085	233.416	185.833	144.151	119.675	88.2152	65.7575	50.7248	35.5974	24.879	17.508	11.6078	7.63826	4.84539	3.28328	2.00857	1.25118	0.551271	0.385592	0.236819	0.101571	0.060997	0.020422	0.000135	0.000135	0.000135	0.000135	0.000135	0.000135	0.000135	0.000135	0.000135	0.000135	0.000135	0.000135	0.000135	0.000135	0.000135	0.000135	0.000135	0.000135	0.000135
1000	853.282	731.752	641.301	596.403	493.353	434.677	356.312	298.585	244.872	194.685	154.846	119.301	91.9539	66.3453	47.7659	33.7612	22.343	15.2864	10.5933	6.59335	4.43616	3.02283	2.17415	1.22742	0.649241	0.368602	0.250261	0.179256	0.145444	0.131919	0.050771	0.030484	0.027103	0.027103	5.3e-05	5.3e-05	5.3e-05	5.3e-05	5.3e-05	5.3e-05	5.3e-05	5.3e-05	5.3e-05	5.3e-05	5.3e-05	5.3e-05	5.3e-05	5.3e-05	5.3e-05
1000	826.468	689.266	605.028	564.483	499.974	439.517	372.754	307.48	240.778	188.136	149.919	111.25	83.5572	64.7644	46.5903	33.0113	22.3773	14.9521	10.8168	6.51577	4.17257	2.60705	1.36951	0.821745	0.470094	0.35175	0.223262	0.08463	0.020386	0.017005	0.010243	0.010243	9.9e-05	9.9e-05	9.9e-05	9.9e-05	9.9e-05	9.9e-05	9.9e-05	9.9e-05	9.9e-05	9.9e-05	9.9e-05	9.9e-05	9.9e-05	9.9e-05	9.9e-05	9.9e-05	9.9e-05
1000	877.967	757.862	654.697	591.118	503.069	429.4	360.16	299.372	233.877	186.541	148.168	110.872	80.9229	58.1134	42.4753	29.5388	20.4636	12.6564	8.5279	5.55242	3.64202	2.28953	1.68091	1.04862	0.507619	0.125539	0.057915	0.037627	0.020721	0.013959	0.007196	0.003815	0.000434	0.000434	0.000434	0.000434	0.000434	0.000434	0.000434	0.000434	0.000434	0.000434	0.000434	0.000434	0.000434	0.000434	0.000434	0.000434	0.000434
1000	884.212	771.762	681.336	618.058	554.187	474.536	408.759	339.475	261.818	205.115	168.96	128.559	94.0386	70.5934	54.7523	38.8674	23.8176	15.9021	11.3205	7.66537	4.47347	3.39824	2.32977	1.47431	1.07194	0.385552	0.280733	0.175915	0.125196	0.10829	0.091383	9e-05	9e-05	9e-05	9e-05	9e-05	9e-05	9e-05	9e-05	9e-05	9e-05	9e-05	9e-05	9e-05	9e-05	9e-05	9e-05	9e-05	9e-05
1000	894.537	758.969	638.582	545.065	460.679	381.224	300.031	233.829	167.218	122.512	91.443	63.2091	43.8719	29.6875	19.2901	13.569	8.02702	4.70999	2.57302	1.19346	0.665985	0.419151	0.239944	0.128361	0.057355	0.033686	0.02016	0.010017	-0.000127	-0.000127	-0.000127	-0.000127	-0.000127	-0.000127	-0.000127	-0.000127	-0.000127	-0.000127	-0.000127	-0.000127	-0.000127	-0.000127	-0.000127	-0.000127	-0.000127	-0.000127	-0.000127	-0.000127	-0.000127
1000	904.032	773.888	659.145	574.433	495.309	423.181	346.106	265.556	203.713	153.607	117.355	81.4134	57.4372	40.9132	28.5176	21.2141	12.717	8.345	4.16574	2.63065	1.4134	0.710093	0.240097	0.135278	0.091322	0.050747	0.043984	0.023696	0.010171	0.00679	0.00679	2.8e-05	2.8e-05	2.8e-05	2.8e-05	2.8e-05	2.8e-05	2.8e-05	2.8e-05	2.8e-05	2.8e-05	2.8e-05	2.8e-05	2.8e-05	2.8e-05	2.8e-05	2.8e-05	2.8e-05	2.8e-05
1000	880.462	759.46	604.411	495.465	409.413	323.926	246.229	183.97	143.835	106.044	72.0709	51.148	33.1599	22.651	13.339	8.90615	4.595	1.78855	0.909418	0.476615	0.253451	0.124963	0.070863	0.033669	0.020144	0.003237	0.003237	-0.000144	-0.000144	-0.000144	-0.000144	-0.000144	-0.000144	-0.000144	-0.000144	-0.000144	-0.000144	-0.000144	-0.000144	-0.000144	-0.000144	-0.000144	-0.000144	-0.000144	-0.000144	-0.000144	-0.000144	-0.000144	-0.000144
1000	921.676	776.111	625.583	552.845	439.788	367.515	272.218	208.861	168.699	122.91	91.6353	66.8001	46.7798	34.1542	23.6622	15.5235	10.2588	5.62641	3.85801	1.77176	1.04816	0.554495	0.158885	0.111547	0.033777	0.023634	0.023634	0.023634	0.006727	0.006727	0.006727	0.006727	0.006727	0.006727	0.003346	0.003346	0.003346	0.003346	-3.5e-05	-3.5e-05	-3.5e-05	-3.5e-05	-3.5e-05	-3.5e-05	-3.5e-05	-3.5e-05	-3.5e-05	-3.5e-05	-3.5e-05
1000	830.961	686.378	531.946	480.337	364.717	290.722	203.827	153.233	122.303	77.4614	59.5002	41.8873	26.7866	17.4509	10.8472	7.73983	5.07876	3.16496	2.29935	1.02122	0.52417	0.26381	0.169134	0.13194	0.094746	0.057552	0.044026	0.016976	0.016976	0.013595	0.013595	0.010214	0.010214	0.010214	0.006832	7e-05	7e-05	7e-05	7e-05	7e-05	7e-05	7e-05	7e-05	7e-05	7e-05	7e-05	7e-05	7e-05	7e-05
1000	898.228	765.12	646.039	585.687	499.849	396.743	309.403	235.919	195.42	141.476	106.228	80.6695	55.5303	39.1381	26.658	19.4593	13.373	9.56912	6.37384	3.75338	2.36707	1.41017	0.808309	0.54119	0.355222	0.334934	0.203065	0.148965	0.098246	0.067815	0.030621	0.020478	0.017096	0.013715	0.00019	0.00019	0.00019	0.00019	0.00019	0.00019	0.00019	0.00019	0.00019	0.00019	0.00019	0.00019	0.00019	0.00019	0.00019
1000	917.718	814.049	694.38	653.205	591.21	494.405	392.568	315.832	280.29	194.587	153.95	112.159	76.5129	57.4025	35.6345	24.8282	17.251	10.6001	7.4623	4.8892	3.09039	1.37274	0.713401	0.500384	0.219743	0.148737	0.114925	0.087875	0.077732	0.077732	0.006726	0.006726	0.003345	-3.6e-05	-3.6e-05	-3.6e-05	-3.6e-05	-3.6e-05	-3.6e-05	-3.6e-05	-3.6e-05	-3.6e-05	-3.6e-05	-3.6e-05	-3.6e-05	-3.6e-05	-3.6e-05	-3.6e-05	-3.6e-05
1000	868.94	746.927	650.057	608.381	519.291	439.776	327.574	262.405	224.54	160.611	126.695	97.3115	71.6313	52.1082	35.2124	27.2294	19.1314	14.2894	9.82949	6.31638	4.37555	2.62745	1.58603	1.10928	0.74072	0.267346	0.138859	0.091522	0.067853	0.050947	0.047565	0.000228	0.000228	0.000228	0.000228	0.000228	0.000228	0.000228	0.000228	0.000228	0.000228	0.000228	0.000228	0.000228	0.000228	0.000228	0.000228	0.000228	0.000228
1000	839.521	758.474	657.483	614.917	531.165	433.686	346.249	289.95	251.567	182.455	145.689	120.154	96.2358	74.4068	53.6429	43.7157	29.5754	22.0725	15.736	12.0944	9.16288	5.8797	4.26009	2.7453	2.25502	1.38604	1.01072	0.679361	0.199225	0.111313	0.080882	0.043688	0.040307	0.036926	0.013257	-0.000268	-0.000268	-0.000268	-0.000268	-0.000268	-0.000268	-0.000268	-0.000268	-0.000268	-0.000268	-0.000268	-0.000268	-0.000268	-0.000268
1000	889.245	789.935	720.734	684.468	603.31	512.911	410.297	345.974	293.007	233.902	193.197	156.928	128.022	101.473	78.508	63.6071	42.3801	30.6541	22.3161	16.896	11.8005	7.42179	5.48436	3.05665	2.38717	0.706712	0.436215	0.307729	0.169099	0.145431	0.020326	0.020326	0.006801	3.9e-05	3.9e-05	3.9e-05	3.9e-05	3.9e-05	3.9e-05	3.9e-05	3.9e-05	3.9e-05	3.9e-05	3.9e-05	3.9e-05	3.9e-05	3.9e-05	3.9e-05	3.9e-05
1000	893.202	807.535	725.989	680.434	617.927	504.495	399.882	312.598	268.62	214.531	161.356	119.286	89.0939	70.3251	53.6797	40.4052	27.4587	20.5475	13.9541	8.86203	6.90432	4.07764	2.21122	1.22391	0.747165	0.459764	0.395521	0.192649	0.168981	0.168981	0.033733	-7.9e-05	-7.9e-05	-7.9e-05	-7.9e-05	-7.9e-05	-7.9e-05	-7.9e-05	-7.9e-05	-7.9e-05	-7.9e-05	-7.9e-05	-7.9e-05	-7.9e-05	-7.9e-05	-7.9e-05	-7.9e-05	-7.9e-05	-7.9e-05
1000	788.749	610.256	489.608	421.645	345.776	273.546	193.43	145.098	113.455	77.2016	53.3198	38.4963	28.5926	21.5324	14.3674	10.4451	6.9725	4.04768	2.88113	1.90056	1.04509	0.635951	0.487174	0.264008	0.176094	0.115231	0.023936	0.020555	0.010411	0.003648	0.003648	0.003648	0.003648	0.000267	0.000267	0.000267	0.000267	0.000267	0.000267	0.000267	0.000267	0.000267	0.000267	0.000267	0.000267	0.000267	0.000267	0.000267	0.000267
1000	870.379	745.228	659.54	606.874	541.043	463.284	379.799	315.966	260.652	215.581	172.313	132.483	100.249	76.8952	56.7029	42.6642	31.1073	22.1167	16.0643	11.2122	7.70589	5.36272	3.50306	1.92065	1.23765	0.882621	0.500544	0.297672	0.202998	0.196235	0.192854	0.064368	0.006888	0.006888	0.003506	0.000125	0.000125	0.000125	0.000125	0.000125	0.000125	0.000125	0.000125	0.000125	0.000125	0.000125	0.000125	0.000125	0.000125
1000	903.854	704.129	599.887	541.065	455.75	379.301	305.391	249.416	188.567	145.19	110.76	81.5585	63.1546	45.6568	34.651	25.1429	17.0888	12.4531	8.39557	5.36597	3.50966	2.52909	1.58234	0.784367	0.402284	0.314372	0.246747	0.12164	0.054015	0.016821	0.003296	0.003296	-8.5e-05	-8.5e-05	-8.5e-05	-8.5e-05	-8.5e-05	-8.5e-05	-8.5e-05	-8.5e-05	-8.5e-05	-8.5e-05	-8.5e-05	-8.5e-05	-8.5e-05	-8.5e-05	-8.5e-05	-8.5e-05	-8.5e-05
1000	798.66	527.421	440.116	406.896	380.965	297.389	220.974	157.214	109.281	86.4197	63.0752	45.5702	34.6249	24.508	15.9702	10.7967	7.42547	4.44313	3.01958	1.86655	1.1497	0.757463	0.429472	0.328032	0.152201	0.118388	0.04738	0.030473	0.027092	0.010185	0.003422	0.003422	0.003422	4.1e-05	4.1e-05	4.1e-05	4.1e-05	4.1e-05	4.1e-05	4.1e-05	4.1e-05	4.1e-05	4.1e-05	4.1e-05	4.1e-05	4.1e-05	4.1e-05	4.1e-05	4.1e-05
1000	769.849	582.189	491.612	457.71	393.941	317.61	262.848	206.019	164.241	127.471	96.1558	69.1973	55.2868	40.8962	28.5885	20.5479	15.1446	10.2857	6.56966	4.76068	2.77588	1.96438	1.21374	0.997335	0.740358	0.476619	0.223024	0.08101	0.070867	0.060723	0.060723	0.037054	0.037054	0.037054	0.037054	0.037054	0.037054	-0.00014	-0.00014	-0.00014	-0.00014	-0.00014	-0.00014	-0.00014	-0.00014	-0.00014	-0.00014	-0.00014	-0.00014
1000	840.908	650.76	580.743	554.579	533.341	430.637	312.981	245.96	216.734	192.44	138.148	94.5845	76.9513	58.6282	43.8317	26.7394	18.7122	13.0079	7.48286	4.21991	2.70171	2.02207	1.22408	0.625587	0.307744	0.189399	0.128535	0.057528	0.030478	0.023715	0.023715	0.003427	0.003427	0.003427	4.6e-05	4.6e-05	4.6e-05	4.6e-05	4.6e-05	4.6e-05	4.6e-05	4.6e-05	4.6e-05	4.6e-05	4.6e-05	4.6e-05	4.6e-05	4.6e-05	4.6e-05
1000	880.448	659.697	570.247	538.945	512.179	380.15	257.637	206.286	169.276	138.354	95.0134	65.4368	47.9019	35.8478	24.94	15.5774	9.08196	6.17071	4.5308	3.22565	2.12336	1.20028	0.835102	0.524027	0.196045	0.094607	0.070939	0.030364	0.013457	0.006695	0.006695	0.003314	0.003314	0.003314	0.003314	0.003314	-6.8e-05	-6.8e-05	-6.8e-05	-6.8e-05	-6.8e-05	-6.8e-05	-6.8e-05	-6.8e-05	-6.8e-05	-6.8e-05	-6.8e-05	-6.8e-05	-6.8e-05
1000	847.469	656.977	550.142	491.816	458.168	343.83	262.106	207.121	158.533	117.537	83.9117	64.2128	46.8267	32.8115	20.0034	14.3398	10.7962	7.46572	4.65928	2.93147	1.75818	1.05488	0.716752	0.486827	0.314383	0.219708	0.148702	0.101365	0.023596	0.006689	0.003308	0.003308	0.003308	-7.3e-05	-7.3e-05	-7.3e-05	-7.3e-05	-7.3e-05	-7.3e-05	-7.3e-05	-7.3e-05	-7.3e-05	-7.3e-05	-7.3e-05	-7.3e-05	-7.3e-05	-7.3e-05	-7.3e-05	-7.3e-05
1000	896.207	777.95	687.585	611.9	574.671	499.213	424.225	305.517	234.295	197.377	155.988	125.306	88.4824	69.4532	45.5043	30.7013	22.7522	14.8064	10.4885	5.40651	3.99316	2.43442	1.89343	1.24761	1.03459	0.44288	0.212957	0.158858	0.128427	0.050658	0.013465	0.010084	0.010084	0.010084	0.003321	-6e-05	-6e-05	-6e-05	-6e-05	-6e-05	-6e-05	-6e-05	-6e-05	-6e-05	-6e-05	-6e-05	-6e-05	-6e-05	-6e-05
1000	926.835	821.693	736.39	666.132	618.59	541.243	447.348	361.747	277.907	231.028	194.685	147.079	109.309	74.2982	56.8818	45.5751	27.8544	17.6804	12.3211	8.69307	6.24508	3.56717	2.2113	1.44715	1.23075	0.544365	0.216387	0.135238	0.087901	0.016896	0.016896	0.016896	0.016896	-1e-05	-1e-05	-1e-05	-1e-05	-1e-05	-1e-05	-1e-05	-1e-05	-1e-05	-1e-05	-1e-05	-1e-05	-1e-05	-1e-05	-1e-05	-1e-05
1000	898.027	730.668	644.678	606.164	551.866	449.134	344.545	285.638	230.763	183.789	146.225	112.533	85.6085	64.4998	51.1677	41.7342	27.6041	19.5197	14.2179	10.5932	6.97532	4.5848	2.63384	1.90688	1.72091	0.933086	0.645682	0.564533	0.378566	0.040444	0.033681	-0.000131	-0.000131	-0.000131	-0.000131	-0.000131	-0.000131	-0.000131	-0.000131	-0.000131	-0.000131	-0.000131	-0.000131	-0.000131	-0.000131	-0.000131	-0.000131	-0.000131	-0.000131
1000	873.828	710.94	634.67	587.493	541.316	392.423	294.233	230.47	185.727	149.988	109.557	77.7309	51.2492	37.9745	27.6685	20.7572	12.5915	7.37086	5.51117	4.01666	2.18402	0.949863	0.561019	0.347999	0.293899	0.084262	0.047068	0.033543	0.030161	0.013255	0.013255	0.003111	0.003111	-0.00027	-0.00027	-0.00027	-0.00027	-0.00027	-0.00027	-0.00027	-0.00027	-0.00027	-0.00027	-0.00027	-0.00027	-0.00027	-0.00027	-0.00027	-0.00027
1000	912.317	780.866	713.016	650.514	594.941	465.806	370.852	304.928	243.711	200.547	153.191	108.685	75.2054	54.9689	40.4837	26.252	14.7186	7.76678	5.53516	4.09813	2.36017	1.66701	0.770983	0.338183	0.233364	0.135308	0.023726	0.00682	0.00682	0.00682	0.003439	0.003439	5.8e-05	5.8e-05	5.8e-05	5.8e-05	5.8e-05	5.8e-05	5.8e-05	5.8e-05	5.8e-05	5.8e-05	5.8e-05	5.8e-05	5.8e-05	5.8e-05	5.8e-05	5.8e-05	5.8e-05
1000	907.097	759.094	688.626	606.205	509.563	405.088	336.885	271.208	200.786	157.511	125.353	87.2718	54.2894	36.876	26.8608	17.5826	11.5369	6.57316	5.05498	2.76248	1.67033	0.855445	0.571419	0.341492	0.07099	0.07099	0.064228	0.040559	0.01689	0.003365	0.003365	0.003365	-1.6e-05	-1.6e-05	-1.6e-05	-1.6e-05	-1.6e-05	-1.6e-05	-1.6e-05	-1.6e-05	-1.6e-05	-1.6e-05	-1.6e-05	-1.6e-05	-1.6e-05	-1.6e-05	-1.6e-05	-1.6e-05	-1.6e-05
1000	931.225	799.954	740.685	686.11	613.394	488.388	399.233	332.948	270.714	224.876	169.318	120.778	88.1479	63.8034	47.5736	33.8561	21.2881	13.4911	9.0008	6.03886	4.42263	2.9518	1.99492	1.1699	0.666094	0.419265	0.304303	0.027042	0.023661	0.023661	-8e-06	-8e-06	-8e-06	-8e-06	-8e-06	-8e-06	-8e-06	-8e-06	-8e-06	-8e-06	-8e-06	-8e-06	-8e-06	-8e-06	-8e-06	-8e-06	-8e-06	-8e-06	-8e-06
1000	948.136	854.56	798.441	735.734	669.488	540.276	452.61	380.348	301.435	247.54	193.006	144.828	104.313	75.6906	57.2363	41.4294	27.7154	19.1104	12.9566	8.13495	5.4672	3.18152	2.04206	1.24072	0.483334	0.331181	0.209458	0.148597	0.009968	0.006587	0.003205	-0.000176	-0.000176	-0.000176	-0.000176	-0.000176	-0.000176	-0.000176	-0.000176	-0.000176	-0.000176	-0.000176	-0.000176	-0.000176	-0.000176	-0.000176	-0.000176	-0.000176	-0.000176
1000	961.543	893.008	839.684	760.197	691.14	613.878	530.739	457.869	365.645	302.361	249.893	201.979	158.488	117.33	87.9471	64.5564	48.3134	35.1777	24.0774	15.7259	10.1841	6.67787	4.29753	2.33645	1.2511	0.710112	0.439618	0.294228	0.240129	0.213079	0.033877	0.030496	0.016971	0.006828	0.006828	0.003447	6.6e-05	6.6e-05	6.6e-05	6.6e-05	6.6e-05	6.6e-05	6.6e-05	6.6e-05	6.6e-05	6.6e-05	6.6e-05	6.6e-05	6.6e-05
1000	925.176	868.82	817.27	745.519	674.285	601.949	534.481	454.696	355.626	285.169	229.345	187.937	145.081	102.987	75.2988	54.9984	39.8102	27.0497	18.1876	11.6518	6.69494	3.87166	2.55638	1.55893	1.04161	0.558098	0.284222	0.199692	0.155737	0.020489	0.017108	0.003583	0.000202	0.000202	0.000202	0.000202	0.000202	0.000202	0.000202	0.000202	0.000202	0.000202	0.000202	0.000202	0.000202	0.000202	0.000202	0.000202	0.000202
1000	890.435	793.574	728.21	675.321	611.414	528.393	460.354	385.772	310.273	252.238	199.351	155.288	115.791	85.4126	59.3741	43.0599	30.5833	20.8184	13.8362	8.93337	5.3459	3.74321	2.50568	1.98497	0.585152	0.189549	0.057682	0.010345	0.006964	0.006964	0.006964	0.000201	0.000201	0.000201	0.000201	0.000201	0.000201	0.000201	0.000201	0.000201	0.000201	0.000201	0.000201	0.000201	0.000201	0.000201	0.000201	0.000201	0.000201
1000	891.02	778.734	718.769	659.728	584.477	498.477	407.727	336.692	272.574	219.973	174.088	137.106	101.443	75.0626	54.3867	36.7335	26.4445	17.6973	11.5333	7.49272	4.382	2.66773	1.29157	0.885826	0.493604	0.2062	0.165625	0.087857	0.020233	0.016852	0.010089	0.003327	0.003327	-5.4e-05	-5.4e-05	-5.4e-05	-5.4e-05	-5.4e-05	-5.4e-05	-5.4e-05	-5.4e-05	-5.4e-05	-5.4e-05	-5.4e-05	-5.4e-05	-5.4e-05	-5.4e-05	-5.4e-05	-5.4e-05
1000	957.718	873.004	789.658	715.782	642.509	558.923	462.999	378.902	306.757	229.669	170.185	125.335	92.028	61.3455	42.5764	31.6855	21.099	14.3533	8.54097	5.56211	3.31021	2.15045	1.49449	0.970396	0.540978	0.327961	0.314436	0.087893	0.084511	0.037174	0.02703	0.003362	-1.9e-05	-1.9e-05	-1.9e-05	-1.9e-05	-1.9e-05	-1.9e-05	-1.9e-05	-1.9e-05	-1.9e-05	-1.9e-05	-1.9e-05	-1.9e-05	-1.9e-05	-1.9e-05	-1.9e-05	-1.9e-05	-1.9e-05
1000	885.853	770.187	694.749	623.835	538.622	461.984	391.194	327.764	249.38	189.636	143.994	108.049	72.4599	50.1134	33.1228	22.3198	13.4339	8.74408	5.62319	3.56739	2.05597	1.19375	0.848861	0.294335	0.196279	0.077935	0.057647	0.040741	0.040741	0.020453	0.003547	0.003547	0.003547	0.000166	0.000166	0.000166	0.000166	0.000166	0.000166	0.000166	0.000166	0.000166	0.000166	0.000166	0.000166	0.000166	0.000166	0.000166	0.000166
1000	790.681	687.691	635.424	573.943	504.94	441.814	365.662	284.014	230.963	175.833	136.071	109.945	78.2613	57.3825	40.5543	29.6567	20.0068	14.2451	9.63987	6.36346	4.30768	3.21555	1.48436	1.05156	0.716823	0.432799	0.226544	0.145395	0.118345	0.047339	0.006764	0.003383	0.003383	2e-06	2e-06	2e-06	2e-06	2e-06	2e-06	2e-06	2e-06	2e-06	2e-06	2e-06	2e-06	2e-06	2e-06	2e-06	2e-06
1000	914.146	821.051	769.24	720.027	621.829	552.491	478.325	394.561	324.838	258.674	193.792	155.305	117.322	82.9101	64.2866	48.6554	31.7868	21.3693	14.5764	9.23073	5.87996	3.37111	2.24516	1.2849	0.632329	0.476794	0.38212	0.067668	0.020331	0.01695	0.003425	0.003425	0.003425	4.4e-05	4.4e-05	4.4e-05	4.4e-05	4.4e-05	4.4e-05	4.4e-05	4.4e-05	4.4e-05	4.4e-05	4.4e-05	4.4e-05	4.4e-05	4.4e-05	4.4e-05	4.4e-05
1000	873.909	779.687	697.64	633.457	562.158	480.796	403.877	322.958	265.676	206.581	161.091	131.396	99.9123	70.9074	51.3168	36.7978	25.9475	17.8732	12.2501	8.56118	5.93734	3.78012	2.53244	1.66684	0.983835	0.378592	0.283917	0.202768	0.145287	0.12838	0.047231	0.030324	0.030324	0.010037	0.010037	0.010037	0.010037	-0.000107	-0.000107	-0.000107	-0.000107	-0.000107	-0.000107	-0.000107	-0.000107	-0.000107	-0.000107	-0.000107	-0.000107
1000	811.932	673.943	597.596	546.837	466.161	390.875	329.066	256.512	208.302	168.493	125.772	98.9012	74.756	55.6691	42.2084	30.1374	22.8406	13.5219	8.43648	5.44408	4.16258	2.04592	1.2378	0.943627	0.612263	0.41615	0.1727	0.078024	0.044212	0.01378	0.010399	0.007018	0.003637	0.000255	0.000255	0.000255	0.000255	0.000255	0.000255	0.000255	0.000255	0.000255	0.000255	0.000255	0.000255	0.000255	0.000255	0.000255	0.000255
1000	873.828	742.354	655.753	606.472	495.909	424.302	367.446	292.968	227.501	192.249	139.155	98.0174	72.6146	50.8431	31.7055	23.8341	15.0632	8.19933	5.5214	3.37094	2.05903	1.44027	1.23739	0.878983	0.703159	0.530717	0.033676	0.006626	0.003245	0.003245	0.003245	-0.000136	-0.000136	-0.000136	-0.000136	-0.000136	-0.000136	-0.000136	-0.000136	-0.000136	-0.000136	-0.000136	-0.000136	-0.000136	-0.000136	-0.000136	-0.000136	-0.000136	-0.000136
1000	883.995	749.003	664.667	612.103	522.752	447.977	390.584	317.077	252.645	208.568	164.293	120.44	90.7246	68.2938	45.1867	32.1859	23.1614	14.7084	9.41336	6.69147	3.99325	1.76165	1.07187	0.743895	0.453108	0.162322	0.094698	0.020311	0.013548	0.006786	2.3e-05	2.3e-05	2.3e-05	2.3e-05	2.3e-05	2.3e-05	2.3e-05	2.3e-05	2.3e-05	2.3e-05	2.3e-05	2.3e-05	2.3e-05	2.3e-05	2.3e-05	2.3e-05	2.3e-05	2.3e-05	2.3e-05
1000	852.586	703.159	626.318	588.105	507.335	441.703	393.839	339.088	267.49	209.716	169.095	136.874	104.49	76.4291	56.1656	41.5486	29.5115	19.4592	14.0323	10.3061	5.97476	3.83106	2.66792	2.24526	1.20384	0.727089	0.56479	0.473497	0.209761	0.206379	0.01703	0.013649	0.006887	0.000124	0.000124	0.000124	0.000124	0.000124	0.000124	0.000124	0.000124	0.000124	0.000124	0.000124	0.000124	0.000124	0.000124	0.000124	0.000124
1000	898.332	798.527	736.79	701.735	640.741	586.071	541.971	496.292	425.01	340.447	279.13	241.164	179.363	123.938	91.3992	71.295	49.4088	33.9164	23.0967	15.0799	11.2964	8.29053	5.31847	3.57041	1.98463	1.13258	0.442816	0.304188	0.266995	0.091174	0.060743	0.016788	0.010026	0.010026	-0.000118	-0.000118	-0.000118	-0.000118	-0.000118	-0.000118	-0.000118	-0.000118	-0.000118	-0.000118	-0.000118	-0.000118	-0.000118	-0.000118	-0.000118
1000	902.647	790.503	681.816	608.991	535.508	471.243	404.052	349.767	288.452	227.1	178.638	143.275	106.56	73.0339	53.2946	38.0926	26.0995	18.6473	11.9254	8.31764	5.34892	3.93219	2.26187	1.78512	1.36922	0.594923	0.415718	0.151982	0.128314	0.070833	0.033639	0.026877	0.009971	0.006589	0.003208	-0.000173	-0.000173	-0.000173	-0.000173	-0.000173	-0.000173	-0.000173	-0.000173	-0.000173	-0.000173	-0.000173	-0.000173	-0.000173	-0.000173
1000	822.71	638.696	518.408	452.406	364.982	289.436	235.951	199.668	153.437	111.91	81.6836	66.6	45.5317	27.6315	19.0973	13.5892	8.45644	5.27468	3.34061	1.82243	0.977115	0.615321	0.39892	0.283958	0.10137	0.050651	0.033745	0.026982	0.016838	0.006695	0.006695	0.003313	0.003313	-6.8e-05	-6.8e-05	-6.8e-05	-6.8e-05	-6.8e-05	-6.8e-05	-6.8e-05	-6.8e-05	-6.8e-05	-6.8e-05	-6.8e-05	-6.8e-05	-6.8e-05	-6.8e-05	-6.8e-05	-6.8e-05
1000	836.245	643.776	523.657	465.862	389.207	316.214	268.985	240.038	197.706	142.367	107.673	92.2177	60.9365	35.2088	25.1632	20.4531	11.5199	7.24593	4.80806	2.38709	1.20703	0.791138	0.469919	0.283951	0.172369	0.064169	0.026975	0.010069	0.003307	-7.5e-05	-7.5e-05	-7.5e-05	-7.5e-05	-7.5e-05	-7.5e-05	-7.5e-05	-7.5e-05	-7.5e-05	-7.5e-05	-7.5e-05	-7.5e-05	-7.5e-05	-7.5e-05	-7.5e-05	-7.5e-05	-7.5e-05	-7.5e-05	-7.5e-05	-7.5e-05
1000	900.602	728.866	591.445	517.26	434.763	350.72	292.468	256.804	217.498	162.757	122.826	106.474	77.2223	43.3916	28.2538	23.3341	13.1904	6.5225	4.28749	3.10405	1.55206	1.10912	0.443008	0.273946	0.226608	0.131933	0.01697	0.006827	0.006827	6.4e-05	6.4e-05	6.4e-05	6.4e-05	6.4e-05	6.4e-05	6.4e-05	6.4e-05	6.4e-05	6.4e-05	6.4e-05	6.4e-05	6.4e-05	6.4e-05	6.4e-05	6.4e-05	6.4e-05	6.4e-05	6.4e-05	6.4e-05
1000	886.852	688.921	543.486	468.006	362.833	255.114	183.681	144.659	111.723	76.9615	49.7964	37.2655	26.6415	17.2618	10.6953	7.3005	4.48726	2.64784	1.30546	0.869273	0.483805	0.280927	0.203157	0.091574	0.040854	0.013804	0.007041	0.00366	0.00366	0.00366	0.00366	0.00366	0.00366	0.00366	0.00366	0.000279	0.000279	0.000279	0.000279	0.000279	0.000279	0.000279	0.000279	0.000279	0.000279	0.000279	0.000279	0.000279	0.000279
1000	862.21	641.123	503.289	448.455	376.756	282.903	220.837	189.423	148.345	99.7429	65.5123	48.792	35.4022	22.6853	14.932	8.48387	5.32237	3.29022	2.2454	1.27159	0.788063	0.392451	0.250437	0.145617	0.138854	0.132092	0.10166	0.061085	0.017128	0.010365	0.003603	0.000221	0.000221	0.000221	0.000221	0.000221	0.000221	0.000221	0.000221	0.000221	0.000221	0.000221	0.000221	0.000221	0.000221	0.000221	0.000221	0.000221	0.000221
1000	932.56	729.414	569.751	470.982	376.149	277.08	205.908	165.587	127.657	87.1972	55.7973	40.8421	29.5487	17.6298	11.388	6.49859	3.7902	2.36668	1.29482	0.784249	0.459647	0.321015	0.266914	0.104613	0.033606	0.023463	0.0167	0.003175	-0.000206	-0.000206	-0.000206	-0.000206	-0.000206	-0.000206	-0.000206	-0.000206	-0.000206	-0.000206	-0.000206	-0.000206	-0.000206	-0.000206	-0.000206	-0.000206	-0.000206	-0.000206	-0.000206	-0.000206	-0.000206
1000	887.062	678.876	531.787	452.995	357.184	266.303	205.078	166.962	118.607	79.6016	55.7877	42.1173	28.3556	17.5491	11.1246	8.30799	5.77542	3.91234	2.97572	1.47443	0.703502	0.517532	0.287604	0.108396	0.037389	0.010339	0.010339	0.003577	0.003577	0.003577	0.000195	0.000195	0.000195	0.000195	0.000195	0.000195	0.000195	0.000195	0.000195	0.000195	0.000195	0.000195	0.000195	0.000195	0.000195	0.000195	0.000195	0.000195	0.000195
1000	936.667	789.529	644.389	564.468	478.9	368.041	282.159	230.882	178.48	125.01	89.8935	68.2437	49.7857	33.85	23.5846	16.9641	11.4898	7.61483	4.88955	3.24289	2.26909	1.50492	1.18032	0.662991	0.480403	0.159184	0.115227	0.09494	0.037459	0.017171	0.003646	0.000265	0.000265	0.000265	0.000265	0.000265	0.000265	0.000265	0.000265	0.000265	0.000265	0.000265	0.000265	0.000265	0.000265	0.000265	0.000265	0.000265	0.000265
1000	959.828	857.265	729.999	648.513	571.685	468.476	381.999	322.532	264.511	196.748	146.663	111.402	81.2503	58.3868	41.9779	30.1133	21.7144	14.8505	8.16917	5.15989	3.49972	2.49211	1.39998	0.855602	0.591866	0.392374	0.196263	0.098208	0.047489	0.040727	0.020439	0.000152	0.000152	0.000152	0.000152	0.000152	0.000152	0.000152	0.000152	0.000152	0.000152	0.000152	0.000152	0.000152	0.000152	0.000152	0.000152	0.000152	0.000152
1000	939.691	814.4	683.121	594.99	500.435	396.126	310.718	250.865	193.826	139.075	97.2067	70.5392	49.5318	32.2403	22.002	14.3672	8.77118	5.35612	3.5404	2.12027	0.997702	0.578427	0.436415	0.243684	0.094909	0.020522	0.006997	0.000234	0.000234	0.000234	0.000234	0.000234	0.000234	0.000234	0.000234	0.000234	0.000234	0.000234	0.000234	0.000234	0.000234	0.000234	0.000234	0.000234	0.000234	0.000234	0.000234	0.000234	0.000234
1000	949.237	810.759	665.966	570.961	486.766	374.558	276.213	216.948	168.536	121.72	84.6526	59.5674	43.1854	30.0122	20.6766	14.0628	9.69756	6.06946	4.14215	2.23512	1.43376	0.618881	0.449818	0.284137	0.202987	0.138743	0.13198	0.017018	0.000111	0.000111	0.000111	0.000111	0.000111	0.000111	0.000111	0.000111	0.000111	0.000111	0.000111	0.000111	0.000111	0.000111	0.000111	0.000111	0.000111	0.000111	0.000111	0.000111	0.000111
1000	962.178	846.601	700.169	600.81	520.436	415.076	315.936	255.814	204.183	151.46	108.442	84.8952	63.0561	40.7842	25.0346	17.9576	12.3177	8.05056	4.63213	2.98548	1.68709	0.936452	0.439411	0.266968	0.114813	0.091144	0.057332	0.006613	0.006613	-0.000149	-0.000149	-0.000149	-0.000149	-0.000149	-0.000149	-0.000149	-0.000149	-0.000149	-0.000149	-0.000149	-0.000149	-0.000149	-0.000149	-0.000149	-0.000149	-0.000149	-0.000149	-0.000149	-0.000149
1000	983.01	917.851	822.162	732.304	648.353	543.288	441.609	356.221	288.671	231.309	181.419	137.214	106.028	80.297	59.1815	42.8469	31.2831	21.8834	14.2351	9.43369	5.63655	3.96623	2.13698	1.54527	0.696576	0.365215	0.138673	0.013567	0.003423	0.003423	0.003423	4.2e-05	4.2e-05	4.2e-05	4.2e-05	4.2e-05	4.2e-05	4.2e-05	4.2e-05	4.2e-05	4.2e-05	4.2e-05	4.2e-05	4.2e-05	4.2e-05	4.2e-05	4.2e-05	4.2e-05	4.2e-05
1000	984.389	920.316	830.692	746.125	667.698	560.204	451.466	368.492	296.039	229.34	172.913	130.893	95.8917	71.7871	51.6621	36.2302	25.7281	18.0561	10.9826	7.93606	5.55905	2.58356	1.65033	0.652865	0.328265	0.149059	0.084815	0.034096	0.027334	0.020571	0.013809	0.000284	0.000284	0.000284	0.000284	0.000284	0.000284	0.000284	0.000284	0.000284	0.000284	0.000284	0.000284	0.000284	0.000284	0.000284	0.000284	0.000284	0.000284
1000	959.287	867.266	765.707	696.91	618.186	515.125	416.48	348.196	281.57	215.805	163.092	126.177	97.0948	72.6285	54.6947	38.4515	26.908	20.0407	13.4811	8.53771	6.05589	4.51743	2.70848	1.57238	0.750746	0.527585	0.40586	0.236799	0.223274	0.219893	0.216511	0.084643	0.000113	0.000113	0.000113	0.000113	0.000113	0.000113	0.000113	0.000113	0.000113	0.000113	0.000113	0.000113	0.000113	0.000113	0.000113	0.000113	0.000113
1000	959.501	875.18	792.026	736.012	677.417	578.391	473.297	395.656	333.909	278.585	229.542	178.964	142.571	112.146	89.8169	66.3147	49.2738	37.5987	29.1526	22.0589	17.3286	12.3076	7.23917	4.64243	3.16148	2.10318	1.70082	1.26465	0.869051	0.392306	0.331445	0.23001	0.165768	0.044046	0.016996	0.016996	0.016996	0.016996	0.016996	0.003471	9e-05	9e-05	9e-05	9e-05	9e-05	9e-05	9e-05	9e-05	9e-05
1000	950.344	865.774	790.964	743.155	678.851	582.531	503.044	436.449	378.784	323.318	267.004	217.069	170.924	137.686	102.903	73.5973	51.6436	34.6568	25.4466	15.1848	10.9989	7.49265	4.21631	2.36005	1.80554	1.24089	0.713425	0.398977	0.331353	0.165677	0.125103	0.054098	0.050717	0.050717	0	0	0	0	0	0	0	0	0	0	0	0	0	0	0
1000	928.038	789.372	681.041	637.708	557.25	434.482	354.954	305.572	246.209	192.476	156.197	121.741	92.0428	72.1108	54.1568	37.988	27.6754	19.6619	12.7947	8.44304	5.7888	3.34081	1.87674	0.88605	0.554692	0.503974	0.172615	0.142184	0.128659	0.111753	0.064416	0.064416	0.064416	0.000173	0.000173	0.000173	0.000173	0.000173	0.000173	0.000173	0.000173	0.000173	0.000173	0.000173	0.000173	0.000173	0.000173	0.000173	0.000173
1000	949.644	829.804	724.965	668.285	582.766	449.437	349.762	294.663	241.162	174.887	129.451	102.287	79.8432	59.9484	45.264	31.8474	22.9414	16.3514	11.4621	8.31424	5.2103	3.70228	2.50196	1.30839	0.537476	0.405609	0.263598	0.124969	0.077632	0.030295	0.030295	0.030295	0.030295	-0.000136	-0.000136	-0.000136	-0.000136	-0.000136	-0.000136	-0.000136	-0.000136	-0.000136	-0.000136	-0.000136	-0.000136	-0.000136	-0.000136	-0.000136	-0.000136
1000	949.564	865.303	795.514	756.763	677.895	555.957	472.075	415.582	354.696	284.416	235.67	186.337	149.872	114.916	84.2311	60.5327	43.9212	31.1505	20.7535	13.626	9.61589	5.88306	3.0564	1.32525	0.892456	0.574626	0.236509	0.064069	0.020114	0.00997	-0.000173	-0.000173	-0.000173	-0.000173	-0.000173	-0.000173	-0.000173	-0.000173	-0.000173	-0.000173	-0.000173	-0.000173	-0.000173	-0.000173	-0.000173	-0.000173	-0.000173	-0.000173	-0.000173
1000	939.587	854.643	791.673	753.534	645.338	528.538	453.044	396.553	322.959	254.909	203.12	154.916	117.254	86.3519	63.1673	41.0613	28.9702	20.0101	13.2206	7.34744	3.8107	2.73886	1.76508	0.811582	0.588423	0.253684	0.233397	0.142105	0.121817	0.104911	0.104911	9.4e-05	9.4e-05	9.4e-05	9.4e-05	9.4e-05	9.4e-05	9.4e-05	9.4e-05	9.4e-05	9.4e-05	9.4e-05	9.4e-05	9.4e-05	9.4e-05	9.4e-05	9.4e-05	9.4e-05	9.4e-05
1000	942.161	844.333	774.248	731.831	622.257	483.572	394.843	335.74	266.331	184.509	127.565	95.0054	68.632	43.841	26.5496	17.9004	10.651	6.39062	3.50642	2.25874	1.1666	0.503877	0.243521	0.084602	0.033883	0.02374	0.020358	0.003452	7.1e-05	7.1e-05	7.1e-05	7.1e-05	7.1e-05	7.1e-05	7.1e-05	7.1e-05	7.1e-05	7.1e-05	7.1e-05	7.1e-05	7.1e-05	7.1e-05	7.1e-05	7.1e-05	7.1e-05	7.1e-05	7.1e-05	7.1e-05	7.1e-05
1000	955.99	886.706	821.227	773.738	650.455	543.781	459.184	390.698	294.098	205.004	144.024	109.682	75.9493	47.4553	31.4251	20.0135	12.2537	6.84031	4.6831	2.20466	0.97728	0.520814	0.280747	0.175929	0.037299	0.01363	0.010249	0.006868	0.003487	0.000105	0.000105	0.000105	0.000105	0.000105	0.000105	0.000105	0.000105	0.000105	0.000105	0.000105	0.000105	0.000105	0.000105	0.000105	0.000105	0.000105	0.000105	0.000105	0.000105
1000	941.816	875.255	816.031	770.464	662.923	549.808	462.494	389.785	300.315	213.997	157.483	116.176	81.5307	53.8859	34.7654	23.08	13.9035	9.54169	5.95422	3.65162	2.15712	1.39297	0.743776	0.466516	0.182494	0.057389	0.026958	0.006671	-9.2e-05	-9.2e-05	-9.2e-05	-9.2e-05	-9.2e-05	-9.2e-05	-9.2e-05	-9.2e-05	-9.2e-05	-9.2e-05	-9.2e-05	-9.2e-05	-9.2e-05	-9.2e-05	-9.2e-05	-9.2e-05	-9.2e-05	-9.2e-05	-9.2e-05	-9.2e-05	-9.2e-05
1000	922.227	863.136	792.96	735.847	623.663	515	435.924	359.769	280.909	198.187	137.521	101.12	71.5838	47.6821	29.8056	16.6256	10.8403	5.77514	3.54014	2.09636	1.26457	0.770908	0.324583	0.267102	0.226527	0.196096	0.057465	0.050702	0.050702	-1.6e-05	-1.6e-05	-1.6e-05	-1.6e-05	-1.6e-05	-1.6e-05	-1.6e-05	-1.6e-05	-1.6e-05	-1.6e-05	-1.6e-05	-1.6e-05	-1.6e-05	-1.6e-05	-1.6e-05	-1.6e-05	-1.6e-05	-1.6e-05	-1.6e-05	-1.6e-05
1000	951.029	916.49	805.385	740.791	608.814	495.874	404.261	324.191	248.314	167.144	120.153	84.0738	59.1477	38.5022	23.9765	15.9428	9.96477	6.11015	3.73316	2.22851	1.12624	0.723869	0.439845	0.264022	0.20316	0.020573	0.013811	0.01043	0.01043	0.003667	0.003667	0.000286	0.000286	0.000286	0.000286	0.000286	0.000286	0.000286	0.000286	0.000286	0.000286	0.000286	0.000286	0.000286	0.000286	0.000286	0.000286	0.000286	0.000286
1000	933.859	884.319	768.825	706.928	538.883	428.911	340.492	266.014	197.381	126.55	89.7291	60.2911	39.7028	25.0045	14.9791	8.28414	4.65603	2.91806	2.09303	1.54527	0.892679	0.304338	0.199518	0.185993	0.010167	0.010167	0.006786	0.003405	2.3e-05	2.3e-05	2.3e-05	2.3e-05	2.3e-05	2.3e-05	2.3e-05	2.3e-05	2.3e-05	2.3e-05	2.3e-05	2.3e-05	2.3e-05	2.3e-05	2.3e-05	2.3e-05	2.3e-05	2.3e-05	2.3e-05	2.3e-05	2.3e-05
1000	913.313	816.756	691.464	610.263	467.732	359.804	266.905	200.588	137.94	91.8002	58.6719	38.6076	24.5483	16.0005	7.24305	3.97335	2.44839	1.22099	0.602212	0.406098	0.169407	0.067969	0.017249	0.003724	0.000343	0.000343	0.000343	0.000343	0.000343	0.000343	0.000343	0.000343	0.000343	0.000343	0.000343	0.000343	0.000343	0.000343	0.000343	0.000343	0.000343	0.000343	0.000343	0.000343	0.000343	0.000343	0.000343	0.000343	0.000343
1000	873.302	785.992	658.439	585.735	449.54	356.114	268.767	210.174	142.964	92.6517	61.3902	40.7004	27.3444	17.018	9.78547	5.40328	2.95862	1.64668	0.655966	0.311074	0.172441	0.057477	0.016902	0.013521	-5e-06	-5e-06	-5e-06	-5e-06	-5e-06	-5e-06	-5e-06	-5e-06	-5e-06	-5e-06	-5e-06	-5e-06	-5e-06	-5e-06	-5e-06	-5e-06	-5e-06	-5e-06	-5e-06	-5e-06	-5e-06	-5e-06	-5e-06	-5e-06	-5e-06
1000	913.044	835.676	708.954	628.819	520.964	421.953	354.055	301.102	213.526	163.918	115.351	89.2783	60.0063	39.7564	27.8005	19.645	12.8115	8.65597	5.82251	3.70924	2.87746	1.9882	0.885915	0.402399	0.098088	0.060894	0.033845	0.003413	0.003413	3.2e-05	3.2e-05	3.2e-05	3.2e-05	3.2e-05	3.2e-05	3.2e-05	3.2e-05	3.2e-05	3.2e-05	3.2e-05	3.2e-05	3.2e-05	3.2e-05	3.2e-05	3.2e-05	3.2e-05	3.2e-05	3.2e-05	3.2e-05
1000	940.877	892.56	795.8	748.565	634.472	572.201	502.83	455.954	321.461	253.178	169.94	137.303	92.6249	63.404	42.3394	27.8206	17.7988	10.4921	6.87422	4.7204	2.85398	1.54546	0.926701	0.433046	0.287655	0.078021	0.037446	0.007015	0.003634	0.000253	0.000253	0.000253	0.000253	0.000253	0.000253	0.000253	0.000253	0.000253	0.000253	0.000253	0.000253	0.000253	0.000253	0.000253	0.000253	0.000253	0.000253	0.000253	0.000253
[truncated: 83 more columns]

## Sheet: Fig2ABC_P
1000	873.999	738.014	623.734	536.695	443.635	365.948	283.39	214.291	160.498	121.515	89.223	64.6752	45.4453	31.3936	21.4736	14.6899	9.86204	6.49548	4.19984	2.67475	1.69464	1.06522	0.660672	0.400584	0.240064	0.141796	0.083629	0.048674	0.027936	0.015651	0.008708	0.004785	0.00262	0.001408	0.000741	0.00038	0.000192	9.4e-05	4.4e-05	1.7e-05	4e-06	0	0	0	0	0	0	0	0
1000	879.039	740.228	637.271	561.929	462.966	378.771	296.704	227.065	171.541	132.145	97.3033	70.2338	49.7719	34.9818	24.0872	16.642	11.234	7.41008	4.82267	3.1244	1.99628	1.26192	0.786858	0.479633	0.289886	0.173908	0.103563	0.060429	0.034892	0.019705	0.011113	0.006196	0.003426	0.001844	0.000986	0.000517	0.000272	0.000141	7.2e-05	3.6e-05	1.8e-05	9e-06	5e-06	3e-06	2e-06	1e-06	1e-06	1e-06	1e-06
1000	883.878	742.684	649.785	586.814	482.189	389.439	309.824	241.651	182.902	142.372	105.776	76.0432	54.2405	39.0175	26.9777	18.6473	12.7168	8.45545	5.51211	3.6351	2.34608	1.48091	0.928526	0.574808	0.349178	0.211581	0.12749	0.074477	0.043153	0.024807	0.014159	0.007918	0.004423	0.002393	0.001292	0.000691	0.00037	0.000193	0.000101	5.3e-05	2.9e-05	1.7e-05	1.1e-05	8e-06	6e-06	5e-06	5e-06	5e-06	5e-06
1000	905.527	772.577	675.321	613.196	511.155	408.632	325.739	259.748	197.649	151.254	112.997	81.9013	58.0593	41.7953	29.1333	19.8872	13.4382	9.01063	5.86607	3.81621	2.46032	1.54762	0.955832	0.589632	0.358771	0.214062	0.126981	0.073869	0.04232	0.023993	0.013606	0.007484	0.004074	0.002175	0.001161	0.000605	0.000313	0.000154	7.5e-05	3.4e-05	1.4e-05	4e-06	0	0	0	0	0	0	0
1000	893.718	762.355	670.833	610.417	514.853	417.194	330.583	262.057	204.448	158.371	118.422	86.4384	62.3421	44.7732	31.7118	22.0417	15.0133	10.0585	6.69961	4.4038	2.86308	1.82859	1.15024	0.710809	0.439078	0.267841	0.160606	0.094493	0.055124	0.031727	0.018154	0.010276	0.005676	0.003082	0.001666	0.0009	0.000475	0.000249	0.000127	6.6e-05	3.5e-05	1.9e-05	1.1e-05	7e-06	6e-06	5e-06	4e-06	4e-06	4e-06
1000	890.176	754.434	659.861	597.431	498.681	397.767	315.591	253.83	200.605	153.612	114.535	85.163	63.728	46.5054	33.3017	23.5551	16.6133	11.5312	7.95343	5.39762	3.61969	2.39728	1.57347	1.02282	0.658213	0.417375	0.259934	0.161148	0.09886	0.060036	0.035835	0.021139	0.012233	0.00708	0.004063	0.002285	0.001255	0.000689	0.000377	0.000205	0.000111	6e-05	3.4e-05	2.1e-05	1.4e-05	1.1e-05	9e-06	8e-06	8e-06
1000	910.651	783.117	685.331	623.198	526.485	418.798	332.181	270.728	214.923	163.395	121.518	90.9695	68.3404	49.803	35.4095	25.0128	17.7577	12.3415	8.43794	5.70154	3.83385	2.53758	1.65701	1.07132	0.686741	0.433822	0.26859	0.165317	0.100993	0.060904	0.03584	0.020915	0.012058	0.006908	0.003892	0.00215	0.001159	0.000625	0.000337	0.000176	8.9e-05	4.5e-05	2.3e-05	1.1e-05	5e-06	3e-06	1e-06	1e-06	0
1000	912.475	787.171	690.926	635.105	535.808	421.123	332.718	276.469	219.848	164.044	120.784	91.7642	69.4767	49.8829	34.9586	24.7842	17.8261	12.2881	8.25929	5.557	3.7803	2.49065	1.59816	1.0266	0.661697	0.416138	0.252461	0.154241	0.09457	0.05673	0.032393	0.018655	0.010858	0.006187	0.003343	0.001795	0.00098	0.000525	0.00027	0.000133	6.6e-05	3.1e-05	1.4e-05	5e-06	1e-06	0	0	0	0
1000	912.475	787.171	690.926	635.105	535.808	421.123	332.718	276.469	219.848	164.044	120.784	91.7642	69.4767	49.8829	34.9586	24.7842	17.8261	12.2881	8.25929	5.557	3.7803	2.49065	1.59816	1.0266	0.661697	0.416138	0.252461	0.154241	0.09457	0.05673	0.032393	0.018655	0.010858	0.006187	0.003343	0.001795	0.00098	0.000525	0.00027	0.000133	6.6e-05	3.1e-05	1.4e-05	5e-06	1e-06	0	0	0	0
1000	923.614	801.123	701.576	643.434	546.979	427.469	335.025	279.105	222.908	164.11	119.297	91.1322	69.3088	49.1271	33.8359	24.0413	17.4197	11.9059	7.8237	5.23995	3.59862	2.35648	1.47189	0.934783	0.608246	0.380016	0.223271	0.133905	0.08309	0.049505	0.027024	0.015107	0.009016	0.005131	0.002581	0.00132	0.000765	0.000421	0.000199	9.5e-05	5.7e-05	3.5e-05	2.1e-05	1.4e-05	1.2e-05	1.1e-05	1.1e-05	1e-05	1e-05
1000	919.594	790.655	690.101	638.507	546.791	427.235	336.564	284.672	230.412	170.974	126.21	98.0442	75.322	53.8254	37.8101	27.3888	19.9753	13.7076	9.17822	6.31429	4.38288	2.87391	1.82322	1.20048	0.797986	0.499844	0.297056	0.185388	0.118813	0.071243	0.039158	0.022662	0.014054	0.008073	0.004068	0.002128	0.001276	0.000705	0.000327	0.000152	8.9e-05	5e-05	2.4e-05	1.2e-05	9e-06	7e-06	6e-06	5e-06	5e-06
1000	918.077	785.331	686.989	642.334	548.614	421.991	332.513	287.192	231.826	168.281	124.051	98.7156	75.7195	52.93	37.0839	27.4112	20.0276	13.4744	8.97675	6.27637	4.38399	2.81581	1.77069	1.18778	0.797194	0.486227	0.284555	0.182758	0.118728	0.068684	0.036593	0.022139	0.014104	0.007711	0.00363	0.002033	0.0013	0.000663	0.000268	0.00014	9.4e-05	4.5e-05	1.8e-05	1.1e-05	9e-06	6e-06	5e-06	5e-06	5e-06
1000	908.974	771.593	677.589	638.417	545.378	425.2	340.028	292.204	235.607	176.884	133.632	104.45	79.7055	58.1259	42.0195	30.5163	22.1471	15.5174	10.7463	7.43998	5.15086	3.43738	2.273	1.51419	1.00093	0.639333	0.401505	0.254869	0.16062	0.099095	0.058959	0.035186	0.020942	0.012438	0.007079	0.003954	0.002164	0.001215	0.000683	0.000357	0.000173	9.2e-05	5.5e-05	2.8e-05	1.4e-05	9e-06	7e-06	6e-06	5e-06
1000	895.7	756.221	668.048	631.892	534.617	420.519	339.166	289.107	231.57	177.039	135.004	104.336	79.4597	58.8221	42.9291	31.052	22.5471	15.9095	11.1495	7.74413	5.36301	3.59862	2.41334	1.61367	1.0678	0.689886	0.43966	0.279932	0.176835	0.110802	0.067107	0.040469	0.024121	0.014499	0.008441	0.004825	0.002655	0.001495	0.000842	0.000446	0.000217	0.000106	5e-05	1.6e-05	0	0	0	0	0
1000	895.7	756.221	668.048	631.892	534.617	420.519	339.166	289.107	231.57	177.039	135.004	104.336	79.4597	58.8221	42.9291	31.052	22.5471	15.9095	11.1495	7.74413	5.36301	3.59862	2.41334	1.61367	1.0678	0.689886	0.43966	0.279932	0.176835	0.110802	0.067107	0.040469	0.024121	0.014499	0.008441	0.004825	0.002655	0.001495	0.000842	0.000446	0.000217	0.000106	5e-05	1.6e-05	0	0	0	0	0
1000	891.354	760.006	675.209	636.241	533.214	423.69	343.728	292.306	232.853	178.898	136.839	105.778	80.5179	59.5824	43.5989	31.5617	22.9441	16.164	11.3676	7.8898	5.46765	3.66996	2.46889	1.64938	1.09121	0.70587	0.450488	0.287445	0.181394	0.113729	0.068861	0.041732	0.024863	0.014975	0.008707	0.005001	0.002772	0.001579	0.000896	0.000486	0.000253	0.000138	7.9e-05	4.3e-05	2.6e-05	1.7e-05	1.3e-05	1.1e-05	1e-05
1000	903.426	770.129	678.944	636.917	530.983	416.165	338.371	290.79	226.287	171.069	131.999	103.023	76.0181	55.9763	41.0963	29.6201	21.1198	14.9114	10.3881	7.12184	4.9309	3.27766	2.17641	1.44373	0.957521	0.60047	0.383578	0.243919	0.152055	0.092051	0.056559	0.033655	0.019534	0.011681	0.006774	0.003721	0.002019	0.001192	0.000633	0.000327	0.000168	9.6e-05	4.7e-05	2.6e-05	1.4e-05	9e-06	6e-06	5e-06	4e-06
1000	911.214	788.667	700.163	651.96	545.857	435.324	357.322	301.49	230.42	174.766	136.788	104.834	74.1867	54.012	40.1214	28.1652	19.0037	13.2929	9.21342	5.98998	3.94085	2.6256	1.68238	1.032	0.6638	0.414183	0.246479	0.146043	0.090226	0.051884	0.029096	0.016915	0.009742	0.00515	0.002764	0.001568	0.000816	0.000406	0.00021	0.000113	5.3e-05	2.7e-05	1.4e-05	7e-06	4e-06	3e-06	2e-06	2e-06	2e-06
1000	894.567	771.007	686.101	635.19	522.341	423.338	353.309	292.933	220.635	171.557	136.66	102.671	73.0972	54.6061	40.7522	28.1899	19.5969	14.0084	9.65785	6.29105	4.29972	2.90106	1.85564	1.17265	0.774912	0.486259	0.293501	0.183443	0.114122	0.066548	0.038721	0.023747	0.013591	0.007503	0.004275	0.002487	0.001299	0.000697	0.000388	0.000205	9.9e-05	5.2e-05	2.7e-05	1.2e-05	5e-06	2e-06	1e-06	0	0
1000	872.601	745.449	659.802	607.442	492.257	405.695	340.99	281.018	210.724	166.209	132.808	100.574	72.7688	55.0088	41.2233	29.0817	20.5905	14.9004	10.5071	7.04153	4.86495	3.3459	2.22982	1.44498	0.969908	0.632093	0.399191	0.252488	0.163083	0.100699	0.060754	0.037721	0.023067	0.013487	0.007867	0.004783	0.002724	0.001517	0.000863	0.000502	0.000264	0.000141	7.8e-05	4.1e-05	1.9e-05	9e-06	4e-06	1e-06	0
1000	886.757	762.723	676.827	623.969	511.991	421.219	354.605	294.813	223.364	175.822	140.916	107.722	78.2073	59.1265	44.5783	31.7267	22.4553	16.2952	11.5667	7.8009	5.38611	3.72514	2.49844	1.62431	1.09083	0.7161	0.455013	0.288036	0.186681	0.116158	0.070396	0.043678	0.026929	0.015853	0.009266	0.005636	0.00325	0.001817	0.001035	0.000606	0.000323	0.000173	9.6e-05	5.2e-05	2.5e-05	1.2e-05	6e-06	2e-06	0
1000	858.446	732.894	651.681	602.527	490.49	416.06	358.45	292.42	220.533	178.228	146.206	110.306	82.3137	64.0313	48.6752	34.3431	25.2769	18.8421	13.4254	9.17859	6.58804	4.64355	3.12138	2.10407	1.45964	0.974503	0.625671	0.415555	0.274775	0.174366	0.108843	0.070904	0.044242	0.026745	0.016432	0.010339	0.006082	0.003551	0.002164	0.001283	0.000721	0.000419	0.000256	0.000146	8.6e-05	5.5e-05	3.8e-05	2.7e-05	2.2e-05
1000	872.601	745.449	659.802	607.442	492.257	405.695	340.99	281.018	210.724	166.209	132.808	100.574	72.7688	55.0088	41.2233	29.0817	20.5905	14.9004	10.5071	7.04153	4.86495	3.3459	2.22982	1.44498	0.969908	0.632093	0.399191	0.252488	0.163083	0.100699	0.060754	0.037721	0.023067	0.013487	0.007867	0.004783	0.002724	0.001517	0.000863	0.000502	0.000264	0.000141	7.8e-05	4.1e-05	1.9e-05	9e-06	4e-06	1e-06	0
1000	870.242	750.434	667.086	615.136	501.012	421.133	353.33	290.409	220.069	176.889	140.577	107.017	78.9041	60.2195	44.7978	32.023	23.1344	16.7659	11.8203	8.08053	5.66421	3.88247	2.6146	1.73225	1.17136	0.762182	0.491622	0.316623	0.204765	0.127384	0.079183	0.04959	0.030313	0.018134	0.010906	0.006607	0.003799	0.002208	0.001279	0.000738	0.000402	0.00023	0.000127	6.9e-05	3.7e-05	2.1e-05	1.1e-05	6e-06	4e-06
1000	896.194	778.721	692.074	636.623	523.69	428.785	359.815	300.814	228.419	177.861	142.364	109.499	78.9787	58.9609	44.7046	31.929	22.2442	15.9905	11.4651	7.70604	5.21125	3.598	2.43784	1.56359	1.02788	0.679483	0.434371	0.268593	0.171195	0.108013	0.065213	0.039232	0.024033	0.014391	0.008252	0.004861	0.002824	0.001597	0.000879	0.000504	0.000274	0.000147	7.9e-05	4.3e-05	2.2e-05	1.2e-05	6e-06	3e-06	2e-06
1000	888.644	764.79	678.259	621.075	505.948	411.959	346.83	287.314	215.939	167.829	134.662	102.297	73.2582	54.8146	41.4611	29.2199	20.3004	14.6547	10.4261	6.92875	4.69139	3.24794	2.17405	1.3846	0.914376	0.603737	0.380283	0.23482	0.150582	0.094334	0.05616	0.033964	0.020893	0.012328	0.007013	0.004174	0.002418	0.001338	0.000738	0.000425	0.000226	0.000117	6.2e-05	3.2e-05	1.3e-05	5e-06	1e-06	0	0
1000	888.644	764.79	678.259	621.075	505.948	411.959	346.83	287.314	215.939	167.829	134.662	102.297	73.2582	54.8146	41.4611	29.2199	20.3004	14.6547	10.4261	6.92875	4.69139	3.24794	2.17405	1.3846	0.914376	0.603737	0.380283	0.23482	0.150582	0.094334	0.05616	0.033964	0.020893	0.012328	0.007013	0.004174	0.002418	0.001338	0.000738	0.000425	0.000226	0.000117	6.2e-05	3.2e-05	1.3e-05	5e-06	1e-06	0	0
1000	893.098	760.479	671.8	617.301	506.263	407.303	343.038	285.613	214.434	164.858	132.953	101.517	72.2103	53.7319	40.8953	28.8668	19.8772	14.359	10.269	6.80895	4.57405	3.18115	2.13512	1.35311	0.889749	0.591053	0.37203	0.22822	0.146461	0.092228	0.054679	0.03288	0.020343	0.012012	0.006791	0.004039	0.002359	0.001298	0.000714	0.000415	0.000223	0.000115	6.2e-05	3.3e-05	1.6e-05	7e-06	3e-06	1e-06	0
1000	888.644	758.109	660.226	594.339	487.287	397.591	330.496	269.303	203.745	157.102	123.782	93.4387	67.6584	49.9251	37.0221	26.127	18.2416	12.9278	9.07387	6.0808	4.09558	2.77674	1.84617	1.18771	0.773499	0.501623	0.315938	0.196057	0.123002	0.076161	0.045664	0.027478	0.01647	0.009684	0.005559	0.00324	0.001842	0.001026	0.000564	0.000312	0.000166	8.6e-05	4.3e-05	2e-05	8e-06	1e-06	0	0	0
1000	882.783	745.377	648.513	590.502	487.736	399.77	328.774	267.549	203.316	158.706	123.685	93.6573	68.3066	50.6461	36.9996	26.3307	18.5951	13.1415	9.11061	6.16353	4.19153	2.81407	1.86271	1.20981	0.793099	0.506051	0.319527	0.199709	0.125726	0.076443	0.046281	0.027869	0.016641	0.009657	0.005629	0.003258	0.001832	0.001022	0.000568	0.000313	0.000167	9e-05	4.7e-05	2.5e-05	1.3e-05	7e-06	4e-06	2e-06	1e-06
1000	901.291	765.017	664.535	609.326	510.34	410.202	331.935	274.021	210.786	162.012	124.518	94.9017	68.7229	50.3282	36.5006	26.0668	18.097	12.6382	8.67532	5.84886	3.90245	2.59545	1.69606	1.08585	0.697549	0.440446	0.273892	0.166994	0.103455	0.061787	0.036613	0.021251	0.012586	0.007083	0.004037	0.002219	0.001236	0.000653	0.00036	0.000185	9.6e-05	4.7e-05	2.4e-05	1.1e-05	5e-06	2e-06	0	0	0
1000	897.888	760.435	664.75	615.676	518.268	419.729	345.519	284.758	218.119	169.866	134.533	101.643	73.3671	54.4475	40.3355	28.415	20.0022	14.1345	9.70323	6.46312	4.42058	2.94945	1.90725	1.22407	0.795507	0.496905	0.307556	0.191291	0.116394	0.068582	0.040626	0.024125	0.013741	0.007786	0.004355	0.002425	0.001302	0.000717	0.000377	0.0002	0.000104	5.8e-05	3.2e-05	2e-05	1.3e-05	1.1e-05	9e-06	9e-06	8e-06
1000	893.633	757.721	666.319	613.907	512.399	416.25	344.993	282.097	215.337	168.432	133.287	99.8299	72.3253	53.8575	39.639	27.8001	19.664	13.8698	9.46163	6.31935	4.32304	2.86698	1.8494	1.19288	0.770991	0.479619	0.297185	0.184817	0.111614	0.065842	0.039043	0.023037	0.013069	0.007418	0.004142	0.002291	0.001233	0.000677	0.000356	0.000189	0.0001	5.6e-05	3.2e-05	2.1e-05	1.5e-05	1.2e-05	1.1e-05	1.1e-05	1e-05
1000	913.133	784.411	687.114	623.759	525.33	425.32	344.935	277.88	213.604	165.348	126.524	93.3621	67.2707	49.1098	34.9921	24.3004	16.8049	11.479	7.61533	5.03146	3.3245	2.1288	1.33957	0.840563	0.521912	0.315599	0.190937	0.112932	0.065647	0.037676	0.021747	0.01208	0.006656	0.003605	0.001948	0.001018	0.000534	0.000268	0.000133	6.3e-05	2.9e-05	1.2e-05	3e-06	0	0	0	0	0	0
1000	913.133	784.411	687.114	623.759	531.764	434.14	351.163	281.881	219.973	171.395	131.345	97.4971	71.1007	51.8108	37.2107	26.204	18.2424	12.4645	8.38725	5.59667	3.71044	2.40744	1.53764	0.968093	0.605602	0.374237	0.228219	0.136314	0.080461	0.046976	0.027193	0.015528	0.008686	0.00477	0.002602	0.001413	0.000749	0.000392	0.000201	0.000103	5.2e-05	2.7e-05	1.4e-05	8e-06	5e-06	3e-06	3e-06	2e-06	2e-06
1000	917.872	786.522	680.413	610.315	521.472	423.273	338.172	268.777	209.17	160.969	122.029	89.9428	65.0157	46.6823	33.2111	23.1828	15.9228	10.7374	7.14496	4.70539	3.07285	1.97115	1.23995	0.767589	0.47237	0.288314	0.172721	0.101271	0.058569	0.033631	0.019112	0.010703	0.005842	0.00313	0.001665	0.000881	0.000453	0.000224	0.000105	4.7e-05	1.8e-05	3e-06	0	0	0	0	0	0	0
1000	905.895	771.573	669.078	600.217	512.052	419.858	336.518	265.482	206.591	160.72	122.563	90.5667	65.801	47.4078	33.8537	23.8473	16.5494	11.2242	7.5124	4.98474	3.28657	2.13204	1.35775	0.848867	0.527018	0.325001	0.197731	0.118074	0.06926	0.040165	0.023155	0.013242	0.007399	0.004057	0.002198	0.001188	0.000635	0.000335	0.000173	9e-05	4.8e-05	2.7e-05	1.6e-05	1e-05	8e-06	7e-06	6e-06	6e-06	6e-06
1000	905.895	771.573	669.078	600.217	512.052	419.858	336.518	265.482	206.591	160.72	122.563	90.5667	65.801	47.4078	33.8537	23.8473	16.5494	11.2242	7.5124	4.98474	3.28657	2.13204	1.35775	0.848867	0.527018	0.325001	0.197731	0.118074	0.06926	0.040165	0.023155	0.013242	0.007399	0.004057	0.002198	0.001188	0.000635	0.000335	0.000173	9e-05	4.8e-05	2.7e-05	1.6e-05	1e-05	8e-06	7e-06	6e-06	6e-06	6e-06
1000	878.447	730.272	628.753	560.957	476.395	393.451	315.773	248.675	197.157	155.087	118.678	89.0512	66.8051	49.2671	36.123	26.1673	18.6359	13.065	9.16293	6.36557	4.36311	2.95349	1.9684	1.30123	0.857878	0.561431	0.360051	0.227854	0.142444	0.088955	0.055195	0.033687	0.020092	0.011884	0.006996	0.004095	0.002365	0.00133	0.000735	0.000406	0.000223	0.00012	6.3e-05	3.1e-05	1.5e-05	7e-06	3e-06	0	0
1000	863.253	709.851	609.078	541.112	458.63	378.758	301.779	235.468	186.201	145.768	111.123	83.1563	62.1175	45.5378	33.3093	24.0405	17.0303	11.893	8.31031	5.75085	3.9303	2.65137	1.75605	1.1557	0.759299	0.495358	0.316562	0.199364	0.123773	0.076958	0.047614	0.028944	0.017182	0.010093	0.005899	0.00344	0.001982	0.001107	0.000607	0.000332	0.000181	9.6e-05	4.9e-05	2.4e-05	1.1e-05	4e-06	1e-06	0	0
1000	849.578	696.425	613.462	558.525	470.487	389.332	311.634	244.479	195.398	155.479	118.964	89.4809	67.651	49.9505	36.841	26.8875	19.2245	13.5127	9.58381	6.69794	4.61445	3.14469	2.11051	1.40383	0.936177	0.6188	0.399116	0.254835	0.160944	0.101697	0.063847	0.039476	0.02377	0.014259	0.008509	0.005063	0.002973	0.001702	0.000956	0.000539	0.000303	0.000167	9.1e-05	4.8e-05	2.5e-05	1.3e-05	7e-06	3e-06	2e-06
1000	874.649	736.993	647.618	586.097	488.496	396.02	320.053	257.184	203.78	158.751	121.126	90.9102	68.4752	50.5032	36.852	26.557	18.959	13.2691	9.28807	6.44325	4.39647	2.95553	1.97048	1.30539	0.856676	0.556585	0.354214	0.223569	0.139967	0.087318	0.053514	0.032309	0.019175	0.011363	0.006678	0.003862	0.00219	0.001225	0.00068	0.000374	0.000203	0.000107	5.5e-05	2.8e-05	1.4e-05	6e-06	2e-06	0	0
1000	874.649	736.993	647.618	586.097	488.496	396.02	320.053	257.184	203.78	158.751	121.126	90.9102	68.4752	50.5032	36.852	26.557	18.959	13.2691	9.28807	6.44325	4.39647	2.95553	1.97048	1.30539	0.856676	0.556585	0.354214	0.223569	0.139967	0.087318	0.053514	0.032309	0.019175	0.011363	0.006678	0.003862	0.00219	0.001225	0.00068	0.000374	0.000203	0.000107	5.5e-05	2.8e-05	1.4e-05	6e-06	2e-06	0	0
1000	895.541	766.203	675.664	607.702	503.951	401.855	318.726	255.454	201.109	153.426	113.142	83.6277	62.4014	45.4661	32.1924	22.5075	15.7593	10.9362	7.49761	5.01132	3.31176	2.17873	1.42776	0.916486	0.578001	0.359498	0.222673	0.13672	0.082427	0.048739	0.028487	0.016549	0.009491	0.00537	0.002971	0.001627	0.000885	0.00048	0.000256	0.000137	7.4e-05	4.2e-05	2.6e-05	1.8e-05	1.3e-05	1.1e-05	1.1e-05	1e-05	1e-05
1000	899.719	768.703	674.26	610.147	509.278	405.265	320.141	257.717	203.491	155.615	114.688	84.6822	63.2922	46.3474	32.8302	22.9126	16.0665	11.1795	7.68168	5.13883	3.39711	2.23539	1.47027	0.945943	0.597242	0.37148	0.230587	0.141948	0.085869	0.050815	0.029714	0.017299	0.009948	0.005637	0.003116	0.0017	0.000917	0.000492	0.000254	0.000127	6e-05	2.6e-05	8e-06	0	0	0	0	0	0
1000	901.766	773.005	680.03	622.94	518.3	406.829	320.904	263.73	207.807	156.109	114.145	85.2938	64.1371	46.5311	32.4622	22.5908	16.0465	11.1618	7.54761	4.98527	3.31809	2.19065	1.42983	0.905404	0.567113	0.352748	0.218873	0.133137	0.07909	0.046294	0.026968	0.015648	0.008829	0.004888	0.002658	0.001448	0.000769	0.000401	0.0002	9.7e-05	4.4e-05	1.8e-05	4e-06	0	0	0	0	0	0
1000	901.766	773.005	680.03	622.94	511.023	398.099	314.987	260.158	200.453	149.208	109.194	82.0471	60.62	43.6372	30.1864	21.0733	14.8885	10.2469	6.8215	4.50331	2.99929	1.95002	1.25662	0.788634	0.492295	0.301163	0.186073	0.110767	0.065168	0.037505	0.02185	0.012297	0.006857	0.003711	0.00201	0.001062	0.000557	0.000281	0.000138	6.4e-05	2.8e-05	1e-05	1e-06	0	0	0	0	0	0
1000	907.433	781.451	692.02	633.281	521.89	411.551	330.551	271.638	209.18	158.579	117.981	88.225	65.0656	47.6344	33.3499	23.3981	16.5237	11.4715	7.71335	5.18208	3.45064	2.25267	1.47109	0.942322	0.589568	0.364511	0.228726	0.137785	0.082189	0.048332	0.028521	0.0161	0.009284	0.005138	0.002828	0.001507	0.000835	0.000428	0.000224	0.000113	5.9e-05	2.9e-05	1.5e-05	8e-06	5e-06	3e-06	2e-06	2e-06	2e-06
1000	900.701	767.484	677.714	617.819	503.537	393.496	315.761	257.399	196.51	148.528	110.22	81.6006	60.012	43.8386	30.5219	21.2827	15.0081	10.349	6.93061	4.64888	3.07611	1.99127	1.3003	0.830649	0.5147	0.317107	0.19872	0.118863	0.070534	0.041556	0.024312	0.013643	0.007894	0.004377	0.002385	0.001282	0.000719	0.000375	0.000204	0.000113	6.7e-05	4.2e-05	3.1e-05	2.4e-05	2.1e-05	2e-05	2e-05	1.9e-05	1.9e-05
1000	915.848	802.696	716.181	647.941	531.858	422.616	341.644	278.026	211.974	159.656	119.255	89.0037	65.0095	46.9227	32.8507	23.0569	16.183	11.0824	7.39675	4.94474	3.28214	2.12053	1.36395	0.863339	0.536638	0.328366	0.202444	0.119952	0.070246	0.040756	0.023673	0.01309	0.007309	0.003977	0.002144	0.001113	0.000593	0.000296	0.000148	7.2e-05	3.5e-05	1.5e-05	6e-06	2e-06	0	0	0	0	0
1000	918.563	809.061	725.336	659.297	546.96	441.241	362.881	295.886	224.664	171.08	131.112	97.0481	68.9103	49.8068	35.4946	24.283	16.4166	11.1716	7.38162	4.74998	3.07295	1.94862	1.20083	0.734569	0.451002	0.265416	0.154557	0.089718	0.051564	0.028312	0.015751	0.008555	0.004563	0.002362	0.001253	0.000625	0.00031	0.000152	7.5e-05	3.4e-05	1.6e-05	7e-06	3e-06	1e-06	0	0	0	0	0
1000	918.563	809.061	725.336	659.297	552.992	448.682	368.256	300.181	232.062	177.538	135.801	101.172	73.1798	52.8232	37.7727	26.2477	17.9664	12.191	8.15976	5.34848	3.47435	2.21703	1.3941	0.863699	0.531147	0.319914	0.189578	0.1108	0.064291	0.036609	0.020448	0.011275	0.006146	0.003295	0.001733	0.000904	0.000459	0.00023	0.000114	5.6e-05	2.6e-05	1.3e-05	6e-06	3e-06	2e-06	1e-06	1e-06	1e-06	0
1000	925.966	818.746	735.288	667.088	559.699	451.045	370.064	301.855	232.161	175.372	133.849	99.6363	71.354	50.8939	36.2681	25.0371	16.8885	11.3476	7.54862	4.88619	3.11861	1.96888	1.22383	0.745841	0.450167	0.267145	0.155315	0.088999	0.050683	0.028296	0.015364	0.008259	0.004421	0.002312	0.001169	0.000589	0.000293	0.000141	6.6e-05	3.1e-05	1.3e-05	5e-06	1e-06	0	0	0	0	0	0
1000	920.043	801.758	714.616	647.38	545.161	436.756	354.987	288.209	223.448	168.694	127.715	94.9764	68.5379	48.7764	34.5956	24.0332	16.3001	10.9106	7.25741	4.74694	3.04105	1.9194	1.19809	0.737225	0.446825	0.266974	0.156433	0.090324	0.051726	0.029254	0.01611	0.008721	0.004692	0.002499	0.001295	0.000656	0.000329	0.000163	7.9e-05	3.7e-05	1.7e-05	7e-06	2e-06	0	0	0	0	0	0
1000	910.049	785.723	698.804	630.378	525.814	418.548	338.958	273.143	210.204	157.997	119.063	87.8826	63.0135	44.6211	31.4812	21.7326	14.6489	9.74709	6.44557	4.19083	2.66867	1.6743	1.03804	0.634594	0.382451	0.227174	0.132106	0.075747	0.04312	0.024234	0.013244	0.007113	0.003797	0.002005	0.001028	0.000513	0.000251	0.000119	5.3e-05	2e-05	4e-06	0	0	0	0	0	0	0	0
1000	910.049	796.518	712.212	637.133	529.945	427.111	347.785	278.579	214.351	162.163	122.396	90.1456	64.8125	46.0416	32.4634	22.3856	15.1304	10.0944	6.67247	4.33248	2.76204	1.73648	1.07693	0.658143	0.396499	0.235451	0.137007	0.078719	0.04476	0.025081	0.013714	0.007397	0.003952	0.002085	0.001074	0.000545	0.000274	0.000138	6.9e-05	3.6e-05	2e-05	1.2e-05	9e-06	7e-06	6e-06	6e-06	6e-06	6e-06	6e-06
1000	910.049	796.518	712.212	637.133	529.945	427.111	347.785	278.579	214.351	162.163	122.396	90.1456	64.8125	46.0416	32.4634	22.3856	15.1304	10.0944	6.67247	4.33248	2.76204	1.73648	1.07693	0.658143	0.396499	0.235451	0.137007	0.078719	0.04476	0.025081	0.013714	0.007397	0.003952	0.002085	0.001074	0.000545	0.000274	0.000138	6.9e-05	3.6e-05	2e-05	1.2e-05	9e-06	7e-06	6e-06	6e-06	6e-06	6e-06	6e-06
1000	898.805	780.921	696.444	619.041	517.846	417.081	337.076	268.621	208.369	157.844	118.54	87.422	63.1381	44.8767	31.6232	21.9254	14.8719	9.94059	6.58126	4.30158	2.75915	1.74225	1.08417	0.667485	0.4054	0.24236	0.142243	0.082344	0.047195	0.026711	0.014824	0.008057	0.004338	0.002312	0.00121	0.000616	0.000308	0.000151	7.1e-05	3.2e-05	1.2e-05	3e-06	0	0	0	0	0	0	0
1000	910.049	796.518	712.212	637.133	536.608	434.781	353.178	283.541	221.246	168.446	127.175	94.3735	68.5896	49.0223	34.7239	24.2101	16.5244	11.1091	7.39807	4.8632	3.13723	1.99265	1.24819	0.773128	0.472252	0.284018	0.167773	0.097797	0.056403	0.032112	0.017938	0.009824	0.005328	0.002861	0.00151	0.000777	0.000394	0.000198	9.8e-05	4.7e-05	2.2e-05	1e-05	4e-06	2e-06	1e-06	0	0	0	0
1000	889.856	773.316	693.868	624.892	523.013	423.982	352.989	285.859	223.318	171.707	133.843	101.071	73.9323	53.9078	39.3606	28.1383	19.4786	13.4742	9.27259	6.26884	4.13248	2.71502	1.77181	1.13106	0.70962	0.442543	0.274207	0.165639	0.098525	0.058165	0.034114	0.019536	0.010981	0.006121	0.003377	0.001832	0.000975	0.000515	0.000268	0.00014	7.4e-05	4.1e-05	2.4e-05	1.6e-05	1.2e-05	1e-05	9e-06	9e-06	9e-06
1000	897.323	786.691	706.82	640.711	539.978	440.358	367.005	299.613	235.983	181.908	142.294	108.146	79.7639	58.2745	42.7483	30.7573	21.4222	14.8639	10.2701	6.9974	4.63227	3.05323	2.00045	1.28718	0.8109	0.506728	0.315594	0.191909	0.11465	0.067738	0.039962	0.023015	0.012969	0.007226	0.004006	0.002184	0.001157	0.000606	0.000313	0.000161	8.1e-05	4.1e-05	2e-05	1.1e-05	6e-06	4e-06	3e-06	3e-06	2e-06
1000	897.323	780.531	698.252	640.778	542.572	438.78	363.209	299.317	236.882	181.559	141.971	108.499	80.1728	58.2616	42.8824	31.0438	21.6363	14.9469	10.3511	7.10481	4.70618	3.09567	2.0316	1.31627	0.829642	0.51815	0.323941	0.198153	0.118492	0.069918	0.041518	0.024072	0.013599	0.007557	0.004218	0.002321	0.001236	0.000647	0.000336	0.000175	8.9e-05	4.5e-05	2.2e-05	1.2e-05	7e-06	4e-06	3e-06	3e-06	3e-06
1000	911.013	796.103	705.8	641.125	545.608	437.222	350.721	285.003	225.599	169.945	127.03	94.7471	69.5111	49.3144	34.6572	24.2567	16.607	11.0774	7.31065	4.83121	3.1182	1.95795	1.21146	0.752734	0.460573	0.273049	0.158594	0.092032	0.053252	0.029886	0.01634	0.008817	0.004776	0.002537	0.001307	0.000655	0.000327	0.000162	7.8e-05	3.6e-05	1.5e-05	6e-06	2e-06	0	0	0	0	0	0
1000	902.774	784.731	691.631	623.711	521.156	415.399	333.832	270.769	212.265	160.922	123.31	92.9603	68.5181	49.6981	36.6977	26.5051	18.5924	12.9702	9.16827	6.4003	4.32928	2.92783	1.98015	1.32792	0.867559	0.567993	0.369668	0.23633	0.147986	0.092716	0.058029	0.035266	0.020991	0.012422	0.007396	0.004273	0.002405	0.001335	0.000745	0.00041	0.000218	0.000115	6.1e-05	3.3e-05	1.8e-05	1.1e-05	7e-06	5e-06	4e-06
1000	902.774	790.564	695.952	630.22	526.83	422.397	339.127	276.048	217.035	164.888	126.447	95.3826	70.6818	51.2536	37.938	27.3891	19.3065	13.4623	9.5339	6.66772	4.52011	3.06079	2.06963	1.39422	0.91127	0.59835	0.389136	0.249998	0.156768	0.098454	0.061729	0.037635	0.022493	0.013317	0.00797	0.004612	0.002611	0.001448	0.000813	0.000447	0.000239	0.000125	6.5e-05	3.5e-05	1.8e-05	1e-05	5e-06	3e-06	3e-06
1000	909.976	803.477	713.161	644.667	534.589	429.821	348.051	284.013	219.923	166.902	128.528	97.1516	71.2151	51.6549	38.3347	27.4903	19.2591	13.4569	9.58314	6.6067	4.45724	3.02502	2.05681	1.36586	0.888221	0.585003	0.379562	0.241296	0.150322	0.094928	0.058752	0.035433	0.020977	0.012503	0.007349	0.004173	0.002334	0.001296	0.000717	0.000383	0.000202	0.000104	5.5e-05	2.8e-05	1.5e-05	8e-06	5e-06	4e-06	3e-06
1000	913.31	807.051	712.775	639.969	534.986	431.455	347.658	281.356	219.731	167.246	128.223	96.5787	71.2423	51.7312	38.1406	27.433	19.3111	13.4898	9.52416	6.60962	4.47916	3.03437	2.04962	1.36961	0.894573	0.586427	0.380121	0.242745	0.151908	0.095196	0.059137	0.035845	0.021325	0.012605	0.007439	0.004263	0.002395	0.001323	0.000732	0.000396	0.000209	0.000108	5.5e-05	2.8e-05	1.4e-05	7e-06	3e-06	2e-06	1e-06
1000	895.972	770.542	672.402	610.371	513.686	414.203	338.089	276.509	218.183	168.273	133.112	101.793	75.445	55.4206	41.9853	30.8647	21.9372	15.6191	11.2221	7.92534	5.44257	3.79769	2.61777	1.76942	1.17278	0.792576	0.52971	0.343935	0.220822	0.142585	0.091885	0.057329	0.035674	0.022035	0.013524	0.008059	0.004801	0.002851	0.001656	0.000937	0.000524	0.000297	0.000163	8.7e-05	4.5e-05	2.4e-05	1.2e-05	6e-06	3e-06
1000	882.968	753.238	654.179	592.764	503.663	405.769	330.03	266.515	212.402	164.416	129.795	98.9753	73.472	54.1021	40.6881	30.215	21.5413	15.3502	10.9117	7.76739	5.37474	3.74231	2.57768	1.74505	1.1656	0.781165	0.526512	0.343461	0.221608	0.141923	0.091855	0.058049	0.036161	0.022371	0.013703	0.008297	0.004932	0.002951	0.001722	0.000986	0.000551	0.00031	0.000173	9.2e-05	4.6e-05	2.2e-05	1e-05	3e-06	0
1000	891.637	774.888	677.86	614.828	514.44	417.415	341.857	278.944	220.283	170.215	134.931	102.735	76.4983	56.3198	42.6795	31.2586	22.2782	15.9164	11.4167	8.06461	5.54222	3.87813	2.6646	1.80523	1.1987	0.811001	0.540752	0.351326	0.226397	0.146123	0.094178	0.058716	0.036669	0.022625	0.013899	0.008292	0.004951	0.00294	0.001706	0.00097	0.000545	0.00031	0.000171	9.3e-05	4.9e-05	2.7e-05	1.5e-05	9e-06	5e-06
1000	887.122	773.221	678.854	611.933	509.894	413.889	340.805	276.316	217.796	168.472	133.599	101.333	75.3276	55.6879	42.0348	30.7036	21.8473	15.6767	11.2035	7.89083	5.42569	3.79793	2.60494	1.75843	1.1716	0.790496	0.526128	0.340767	0.220203	0.141922	0.091101	0.05675	0.035412	0.021862	0.013355	0.007974	0.00475	0.002817	0.001628	0.000925	0.00052	0.000295	0.000162	8.8e-05	4.8e-05	2.7e-05	1.5e-05	9e-06	6e-06
1000	909.698	799.764	705.287	636.022	531.95	426.749	342.844	278.4	217.962	165.447	126.637	95.5014	70.4807	51.0959	37.709	27.1712	19.098	13.3089	9.41231	6.55155	4.43401	2.99635	2.02587	1.35677	0.885645	0.579955	0.376363	0.24053	0.150347	0.094216	0.058682	0.035604	0.021131	0.01248	0.007389	0.004244	0.002376	0.001306	0.00072	0.000387	0.0002	9.8e-05	4.6e-05	1.9e-05	5e-06	0	0	0	0
1000	921.191	811.696	716.102	645.933	542.988	432.53	345.709	281.639	220.4	165.237	125.377	95.0843	70.0421	50.1973	36.7891	26.6294	18.6106	12.8208	9.05127	6.31997	4.23243	2.82169	1.91265	1.28405	0.827085	0.533552	0.347205	0.221688	0.136212	0.084023	0.052383	0.031531	0.018214	0.010562	0.006267	0.003548	0.001899	0.001017	0.000566	0.0003	0.000145	6.8e-05	3.3e-05	1.4e-05	3e-06	0	0	0	0
1000	921.191	806.967	711.487	639.983	537.156	425.443	339.921	276.265	215.467	161.046	122.153	92.5844	67.8651	48.5832	35.5777	25.7462	17.9042	12.3274	8.69923	6.06247	4.04589	2.69502	1.82781	1.22205	0.785256	0.505855	0.329335	0.209189	0.12812	0.078925	0.049144	0.029428	0.01691	0.009803	0.005797	0.003265	0.001736	0.000931	0.000517	0.000273	0.000132	6.3e-05	3.1e-05	1.4e-05	5e-06	0	0	0	0
1000	918.16	803.041	711.567	644.796	537.492	423.055	340.17	279.368	216.087	160.166	122.358	93.423	67.9087	48.3188	35.7424	25.9	17.8314	12.2532	8.76359	6.08563	4.00878	2.67713	1.84091	1.22304	0.774649	0.502816	0.330843	0.208186	0.125785	0.078492	0.049211	0.028997	0.01644	0.009709	0.005776	0.003158	0.001647	0.000903	0.000504	0.00025	0.000112	5.1e-05	2.2e-05	4e-06	0	0	0	0	0
1000	916.773	802.523	716.193	655.09	550.965	440.19	363.185	302.169	234.689	175.975	137.277	105.289	75.9167	53.9188	39.784	28.4742	19.2177	12.984	9.03278	6.06864	3.85804	2.48249	1.62855	1.0266	0.614624	0.375539	0.232857	0.137149	0.076806	0.04428	0.026	0.014234	0.007368	0.003969	0.002204	0.001113	0.000519	0.000253	0.000128	5.4e-05	1.6e-05	1e-06	0	0	0	0	0	0	0
1000	920.102	800.169	710.429	651.277	550.608	436.907	358.386	299.554	233.143	173.652	135.013	104.154	74.99	52.8926	39.0175	28.0756	18.8876	12.6743	8.83533	5.95953	3.77348	2.41334	1.58867	1.00419	0.598092	0.363573	0.226518	0.133731	0.074343	0.042675	0.025231	0.013858	0.007104	0.003815	0.002145	0.001093	0.000509	0.000253	0.000136	6.5e-05	2.7e-05	1.3e-05	7e-06	4e-06	2e-06	1e-06	1e-06	1e-06	1e-06
1000	916.906	791.025	692.933	630.979	536.103	425.423	343.805	283.994	222.611	166.08	127.205	97.3187	70.6386	49.6905	36.0145	25.8918	17.6047	11.7252	8.01165	5.42998	3.4823	2.20128	1.42135	0.906168	0.547089	0.32694	0.200356	0.120043	0.067751	0.037887	0.022048	0.01246	0.006525	0.003364	0.001848	0.000993	0.00048	0.000223	0.000114	5.9e-05	2.6e-05	1e-05	5e-06	2e-06	1e-06	0	0	0	0
1000	913.71	786.675	693.149	636.768	543.366	430.946	349.509	290.884	229.794	171.953	132.118	101.804	74.4988	52.6611	38.328	27.8246	19.085	12.7695	8.77102	6.01891	3.90092	2.47627	1.6098	1.04104	0.636795	0.382453	0.236531	0.144085	0.082596	0.046491	0.027365	0.015787	0.008412	0.004367	0.002425	0.001334	0.000653	0.000301	0.000151	7.6e-05	2.9e-05	6e-06	0	0	0	0	0	0	0
1000	922.339	805.131	713.847	655.752	566.693	451.894	359.036	295.636	238.162	178.86	131.676	98.9304	73.8085	52.3154	36.22	25.4095	17.6379	11.7277	7.6265	5.04728	3.29861	2.05315	1.24439	0.774393	0.481534	0.281808	0.158008	0.091397	0.054265	0.030132	0.015565	0.008235	0.004644	0.002476	0.001179	0.00056	0.000297	0.000155	6.9e-05	3e-05	1.6e-05	9e-06	5e-06	3e-06	3e-06	3e-06	2e-06	2e-06	2e-06
1000	922.339	805.131	713.847	655.752	560.94	443.851	353.168	291.985	231.971	171.471	126.214	95.2757	70.2276	48.7792	33.6652	23.6723	16.2408	10.5561	6.82637	4.52465	2.90968	1.76206	1.05973	0.663124	0.403075	0.227075	0.125741	0.073843	0.042761	0.022424	0.011301	0.006161	0.003421	0.001673	0.000756	0.000376	0.000201	9.2e-05	3.6e-05	1.6e-05	8e-06	3e-06	0	0	0	0	0	0	0
1000	906.807	773.613	682.182	630.438	539.302	426.208	344.698	286.844	227.536	170.577	130.704	100.682	73.966	52.3473	37.9674	27.6574	19.0807	12.7438	8.71165	6.01247	3.92634	2.48333	1.60729	1.04627	0.64474	0.385324	0.237586	0.146005	0.084227	0.047034	0.027605	0.016153	0.008668	0.004442	0.002458	0.001387	0.000692	0.00032	0.000165	9.2e-05	4.5e-05	2e-05	1.1e-05	7e-06	5e-06	4e-06	3e-06	3e-06	3e-06
1000	891.896	748.798	653.717	604.506	517.185	409.659	332.551	277.627	220.654	165.772	128.359	100.641	74.9398	53.3022	39.1132	29.1455	20.5863	13.9823	9.77134	6.92515	4.64677	3.01667	2.01997	1.36796	0.872992	0.539597	0.34603	0.224501	0.136436	0.080052	0.049185	0.030522	0.017585	0.009722	0.005733	0.003406	0.00184	0.000937	0.000523	0.000297	0.000144	6e-05	2.6e-05	1e-05	0	0	0	0	0
1000	864.87	714.15	626.698	583.404	500.163	401.937	336.948	278.235	217.731	166.089	134.104	106.182	78.4755	57.2301	43.3411	32.5175	22.9634	16.2367	11.8006	8.37828	5.63443	3.82686	2.68143	1.81957	1.17306	0.766039	0.514873	0.333156	0.205904	0.129755	0.084097	0.051747	0.030439	0.018438	0.011531	0.006767	0.003766	0.002191	0.001309	0.000728	0.000378	0.00021	0.000119	6e-05	2.6e-05	1.2e-05	5e-06	0	0
1000	839.533	693.984	612.012	562.627	482.379	394.299	338.714	271.508	209.257	161.89	132.692	104.801	77.2483	57.8947	43.7418	32.3204	22.8933	16.7007	12.2805	8.59213	5.83786	4.06181	2.85907	1.92185	1.26647	0.855247	0.574088	0.367322	0.233236	0.152598	0.098888	0.060509	0.036975	0.023317	0.014424	0.008476	0.004989	0.003064	0.001796	0.001002	0.000567	0.000338	0.000191	0.000101	5.6e-05	3.3e-05	1.9e-05	1e-05	6e-06
1000	807.439	659.739	582.051	545.219	478.345	398.488	338.553	261.613	201.266	158.908	132.793	105.709	79.36	59.4036	43.9482	32.3646	23.6433	17.7257	12.9772	9.11755	6.2733	4.38484	3.06323	2.10761	1.44217	0.977166	0.647601	0.419913	0.275801	0.181208	0.117595	0.07441	0.046928	0.029229	0.017987	0.011077	0.006823	0.004129	0.002416	0.001418	0.000827	0.000477	0.000268	0.00015	7.9e-05	3.8e-05	1.6e-05	5e-06	0
1000	821.703	690.49	607.932	566.306	492.339	412.242	352.262	276.321	216.792	171.077	142.151	112.291	84.9757	64.2545	48.0572	35.7108	26.1001	19.5022	14.2367	10.0854	7.01835	4.9452	3.46369	2.38434	1.6306	1.10745	0.739581	0.484547	0.320065	0.210299	0.136543	0.086626	0.054986	0.034499	0.021415	0.013226	0.008143	0.004937	0.002912	0.001726	0.001013	0.000589	0.000332	0.000187	0.000101	5.1e-05	2.4e-05	9e-06	1e-06
1000	821.703	690.49	607.932	566.306	492.339	412.242	352.262	276.321	216.792	171.077	142.151	112.291	84.9757	64.2545	48.0572	35.7108	26.1001	19.5022	14.2367	10.0854	7.01835	4.9452	3.46369	2.38434	1.6306	1.10745	0.739581	0.484547	0.320065	0.210299	0.136543	0.086626	0.054986	0.034499	0.021415	0.013226	0.008143	0.004937	0.002912	0.001726	0.001013	0.000589	0.000332	0.000187	0.000101	5.1e-05	2.4e-05	9e-06	1e-06
1000	799.416	671.303	588.713	548.771	493.749	407.013	346.982	264.67	208.765	166.219	137.656	111.69	83.2965	62.8435	46.0532	34.4721	25.5904	19.097	14.0734	9.8895	6.87311	4.79664	3.38151	2.36107	1.6219	1.0971	0.731317	0.478721	0.316873	0.209334	0.137168	0.087745	0.055185	0.034702	0.021563	0.013483	0.008335	0.005088	0.003022	0.001784	0.001053	0.000622	0.00036	0.000206	0.000115	6.2e-05	3.3e-05	1.7e-05	8e-06
1000	799.416	671.303	588.713	548.771	493.749	407.013	346.982	264.67	208.765	166.219	137.656	111.69	83.2965	62.8435	46.0532	34.4721	25.5904	19.097	14.0734	9.8895	6.87311	4.79664	3.38151	2.36107	1.6219	1.0971	0.731317	0.478721	0.316873	0.209334	0.137168	0.087745	0.055185	0.034702	0.021563	0.013483	0.008335	0.005088	0.003022	0.001784	0.001053	0.000622	0.00036	0.000206	0.000115	6.2e-05	3.3e-05	1.7e-05	8e-06
1000	821.703	690.49	607.932	566.306	492.339	412.242	352.262	276.321	216.792	171.077	142.151	112.291	84.9757	64.2545	48.0572	35.7108	26.1001	19.5022	14.2367	10.0854	7.01835	4.9452	3.46369	2.38434	1.6306	1.10745	0.739581	0.484547	0.320065	0.210299	0.136543	0.086626	0.054986	0.034499	0.021415	0.013226	0.008143	0.004937	0.002912	0.001726	0.001013	0.000589	0.000332	0.000187	0.000101	5.1e-05	2.4e-05	9e-06	1e-06
1000	821.703	677.283	592.098	549.803	462.725	389.293	336.288	264.747	200.614	157.052	130.751	100.529	75.5289	57.5575	43.347	31.1032	22.4352	16.7868	12.1155	8.42574	5.8556	4.14789	2.83203	1.91159	1.30353	0.885241	0.577263	0.374509	0.247045	0.160043	0.101262	0.063877	0.040597	0.024874	0.015161	0.009294	0.005688	0.003337	0.001955	0.001155	0.000666	0.000374	0.00021	0.000119	6.2e-05	3.1e-05	1.5e-05	6e-06	1e-06
1000	801.892	663.438	584.171	545.984	468.149	405.462	346.197	265.423	202.594	162.683	135.835	105.782	82.0706	62.3942	46.0291	33.2425	24.8403	18.7168	13.5671	9.65559	6.80424	4.77026	3.27356	2.28849	1.58751	1.07799	0.712887	0.474643	0.313942	0.20469	0.133519	0.086552	0.054994	0.034104	0.021464	0.013384	0.008259	0.004994	0.003033	0.001795	0.00105	0.000616	0.00036	0.000205	0.000111	6e-05	3.1e-05	1.4e-05	5e-06
1000	821.703	677.283	592.098	549.803	462.725	389.293	324.402	255.119	194.935	154.232	124.946	95.6339	71.9952	53.5806	39.7133	28.5777	20.8698	15.159	10.7751	7.46324	5.17337	3.57389	2.42254	1.63939	1.10063	0.728622	0.470094	0.306151	0.197594	0.125987	0.078877	0.049524	0.030513	0.018508	0.011228	0.006797	0.004047	0.002344	0.001367	0.000785	0.00045	0.000252	0.000143	7.8e-05	4.3e-05	2.4e-05	1.4e-05	8e-06	5e-06
1000	824.777	688.889	606.678	559.015	468.531	396.003	331.89	255.565	196.434	157.031	127.522	95.5519	72.1104	53.6613	39.066	28.0508	20.6421	14.9598	10.327	7.15401	4.92245	3.37244	2.25799	1.53258	1.01039	0.652381	0.419337	0.271234	0.173288	0.107752	0.067248	0.041047	0.024936	0.014885	0.009019	0.005301	0.003046	0.001734	0.000986	0.000551	0.000294	0.000155	7.4e-05	3e-05	6e-06	0	0	0	0
1000	842.299	702.478	614.899	563.781	465.898	382.516	312.08	244.312	186.751	146.378	115.014	84.7268	62.0492	45.1697	32.7396	23.0724	16.4318	11.4379	7.74625	5.20479	3.51048	2.34216	1.51978	0.986647	0.628291	0.396637	0.246232	0.154228	0.094341	0.056522	0.033521	0.019906	0.0117	0.006701	0.00385	0.002164	0.001209	0.000666	0.000378	0.000211	0.00012	7.1e-05	4.7e-05	3.4e-05	2.7e-05	2.3e-05	2.2e-05	2.1e-05	2e-05
1000	850.599	712.604	627.058	583.157	494.903	399.393	317.772	252.32	200.048	156.409	121.07	89.6733	65.6349	47.4827	34.7325	24.8771	17.4617	11.9774	8.13277	5.50418	3.69443	2.46059	1.58866	1.01378	0.640812	0.407472	0.253333	0.155067	0.093299	0.055594	0.032861	0.019235	0.011198	0.006316	0.00352	0.001931	0.001076	0.000585	0.000312	0.000162	8.5e-05	4.5e-05	2.5e-05	1.5e-05	9e-06	6e-06	5e-06	5e-06	4e-06
1000	865.539	726.403	635.613	587.547	493.768	389.784	310.035	249.315	195.894	148.229	112.871	83.6487	60.7063	43.1042	31.0193	21.9589	15.0542	10.1148	6.78566	4.5519	2.97158	1.91855	1.21444	0.763899	0.472034	0.291393	0.17656	0.104582	0.061242	0.03561	0.020561	0.011516	0.006458	0.003545	0.001914	0.001006	0.000545	0.000294	0.000151	7.7e-05	4.4e-05	2.8e-05	1.9e-05	1.4e-05	1.2e-05	1.1e-05	1.1e-05	1.1e-05	1.1e-05
1000	838.647	684.592	600.876	562.219	478.837	382.306	300.289	235.217	185.621	145.335	112.435	82.7135	59.7639	42.8318	31.1947	22.3613	15.6385	10.6498	7.15284	4.80304	3.21432	2.13959	1.37499	0.868315	0.544097	0.344066	0.213533	0.130164	0.077844	0.045902	0.0269	0.015674	0.009114	0.005117	0.002817	0.001527	0.000845	0.000458	0.000242	0.000124	6.2e-05	3.2e-05	1.7e-05	9e-06	4e-06	2e-06	1e-06	1e-06	1e-06
1000	865.539	718.336	614.464	557.077	474.711	377.985	287.47	221.59	173.636	133.307	98.4473	69.9364	49.418	34.866	24.6186	16.8552	11.2519	7.36838	4.81848	3.1274	2.00253	1.25771	0.770704	0.467067	0.281048	0.169378	0.099668	0.057209	0.03204	0.018044	0.010159	0.005619	0.002998	0.001554	0.000814	0.000432	0.000228	0.000114	5.7e-05	3.1e-05	1.9e-05	1.2e-05	9e-06	8e-06	7e-06	7e-06	7e-06	7e-06	7e-06
1000	875.5	735.603	635.888	572.896	478.053	380.901	294.827	230.217	177.645	134.76	98.8517	70.7556	50.1762	35.2992	24.5881	16.6695	11.1076	7.28058	4.753	3.04453	1.92936	1.20047	0.734623	0.441578	0.26439	0.156942	0.090908	0.051576	0.028862	0.016144	0.008878	0.004808	0.002516	0.001301	0.00067	0.000346	0.000172	8e-05	3.7e-05	1.7e-05	8e-06	2e-06	0	0	0	0	0	0	0
1000	875.5	745.18	645.176	578.77	481.638	387.419	300.791	235.313	181.376	137.896	101.274	72.7951	51.7345	36.4205	25.3794	17.2354	11.5208	7.56315	4.94489	3.16813	2.01262	1.25279	0.768568	0.462793	0.277605	0.164517	0.095483	0.054351	0.030465	0.017026	0.009364	0.005078	0.002658	0.00138	0.000708	0.000364	0.000178	8.3e-05	3.7e-05	1.6e-05	5e-06	0	0	0	0	0	0	0	0
1000	859.937	726.945	625.857	559.709	473.424	379.511	291.619	225.373	175.563	133.927	99.1012	70.8019	50.2144	35.3524	24.843	16.9759	11.3681	7.47245	4.88131	3.15829	2.0175	1.26667	0.777452	0.472036	0.283641	0.17008	0.099772	0.057342	0.032236	0.018124	0.010129	0.005567	0.00297	0.001544	0.000804	0.000419	0.000215	0.000104	4.9e-05	2.3e-05	1.1e-05	4e-06	1e-06	0	0	0	0	0	0
1000	870.312	743.425	646.683	575.299	486.605	392.251	305.182	237.718	185.467	141.415	104.925	75.5845	53.9813	38.196	26.8436	18.3916	12.3681	8.18788	5.37354	3.48675	2.23112	1.40466	0.866996	0.529281	0.319567	0.191721	0.112727	0.065029	0.036853	0.020815	0.011651	0.006403	0.003434	0.001805	0.00095	0.000499	0.000259	0.00013	6.6e-05	3.5e-05	2.1e-05	1.3e-05	9e-06	8e-06	7e-06	7e-06	7e-06	7e-06	7e-06
1000	896.25	773.125	674.584	601.353	505.532	402.578	314.439	247.027	191.682	143.178	104.325	74.8884	53.3666	37.2267	25.5545	17.2005	11.4029	7.4387	4.79006	3.04236	1.89919	1.16767	0.704865	0.420682	0.247639	0.144277	0.082218	0.045891	0.025282	0.013917	0.00755	0.003946	0.002015	0.001035	0.000537	0.000266	0.000127	6.1e-05	3.1e-05	1.7e-05	9e-06	6e-06	4e-06	4e-06	3e-06	3e-06	3e-06	3e-06	3e-06
1000	884.722	760.725	665.013	594.28	504.21	409.009	321.06	252.048	197.595	151.379	112.761	81.8306	58.8591	41.9081	29.5834	20.3688	13.7745	9.17769	6.06424	3.95532	2.54332	1.60909	0.999836	0.614346	0.373305	0.224984	0.13296	0.077189	0.044061	0.02505	0.014086	0.007774	0.004188	0.002215	0.001166	0.000608	0.000308	0.000148	6.7e-05	2.9e-05	1e-05	0	0	0	0	0	0	0	0
1000	878.654	748.132	653.768	590.44	505.176	411.609	317.651	248.479	197.251	153.888	114.262	82.0939	58.6317	42.3259	30.3218	20.858	13.932	9.23235	6.16829	4.07243	2.61953	1.6285	1.0065	0.624289	0.384484	0.229813	0.13343	0.076697	0.044344	0.025473	0.014121	0.007611	0.004064	0.002197	0.001173	0.00061	0.000307	0.000159	8.7e-05	5e-05	3.1e-05	2.2e-05	1.8e-05	1.6e-05	1.6e-05	1.5e-05	1.5e-05	1.5e-05	1.5e-05
1000	878.654	757.121	666.932	605.296	530.028	434.84	337.013	265.847	215.023	170.425	129.101	93.283	67.2205	49.3617	36.112	25.3221	17.1562	11.4728	7.77937	5.27182	3.45976	2.19007	1.37004	0.864499	0.545025	0.335431	0.198354	0.11589	0.068226	0.040232	0.023061	0.012739	0.006905	0.003792	0.002089	0.00111	0.000566	0.000283	0.000145	7.4e-05	3.7e-05	1.7e-05	8e-06	4e-06	2e-06	1e-06	1e-06	1e-06	1e-06
1000	878.654	748.132	653.768	590.44	505.176	411.609	317.651	248.479	197.251	153.888	114.262	82.0939	58.6317	42.3259	30.3218	20.858	13.932	9.23235	6.16829	4.07243	2.61953	1.6285	1.0065	0.624289	0.384484	0.229813	0.13343	0.076697	0.044344	0.025473	0.014121	0.007611	0.004064	0.002197	0.001173	0.00061	0.000307	0.000159	8.7e-05	5e-05	3.1e-05	2.2e-05	1.8e-05	1.6e-05	1.6e-05	1.5e-05	1.5e-05	1.5e-05	1.5e-05
1000	883.149	752.467	652.287	583.622	504.924	413.775	318.991	247.119	195.531	152.948	114.755	82.3898	58.4189	41.97	30.1767	20.9212	14.0177	9.23205	6.13012	4.06954	2.63628	1.64631	1.01242	0.625103	0.386098	0.233549	0.136139	0.077977	0.044858	0.02589	0.014559	0.007907	0.004198	0.002252	0.001215	0.000639	0.000323	0.000163	8.6e-05	4.8e-05	2.8e-05	1.8e-05	1.4e-05	1.2e-05	1.1e-05	1e-05	1e-05	1e-05	1e-05
1000	906.519	782.498	680.574	608.946	522.858	423.754	328.949	257.056	202.732	155.728	114.337	81.4994	58.0898	41.4702	29.0964	19.6235	12.9204	8.48563	5.58777	3.60475	2.24928	1.37139	0.835968	0.510059	0.304165	0.175496	0.099119	0.056149	0.031754	0.017532	0.009291	0.004843	0.002547	0.00134	0.000679	0.000328	0.000158	7.9e-05	4e-05	2e-05	1.1e-05	7e-06	5e-06	4e-06	4e-06	3e-06	3e-06	3e-06	3e-06
1000	906.519	793.716	705.104	635.018	540.182	438.722	347.6	277.438	219.365	167.563	123.524	89.7624	65.1241	46.6265	32.5829	22.0917	14.8094	9.88797	6.52962	4.19346	2.6335	1.63701	1.01399	0.618575	0.367197	0.213635	0.123374	0.070933	0.039948	0.02191	0.011752	0.006294	0.003351	0.001738	0.000867	0.000426	0.000211	0.000103	4.8e-05	2.1e-05	9e-06	4e-06	1e-06	0	0	0	0	0	0
1000	887.823	768.164	678.582	613.751	525.177	430.774	338.222	268.462	214.201	167.134	124.879	91.0006	66.0527	48.036	34.4733	23.8457	16.1485	10.8745	7.33444	4.85889	3.14225	1.98181	1.2458	0.781669	0.483282	0.290886	0.17144	0.100547	0.058864	0.033979	0.018972	0.010411	0.005684	0.003107	0.001658	0.000857	0.000431	0.000218	0.00011	5.3e-05	2.4e-05	1e-05	4e-06	1e-06	0	0	0	0	0
1000	883.508	763.894	684.592	629.121	544.619	445.122	350.171	282.035	230.295	181.519	136.398	99.8527	73.6059	54.5986	39.7975	27.7382	18.9464	12.9635	8.91523	6.01156	3.92555	2.50474	1.60133	1.02708	0.645508	0.394154	0.235349	0.140777	0.084301	0.049632	0.028139	0.015693	0.008773	0.004916	0.002688	0.001413	0.00073	0.000382	0.000202	0.000103	5.1e-05	2.6e-05	1.5e-05	9e-06	6e-06	5e-06	4e-06	4e-06	4e-06
1000	883.508	772.523	696.808	642.383	558.936	459.213	363.457	295.556	243.188	192.584	145.695	107.424	79.864	59.7235	43.8132	30.7293	21.1708	14.6028	10.1171	6.87428	4.52036	2.90747	1.87513	1.21197	0.766936	0.472215	0.284321	0.171525	0.103515	0.061377	0.035093	0.019761	0.011135	0.006282	0.003463	0.001835	0.000956	0.000503	0.000266	0.000135	6.7e-05	3.3e-05	1.7e-05	9e-06	5e-06	3e-06	3e-06	2e-06	2e-06
1000	860.21	746.598	671.646	625.216	549.581	454.087	352.013	284.195	236.572	191.924	147.466	108.071	79.3423	60.0029	45.3489	32.5269	22.5592	15.4378	10.7888	7.56088	5.13994	3.34536	2.15871	1.4071	0.92077	0.590533	0.363007	0.219784	0.134356	0.082768	0.049642	0.028888	0.01634	0.009364	0.005412	0.003054	0.001649	0.000871	0.000462	0.000247	0.000129	6.1e-05	2.7e-05	1.1e-05	3e-06	0	0	0	0
1000	848.561	745.382	658.738	606.042	540.774	445.887	343.758	274.587	225.219	183.399	143.063	103.895	75.4377	56.34	42.4225	30.8364	21.4673	14.4612	9.9788	6.97582	4.76553	3.13708	2.00222	1.28285	0.83669	0.540087	0.334165	0.202145	0.121179	0.07395	0.044906	0.026286	0.014854	0.008383	0.004781	0.002722	0.001503	0.000788	0.000414	0.00022	0.000118	6e-05	2.9e-05	1.3e-05	6e-06	3e-06	1e-06	0	0
1000	873.801	770.15	685.909	624.316	548.523	450.625	354.45	285.026	232.336	184.401	140.694	102.795	75.5404	56.129	41.1683	29.0512	19.9536	13.5797	9.33677	6.36457	4.19478	2.69649	1.71832	1.10066	0.699014	0.432634	0.259456	0.155035	0.092799	0.055103	0.031836	0.01784	0.009927	0.005561	0.003087	0.001651	0.000861	0.000444	0.000233	0.000121	6.1e-05	3e-05	1.6e-05	9e-06	6e-06	4e-06	3e-06	3e-06	3e-06
1000	888.524	786.449	694.986	626.648	548.949	447.843	353.654	281.786	227.091	177.758	133.56	96.7789	70.5971	51.6875	37.0861	25.6738	17.3137	11.661	7.87385	5.23186	3.35419	2.1093	1.32062	0.829031	0.510966	0.304823	0.178109	0.104067	0.060835	0.034773	0.019256	0.010411	0.005671	0.003083	0.001632	0.000828	0.000413	0.000209	0.000106	5.2e-05	2.4e-05	1.2e-05	6e-06	3e-06	2e-06	1e-06	1e-06	1e-06	1e-06
1000	892.653	781.819	682.573	607.217	525.35	427.569	334.2	262.014	207.183	159.835	118.844	85.2083	61.033	43.7905	30.9265	21.1059	14.0392	9.27656	6.13622	4.00291	2.52693	1.56136	0.958163	0.588601	0.35549	0.20843	0.119348	0.068198	0.038955	0.02181	0.011828	0.006256	0.003323	0.001765	0.000915	0.000454	0.000221	0.00011	5.5e-05	2.7e-05	1.3e-05	6e-06	4e-06	2e-06	2e-06	2e-06	1e-06	1e-06	1e-06
1000	900.604	801.073	704.076	629.518	544.501	446.821	354.072	280.53	222.869	172.398	128.978	93.5413	67.745	48.8415	34.6245	23.7686	15.9759	10.6654	7.09524	4.6442	2.95129	1.84218	1.14157	0.705546	0.427495	0.252452	0.146132	0.084328	0.048425	0.027211	0.014867	0.007965	0.004274	0.002278	0.001185	0.000593	0.000294	0.000148	7.4e-05	3.6e-05	1.8e-05	9e-06	6e-06	4e-06	3e-06	3e-06	3e-06	3e-06	3e-06
1000	908.25	811.376	721.132	651.265	561.202	463.273	369.938	297.21	237.498	183.998	137.804	101.012	73.9666	53.6053	38.067	26.1736	17.7586	11.9692	8.00944	5.23725	3.34028	2.10029	1.31475	0.815564	0.493349	0.292057	0.170466	0.099321	0.057033	0.031984	0.017464	0.009462	0.005111	0.002715	0.001397	0.000697	0.000348	0.000173	8.3e-05	3.7e-05	1.6e-05	6e-06	1e-06	0	0	0	0	0	0
1000	885.313	788.113	695.559	627.507	543.441	450.694	364.917	292.737	235.571	184.678	142.438	106.765	79.3753	58.2136	42.4187	30.3257	21.2917	14.7327	10.0578	6.82435	4.55924	3.00619	1.94104	1.2419	0.78547	0.493101	0.30415	0.183895	0.109811	0.065017	0.03822	0.02198	0.012411	0.006876	0.003803	0.002074	0.001106	0.000571	0.000288	0.000143	6.7e-05	2.8e-05	8e-06	0	0	0	0	0	0
1000	878.431	766.363	666.189	602.201	528.441	435.583	346.609	273.062	219.665	173.448	133.856	99.3381	72.8137	53.1158	38.744	27.8076	19.4424	13.3347	9.01745	6.11062	4.09529	2.70347	1.73679	1.09994	0.692662	0.435983	0.270778	0.163316	0.096624	0.056704	0.033508	0.01951	0.011048	0.006061	0.003319	0.001836	0.001006	0.000534	0.000274	0.000143	7.8e-05	4.5e-05	2.7e-05	1.8e-05	1.3e-05	1.2e-05	1.1e-05	1e-05	1e-05
1000	892.614	783.49	677.56	605.217	528.052	431.563	343.737	269.101	214.802	166.988	126.653	93.2492	67.7069	48.9914	34.9658	24.6623	16.942	11.4635	7.6295	5.0635	3.32373	2.14061	1.34748	0.83291	0.514333	0.315092	0.190208	0.111057	0.063825	0.036569	0.020989	0.011805	0.006361	0.003371	0.001788	0.00096	0.000493	0.000238	0.00011	5e-05	2e-05	4e-06	0	0	0	0	0	0	0
1000	894.603	781.46	667.527	587.042	503.962	410.548	324.765	251.604	197.045	150.664	113.17	82.4935	59.2329	42.0733	29.5621	20.5354	13.9342	9.29633	6.08393	3.96604	2.55568	1.62152	1.00389	0.610182	0.368849	0.221475	0.131231	0.075274	0.042439	0.023755	0.013345	0.00735	0.003895	0.002025	0.001055	0.000559	0.000287	0.000143	7.2e-05	3.9e-05	2.3e-05	1.5e-05	1.1e-05	9e-06	8e-06	8e-06	8e-06	8e-06	8e-06
1000	896.555	779.579	657.636	568.561	478.943	387.812	304.316	233.445	179.401	134.915	100.095	72.1162	51.1594	35.688	24.671	16.8432	11.2722	7.40362	4.76542	3.04749	1.92596	1.20131	0.730592	0.436221	0.257929	0.15166	0.088022	0.049549	0.027364	0.01496	0.008211	0.004416	0.002292	0.001161	0.000586	0.000299	0.000146	6.7e-05	2.8e-05	1.1e-05	3e-06	0	0	0	0	0	0	0	0
1000	910.348	802.072	678.246	581.22	485.418	388.108	302.785	229.838	175.211	129.447	94.2491	66.9352	46.7512	32.2094	21.6931	14.5177	9.47979	6.09525	3.82368	2.3743	1.46411	0.88218	0.52067	0.299398	0.172356	0.098174	0.054632	0.029524	0.015656	0.008388	0.00442	0.002266	0.001118	0.00055	0.000276	0.000135	6.4e-05	2.9e-05	1.4e-05	7e-06	4e-06	2e-06	2e-06	1e-06	1e-06	1e-06	1e-06	1e-06	1e-06
1000	906.899	798.173	681.077	592.945	505.255	406.937	320.274	245.724	190.837	143.549	105.66	76.0407	53.7767	37.787	25.8678	17.6104	11.6964	7.647	4.89509	3.09635	1.9536	1.20015	0.722382	0.423739	0.249442	0.145807	0.082766	0.045635	0.024679	0.013573	0.007339	0.003831	0.001923	0.000964	0.000495	0.000245	0.000115	5.1e-05	2.3e-05	1e-05	3e-06	0	0	0	0	0	0	0	0
1000	899.451	792.38	672.833	591.387	514.343	416.479	330.547	251.751	198.516	152.183	113.466	82.5889	58.259	41.7642	28.9461	20.0895	13.517	8.91396	5.82585	3.71608	2.40634	1.50216	0.924622	0.550832	0.327046	0.197389	0.114557	0.065383	0.035473	0.019769	0.011093	0.005989	0.003133	0.001543	0.000812	0.000419	0.000208	9.5e-05	3.9e-05	1.7e-05	5e-06	0	0	0	0	0	0	0	0
1000	905.143	811.183	701.024	619.706	534.166	433.871	348.784	271.076	214.714	163.464	122.1	89.4981	64.1995	46.1132	31.9828	22.1933	14.9728	9.97725	6.53779	4.20543	2.71003	1.68944	1.04288	0.626538	0.376697	0.224496	0.129397	0.073575	0.040755	0.022956	0.012588	0.006701	0.003494	0.001804	0.000958	0.000487	0.000246	0.000125	6.9e-05	4.3e-05	2.9e-05	2.2e-05	1.9e-05	1.8e-05	1.8e-05	1.7e-05	1.7e-05	1.7e-05	1.7e-05
1000	901.494	815.427	710.798	637.91	556.953	454.485	370.325	290.7	234.817	181.342	136.994	101.874	73.9624	54.2445	38.1521	26.9142	18.4328	12.4824	8.35393	5.45996	3.59174	2.27647	1.43494	0.880436	0.539968	0.329305	0.193417	0.112708	0.063752	0.036762	0.020625	0.011202	0.00598	0.003137	0.001692	0.000862	0.000428	0.000205	9.8e-05	4.6e-05	1.8e-05	5e-06	0	0	0	0	0	0	0
1000	893.614	805.232	700.432	629.538	561.826	454.88	372.871	290.48	236.105	186.992	140.545	106.136	76.2511	56.7655	40.5869	28.6779	20.0436	13.4608	9.21742	6.05286	4.03448	2.61031	1.64467	1.03506	0.63246	0.396836	0.237135	0.139903	0.080692	0.046291	0.027198	0.014937	0.008204	0.00432	0.00234	0.001275	0.000636	0.00032	0.000151	7.6e-05	3.6e-05	1.3e-05	4e-06	0	0	0	0	0	0
1000	882.532	798.335	682.086	609.745	548.616	436.396	363.289	274.767	222.441	177.789	130.842	101.346	70.1463	52.4663	37.5876	25.9805	18.7424	12.0548	8.4054	5.45768	3.56846	2.39175	1.43602	0.934404	0.554696	0.343884	0.213499	0.119498	0.072329	0.039477	0.023203	0.013295	0.006901	0.003861	0.001943	0.00108	0.000567	0.000269	0.000136	6.2e-05	3.1e-05	1.3e-05	4e-06	0	0	0	0	0	0
1000	894.279	814.586	703.24	631.451	570.149	452.955	372.961	282.536	228.134	184.563	132.642	99.8182	68.151	50.3161	36.8591	24.2595	16.8175	10.512	7.18352	4.80929	2.91737	1.87043	1.07928	0.687937	0.423222	0.237088	0.140669	0.075249	0.044952	0.025452	0.013146	0.007201	0.003582	0.002015	0.001049	0.0005	0.000255	0.000122	6.8e-05	3.6e-05	1.9e-05	1.3e-05	1e-05	8e-06	8e-06	7e-06	7e-06	7e-06	7e-06
1000	902.258	817.853	715.213	637.903	578.211	467.147	381.193	296.387	235.599	192.203	141.42	105.085	74.5907	53.6887	39.8824	27.0543	18.4512	12.1475	8.00513	5.47536	3.4489	2.16689	1.33445	0.80994	0.514275	0.301816	0.174744	0.101014	0.056609	0.033549	0.018345	0.009758	0.005288	0.002736	0.001516	0.000767	0.00037	0.000184	8.6e-05	4.2e-05	1.7e-05	4e-06	0	0	0	0	0	0	0
1000	904.102	822.96	719.714	642.425	581.488	470.775	386.224	300.313	239.026	194.572	143.397	107.132	76.0468	54.8127	40.6263	27.5878	18.9139	12.4523	8.21509	5.60854	3.53407	2.23201	1.37448	0.834646	0.52928	0.310498	0.180761	0.104477	0.058526	0.034662	0.018935	0.010137	0.005496	0.002842	0.001578	0.000801	0.000394	0.000201	9.7e-05	5.2e-05	2.6e-05	1.3e-05	8e-06	5e-06	4e-06	4e-06	4e-06	3e-06	3e-06
1000	909.53	828.85	724.315	644.529	580.562	472.978	388.182	301.549	238.938	192.889	142.842	106.64	75.5716	54.1979	39.751	27.072	18.5294	12.1605	7.97926	5.38174	3.3938	2.13867	1.30972	0.790546	0.494467	0.289614	0.168223	0.096369	0.053602	0.031253	0.017001	0.009086	0.00486	0.00249	0.001357	0.000684	0.000336	0.000167	8e-05	4.1e-05	2e-05	1e-05	5e-06	3e-06	3e-06	2e-06	2e-06	2e-06	2e-06
1000	907.823	824.075	723.291	645.994	579.858	472.466	384.284	300.623	239.66	192.096	142.632	105.126	75.0765	54.273	39.382	26.9375	18.1667	11.9981	7.95554	5.2876	3.34977	2.08037	1.27691	0.782211	0.479723	0.281758	0.16173	0.092179	0.052413	0.029755	0.016152	0.008574	0.00451	0.002387	0.001251	0.00062	0.000301	0.000142	6.8e-05	3e-05	1e-05	2e-06	0	0	0	0	0	0	0
1000	904.278	814.036	717.699	643.624	575.748	467.602	375.507	295.774	237.335	188.952	139.939	101.743	73.1803	53.3026	38.3192	26.124	17.4046	11.5628	7.72754	5.07863	3.19909	1.96835	1.21278	0.748758	0.453249	0.263684	0.150407	0.085924	0.049214	0.027498	0.014721	0.007777	0.004113	0.002191	0.001125	0.000552	0.000269	0.000133	6.7e-05	3.2e-05	1.5e-05	8e-06	5e-06	3e-06	3e-06	2e-06	2e-06	2e-06	2e-06
1000	904.278	806.945	707.732	630.232	553.58	447.553	353.886	276.853	219.46	170.069	124.593	88.9665	63.3942	45.4028	31.6815	21.2195	13.8835	9.10107	5.95472	3.79456	2.33379	1.41071	0.853972	0.514187	0.301117	0.170336	0.095327	0.053369	0.02969	0.015959	0.008294	0.004282	0.002221	0.001139	0.000556	0.000262	0.000123	5.8e-05	2.5e-05	9e-06	2e-06	0	0	0	0	0	0	0	0
1000	907.823	810.419	704.056	618.809	535.329	431.885	339.457	261.957	203.471	154.572	112.289	79.3028	55.5316	38.8286	26.5445	17.5419	11.3121	7.25923	4.63042	2.89	1.74836	1.03849	0.613448	0.360035	0.20633	0.114681	0.062862	0.03429	0.018595	0.009783	0.005002	0.002527	0.001283	0.000647	0.000317	0.000154	7.8e-05	4.3e-05	2.6e-05	1.8e-05	1.5e-05	1.3e-05	1.3e-05	1.2e-05	1.2e-05	1.2e-05	1.2e-05	1.2e-05	1.2e-05
1000	885.701	767.205	651.401	571.375	499.694	398.834	308.193	236.545	188.701	147.237	108.651	77.3674	55.925	41.6318	29.9385	20.6197	13.8143	9.49664	6.63104	4.46061	2.86653	1.81609	1.17879	0.769745	0.483385	0.28937	0.172204	0.104699	0.063734	0.037075	0.02063	0.011416	0.006485	0.003668	0.001964	0.001009	0.000516	0.000275	0.000145	7.2e-05	3.4e-05	1.7e-05	9e-06	5e-06	3e-06	2e-06	2e-06	2e-06	2e-06
1000	885.701	767.205	651.401	571.375	499.694	398.834	308.193	236.545	188.701	147.237	108.651	77.3674	55.925	41.6318	29.9385	20.6197	13.8143	9.49664	6.63104	4.46061	2.86653	1.81609	1.17879	0.769745	0.483385	0.28937	0.172204	0.104699	0.063734	0.037075	0.02063	0.011416	0.006485	0.003668	0.001964	0.001009	0.000516	0.000275	0.000145	7.2e-05	3.4e-05	1.7e-05	9e-06	5e-06	3e-06	2e-06	2e-06	2e-06	2e-06
1000	896.284	771.435	652.875	561.479	482.809	389.403	300.042	229.814	179.306	138.034	102.485	73.3332	52.6217	38.3427	27.4569	18.9905	12.8222	8.67911	5.93589	3.99287	2.58579	1.64251	1.04445	0.668683	0.420555	0.255133	0.151248	0.089906	0.053723	0.031469	0.017799	0.009804	0.005421	0.003017	0.001644	0.000859	0.000438	0.000224	0.000115	5.8e-05	2.7e-05	1.2e-05	5e-06	2e-06	0	0	0	0	0
1000	894.327	773.178	663.16	580.377	508.412	412.11	319.524	247.806	196.854	154.276	115.515	83.1615	60.3513	44.7196	32.4387	22.6395	15.3965	10.562	7.35397	5.01303	3.27684	2.10483	1.36181	0.889834	0.569253	0.349255	0.210194	0.127589	0.078046	0.046608	0.026755	0.014986	0.008484	0.004842	0.002689	0.001426	0.000736	0.000382	0.000198	9.7e-05	4.2e-05	1.5e-05	2e-06	0	0	0	0	0	0
1000	894.327	773.178	663.16	580.377	508.412	412.11	319.524	247.806	196.854	154.276	115.515	83.1615	60.3513	44.7196	32.4387	22.6395	15.3965	10.562	7.35397	5.01303	3.27684	2.10483	1.36181	0.889834	0.569253	0.349255	0.210194	0.127589	0.078046	0.046608	0.026755	0.014986	0.008484	0.004842	0.002689	0.001426	0.000736	0.000382	0.000198	9.7e-05	4.2e-05	1.5e-05	2e-06	0	0	0	0	0	0
1000	883.544	769.486	662.261	590.607	525.037	419.598	326.521	253.969	206.612	164.159	121.615	87.1891	63.7908	48.4146	35.2766	24.4384	16.4833	11.4997	8.19298	5.57061	3.6074	2.30797	1.52888	1.02038	0.649146	0.392251	0.237115	0.14787	0.092173	0.054498	0.03068	0.017346	0.010135	0.005882	0.003202	0.00167	0.000874	0.000478	0.000257	0.000127	6e-05	2.9e-05	1.5e-05	7e-06	3e-06	1e-06	0	0	0
1000	881.305	762.986	656.571	586.293	522.008	415.865	321.562	250.025	203.953	162.297	119.758	85.4391	62.5174	47.6212	34.7121	23.9311	16.0849	11.2361	8.03448	5.45733	3.51531	2.24296	1.4897	0.997251	0.633114	0.380484	0.229515	0.143645	0.089769	0.052929	0.029632	0.016736	0.009822	0.005718	0.003105	0.001612	0.000847	0.000469	0.000256	0.00013	6.4e-05	3.5e-05	2.1e-05	1.4e-05	1e-05	8e-06	7e-06	7e-06	7e-06
1000	881.305	770.108	674.543	613.009	540.428	429.241	335.033	267.47	222.411	174.477	127.944	92.4564	69.7609	53.6239	38.5259	26.3831	18.1126	13.0549	9.31193	6.22992	4.00755	2.63819	1.80313	1.19547	0.745557	0.452073	0.283836	0.182057	0.112128	0.064795	0.037012	0.021934	0.01314	0.00747	0.003975	0.002123	0.00118	0.000659	0.00034	0.000165	8.1e-05	4.2e-05	2.1e-05	9e-06	3e-06	1e-06	0	0	0
1000	881.305	770.108	674.543	613.009	549.22	436.501	341.306	271.331	226.707	181.698	133.656	96.5405	72.3266	56.3545	41.2463	28.407	19.3788	13.9073	10.1341	6.88811	4.45325	2.90016	1.99038	1.3542	0.859519	0.521433	0.324109	0.21083	0.13381	0.078981	0.044908	0.026459	0.016205	0.009578	0.005208	0.002762	0.001528	0.000879	0.000477	0.000233	0.000111	5.5e-05	2.7e-05	1e-05	1e-06	0	0	0	0
1000	879.107	774.887	680.617	620.761	558.984	447.942	354.062	282.419	236.305	191.026	143.108	104.428	78.3204	60.9438	45.2258	31.8804	21.942	15.6887	11.4315	7.93979	5.26288	3.45178	2.35002	1.60893	1.05344	0.656587	0.409748	0.263999	0.170213	0.104793	0.061475	0.036185	0.021967	0.013338	0.007683	0.004231	0.002327	0.001328	0.000757	0.000408	0.000209	0.000107	5.8e-05	3.1e-05	1.6e-05	8e-06	4e-06	3e-06	2e-06
1000	879.107	774.887	680.617	620.761	567.939	454.667	360.298	286.16	239.802	198.364	148.785	108.827	80.9885	63.4577	48.0755	34.1031	23.4313	16.6242	12.2808	8.66934	5.80768	3.78516	2.56542	1.78961	1.19131	0.750733	0.464947	0.299381	0.19722	0.124218	0.073515	0.043026	0.026156	0.016283	0.009676	0.005379	0.002945	0.001684	0.000992	0.000555	0.000291	0.000149	8.1e-05	4.7e-05	2.6e-05	1.4e-05	9e-06	6e-06	5e-06
1000	883.756	783.188	696.376	641.835	579.452	465.406	370.852	300.458	255.249	207.066	155.06	114.28	87.1208	68.8014	51.1963	36.0872	25.1178	18.2857	13.4858	9.37799	6.23406	4.14368	2.88032	1.99123	1.3044	0.818042	0.519656	0.342729	0.222978	0.137397	0.081301	0.049031	0.030537	0.018729	0.010802	0.006015	0.003413	0.002007	0.001158	0.000624	0.000325	0.000174	9.8e-05	5.4e-05	2.9e-05	1.6e-05	9e-06	7e-06	5e-06
1000	902.505	803.158	713.622	653.432	591.273	482.063	382.788	305.068	253.258	205.874	154.107	111.478	81.4306	61.7928	45.7558	31.746	21.22	14.3823	10.0587	6.87567	4.4417	2.76571	1.74807	1.13441	0.722308	0.435226	0.253195	0.149331	0.090437	0.05386	0.030281	0.016419	0.009022	0.005122	0.002854	0.001497	0.000751	0.000385	0.000207	0.000109	5.5e-05	2.7e-05	1.5e-05	9e-06	6e-06	5e-06	4e-06	4e-06	4e-06
1000	902.505	795.936	702.92	640.174	569.873	462.159	362.551	287.356	235.751	187.029	138.327	98.865	71.8635	53.5727	38.6103	26.3037	17.39	11.7142	8.01558	5.3241	3.36081	2.07071	1.29772	0.822578	0.507274	0.297674	0.171149	0.09994	0.059096	0.033894	0.018502	0.009889	0.00539	0.002983	0.001591	0.000806	0.000399	0.000206	0.000108	5.6e-05	2.8e-05	1.5e-05	9e-06	7e-06	5e-06	5e-06	4e-06	4e-06	4e-06
1000	894.547	790.851	692.57	633.025	561.491	449.324	351.346	275.866	227.967	179.198	130.434	92.2003	66.7107	50.1121	35.5523	23.756	15.4407	10.4342	7.16469	4.65589	2.86626	1.73386	1.09829	0.692834	0.415876	0.235905	0.133866	0.079275	0.04621	0.025644	0.013379	0.007143	0.003932	0.002133	0.001085	0.000519	0.00026	0.000133	6.8e-05	3.1e-05	1.4e-05	7e-06	3e-06	2e-06	1e-06	1e-06	0	0	0
1000	894.547	783.039	681.273	618.706	546.642	435.419	336.475	261.92	214.601	167.733	121.087	84.6354	60.6681	45.1846	31.8368	21.0612	13.5468	9.06872	6.17794	3.98336	2.42681	1.45348	0.912505	0.571525	0.340186	0.191024	0.107347	0.063071	0.036532	0.020104	0.010388	0.005496	0.003009	0.001627	0.000823	0.000393	0.000198	0.000104	5.6e-05	2.9e-05	1.6e-05	1.1e-05	9e-06	8e-06	7e-06	7e-06	7e-06	7e-06	7e-06
1000	892.594	779.094	675.589	612.002	532.847	425.604	327.994	255.757	206.719	159.259	115.585	80.9543	58.0985	42.3034	29.6081	19.7119	12.7904	8.50414	5.65655	3.65111	2.24488	1.36213	0.839554	0.516847	0.309151	0.176568	0.100231	0.05732	0.032935	0.018235	0.009709	0.005117	0.002723	0.001457	0.000742	0.000363	0.000172	8.2e-05	3.6e-05	1.3e-05	1e-06	0	0	0	0	0	0	0	0
1000	896.572	775.194	663.056	590.935	508.283	404.176	307.562	235.628	185.99	141.102	101.295	69.975	49.1692	34.9201	24.0366	15.7775	10.0823	6.54491	4.25162	2.69487	1.6319	0.97271	0.584703	0.351964	0.206485	0.116124	0.064562	0.036035	0.020243	0.010998	0.005765	0.002973	0.001549	0.000813	0.000411	0.000201	9.7e-05	4.9e-05	2.5e-05	1.4e-05	8e-06	5e-06	4e-06	4e-06	3e-06	3e-06	3e-06	3e-06	3e-06
1000	902.426	789.318	684.596	617.349	528.007	421.558	324.676	254.625	202.177	152.475	109.514	76.8919	55.2398	39.2654	26.8626	17.6254	11.491	7.58053	4.92285	3.09306	1.87672	1.14101	0.694143	0.417282	0.241745	0.136684	0.077239	0.043668	0.024357	0.013041	0.006866	0.00359	0.001895	0.000972	0.000479	0.000229	0.000107	4.9e-05	1.9e-05	5e-06	0	0	0	0	0	0	0	0	0
1000	896.572	775.194	663.056	590.935	508.283	404.176	307.562	235.628	185.99	141.102	101.295	69.975	49.1692	34.9201	24.0366	15.7775	10.0823	6.54491	4.25162	2.69487	1.6319	0.97271	0.584703	0.351964	0.206485	0.116124	0.064562	0.036035	0.020243	0.010998	0.005765	0.002973	0.001549	0.000813	0.000411	0.000201	9.7e-05	4.9e-05	2.5e-05	1.4e-05	8e-06	5e-06	4e-06	4e-06	3e-06	3e-06	3e-06	3e-06	3e-06
1000	894.656	778.905	669.225	599.307	510.322	409.503	313.898	243.443	190.905	144.657	104.79	73.4133	51.9572	36.6313	25.3266	16.7904	10.9232	7.09318	4.60107	2.92723	1.80079	1.08972	0.65512	0.394676	0.232447	0.133591	0.075071	0.04211	0.02356	0.012941	0.006933	0.003624	0.001899	0.000989	0.000511	0.000256	0.000128	6.5e-05	3.5e-05	2e-05	1.3e-05	9e-06	8e-06	7e-06	7e-06	7e-06	7e-06	7e-06	7e-06
1000	898.487	781.06	665.146	587.865	500.346	398.585	303.508	231.246	179.792	134.949	96.7109	66.6737	46.4306	32.4211	22.0944	14.4305	9.18643	5.88702	3.76339	2.35891	1.41946	0.840641	0.497744	0.295028	0.170854	0.095473	0.05256	0.028891	0.015956	0.008555	0.004451	0.002267	0.001163	0.000598	0.000298	0.000144	6.8e-05	3.3e-05	1.6e-05	8e-06	4e-06	2e-06	2e-06	1e-06	1e-06	1e-06	1e-06	1e-06	1e-06
1000	902.247	792.511	673.105	590.32	496.637	397.466	303.446	230.509	176.419	131.105	93.8555	64.6976	44.6967	30.6924	20.713	13.4632	8.55112	5.41151	3.40679	2.10991	1.26253	0.743296	0.433896	0.253199	0.144633	0.080359	0.04382	0.023752	0.012882	0.006817	0.003523	0.001776	0.000899	0.000454	0.000226	0.00011	5.3e-05	2.7e-05	1.5e-05	9e-06	6e-06	5e-06	5e-06	4e-06	4e-06	4e-06	4e-06	4e-06	4e-06
1000	906.157	788.767	669.089	584.7	494.063	395.043	300.155	227.037	173.597	129.384	92.4786	63.5484	43.7047	30.0302	20.2894	13.1796	8.34323	5.26291	3.31516	2.05465	1.22937	0.721177	0.420147	0.245171	0.140238	0.077889	0.042335	0.022907	0.012421	0.006587	0.003399	0.001709	0.000862	0.000434	0.000215	0.000103	4.8e-05	2.3e-05	1.2e-05	6e-06	3e-06	2e-06	2e-06	2e-06	1e-06	1e-06	1e-06	1e-06	1e-06
1000	902.548	784.807	668.843	589.769	495.316	394.32	298.85	228.511	175.142	129.994	92.1518	63.4564	43.9761	30.2383	20.3053	13.0847	8.31211	5.2646	3.318	2.03609	1.2114	0.71123	0.416037	0.242156	0.136922	0.075573	0.041025	0.022316	0.012007	0.006296	0.003212	0.001617	0.000819	0.000409	0.000201	9.6e-05	4.7e-05	2.4e-05	1.3e-05	8e-06	5e-06	4e-06	4e-06	4e-06	4e-06	4e-06	4e-06	4e-06	4e-06
1000	909.766	803.555	692.042	613.904	516.538	415.773	319.468	247.49	190.507	142.113	101.679	70.9711	49.7081	34.3502	23.1892	15.0765	9.69871	6.19729	3.92774	2.42168	1.45432	0.863397	0.509417	0.297957	0.169291	0.094305	0.051729	0.028377	0.01532	0.008071	0.00415	0.002108	0.001071	0.000532	0.000257	0.000119	5.3e-05	2.2e-05	8e-06	1e-06	0	0	0	0	0	0	0	0	0
1000	911.469	801.993	690.157	611.466	515.798	414.189	317.747	245.567	189.269	141.166	100.859	70.2386	49.1541	33.9918	22.9316	14.8907	9.55866	6.10856	3.8709	2.38624	1.43039	0.848266	0.500384	0.292733	0.166256	0.092454	0.050683	0.027796	0.015022	0.007907	0.004064	0.002064	0.001052	0.000525	0.000256	0.00012	5.7e-05	2.6e-05	1.2e-05	5e-06	2e-06	1e-06	0	0	0	0	0	0	0
1000	911.469	801.993	690.157	611.466	515.798	414.189	317.747	245.567	189.269	141.166	100.859	70.2386	49.1541	33.9918	22.9316	14.8907	9.55866	6.10856	3.8709	2.38624	1.43039	0.848266	0.500384	0.292733	0.166256	0.092454	0.050683	0.027796	0.015022	0.007907	0.004064	0.002064	0.001052	0.000525	0.000256	0.00012	5.7e-05	2.6e-05	1.2e-05	5e-06	2e-06	1e-06	0	0	0	0	0	0	0
1000	914.688	804.247	687.205	601.519	506.068	403.125	306.715	232.875	177.84	131.057	92.4856	63.1842	43.5025	29.7188	19.7218	12.5637	7.87666	4.96387	3.09213	1.87058	1.09106	0.633278	0.367676	0.211099	0.11699	0.063019	0.03391	0.018248	0.009689	0.004926	0.002457	0.001224	0.000616	0.000302	0.000142	6.6e-05	3.2e-05	1.6e-05	9e-06	5e-06	4e-06	3e-06	3e-06	3e-06	3e-06	3e-06	3e-06	3e-06	3e-06
1000	917.969	822.756	716.051	632.182	528.84	425.038	329.606	255.365	194.796	143.027	101.733	70.9403	49.4087	33.5562	22.1865	14.2636	9.11054	5.75514	3.55531	2.13993	1.26355	0.742876	0.429654	0.243556	0.134338	0.073393	0.039742	0.021191	0.011026	0.0056	0.002832	0.001417	0.0007	0.000336	0.000161	7.8e-05	4e-05	2.2e-05	1.3e-05	1e-05	8e-06	7e-06	7e-06	7e-06	7e-06	7e-06	7e-06	7e-06	7e-06
1000	911.407	805.82	694.687	608.642	506.811	402.388	308.164	236.041	178.977	130.36	91.6771	63.1649	43.5933	29.428	19.2839	12.2656	7.74855	4.8608	2.98245	1.77952	1.03947	0.605518	0.348094	0.195954	0.107126	0.057898	0.031119	0.016495	0.008525	0.004284	0.002142	0.001063	0.00052	0.000245	0.000113	5.2e-05	2.4e-05	1.1e-05	5e-06	2e-06	1e-06	0	0	0	0	0	0	0	0
1000	918.093	811.487	705.058	617.61	517.535	414.62	320.877	247.297	188.143	138.759	98.9041	69.099	47.9137	32.6937	21.7735	14.1113	9.02122	5.70694	3.56085	2.16875	1.29377	0.761465	0.444367	0.255351	0.143373	0.078982	0.043011	0.023254	0.012336	0.006402	0.003255	0.001646	0.000825	0.000407	0.000196	9.4e-05	4.6e-05	2.4e-05	1.3e-05	8e-06	6e-06	5e-06	5e-06	5e-06	5e-06	5e-06	5e-06	5e-06	5e-06
1000	925.539	825.375	721.262	633.698	530.717	424.283	328.69	253.722	192.465	140.633	99.3522	69.0851	47.7256	32.2241	21.1208	13.5058	8.56268	5.36472	3.28959	1.96186	1.15094	0.669695	0.384884	0.215979	0.11811	0.063844	0.034279	0.01816	0.009323	0.004682	0.002333	0.001162	0.000563	0.000262	0.00012	5.5e-05	2.4e-05	1e-05	3e-06	1e-06	0	0	0	0	0	0	0	0	0
1000	929.754	836.267	738.989	657.197	552.207	444.806	348.616	273.583	208.687	153.206	109.09	77.0005	53.7036	36.384	23.9398	15.4673	9.92261	6.24464	3.83459	2.2965	1.36177	0.797828	0.459235	0.257216	0.141496	0.077124	0.041595	0.021927	0.011223	0.005679	0.002859	0.001427	0.000686	0.000325	0.000156	7.8e-05	4e-05	2.3e-05	1.5e-05	1.2e-05	1.1e-05	1e-05	1e-05	1e-05	1e-05	1e-05	1e-05	1e-05	1e-05
1000	929.754	836.267	738.989	657.197	552.207	444.806	348.616	273.583	208.687	153.206	109.09	77.0005	53.7036	36.384	23.9398	15.4673	9.92261	6.24464	3.83459	2.2965	1.36177	0.797828	0.459235	0.257216	0.141496	0.077124	0.041595	0.021927	0.011223	0.005679	0.002859	0.001427	0.000686	0.000325	0.000156	7.8e-05	4e-05	2.3e-05	1.5e-05	1.2e-05	1.1e-05	1e-05	1e-05	1e-05	1e-05	1e-05	1e-05	1e-05	1e-05
1000	922.437	828.053	724.713	638.007	533.213	427.575	332.459	257.24	195.115	142.614	101.068	70.4668	48.7388	32.8994	21.5949	13.8423	8.79456	5.51069	3.37997	2.01858	1.187	0.691472	0.397298	0.223011	0.122147	0.066188	0.035542	0.018823	0.009667	0.004872	0.002437	0.001216	0.000594	0.000282	0.000134	6.6e-05	3.5e-05	1.9e-05	1.3e-05	1e-05	9e-06	8e-06	8e-06	8e-06	8e-06	8e-06	8e-06	8e-06	8e-06
1000	925.309	836.975	731.668	641.732	538.44	434.466	339.261	261.458	198.578	145.869	104.066	72.5727	50.1375	33.9714	22.4463	14.4582	9.18314	5.76446	3.55546	2.14026	1.26275	0.736491	0.424586	0.240476	0.132786	0.072212	0.03883	0.020694	0.010771	0.005472	0.002743	0.001366	0.000675	0.000322	0.000152	7.1e-05	3.5e-05	1.7e-05	9e-06	6e-06	4e-06	4e-06	3e-06	3e-06	3e-06	3e-06	3e-06	3e-06	3e-06
1000	920.828	826.058	713.539	617.193	516.495	412.906	319.64	242.428	182.503	133.39	94.5332	65.2483	44.5036	29.9853	19.7329	12.6434	7.948	4.94522	3.03932	1.82723	1.0722	0.620093	0.35518	0.201183	0.111178	0.060143	0.032108	0.017029	0.008912	0.004524	0.002249	0.0011	0.000533	0.000248	0.000105	3.8e-05	7e-06	0	0	0	0	0	0	0	0	0	0	0	0
1000	920.828	832.148	719.892	624.636	522.517	419.44	326.138	248.108	187.033	136.853	97.3529	67.4204	46.0953	31.0785	20.4871	13.1656	8.30049	5.1709	3.18001	1.91453	1.12654	0.652925	0.374163	0.211995	0.1173	0.063647	0.034025	0.018053	0.009453	0.004818	0.002414	0.001192	0.00059	0.000286	0.000136	6.4e-05	3.1e-05	1.6e-05	9e-06	6e-06	5e-06	4e-06	4e-06	4e-06	4e-06	4e-06	4e-06	4e-06	4e-06
1000	926.693	846.862	739.358	648.219	539.622	437.203	340.433	261.768	196.671	143.728	102.015	70.79	48.4119	32.4435	21.2517	13.5832	8.54718	5.29537	3.22708	1.92137	1.12309	0.646458	0.367517	0.20522	0.112076	0.060228	0.031905	0.016739	0.008583	0.004316	0.002133	0.001046	0.000508	0.000241	0.000113	5.4e-05	2.7e-05	1.4e-05	9e-06	6e-06	5e-06	5e-06	5e-06	5e-06	4e-06	4e-06	4e-06	4e-06	4e-06
1000	926.693	846.862	739.358	648.219	539.622	437.203	340.433	261.768	196.671	143.728	102.015	70.79	48.4119	32.4435	21.2517	13.5832	8.54718	5.29537	3.22708	1.92137	1.12309	0.646458	0.367517	0.20522	0.112076	0.060228	0.031905	0.016739	0.008583	0.004316	0.002133	0.001046	0.000508	0.000241	0.000113	5.4e-05	2.7e-05	1.4e-05	9e-06	6e-06	5e-06	5e-06	5e-06	5e-06	4e-06	4e-06	4e-06	4e-06	4e-06
1000	913.497	819.561	703.369	611.259	506.589	407.341	313.411	238.803	179.002	131.329	93.2927	64.6539	44.1736	29.8178	19.7573	12.7524	8.07392	5.03973	3.11837	1.89319	1.12587	0.656134	0.378551	0.216276	0.121497	0.066826	0.036049	0.01929	0.010221	0.005332	0.002712	0.001356	0.000673	0.000332	0.000161	7.6e-05	3.6e-05	1.7e-05	8e-06	4e-06	3e-06	2e-06	1e-06	1e-06	1e-06	1e-06	1e-06	1e-06	1e-06
1000	919.905	840.225	730.141	638.089	530.954	430.865	336.423	259.015	195.196	143.691	102.918	72.089	49.6685	33.655	22.3632	14.526	9.27694	5.82918	3.61583	2.19945	1.31432	0.771884	0.447633	0.256085	0.143903	0.079483	0.043177	0.023202	0.012289	0.006399	0.003268	0.001645	0.000819	0.000403	0.000194	9.2e-05	4.3e-05	2e-05	1e-05	5e-06	3e-06	2e-06	1e-06	1e-06	1e-06	1e-06	1e-06	1e-06	1e-06
1000	918.27	847.105	736.256	654.46	539.88	441.902	343.476	267.344	201.135	147.671	105.337	73.5592	50.7973	34.148	22.5416	14.4848	9.21323	5.74947	3.52757	2.11625	1.24784	0.726384	0.415951	0.234209	0.128954	0.070096	0.037513	0.01983	0.010246	0.005196	0.002592	0.001275	0.000615	0.000285	0.000127	5.2e-05	1.7e-05	1e-06	0	0	0	0	0	0	0	0	0	0	0
1000	911.732	832.128	717.3	631.214	517.778	418.034	321.942	247.361	184.82	134.235	94.8048	65.4654	44.7791	29.8616	19.5218	12.4268	7.8229	4.84352	2.94714	1.75319	1.02392	0.590828	0.335789	0.187674	0.102481	0.055204	0.029318	0.015399	0.007913	0.003986	0.00198	0.000976	0.000477	0.000229	0.000111	5.5e-05	3e-05	1.8e-05	1.3e-05	1e-05	9e-06	9e-06	9e-06	9e-06	9e-06	9e-06	9e-06	9e-06	9e-06
1000	904.67	815.732	696.907	606.776	495.03	394.148	300.482	227.897	169.037	121.542	84.9485	58.0012	39.2824	25.995	16.8353	10.6142	6.61243	4.06114	2.45175	1.44651	0.8367	0.478453	0.269899	0.149788	0.081134	0.043295	0.022809	0.011899	0.006079	0.003036	0.001496	0.000732	0.000357	0.000172	8.3e-05	4.2e-05	2.4e-05	1.5e-05	1.1e-05	1e-05	9e-06	9e-06	8e-06	8e-06	8e-06	8e-06	8e-06	8e-06	8e-06
1000	893.671	798.983	678.913	590.552	478.527	381.143	292.55	226.777	169.745	124.578	88.9022	63.5081	44.4873	30.617	20.5657	13.7175	9.06179	5.87607	3.73723	2.33824	1.45534	0.890993	0.536656	0.316253	0.184767	0.106678	0.060716	0.033816	0.018512	0.010034	0.005375	0.002832	0.001453	0.000734	0.000367	0.000181	8.6e-05	3.9e-05	1.7e-05	6e-06	1e-06	0	0	0	0	0	0	0	0
1000	891.665	801.398	688.169	607.531	501.68	403.019	314.837	247.249	189.388	140.606	102.068	73.7597	52.7589	36.7957	25.132	16.9725	11.4347	7.53222	4.8754	3.09651	1.96443	1.22629	0.752346	0.451661	0.268893	0.158758	0.092169	0.052445	0.029271	0.016237	0.008887	0.004787	0.002505	0.001292	0.000657	0.000328	0.000156	6.9e-05	2.6e-05	6e-06	0	0	0	0	0	0	0	0	0
1000	874.998	780.459	671.506	597.752	493.861	401.331	322.323	256.949	200.223	151.13	114.34	85.0677	62.2578	44.3693	31.6084	22.2034	15.3829	10.4027	7.01764	4.67546	3.07375	1.98063	1.26657	0.804891	0.501801	0.30854	0.186751	0.112964	0.06693	0.039146	0.022418	0.012805	0.007207	0.003995	0.002168	0.001161	0.000618	0.000325	0.000169	8.7e-05	4.5e-05	2.4e-05	1.4e-05	9e-06	7e-06	6e-06	5e-06	5e-06	5e-06
1000	872.639	774.181	671.37	601.02	491.781	399.03	320.544	257.709	199.178	150.139	113.679	84.8576	61.8642	43.9038	31.3807	22.0571	15.2341	10.2527	6.93952	4.62122	3.02998	1.94159	1.24558	0.790416	0.491412	0.3003	0.182109	0.110137	0.064893	0.03777	0.021575	0.012353	0.006895	0.00381	0.002049	0.001101	0.000581	0.000306	0.000158	8.1e-05	4.2e-05	2.3e-05	1.4e-05	9e-06	7e-06	6e-06	6e-06	6e-06	5e-06
1000	848.147	742.435	645.506	581.281	467.159	378.601	309.067	253.444	198.429	150.1	116.313	88.8447	66.8745	48.2341	35.563	25.8528	18.5664	12.9017	9.05874	6.32885	4.34998	2.91539	1.9513	1.31444	0.864563	0.558475	0.356595	0.23128	0.145598	0.090411	0.055144	0.034224	0.020709	0.01228	0.00716	0.004206	0.002441	0.001369	0.000759	0.000412	0.000222	0.000112	5.4e-05	2.1e-05	5e-06	0	0	0	0
1000	842.073	732.619	626.524	556.534	454.116	366.031	296.679	239.759	189.572	142.808	109.737	83.1036	62.5765	45.3206	33.0731	23.9286	17.1293	11.9573	8.31488	5.78424	3.96803	2.66708	1.77208	1.1861	0.778816	0.50449	0.320608	0.20581	0.129744	0.08065	0.049111	0.030062	0.018263	0.010837	0.006331	0.003667	0.002134	0.001209	0.000678	0.000371	0.000206	0.000113	6.2e-05	3.4e-05	2e-05	1.2e-05	8e-06	7e-06	6e-06
1000	851.012	758.829	658.737	582.796	470.363	385.166	315.197	255.335	200.412	152.627	118.51	89.9222	67.4713	48.9949	36.1499	26.1754	18.7268	13.0857	9.19027	6.39584	4.38114	2.94747	1.97598	1.32554	0.868072	0.562339	0.360165	0.232241	0.145611	0.090549	0.055455	0.034188	0.020599	0.012211	0.007156	0.004183	0.002412	0.001353	0.000755	0.000411	0.000222	0.000115	5.8e-05	2.6e-05	1e-05	2e-06	0	0	0
1000	848.487	757.31	657.066	586.674	476.618	395.241	332.988	269.886	215.009	165.054	131.928	100.413	76.1431	56.2833	42.4272	31.311	22.4811	16.119	11.5267	8.21321	5.65325	3.90031	2.67747	1.83419	1.21591	0.805149	0.532421	0.350742	0.223901	0.142024	0.090742	0.057192	0.035234	0.021267	0.013127	0.007888	0.004655	0.002667	0.001572	0.000903	0.000497	0.000267	0.000143	7.4e-05	3.2e-05	1.1e-05	0	0	0
1000	833.335	730.313	632.398	574.964	469.127	389.947	326.489	266.145	211.66	162.451	129.838	99.3438	76.0081	56.0971	42.5023	31.3945	22.748	16.2878	11.6976	8.37836	5.81496	4.02981	2.7677	1.91145	1.2766	0.852109	0.564077	0.375038	0.241721	0.154801	0.099089	0.063079	0.03937	0.024073	0.014907	0.009048	0.005451	0.003171	0.001888	0.001094	0.000625	0.000344	0.00019	0.000102	5.1e-05	2.3e-05	8e-06	0	0
1000	816.669	711.344	615.943	560.786	462.195	387.324	322.904	261.015	207.798	160.219	127.951	98.1609	75.5107	55.9937	42.419	31.2842	22.7751	16.3779	11.7967	8.4551	5.91131	4.11892	2.83202	1.95802	1.31567	0.885605	0.588356	0.392195	0.254444	0.164538	0.105652	0.067457	0.042485	0.026335	0.016372	0.009984	0.00608	0.003597	0.002158	0.001259	0.000734	0.000415	0.000235	0.00013	7e-05	3.7e-05	1.8e-05	8e-06	2e-06
1000	830.249	738.008	638.54	583.652	479.515	405.501	337.995	275.811	220.848	171.538	137.515	105.527	81.6705	60.7317	46.3004	34.2021	25.0877	18.1044	13.0951	9.40333	6.60098	4.62325	3.19227	2.21609	1.49465	1.01162	0.673635	0.450883	0.293604	0.191094	0.123105	0.078976	0.049911	0.031111	0.019423	0.011897	0.007286	0.004335	0.002616	0.001532	0.0009	0.000512	0.000294	0.000164	9.1e-05	4.9e-05	2.5e-05	1.2e-05	5e-06
1000	811.388	729.854	628.394	578.68	482.467	416.96	344.174	280.017	225.835	177.853	143.058	110.652	86.7585	65.096	49.9742	36.9597	27.5284	20.0523	14.6699	10.579	7.54948	5.34625	3.72463	2.6059	1.78196	1.22655	0.825257	0.558714	0.36861	0.244664	0.159178	0.103609	0.066534	0.042446	0.026817	0.016715	0.010424	0.006359	0.003906	0.002329	0.001403	0.000818	0.000481	0.000273	0.000155	8.5e-05	4.4e-05	2.2e-05	9e-06
1000	808.136	728.561	633.305	580.51	484.075	417.427	339.661	271.994	221.645	174.491	139.386	106.351	82.9971	61.3797	46.8702	34.4713	25.3702	18.3311	13.2214	9.45302	6.63292	4.6777	3.18884	2.20692	1.48694	1.01218	0.668744	0.444457	0.288231	0.186999	0.120517	0.076451	0.048306	0.029885	0.018548	0.01121	0.006889	0.004084	0.00243	0.001409	0.000824	0.000471	0.000269	0.000151	8.4e-05	4.7e-05	2.7e-05	1.6e-05	9e-06
1000	786.818	706.296	611.335	559.173	457.472	412.804	340.766	266.242	215.627	172.113	137.646	104.69	84.5817	62.3911	47.6587	35.3496	26.4077	19.0074	13.9539	10.1351	7.09663	5.09691	3.53302	2.46134	1.66187	1.16277	0.772324	0.52093	0.345364	0.227241	0.146969	0.095407	0.061782	0.038538	0.024558	0.01513	0.009427	0.005681	0.003512	0.002066	0.001232	0.000718	0.000417	0.000237	0.000133	7.3e-05	3.7e-05	1.9e-05	8e-06
1000	811.689	722.796	617.992	558.634	458.12	399.605	322.785	257.363	205.828	161.801	126.823	96.2384	74.8488	54.8086	41.5161	30.2228	22.1528	15.7117	11.3342	7.98136	5.56797	3.88185	2.63743	1.79669	1.19903	0.81065	0.52773	0.348618	0.22324	0.14382	0.090779	0.057497	0.035659	0.021896	0.013372	0.008012	0.004832	0.002835	0.001671	0.000953	0.000554	0.000313	0.00018	0.000102	6e-05	3.6e-05	2.3e-05	1.7e-05	1.3e-05
1000	815.176	731.03	615.335	553.643	462.277	400.552	324.426	257.915	207.546	161.163	127.564	96.8607	75.1638	55.1866	41.7781	30.4474	22.2299	15.925	11.3859	8.06401	5.62013	3.9331	2.66195	1.82183	1.21541	0.819568	0.537348	0.354087	0.227632	0.146044	0.09293	0.058468	0.036586	0.022422	0.013731	0.008215	0.004968	0.002918	0.001716	0.000982	0.000562	0.000315	0.000176	9.6e-05	5e-05	2.6e-05	1.2e-05	5e-06	1e-06
1000	850.948	762.221	641.533	570.575	478.731	409.686	331.127	261.055	204.563	158.368	123.028	92.6504	69.651	50.2697	36.5804	25.9878	18.5491	12.9125	8.91286	6.03505	4.04704	2.69851	1.76993	1.15401	0.735214	0.466756	0.290396	0.180954	0.110253	0.066793	0.039626	0.023344	0.013579	0.007821	0.004439	0.002471	0.001363	0.000737	0.000396	0.000206	0.000104	4.9e-05	2.1e-05	7e-06	0	0	0	0	0
1000	862.414	762.432	657.53	588.427	490.224	419.41	340.314	270.627	211.553	166.443	128.882	97.0964	72.9654	53.1177	38.7226	27.6492	19.8272	13.7649	9.54168	6.47187	4.37438	2.91331	1.92289	1.25093	0.800556	0.509463	0.318451	0.198818	0.121275	0.073676	0.043697	0.025959	0.015082	0.008739	0.004949	0.002781	0.001539	0.000847	0.000462	0.000249	0.000135	7.4e-05	4.3e-05	2.6e-05	1.8e-05	1.4e-05	1.2e-05	1.1e-05	1e-05
1000	862.414	745.921	645.863	580.806	486.805	412.63	335.054	264.749	206.103	162.578	126.38	95.0732	71.0302	51.6868	37.5494	26.8758	19.2822	13.3976	9.24068	6.26162	4.22966	2.82031	1.86306	1.21057	0.773242	0.490972	0.307415	0.191941	0.11731	0.071078	0.042107	0.024976	0.014551	0.008435	0.004777	0.002675	0.001474	0.00081	0.00044	0.000234	0.000123	6.4e-05	3.4e-05	1.8e-05	1e-05	6e-06	4e-06	3e-06	2e-06
1000	876.173	757.571	655.869	587.311	487.033	403.109	319.202	252.088	193.916	150.714	113.183	83.3849	60.3008	43.1795	30.5827	21.3536	14.7293	9.88636	6.60067	4.3312	2.8397	1.81558	1.15126	0.711312	0.439866	0.267179	0.161233	0.094884	0.055289	0.031687	0.018083	0.010165	0.005607	0.003041	0.001629	0.000869	0.000456	0.000238	0.000122	6.4e-05	3.4e-05	2e-05	1.3e-05	9e-06	7e-06	7e-06	6e-06	6e-06	6e-06
1000	891.932	769.841	667.888	597.712	496.377	404.86	321.782	255.091	195.862	150.549	112.804	82.6388	59.45	42.4346	29.9083	20.6802	14.1311	9.43111	6.2444	4.06845	2.63923	1.66897	1.04378	0.639077	0.390769	0.234778	0.139222	0.080564	0.046219	0.02619	0.014687	0.008084	0.004354	0.002312	0.001215	0.000634	0.000321	0.00016	7.8e-05	3.8e-05	1.8e-05	8e-06	3e-06	1e-06	0	0	0	0	0
1000	901.757	786.477	684.819	612.617	507.867	411.6	327.354	261.067	200.159	152.326	113.705	83.2261	59.6435	42.3369	29.716	20.3778	13.8015	9.15613	6.02852	3.89145	2.49679	1.5612	0.96516	0.585027	0.353776	0.209605	0.122007	0.069422	0.039281	0.021987	0.012063	0.006469	0.003407	0.001785	0.000921	0.000468	0.000231	0.000113	5.6e-05	2.8e-05	1.5e-05	8e-06	5e-06	4e-06	4e-06	3e-06	3e-06	3e-06	3e-06
1000	891.932	769.841	667.888	597.712	496.377	404.86	321.782	255.091	195.862	150.549	112.804	82.6388	59.45	42.4346	29.9083	20.6802	14.1311	9.43111	6.2444	4.06845	2.63923	1.66897	1.04378	0.639077	0.390769	0.234778	0.139222	0.080564	0.046219	0.02619	0.014687	0.008084	0.004354	0.002312	0.001215	0.000634	0.000321	0.00016	7.8e-05	3.8e-05	1.8e-05	8e-06	3e-06	1e-06	0	0	0	0	0
1000	909.944	800.996	700.692	627.275	520.547	420.64	334.36	267.39	204.601	154.189	114.572	83.889	59.8667	42.0636	29.3561	20.041	13.4554	8.83087	5.77419	3.69918	2.34291	1.44502	0.884435	0.531525	0.316797	0.18458	0.105895	0.059632	0.033272	0.01831	0.009858	0.005203	0.002698	0.001389	0.000697	0.000341	0.000159	7.1e-05	2.8e-05	8e-06	0	0	0	0	0	0	0	0	0
1000	917.576	810.1	709.038	636.15	535.879	432.604	343.105	274.796	213.624	160.404	118.862	87.1789	62.9068	44.0478	30.6562	21.0061	14.1622	9.27515	6.03298	3.88768	2.45977	1.5148	0.917617	0.55456	0.329552	0.191532	0.108245	0.060968	0.033934	0.018589	0.009859	0.005147	0.002668	0.001369	0.000686	0.000332	0.00016	7.7e-05	3.7e-05	1.8e-05	9e-06	5e-06	3e-06	3e-06	2e-06	2e-06	2e-06	2e-06	2e-06
1000	917.576	810.1	709.038	636.15	535.879	432.604	337.61	267.63	206.887	155.545	112.177	80.294	56.9401	39.8602	27.0557	17.9073	11.7166	7.60863	4.87383	3.02819	1.84617	1.11149	0.667942	0.391796	0.224509	0.125788	0.07035	0.038876	0.021009	0.01103	0.005709	0.002948	0.001498	0.000743	0.000356	0.00017	8.1e-05	3.9e-05	1.8e-05	9e-06	5e-06	3e-06	2e-06	2e-06	2e-06	2e-06	2e-06	2e-06	2e-06
1000	906.689	793.821	697.102	632.23	532.135	433.081	340.478	273.006	212.414	163.376	119.65	87.082	62.393	44.8492	31.1381	21.1741	14.0965	9.3911	6.17265	3.97035	2.49251	1.54305	0.952372	0.57855	0.345721	0.200613	0.115735	0.065904	0.037415	0.020512	0.011083	0.005875	0.003133	0.001629	0.00083	0.000411	0.000205	0.000103	5.2e-05	2.7e-05	1.5e-05	1e-05	8e-06	7e-06	6e-06	6e-06	6e-06	6e-06	6e-06
1000	911.971	806.754	716.519	655.954	551.29	450.381	358.43	292.664	227.519	175.437	129.066	95.4774	68.7186	49.8128	34.5087	23.6834	15.8684	10.7211	7.03219	4.54252	2.85976	1.79517	1.11205	0.677831	0.404556	0.236443	0.137634	0.078734	0.044733	0.024414	0.013311	0.007078	0.00381	0.00194	0.000988	0.000479	0.000237	0.000108	4.8e-05	1.7e-05	3e-06	0	0	0	0	0	0	0	0
1000	894.365	782.894	702.893	654.793	545.53	447.621	366.328	305.096	237.795	187.032	143.683	108.79	79.9183	59.4505	43.1697	30.5702	21.441	14.9221	10.2258	6.86285	4.61744	3.0161	1.95435	1.24282	0.797388	0.493191	0.303512	0.182506	0.11047	0.064951	0.037991	0.021681	0.012248	0.006817	0.003766	0.002054	0.00107	0.000559	0.000286	0.000147	6.8e-05	3.1e-05	1.2e-05	4e-06	0	0	0	0	0
1000	883.362	773.575	687.698	634.856	528.123	436.183	352.361	288.86	225.962	177.842	135.504	101.602	74.8491	55.1182	39.8912	28.1816	19.762	13.5805	9.29359	6.22632	4.17183	2.70986	1.75241	1.10991	0.70603	0.437782	0.268382	0.161027	0.09628	0.056893	0.033086	0.018951	0.010587	0.005913	0.003244	0.001783	0.000935	0.000493	0.000255	0.000137	7.1e-05	3.9e-05	2.2e-05	1.5e-05	1.1e-05	9e-06	9e-06	8e-06	8e-06
1000	874.031	759.1	669.269	622.029	514.672	423.4	337.769	277.11	215.578	169.76	128.46	96.0111	70.2328	51.616	37.2733	26.238	18.3237	12.5168	8.54951	5.69877	3.81894	2.46473	1.59031	0.999404	0.636115	0.392647	0.240403	0.143115	0.085287	0.050227	0.029162	0.016653	0.009225	0.005131	0.002792	0.001537	0.000792	0.000411	0.000204	0.000104	4.8e-05	2.1e-05	6e-06	0	0	0	0	0	0
1000	888.027	774.98	686.408	637.623	533.164	439.363	353.347	291.492	228.246	179.958	136.984	103.11	75.7984	55.9969	40.5948	28.7448	20.1417	13.8686	9.51099	6.37813	4.28525	2.78539	1.80598	1.14294	0.730417	0.453192	0.278972	0.167116	0.100317	0.059349	0.034673	0.01987	0.011119	0.006216	0.003411	0.00188	0.000978	0.000511	0.000256	0.000131	6e-05	2.6e-05	8e-06	0	0	0	0	0	0
1000	874.031	759.1	669.269	622.029	524.003	430.877	343.592	279.962	222.523	175.195	133.768	99.7033	73.866	54.2036	39.6519	28.1039	19.7568	13.5449	9.3215	6.29221	4.2331	2.77269	1.79278	1.14411	0.728605	0.45987	0.282707	0.171466	0.102196	0.061403	0.036064	0.020992	0.011773	0.006616	0.003676	0.002044	0.001097	0.00057	0.000294	0.00015	7.5e-05	3.4e-05	1.3e-05	3e-06	0	0	0	0	0
1000	848.837	723.013	637.375	597.603	508.145	421.831	341.428	273.104	217.615	173.899	137.991	103.841	77.649	57.1447	42.6368	31.0831	22.5083	15.8107	10.9801	7.5867	5.22966	3.57679	2.37751	1.56673	1.01482	0.661826	0.423193	0.269599	0.16725	0.102741	0.062425	0.037915	0.022822	0.01337	0.007744	0.004391	0.002521	0.001414	0.000789	0.00042	0.000222	0.000115	6e-05	2.9e-05	1.2e-05	4e-06	0	0	0
1000	854.334	724.64	629.697	582.604	499.665	411.771	332.051	262.891	209.305	164.882	130.06	97.6338	72.4613	52.8526	38.99	28.3418	20.2622	14.1655	9.71957	6.67296	4.53894	3.08144	2.02745	1.32046	0.846403	0.544625	0.345639	0.216426	0.133117	0.080306	0.048354	0.028805	0.017169	0.009897	0.005632	0.003143	0.001777	0.000996	0.000547	0.000295	0.000158	9e-05	5.3e-05	3.4e-05	2.3e-05	1.8e-05	1.6e-05	1.5e-05	1.4e-05
1000	860.16	717.708	623.208	577.966	499.406	409.875	329.159	260.219	206.392	163.046	128.626	96.7273	71.411	52	38.3002	27.8909	19.9508	13.9263	9.53652	6.52704	4.44426	3.01697	1.98771	1.29027	0.825768	0.530579	0.337005	0.211119	0.12971	0.078143	0.046895	0.027964	0.016669	0.00963	0.005464	0.003043	0.00172	0.000968	0.000536	0.00029	0.000158	9.1e-05	5.7e-05	3.8e-05	2.8e-05	2.3e-05	2.1e-05	2e-05	1.9e-05
1000	862.75	725.238	624.218	571.737	489.274	404.925	325.877	256.874	201.56	158.271	124.229	93.1721	68.8301	49.8801	36.4681	26.2823	18.7614	13.0434	8.90903	6.04801	4.08685	2.75114	1.80334	1.16677	0.741245	0.472263	0.296499	0.18477	0.11261	0.06747	0.040003	0.023612	0.013894	0.007946	0.004464	0.002445	0.001351	0.000734	0.000391	0.000195	9.2e-05	4e-05	1.4e-05	0	0	0	0	0	0
1000	878.762	745.856	636.012	572.068	488.118	398.664	319.81	252.14	197.833	151.899	117.319	87.4908	64.088	45.9174	33.0457	23.5947	16.4785	11.2989	7.59752	5.10886	3.38104	2.22638	1.43092	0.908074	0.56735	0.352389	0.217011	0.131123	0.078165	0.045501	0.026415	0.01511	0.008629	0.004794	0.0026	0.001392	0.000751	0.000411	0.000217	0.000114	6.3e-05	3.9e-05	2.7e-05	2e-05	1.7e-05	1.6e-05	1.5e-05	1.5e-05	1.5e-05
1000	890.886	759.147	646.997	578.462	488.43	390.666	310.704	246.435	192.672	144.506	109.535	81.2385	58.9036	41.432	29.3093	20.7388	14.1603	9.46214	6.24379	4.16857	2.69843	1.71251	1.07294	0.670134	0.410566	0.244399	0.146042	0.086076	0.049749	0.027578	0.015414	0.008682	0.004746	0.002466	0.001257	0.000675	0.000357	0.000179	8.6e-05	4.6e-05	2.8e-05	1.7e-05	1.2e-05	1e-05	9e-06	9e-06	8e-06	8e-06	8e-06
1000	871.246	723.911	611.027	544.366	461.302	369.312	293.446	228.566	176.671	133.2	101.533	75.179	54.0019	37.9881	26.8268	18.9877	13.0172	8.75145	5.78187	3.82626	2.48763	1.59872	1.01271	0.630544	0.386118	0.233054	0.140872	0.083805	0.048781	0.027582	0.015563	0.008782	0.004888	0.002632	0.001372	0.000711	0.000367	0.000185	8.5e-05	3.3e-05	8e-06	0	0	0	0	0	0	0	0
1000	884.121	738.644	622.315	551.032	469.608	369.927	282.627	216.848	168.908	126.813	92.5853	66.0703	46.6955	32.5258	22.3665	15.2799	10.172	6.6058	4.2067	2.69726	1.71897	1.06434	0.636087	0.376096	0.225268	0.133767	0.076865	0.042439	0.023375	0.013048	0.007239	0.003844	0.001957	0.000996	0.000518	0.000267	0.000128	5.7e-05	2.4e-05	1e-05	2e-06	0	0	0	0	0	0	0	0
1000	890.68	755.006	646.586	580.047	490.414	385.985	298.524	234.511	183.665	137.095	100.298	72.3637	51.9022	36.263	25.0492	17.1527	11.4843	7.4984	4.82432	3.12412	1.98815	1.22849	0.737458	0.444142	0.268048	0.158228	0.090094	0.050229	0.028248	0.015837	0.008671	0.004537	0.00234	0.001214	0.000631	0.000311	0.000141	5.9e-05	2.2e-05	4e-06	0	0	0	0	0	0	0	0	0
1000	878.534	741.28	636.065	573.823	490.144	393.576	314.921	249.047	196.019	149.29	114.494	85.5616	62.2338	44.4317	31.7857	22.7937	15.7731	10.7173	7.17534	4.83018	3.19016	2.07217	1.32824	0.838826	0.523772	0.32149	0.197427	0.119024	0.070378	0.040605	0.023414	0.013494	0.007623	0.004183	0.002238	0.001206	0.000647	0.000342	0.000172	8.4e-05	4.1e-05	2e-05	9e-06	4e-06	1e-06	0	0	0	0
1000	873.472	746.738	641.981	578.765	491.447	395.571	318.535	251.486	198.628	150.969	116.136	86.6087	63.1285	45.2377	32.3691	23.2204	16.0291	10.9376	7.33025	4.942	3.26194	2.11975	1.36111	0.859586	0.538116	0.330365	0.20314	0.122295	0.072394	0.041873	0.024184	0.013928	0.007847	0.004308	0.002305	0.001241	0.000659	0.000342	0.000166	7.6e-05	3.1e-05	9e-06	0	0	0	0	0	0	0
1000	882.845	769.143	666.019	601.796	501.582	407.389	329.738	264.089	206.823	156.946	121.207	90.0292	65.9749	47.1019	34.0434	24.1113	16.6259	11.3268	7.63382	5.13923	3.35335	2.18159	1.392	0.882751	0.546443	0.335862	0.204763	0.122422	0.071958	0.041448	0.023965	0.013568	0.007577	0.004102	0.002216	0.001185	0.000628	0.000325	0.000164	8.4e-05	4.3e-05	2.4e-05	1.3e-05	8e-06	6e-06	5e-06	5e-06	4e-06	4e-06
1000	904.323	791.941	688.773	613.279	515.048	416.265	330.035	261.058	202.695	153.271	114.182	83.3093	59.9719	42.3234	29.6441	20.3821	13.7737	9.11222	5.97285	3.87257	2.47466	1.54964	0.952744	0.57989	0.349437	0.208071	0.120936	0.069161	0.039045	0.02198	0.012147	0.006564	0.003467	0.001821	0.000952	0.000486	0.000241	0.000115	5.4e-05	2.4e-05	1e-05	2e-06	0	0	0	0	0	0	0
1000	900.713	789.846	692.886	623.924	523.652	426.636	341.171	273.139	212.733	162.816	122.526	90.3092	65.5408	46.8278	33.2267	23.0741	15.7922	10.5799	7.04587	4.62174	2.99936	1.90486	1.1931	0.737064	0.451943	0.273398	0.162071	0.094544	0.054462	0.031229	0.01757	0.009739	0.005269	0.002839	0.001507	0.000794	0.000406	0.000204	0.000101	4.9e-05	2.3e-05	1e-05	4e-06	1e-06	0	0	0	0	0
1000	875.891	763.164	665.449	599.603	503.495	416.338	339.879	270.725	212.399	164.969	128.298	95.955	70.9384	51.5657	37.515	26.7604	18.8659	13.0592	8.92307	6.0349	4.03601	2.67673	1.74118	1.12025	0.708706	0.446671	0.277037	0.170388	0.102738	0.06123	0.036006	0.021043	0.01215	0.006876	0.003837	0.002109	0.001159	0.000625	0.000335	0.000175	9.2e-05	4.9e-05	2.7e-05	1.5e-05	1e-05	7e-06	6e-06	5e-06	5e-06
1000	875.891	763.164	665.449	599.603	503.495	416.338	339.879	270.725	212.399	164.969	128.298	95.955	70.9384	51.5657	37.515	26.7604	18.8659	13.0592	8.92307	6.0349	4.03601	2.67673	1.74118	1.12025	0.708706	0.446671	0.277037	0.170388	0.102738	0.06123	0.036006	0.021043	0.01215	0.006876	0.003837	0.002109	0.001159	0.000625	0.000335	0.000175	9.2e-05	4.9e-05	2.7e-05	1.5e-05	1e-05	7e-06	6e-06	5e-06	5e-06
1000	859.499	745.138	655.91	598.417	501.773	421.863	354.454	282.557	222.06	175.771	141.235	106.663	80.3451	60.0181	44.5431	32.2634	23.3776	16.7946	11.7299	8.13082	5.59099	3.8383	2.57296	1.71698	1.12491	0.732404	0.470244	0.300753	0.189657	0.117674	0.072243	0.043855	0.026514	0.015712	0.009266	0.005342	0.003062	0.00172	0.000968	0.000531	0.000286	0.000149	7.6e-05	3.7e-05	1.6e-05	5e-06	0	0	0
1000	864.703	759.203	660.919	597.159	507.029	429.157	359.284	285.359	227.049	178.672	142.856	108.821	82.5185	61.4188	45.3702	33.1656	24.0038	17.2482	12.0827	8.41515	5.7714	3.96066	2.67015	1.78488	1.17164	0.762904	0.491687	0.314289	0.199057	0.12383	0.076317	0.046327	0.028069	0.016715	0.009896	0.005735	0.003296	0.001869	0.001055	0.00059	0.000324	0.000177	9.6e-05	5.4e-05	3.1e-05	1.9e-05	1.2e-05	9e-06	7e-06
1000	862.41	757.454	659.283	600.771	513.662	439.274	376.125	299.356	240.055	189.324	154.994	119.385	91.8212	69.8601	52.1171	38.7071	28.2458	20.9332	14.8857	10.5743	7.37769	5.16197	3.56049	2.42247	1.64022	1.08805	0.719882	0.468106	0.305432	0.195253	0.123835	0.077204	0.04793	0.029448	0.017895	0.010774	0.006362	0.003736	0.002154	0.001246	0.000702	0.000394	0.000216	0.000117	6.3e-05	3.3e-05	1.7e-05	9e-06	4e-06
1000	877.698	772.513	677.501	617.867	520.939	446.853	382.061	309.863	245.695	195.664	159.783	122.03	93.8883	71.5062	54.0461	39.4818	29.0516	21.4176	15.2226	10.762	7.53423	5.29147	3.60034	2.45995	1.65581	1.10239	0.722555	0.471601	0.305817	0.19439	0.122972	0.076392	0.047425	0.028832	0.017525	0.010421	0.006168	0.003582	0.00207	0.001184	0.000667	0.000373	0.000206	0.000115	6.4e-05	3.7e-05	2.2e-05	1.5e-05	1.1e-05
1000	877.698	772.513	677.501	617.867	520.939	446.853	382.061	309.863	245.695	195.664	159.783	122.03	93.8883	71.5062	54.0461	39.4818	29.0516	21.4176	15.2226	10.762	7.53423	5.29147	3.60034	2.45995	1.65581	1.10239	0.722555	0.471601	0.305817	0.19439	0.122972	0.076392	0.047425	0.028832	0.017525	0.010421	0.006168	0.003582	0.00207	0.001184	0.000667	0.000373	0.000206	0.000115	6.4e-05	3.7e-05	2.2e-05	1.5e-05	1.1e-05
1000	891.966	788.861	688.015	620.408	523.485	441.913	368.538	298.46	236.328	185.465	147.361	111.989	84.624	62.7438	46.5836	33.7174	24.2588	17.2775	12.0858	8.36274	5.70004	3.88226	2.58963	1.71591	1.11454	0.721169	0.459364	0.290283	0.180778	0.111176	0.067552	0.040457	0.024087	0.014071	0.00816	0.004623	0.002608	0.001438	0.00079	0.000423	0.000223	0.000114	5.6e-05	2.7e-05	1.1e-05	3e-06	0	0	0
1000	870.36	757.005	655.429	591.495	503.985	431.817	368.73	294.486	233.167	183.569	148.88	114.332	87.8649	66.5715	49.5566	36.3571	26.5309	19.5023	13.8326	9.77559	6.78721	4.72012	3.22447	2.19118	1.47196	0.972825	0.637765	0.412582	0.266879	0.169513	0.10692	0.066115	0.040757	0.024771	0.01497	0.008925	0.005249	0.003051	0.001752	0.001007	0.00057	0.000325	0.000183	0.000107	6.4e-05	4.2e-05	3e-05	2.4e-05	2e-05
1000	870.36	749.226	651.843	583.392	498.582	425.796	364.937	290.402	228.366	180.285	145.263	111.832	85.5673	65.0648	48.1648	35.2352	25.7043	18.8328	13.3661	9.40842	6.54191	4.5245	3.08917	2.09377	1.40523	0.927103	0.606088	0.39156	0.252313	0.160191	0.100683	0.062232	0.038209	0.02318	0.013951	0.008303	0.004865	0.002816	0.001609	0.000917	0.000514	0.000287	0.000158	8.7e-05	4.9e-05	2.8e-05	1.8e-05	1.2e-05	9e-06
1000	862.422	751.367	644.923	579.645	492.252	418.765	357.519	282.947	224.846	174.44	141.201	107.833	82.2963	62.0592	45.8168	33.7116	24.1739	17.7513	12.4793	8.78767	6.03502	4.16509	2.84265	1.89954	1.27244	0.82957	0.543692	0.345753	0.222019	0.139767	0.087029	0.053398	0.032291	0.019605	0.01158	0.006851	0.003937	0.002268	0.001277	0.000715	0.000397	0.000217	0.000118	6.4e-05	3.5e-05	2e-05	1.3e-05	9e-06	7e-06
1000	879.932	762.363	657.916	589.666	499.347	419.388	357.218	287.047	226.785	175.8	141.666	108.197	81.5111	61.2279	45.5083	33.3392	23.7396	17.3077	12.1778	8.49865	5.80022	3.9924	2.71592	1.7964	1.19093	0.774262	0.504901	0.318132	0.201776	0.126369	0.077885	0.047196	0.028183	0.017013	0.009923	0.005748	0.003252	0.00185	0.001026	0.000554	0.000297	0.000155	7.8e-05	3.6e-05	1.5e-05	4e-06	0	0	0
1000	899.944	799.968	698.963	620.585	519.896	432.091	360.147	289.875	229.089	177.171	139.289	104.917	78.1489	57.4261	42.0666	30.2353	21.2355	14.962	10.3142	7.05561	4.70535	3.14633	2.0696	1.33741	0.852675	0.537775	0.337927	0.206473	0.125344	0.07488	0.044477	0.025775	0.014719	0.008345	0.004643	0.002535	0.001346	0.000714	0.000368	0.000183	8.6e-05	3.7e-05	1.3e-05	1e-06	0	0	0	0	0
1000	909.383	808.509	714.525	640.963	537.691	446.568	373.606	304.823	239.885	186.671	147.781	111.987	83.2856	61.4494	45.5746	32.6835	23.0351	16.2756	11.3336	7.74157	5.17769	3.48915	2.30154	1.49235	0.950645	0.606425	0.381196	0.23359	0.141896	0.085468	0.051021	0.029473	0.016949	0.009646	0.005412	0.002938	0.001577	0.000846	0.000442	0.000224	0.00011	5.5e-05	2.7e-05	1.2e-05	5e-06	2e-06	1e-06	0	0
1000	925.996	828.513	734.947	654.677	553.034	456.705	375.234	303.308	237.622	183.478	141.319	106.098	78.0212	56.5989	40.8359	28.8325	20.0259	13.7213	9.30559	6.20988	4.07839	2.64617	1.69388	1.06869	0.66258	0.40645	0.245602	0.146249	0.085447	0.049334	0.028039	0.015715	0.008643	0.004672	0.002487	0.001307	0.000677	0.000343	0.000172	8.6e-05	4.4e-05	2.3e-05	1.3e-05	9e-06	7e-06	6e-06	5e-06	5e-06	5e-06
1000	928.842	830.62	743.296	667.299	563.365	463.662	383.968	312.797	244.171	188.646	146.427	110.283	80.7573	58.8634	42.7743	30.1692	20.9061	14.4038	9.81521	6.53477	4.29398	2.79734	1.79438	1.13026	0.702008	0.431705	0.261012	0.155201	0.090725	0.052474	0.02981	0.016666	0.009142	0.00494	0.002618	0.001368	0.000701	0.000348	0.000168	7.9e-05	3.5e-05	1.3e-05	3e-06	0	0	0	0	0	0
1000	937.144	844.451	754.386	673.43	569.467	465.297	376.389	301.512	233.295	176.324	131.903	97.0293	69.6944	49.1244	34.2605	23.4661	15.7539	10.3752	6.75764	4.33008	2.7226	1.67731	1.02013	0.611329	0.360063	0.207811	0.117905	0.065928	0.036326	0.019647	0.010384	0.005396	0.002767	0.001396	0.000684	0.000324	0.000149	6.6e-05	2.5e-05	6e-06	0	0	0	0	0	0	0	0	0
1000	934.525	846.373	757.957	676.818	571.503	468.956	380.157	304.593	235.796	178.657	133.843	98.4888	70.8448	50.014	34.9275	23.9336	16.0909	10.6123	6.92235	4.43764	2.79339	1.72331	1.04967	0.629456	0.371032	0.214365	0.121784	0.068176	0.03758	0.020334	0.010756	0.005597	0.00287	0.001447	0.000707	0.000334	0.000153	6.6e-05	2.4e-05	4e-06	0	0	0	0	0	0	0	0	0
1000	931.906	840.437	746.341	659.15	555.195	454.033	365.015	289.16	223.33	168.595	125.387	91.5631	65.647	46.1245	31.9852	21.8041	14.5993	9.58273	6.20691	3.95985	2.4829	1.52652	0.923643	0.551103	0.323768	0.186719	0.105584	0.058839	0.032323	0.017476	0.009242	0.004794	0.002447	0.001232	0.000604	0.000285	0.000128	5.4e-05	1.8e-05	1e-06	0	0	0	0	0	0	0	0	0
1000	930.621	836.263	744.174	660.495	554.413	451.612	363.625	289.215	222.528	167.583	124.741	91.1714	65.1771	45.7237	31.7171	21.5967	14.4261	9.44699	6.11745	3.89588	2.43568	1.49146	0.901329	0.536498	0.31402	0.180094	0.101469	0.056335	0.030829	0.016565	0.008696	0.00449	0.002288	0.001151	0.000564	0.00027	0.000128	6.1e-05	2.9e-05	1.4e-05	7e-06	4e-06	3e-06	2e-06	2e-06	2e-06	2e-06	2e-06	2e-06
1000	938.715	849.584	755.751	667.869	561.051	453.512	357.006	278.108	210.287	153.954	109.517	76.8194	52.8932	35.5159	23.2177	14.9073	9.43269	5.85821	3.55556	2.11197	1.23617	0.713182	0.403925	0.223523	0.121502	0.065176	0.034497	0.017864	0.009035	0.004502	0.002225	0.001083	0.000514	0.00024	0.000114	5.6e-05	2.9e-05	1.7e-05	1.1e-05	9e-06	8e-06	8e-06	8e-06	8e-06	8e-06	8e-06	8e-06	8e-06	8e-06
1000	926.458	829.797	730.729	643.553	539.259	438.49	349.948	275.994	212.222	159.417	117.976	85.7379	61.2066	42.7787	29.5385	20.0449	13.366	8.72537	5.62488	3.57276	2.23167	1.36526	0.82178	0.488048	0.28566	0.164113	0.092329	0.051197	0.028006	0.015103	0.007956	0.004106	0.002085	0.001047	0.000513	0.000241	0.000108	4.5e-05	1.5e-05	1e-06	0	0	0	0	0	0	0	0	0
1000	916.559	811.889	715.306	631.168	525.057	425.986	341.295	269.616	206.672	155.968	116.051	84.5256	60.4235	42.5173	29.5562	20.154	13.522	8.90111	5.79472	3.71173	2.3432	1.45067	0.885846	0.532582	0.316418	0.184812	0.106005	0.059819	0.03337	0.018365	0.009909	0.00525	0.002736	0.00141	0.000713	0.000352	0.000169	7.8e-05	3.4e-05	1.3e-05	3e-06	0	0	0	0	0	0	0	0
1000	904.39	800.898	703.953	619.356	514.601	421.374	337.811	266.385	205.065	156.088	116.549	85.2077	61.3455	43.448	30.4	20.8934	14.1562	9.40141	6.18039	3.99729	2.55539	1.60305	0.992203	0.604122	0.364304	0.216208	0.126304	0.072587	0.041197	0.023085	0.012747	0.006929	0.003702	0.001958	0.001024	0.000532	0.000274	0.000142	7.6e-05	4.4e-05	2.8e-05	2.1e-05	1.7e-05	1.5e-05	1.5e-05	1.4e-05	1.4e-05	1.4e-05	1.4e-05
1000	894.829	779.267	679.595	602.796	503.618	413.393	329.742	259.929	200.717	154.223	115.753	84.9971	61.3954	43.7344	30.8401	21.4162	14.6545	9.80438	6.50019	4.24792	2.75477	1.75213	1.09934	0.676707	0.414183	0.250045	0.149071	0.08716	0.0503	0.028656	0.016185	0.009011	0.004918	0.002642	0.001398	0.000732	0.000374	0.000185	8.7e-05	3.7e-05	1.2e-05	0	0	0	0	0	0	0	0
1000	870.728	753.423	652.94	573.017	477.506	394.945	312.423	243.103	187.336	144.207	108.211	79.543	57.4127	40.7025	28.7174	20.025	13.7559	9.22945	6.13209	4.00906	2.61339	1.67611	1.05968	0.656096	0.403692	0.24517	0.147891	0.087689	0.051146	0.029385	0.016781	0.009479	0.005278	0.002891	0.001554	0.000828	0.000436	0.000226	0.000113	5.5e-05	2.5e-05	1e-05	2e-06	0	0	0	0	0	0
1000	868.089	764.759	663.184	592.657	485.36	400.546	316.51	250.45	192.275	147.84	110.425	80.8833	58.3734	41.4751	29.299	20.2531	13.866	9.23444	6.14285	4.00148	2.60109	1.64748	1.03517	0.636295	0.390552	0.235518	0.140448	0.082087	0.04743	0.027091	0.015312	0.008538	0.00466	0.002516	0.001337	0.000706	0.000364	0.000184	9e-05	4.3e-05	1.9e-05	7e-06	2e-06	0	0	0	0	0	0
1000	844.345	741.569	634.033	567.897	463.621	386.604	301.002	236.477	181.05	140.328	104.776	76.914	55.4007	39.2742	27.8333	19.3593	13.3442	8.90114	5.94394	3.87671	2.54632	1.62668	1.03331	0.637384	0.394662	0.239815	0.145464	0.086169	0.050423	0.029025	0.016657	0.00946	0.005283	0.002908	0.001571	0.000848	0.000453	0.000241	0.000126	6.7e-05	3.6e-05	2.1e-05	1.3e-05	9e-06	7e-06	6e-06	6e-06	6e-06	6e-06
1000	823.787	724.06	625.029	567.027	461.925	395.678	316.715	248.106	192.223	152.423	117.656	87.5079	65.3978	47.1509	34.221	24.3535	17.515	12.0261	8.29809	5.58806	3.77426	2.50339	1.65601	1.07035	0.681721	0.432546	0.270512	0.169047	0.103075	0.062615	0.036931	0.022056	0.012812	0.007486	0.004224	0.002387	0.001305	0.000722	0.000386	0.000203	0.000101	4.7e-05	1.8e-05	3e-06	0	0	0	0	0
1000	809.69	696.064	601.458	543.591	444.058	378.149	301.585	231.713	178.376	141.153	108.944	80.6624	59.9347	42.7784	30.739	21.8481	15.6713	10.7272	7.34222	4.91186	3.2871	2.1755	1.43469	0.923529	0.58355	0.367619	0.228301	0.142182	0.086498	0.052207	0.030566	0.01811	0.010474	0.006099	0.003439	0.001931	0.001053	0.000583	0.000316	0.000171	9e-05	4.7e-05	2.5e-05	1.4e-05	8e-06	5e-06	3e-06	3e-06	2e-06
1000	824.329	696.359	617.293	566.531	454.595	382.728	311.829	242.718	184.012	148.586	115.124	84.1508	62.3262	45.7191	32.7483	23.1638	16.7859	11.4905	7.80799	5.28091	3.58899	2.34701	1.55327	1.00453	0.635927	0.399708	0.252575	0.15641	0.094699	0.057442	0.033868	0.020043	0.011656	0.006806	0.003787	0.002144	0.001169	0.000649	0.000344	0.000184	9.1e-05	4.5e-05	2e-05	7e-06	0	0	0	0	0
1000	843.848	714.915	635.262	584.349	473.155	396.231	325.563	256.985	195.423	157.614	122.868	90.4008	66.91	49.5811	35.7574	25.3352	18.3642	12.6891	8.64841	5.87619	4.02003	2.64097	1.7488	1.13774	0.725864	0.457549	0.290727	0.180829	0.10993	0.066891	0.039828	0.023636	0.013815	0.00809	0.00453	0.002569	0.001412	0.000783	0.000414	0.000219	0.000106	4.9e-05	1.8e-05	2e-06	0	0	0	0	0
1000	840.902	718.653	650.279	606.211	497.31	414.743	341.668	272.915	212.837	171.782	135.445	100.911	75.2722	55.8275	41.241	29.7279	21.5251	15.0375	10.4465	7.16357	4.92608	3.32557	2.21669	1.44961	0.939345	0.607698	0.386136	0.24452	0.151692	0.093093	0.055893	0.034158	0.02028	0.011892	0.006855	0.003956	0.002209	0.001246	0.000694	0.000369	0.000192	9.9e-05	4.8e-05	1.9e-05	6e-06	0	0	0	0
1000	840.902	718.653	650.279	606.211	497.31	414.743	341.668	272.915	212.837	171.782	135.445	100.911	75.2722	55.8275	41.241	29.7279	21.5251	15.0375	10.4465	7.16357	4.92608	3.32557	2.21669	1.44961	0.939345	0.607698	0.386136	0.24452	0.151692	0.093093	0.055893	0.034158	0.02028	0.011892	0.006855	0.003956	0.002209	0.001246	0.000694	0.000369	0.000192	9.9e-05	4.8e-05	1.9e-05	6e-06	0	0	0	0
1000	870.564	746.336	672.095	630.3	522.973	429.246	356.24	292.525	227.694	180.705	143.347	108.109	79.9525	59.5158	44.3965	31.8493	22.7888	16.0037	11.1805	7.64228	5.23383	3.52238	2.33816	1.52401	0.986642	0.636767	0.402705	0.252129	0.15527	0.095309	0.056918	0.034323	0.020258	0.011766	0.006657	0.00383	0.002143	0.001178	0.000643	0.000344	0.000179	9.2e-05	4.7e-05	2.1e-05	9e-06	2e-06	0	0	0
1000	858.798	728.41	657.296	619.029	513.625	423.713	350.773	284.981	222.237	178.906	142.016	106.533	79.2137	59.325	44.1266	31.8084	23.0396	16.2167	11.2967	7.7727	5.38373	3.63928	2.426	1.59224	1.0389	0.67363	0.429584	0.271919	0.169039	0.104133	0.062705	0.038359	0.02287	0.013378	0.007669	0.004465	0.002509	0.001403	0.000782	0.000422	0.000219	0.000116	6.1e-05	2.8e-05	1.2e-05	4e-06	0	0	0
1000	876.769	741.784	665.404	626.763	523.317	423.99	352.248	290.63	225.681	178.073	141.81	106.982	78.5799	58.6649	43.8571	31.366	22.3538	15.77	10.9853	7.49034	5.13923	3.46405	2.2864	1.48751	0.966488	0.623255	0.392658	0.245091	0.151267	0.09262	0.055108	0.033156	0.019654	0.011327	0.006351	0.003675	0.002074	0.001126	0.000615	0.00034	0.000182	9.9e-05	5.9e-05	3.5e-05	2.3e-05	1.7e-05	1.5e-05	1.3e-05	1.3e-05
1000	889.301	759.476	673.27	628.148	531.934	431.697	354.226	292.447	230.074	179.333	141.168	107.308	79.2156	58.2201	43.309	31.179	22.0511	15.3715	10.706	7.31288	4.94626	3.3092	2.17896	1.41156	0.904159	0.57975	0.363143	0.224215	0.136378	0.082922	0.049074	0.028931	0.016892	0.00966	0.005364	0.002995	0.001681	0.000906	0.000477	0.000251	0.000135	7.2e-05	3.9e-05	2.2e-05	1.4e-05	1e-05	8e-06	7e-06	7e-06
1000	880.445	736.515	648.911	608.358	523.632	422.268	341.585	278.1	221.415	173.209	135.957	103.066	76.1339	55.6684	41.2477	30.0427	21.3021	14.7968	10.227	7.04033	4.7762	3.21065	2.11391	1.37164	0.878929	0.565015	0.357323	0.22167	0.135335	0.081899	0.049081	0.029114	0.017164	0.009848	0.005543	0.003087	0.001747	0.000971	0.000522	0.000275	0.00015	8.5e-05	4.9e-05	3e-05	2.1e-05	1.7e-05	1.4e-05	1.3e-05	1.3e-05
1000	902.735	767.024	673.659	630.698	548.065	441.168	356.003	295.4	237.723	183.91	142.995	109.738	81.7629	59.5614	44.0311	32.1617	22.7535	15.7116	10.8948	7.54132	5.09231	3.38049	2.21977	1.44732	0.924815	0.588588	0.369781	0.22818	0.137987	0.083087	0.049652	0.029072	0.016813	0.009542	0.005341	0.002931	0.00163	0.000889	0.000464	0.000235	0.000127	7.2e-05	3.9e-05	2.2e-05	1.5e-05	1.2e-05	1e-05	9e-06	9e-06
1000	912.461	787.079	695.285	648.984	570.07	459.95	363.413	298.968	246.262	191.744	143.601	107.257	80.8877	59.5334	42.7986	30.2807	21.2087	14.5738	9.89313	6.68465	4.44489	2.88565	1.83266	1.16481	0.737104	0.45848	0.275646	0.16295	0.096466	0.05728	0.033252	0.018419	0.01	0.005531	0.003122	0.001659	0.000823	0.000408	0.00022	0.000116	5.3e-05	2.3e-05	1.2e-05	6e-06	3e-06	1e-06	1e-06	1e-06	1e-06
1000	922.188	803.172	711.582	663.604	586.252	477.233	379.728	313.81	259.311	202.986	152.851	114.922	87.1476	64.4836	46.5365	33.0758	23.3168	16.1296	11.0089	7.46525	4.98881	3.25839	2.08515	1.33286	0.847166	0.529192	0.320313	0.191009	0.113865	0.067888	0.039539	0.02211	0.012144	0.006772	0.00383	0.002053	0.001039	0.000529	0.000292	0.00016	8.2e-05	4.4e-05	2.9e-05	2.2e-05	1.8e-05	1.6e-05	1.5e-05	1.5e-05	1.5e-05
1000	918.946	800.51	712.421	662.575	581.597	472.788	378.37	312.554	256.746	200.175	151.08	113.815	86.0294	63.4035	45.7055	32.5152	22.8767	15.7927	10.7617	7.28893	4.85838	3.16759	2.02604	1.29315	0.819494	0.509938	0.308381	0.183784	0.109385	0.064884	0.037627	0.020994	0.011533	0.006414	0.003588	0.001901	0.000953	0.00048	0.000254	0.000129	5.7e-05	2.3e-05	9e-06	2e-06	0	0	0	0	0
1000	898.682	771.745	688.08	643.202	563.994	460.351	374.379	308.875	252.793	199.378	155.73	119.682	90.4028	67.029	49.7475	36.7152	26.3278	18.4673	12.8709	9.00945	6.18866	4.17058	2.76443	1.82074	1.18753	0.765513	0.48786	0.305373	0.188645	0.114959	0.069872	0.041813	0.024628	0.014224	0.008112	0.004583	0.002573	0.00143	0.000764	0.000398	0.000209	0.000113	5.8e-05	2.8e-05	1.4e-05	8e-06	5e-06	3e-06	2e-06
1000	896.806	767.588	682.527	636.955	550.728	449.866	368.416	303.685	243.933	191.796	150.925	115.632	86.5721	63.9749	47.6275	34.8507	24.9051	17.4684	12.2026	8.46838	5.78091	3.9015	2.58991	1.69954	1.10006	0.710472	0.451458	0.282261	0.173861	0.106222	0.064177	0.038273	0.022608	0.013067	0.007441	0.004181	0.002359	0.001302	0.000697	0.000363	0.000191	0.0001	4.9e-05	2.3e-05	1e-05	4e-06	1e-06	0	0
1000	914.005	794.284	708.324	655.264	564.751	457.772	370.18	305.119	244.963	189.479	144.208	108.76	80.9677	59.0665	42.6553	30.3053	21.1585	14.4951	9.87386	6.65141	4.4014	2.8567	1.83001	1.16148	0.729123	0.45174	0.273315	0.162769	0.096232	0.056742	0.032654	0.018287	0.010094	0.005599	0.003069	0.001622	0.000834	0.000429	0.000221	0.00011	5.3e-05	2.5e-05	1.2e-05	5e-06	2e-06	1e-06	0	0	0
1000	901.464	781.229	699.211	646.93	555.259	453.341	367.276	300.78	241.565	188.951	144.733	108.918	81.1633	59.6135	43.4193	30.9952	21.7505	14.9936	10.2879	6.97424	4.65975	3.05751	1.97504	1.26256	0.801087	0.502988	0.308464	0.186245	0.111309	0.066364	0.038859	0.022288	0.012524	0.007012	0.003893	0.00212	0.001126	0.000585	0.0003	0.000151	7.3e-05	3.2e-05	1.1e-05	2e-06	0	0	0	0	0
1000	917.887	811.122	728.189	671.137	575.938	469.386	382.032	315.976	252.821	194.207	147.644	111.796	83.2338	60.18	43.1864	30.6429	21.3598	14.5193	9.81585	6.58482	4.32988	2.78002	1.76516	1.1171	0.694994	0.423493	0.252834	0.150219	0.088167	0.050963	0.028738	0.015977	0.008786	0.004783	0.002552	0.001322	0.000673	0.000337	0.000165	7.5e-05	3e-05	9e-06	0	0	0	0	0	0	0
1000	917.887	811.122	728.189	671.137	575.938	469.386	382.032	315.976	252.821	194.207	147.644	111.796	83.2338	60.18	43.1864	30.6429	21.3598	14.5193	9.81585	6.58482	4.32988	2.78002	1.76516	1.1171	0.694994	0.423493	0.252834	0.150219	0.088167	0.050963	0.028738	0.015977	0.008786	0.004783	0.002552	0.001322	0.000673	0.000337	0.000165	7.5e-05	3e-05	9e-06	0	0	0	0	0	0	0
1000	907.041	794.945	718.65	669.721	572.323	468.087	384.413	320.214	256.677	200.53	154.658	117.756	88.1947	65.0821	47.608	34.1079	24.0694	16.7014	11.546	7.85015	5.26205	3.46271	2.2563	1.45055	0.924246	0.581162	0.357767	0.217121	0.130814	0.078404	0.045791	0.026316	0.014901	0.008429	0.004669	0.002543	0.00135	0.00071	0.000368	0.000186	9.1e-05	4.1e-05	1.7e-05	5e-06	0	0	0	0	0
1000	917.37	809.695	733.083	683.974	583.465	477.607	395.188	332.024	263.491	205.295	159.132	121.937	90.5787	66.8821	48.9163	34.9957	24.5899	17.0926	11.7924	7.97215	5.32744	3.49473	2.27533	1.45315	0.922876	0.575346	0.353564	0.212616	0.127938	0.075936	0.043941	0.024946	0.014154	0.007936	0.004315	0.002337	0.001241	0.000653	0.000339	0.000181	9.4e-05	5.2e-05	3.1e-05	2.2e-05	1.6e-05	1.4e-05	1.3e-05	1.3e-05	1.3e-05
1000	898.434	785.522	712.632	662.416	556.521	457.294	378.076	312.826	246.5	194.28	150.288	113.662	84.4046	62.6917	45.7324	32.6273	23.0235	16.0078	11.0316	7.47942	5.02859	3.30748	2.15829	1.38314	0.884852	0.555599	0.34354	0.208286	0.126442	0.075469	0.044216	0.025611	0.01465	0.00823	0.004574	0.002538	0.001353	0.000715	0.000373	0.000194	9.4e-05	4.5e-05	2e-05	7e-06	1e-06	0	0	0	0
1000	892.792	777.577	703.233	647.214	532.033	440.056	369.168	301.389	230.481	184.036	144.204	107.336	78.7715	59.5564	43.1864	30.3506	21.7109	15.2892	10.354	7.01486	4.82006	3.15848	2.04871	1.33941	0.864395	0.53465	0.337282	0.209826	0.126556	0.075404	0.045767	0.026732	0.015308	0.008866	0.005045	0.002775	0.001536	0.000856	0.000452	0.000241	0.00013	7.1e-05	3.8e-05	2.3e-05	1.4e-05	1e-05	8e-06	8e-06	7e-06
1000	879.391	761.5	688.022	631.015	512.452	424.417	354.501	286.412	217.575	174.141	135.406	99.8833	73.2358	55.1585	39.6292	27.7459	19.848	13.8474	9.31969	6.30533	4.31405	2.8002	1.81409	1.18139	0.756154	0.46517	0.293317	0.181041	0.10839	0.064466	0.038915	0.022532	0.012855	0.007425	0.004176	0.002284	0.001257	0.000693	0.000359	0.000189	9.8e-05	5e-05	2.4e-05	1.2e-05	5e-06	2e-06	0	0	0
1000	869.742	746.183	669.978	618.077	498.64	411.082	340.599	275.298	207.249	165.798	128.518	94.5844	68.7171	51.6955	37.0571	25.8339	18.4084	12.8134	8.5888	5.77414	3.95379	2.55576	1.64946	1.06793	0.684375	0.417894	0.26319	0.161887	0.096788	0.057068	0.034469	0.019901	0.011303	0.006501	0.003651	0.001986	0.001085	0.0006	0.000307	0.00016	8.2e-05	4.1e-05	1.8e-05	8e-06	2e-06	0	0	0	0
1000	880.597	762.993	684.677	630.443	510.176	418.025	338.363	274.483	206.906	163.578	121.865	89.9688	64.2748	47.7399	33.0181	23.1016	15.7853	10.8336	7.05929	4.73626	3.07607	1.96764	1.23193	0.782572	0.479661	0.291115	0.176511	0.104612	0.060912	0.035294	0.020521	0.011336	0.006374	0.003477	0.001911	0.000991	0.000539	0.000268	0.000137	6.3e-05	3e-05	1e-05	1e-06	0	0	0	0	0	0
1000	871.913	746.072	662.676	604.981	483.265	391.454	315.246	254.305	191.253	151.608	115.146	85.0965	61.348	46.4272	33.8009	23.9223	16.9421	12.0748	8.40157	5.75558	4.0348	2.726	1.82053	1.20611	0.820143	0.526846	0.342399	0.219704	0.14116	0.086509	0.054844	0.033834	0.020393	0.012089	0.007328	0.00428	0.002445	0.001415	0.000793	0.000434	0.000233	0.000127	6.1e-05	2.8e-05	9e-06	0	0	0	0
1000	864.228	737.035	643.612	585.274	470.474	383.097	301.571	241.641	183.124	145.125	109.232	80.8442	58.2468	43.487	31.7664	22.6481	16.0191	11.2336	7.85272	5.38673	3.77179	2.53328	1.70208	1.11915	0.755421	0.48782	0.318683	0.202636	0.129178	0.07998	0.050316	0.030973	0.01872	0.011182	0.006633	0.003914	0.002257	0.001308	0.000727	0.000409	0.000223	0.000124	6.6e-05	3.6e-05	1.8e-05	1e-05	5e-06	3e-06	2e-06
1000	851.885	718.516	626.835	571.377	459.57	377.607	306.103	244.305	185.498	148.123	116.188	85.7417	62.8115	47.0077	35.1518	24.9744	18.1924	12.9474	9.11238	6.23878	4.44857	3.07084	2.07192	1.38779	0.941262	0.624205	0.4077	0.27047	0.173805	0.11036	0.069473	0.044727	0.02743	0.016887	0.010241	0.006215	0.003647	0.002169	0.001267	0.000719	0.000402	0.000223	0.000121	6.2e-05	3e-05	1.2e-05	2e-06	0	0
1000	851.885	718.516	626.835	571.377	459.57	377.607	306.103	244.305	185.498	148.123	116.188	85.7417	62.8115	47.0077	35.1518	24.9744	18.1924	12.9474	9.11238	6.23878	4.44857	3.07084	2.07192	1.38779	0.941262	0.624205	0.4077	0.27047	0.173805	0.11036	0.069473	0.044727	0.02743	0.016887	0.010241	0.006215	0.003647	0.002169	0.001267	0.000719	0.000402	0.000223	0.000121	6.2e-05	3e-05	1.2e-05	2e-06	0	0
1000	821.027	690.988	595.569	539.06	431.974	364.53	296.034	236.3	179.346	143.898	113.429	85.2563	63.2798	47.5537	35.7195	25.6815	18.9566	13.7216	9.82581	6.77302	4.85151	3.38862	2.34734	1.59613	1.10056	0.737898	0.490395	0.328075	0.217703	0.142216	0.091182	0.05935	0.037538	0.023815	0.014842	0.009392	0.005679	0.003463	0.002084	0.00126	0.000733	0.000427	0.000243	0.000133	7e-05	3.3e-05	1.3e-05	1e-06	0
1000	856.822	722.961	624.953	563.843	450.859	366.051	300.017	244.088	184.394	143.873	114.273	86.3365	62.7667	46.7069	35.5512	25.4325	18.1553	13.1363	9.5351	6.5104	4.53563	3.19615	2.21487	1.46967	0.995949	0.678583	0.44766	0.290731	0.191242	0.125871	0.079294	0.050249	0.031851	0.020151	0.012215	0.007534	0.004579	0.002752	0.001609	0.000954	0.000553	0.000311	0.000172	9.2e-05	4.7e-05	2e-05	6e-06	0	0
1000	853.839	717.811	618.213	547.212	443.838	366.14	299.914	239.095	182.714	143.698	113.242	85.2398	62.9563	46.9906	35.1566	25.3072	18.3707	13.3106	9.50766	6.56918	4.62386	3.23615	2.22759	1.50731	1.02792	0.691232	0.456738	0.301899	0.199103	0.129663	0.082729	0.053066	0.033556	0.021074	0.013041	0.008117	0.004918	0.002958	0.001763	0.00105	0.000607	0.000347	0.000194	0.000104	5.2e-05	2.3e-05	7e-06	0	0
1000	881.089	747.665	645.842	576.954	471.646	382.316	313.019	254.362	195.145	151.633	119.804	91.2504	66.9497	49.6952	37.532	27.1704	19.4311	14.0265	10.1381	7.01442	4.87679	3.4228	2.37321	1.59091	1.07534	0.729253	0.483693	0.315655	0.207189	0.135713	0.086298	0.05471	0.034638	0.021827	0.013368	0.00823	0.005005	0.003011	0.001779	0.001059	0.000619	0.000357	0.000205	0.000118	6.8e-05	4e-05	2.4e-05	1.5e-05	1.1e-05
1000	895.692	770.309	668.773	602.095	494.966	397.41	320.224	262.94	202.817	156.259	121.349	93.1596	68.2665	50.2586	37.6317	27.4033	19.4058	13.7848	9.94009	6.90707	4.75665	3.28069	2.27713	1.52015	1.01617	0.678412	0.451566	0.291211	0.18835	0.12143	0.077207	0.048142	0.02996	0.018614	0.011288	0.006808	0.004044	0.002403	0.001388	0.000811	0.000458	0.000259	0.000143	8.2e-05	4.6e-05	2.7e-05	1.6e-05	1.1e-05	8e-06
1000	884.103	757.665	658.896	595.784	492.349	404.812	328.366	268.599	208.576	165.06	128.833	98.7374	73.151	54.9653	41.186	30.1328	21.7842	15.7252	11.3033	7.9094	5.58023	3.89022	2.69808	1.82448	1.24931	0.838442	0.561059	0.369088	0.244396	0.158257	0.101907	0.065074	0.041397	0.025924	0.016057	0.009947	0.006033	0.003639	0.002161	0.001296	0.000747	0.000433	0.000244	0.000139	7.6e-05	4.2e-05	2.2e-05	1.1e-05	5e-06
1000	892.688	772.516	665.147	591.788	492.96	409.222	330.515	267.889	209.182	165.278	128.511	98.4223	73.3898	54.8125	40.8352	29.9049	21.7223	15.6132	11.1831	7.84095	5.52584	3.83715	2.65902	1.8044	1.22973	0.823478	0.550584	0.362775	0.238872	0.154828	0.099575	0.063509	0.040181	0.0252	0.01559	0.00963	0.005826	0.003517	0.002085	0.001244	0.000721	0.00042	0.000238	0.000137	7.8e-05	4.6e-05	2.7e-05	1.7e-05	1.1e-05
1000	882.932	756.092	647.833	576.354	481.462	403.081	325.876	262.986	205.34	163.367	127.356	97.5574	72.87	54.6069	40.7116	29.9157	21.8692	15.7813	11.2977	7.93796	5.62525	3.91902	2.722	1.85559	1.27072	0.85248	0.572273	0.379278	0.251067	0.163227	0.105566	0.067702	0.043063	0.027143	0.016931	0.010527	0.006403	0.003889	0.002324	0.001394	0.000812	0.000475	0.000269	0.000153	8.4e-05	4.7e-05	2.4e-05	1.2e-05	5e-06
1000	880.948	755.994	654.171	589.168	498.323	423.896	350.986	284.087	221.604	175.966	138.163	106.273	80.3332	60.2125	44.4811	32.349	23.5265	16.8401	11.9198	8.28194	5.75548	3.92797	2.66684	1.78457	1.19074	0.778101	0.505116	0.32483	0.207464	0.130466	0.081335	0.050274	0.030555	0.018465	0.011027	0.006549	0.003798	0.002204	0.001249	0.000708	0.000393	0.000219	0.000118	6.4e-05	3.4e-05	1.9e-05	1e-05	6e-06	4e-06
1000	887.687	764.677	658.718	589.08	497.832	424.116	351.344	284.683	221.829	175.638	137.353	105.577	79.7542	59.7634	44.0452	31.9674	23.1841	16.5627	11.7013	8.11718	5.62811	3.82883	2.593	1.73022	1.15198	0.750313	0.486004	0.311244	0.198152	0.124076	0.077165	0.047496	0.028761	0.017294	0.010287	0.006081	0.003511	0.002032	0.001147	0.00065	0.00036	0.000204	0.000112	6.4e-05	3.7e-05	2.4e-05	1.6e-05	1.3e-05	1.1e-05
1000	906.405	790.794	688.144	612.135	514.332	428.758	348.969	281.962	219.745	172.211	131.8	99.7864	73.7657	54.4198	39.3149	28.1545	19.874	13.9069	9.56565	6.5021	4.38285	2.91555	1.9165	1.24198	0.801357	0.506847	0.318437	0.19682	0.121375	0.073061	0.043936	0.025808	0.015125	0.008661	0.00498	0.002773	0.001539	0.000833	0.000455	0.00024	0.000127	6.5e-05	3.4e-05	1.8e-05	1e-05	6e-06	4e-06	3e-06	2e-06
1000	898.918	770.913	664.504	588.849	500.796	417.61	338.388	270.305	211.34	164.859	126.607	95.7488	71.049	52.078	37.7243	26.9946	19.122	13.3669	9.22728	6.26846	4.23179	2.82061	1.86077	1.20984	0.781209	0.496429	0.312476	0.194207	0.119784	0.072891	0.043857	0.025978	0.015219	0.008838	0.005078	0.002879	0.001599	0.000878	0.000479	0.000261	0.000139	7.4e-05	3.9e-05	2.2e-05	1.3e-05	8e-06	6e-06	5e-06	4e-06
1000	907.632	785.133	677.301	598.109	510.235	423.687	339.651	267.084	207.846	161.326	122.795	91.0254	66.2633	47.5707	33.909	23.8575	16.545	11.2185	7.50701	4.96169	3.25967	2.11008	1.34184	0.83695	0.516984	0.316796	0.191847	0.114159	0.066502	0.038262	0.021844	0.012376	0.006849	0.003711	0.001973	0.001045	0.000546	0.000277	0.000134	6.2e-05	2.6e-05	9e-06	0	0	0	0	0	0	0
1000	903.783	788.528	682.308	602.752	512.687	426.469	342.156	269.961	210.519	163.419	124.317	92.2359	67.2927	48.3792	34.5388	24.2946	16.8582	11.4396	7.67145	5.07603	3.33789	2.16007	1.37466	0.858802	0.531394	0.325866	0.19733	0.117459	0.0685	0.039505	0.022567	0.012784	0.007071	0.003838	0.002044	0.001084	0.000565	0.000286	0.000138	6.4e-05	2.7e-05	8e-06	0	0	0	0	0	0	0
1000	895.929	782.686	671.291	594.099	502.579	415.208	329.963	259.52	202.001	155.53	117.59	86.4441	62.7332	44.7226	31.7939	22.1482	15.2399	10.2385	6.80981	4.46858	2.9097	1.86473	1.17053	0.72372	0.442006	0.26879	0.160322	0.094015	0.053833	0.030671	0.017291	0.009628	0.005217	0.002766	0.001455	0.000761	0.000394	0.000196	9.6e-05	4.7e-05	2.4e-05	1.2e-05	7e-06	4e-06	3e-06	2e-06	2e-06	2e-06	2e-06
1000	869.911	755.46	640.06	567.611	484.566	406.959	330.997	259.152	203.165	157.157	122.38	92.047	68.4451	49.4961	35.7599	25.5628	18.1294	12.6333	8.614	5.82354	3.88457	2.59194	1.69209	1.09416	0.692177	0.435258	0.270576	0.166835	0.101388	0.060335	0.035514	0.020598	0.011937	0.00677	0.003785	0.002056	0.001109	0.00059	0.000308	0.000154	7.1e-05	3e-05	9e-06	0	0	0	0	0	0
1000	869.911	755.46	640.06	567.611	484.566	406.959	330.997	259.152	203.165	157.157	122.38	92.047	68.4451	49.4961	35.7599	25.5628	18.1294	12.6333	8.614	5.82354	3.88457	2.59194	1.69209	1.09416	0.692177	0.435258	0.270576	0.166835	0.101388	0.060335	0.035514	0.020598	0.011937	0.00677	0.003785	0.002056	0.001109	0.00059	0.000308	0.000154	7.1e-05	3e-05	9e-06	0	0	0	0	0	0
1000	865.575	747.308	628.062	553.198	467.385	387.191	317.659	251.303	201.399	154.513	120.482	90.6378	68.4697	50.5447	37.0906	27.1473	19.34	13.784	9.57507	6.72735	4.6096	3.15004	2.10905	1.40371	0.929024	0.60561	0.393417	0.249547	0.158301	0.09827	0.06118	0.037333	0.022599	0.013451	0.007886	0.004612	0.002648	0.00152	0.000842	0.000466	0.000254	0.000141	7.8e-05	4.3e-05	2.5e-05	1.6e-05	1.1e-05	9e-06	8e-06
1000	854.821	731.287	623.025	557.843	478.298	392.5	322.347	255.082	206.373	159.364	124.712	94.729	71.599	53.3977	39.2294	29.0144	20.7318	14.869	10.4013	7.35675	5.09904	3.49108	2.36048	1.57768	1.05871	0.694785	0.455427	0.291098	0.186247	0.117266	0.07365	0.045641	0.027798	0.016807	0.009956	0.005936	0.003459	0.002012	0.001133	0.000633	0.000353	0.000197	0.000109	5.9e-05	3.2e-05	1.9e-05	1.2e-05	8e-06	6e-06
1000	854.821	731.287	623.025	557.843	478.298	392.5	332.026	263.318	213.591	163.71	130.014	100.449	75.6305	57.3331	41.9955	31.8587	22.6884	16.4865	11.6745	8.3078	5.85919	3.98246	2.78221	1.86069	1.27167	0.834348	0.55526	0.365533	0.2335	0.150581	0.094047	0.060594	0.037096	0.022796	0.013791	0.008309	0.005003	0.002878	0.001698	0.000962	0.00055	0.000302	0.000167	9.3e-05	4.9e-05	2.6e-05	1.3e-05	7e-06	4e-06
1000	879.017	759.135	654.504	580.296	490.549	396.121	325.24	260.671	209.615	160.478	124.059	94.4066	70.7613	52.3331	37.9971	27.9521	19.834	14.0371	9.75107	6.82612	4.69991	3.15197	2.11335	1.39972	0.930738	0.598191	0.383502	0.243697	0.153597	0.095226	0.057923	0.035465	0.021202	0.012502	0.007209	0.004191	0.002406	0.001334	0.000725	0.000394	0.000218	0.000116	6e-05	3.2e-05	1.8e-05	1.1e-05	7e-06	5e-06	5e-06
1000	879.017	759.135	669.022	599.909	503.39	404.755	335.62	273.123	218.611	167.58	130.396	100.128	75.2482	55.5992	40.7476	30.0854	21.444	15.1629	10.6251	7.49546	5.15843	3.46747	2.33656	1.56795	1.042	0.67025	0.432074	0.277556	0.175998	0.108807	0.066798	0.041235	0.024828	0.014619	0.008518	0.005026	0.002888	0.001598	0.000876	0.00049	0.000271	0.000141	7.3e-05	3.9e-05	2.2e-05	1.2e-05	7e-06	5e-06	4e-06
1000	869.339	743.641	649.53	585.09	499.573	399.461	328.779	265.959	215.699	165.61	127.873	98.5145	74.1487	55.2638	40.2081	29.8545	21.3526	15.1461	10.6142	7.47442	5.214	3.5009	2.36489	1.58191	1.06451	0.690591	0.443684	0.286	0.182189	0.114622	0.070122	0.043492	0.02643	0.015775	0.009235	0.005441	0.003203	0.001799	0.000995	0.000553	0.000316	0.000173	9.1e-05	5e-05	3e-05	1.9e-05	1.2e-05	9e-06	8e-06
1000	849.981	722.33	628.461	564.903	473.779	380.073	318.788	260.424	213.911	163.48	128.041	99.3253	76.4769	57.611	42.4489	32.2533	23.4252	17.1111	12.1517	8.82322	6.26564	4.33442	3.01296	2.07056	1.44431	0.959139	0.642743	0.42689	0.285203	0.186038	0.118454	0.076751	0.048785	0.030991	0.018956	0.011799	0.007273	0.004391	0.002604	0.001539	0.000929	0.000535	0.000304	0.000172	0.000102	6e-05	3.4e-05	2.1e-05	1.4e-05
1000	847.151	714.528	628.484	571.227	483.084	384.376	322.661	265.692	219.09	167.587	130.799	102.591	79.2427	60.014	44.1436	33.7012	24.6324	18.0001	12.8442	9.33303	6.69533	4.62791	3.23074	2.22906	1.56554	1.04503	0.699188	0.468345	0.314101	0.206774	0.13148	0.085714	0.05492	0.035111	0.021593	0.013448	0.008396	0.005089	0.00304	0.001797	0.001094	0.000633	0.000357	0.0002	0.000116	6.5e-05	3.3e-05	1.6e-05	8e-06
1000	816.581	672.107	595.086	544.097	470.576	379.425	327.783	264.734	216.2	167.377	132.637	105.986	80.8075	62.801	46.8226	36.4804	26.6047	19.4811	14.3147	10.4577	7.66117	5.29774	3.81852	2.66125	1.88095	1.28248	0.874382	0.605753	0.403041	0.271999	0.177184	0.119487	0.07742	0.049687	0.03196	0.020408	0.013149	0.007991	0.004991	0.003075	0.001911	0.001142	0.000673	0.00041	0.000242	0.000144	8.4e-05	5.2e-05	3.2e-05
1000	792.356	648.389	590.449	549.057	474.104	388.944	335.762	267.113	218.408	171.893	138.293	109.93	85.3308	66.4869	50.1248	38.9656	28.5216	21.2015	15.6423	11.6113	8.46043	5.99991	4.32614	3.03177	2.15904	1.48936	1.03819	0.711979	0.484524	0.327844	0.218835	0.147484	0.096329	0.063454	0.040961	0.02671	0.017071	0.010792	0.006781	0.00422	0.002647	0.00161	0.000985	0.000586	0.000352	0.000207	0.000122	7e-05	3.9e-05
1000	785.434	636.669	576.797	534.025	456.574	368.576	313.62	256.988	216.577	165.581	128.914	102.838	81.9053	63.5985	47.6279	37.018	27.3373	20.5942	15.0376	11.1478	8.16688	5.86907	4.2187	2.98117	2.15691	1.48721	1.03633	0.712659	0.496444	0.339536	0.227378	0.152807	0.101447	0.068445	0.044457	0.029106	0.018733	0.01214	0.007744	0.004888	0.003084	0.001906	0.001188	0.000718	0.00044	0.000263	0.000155	8.9e-05	5e-05
1000	768.269	600.393	549.848	513.944	459.887	365.732	301.841	246.246	208.431	161.081	122.801	99.3643	78.5725	62.2766	46.3123	35.3971	26.2281	19.6715	14.5704	10.6674	7.95303	5.65541	4.07092	2.87074	2.06935	1.44453	0.997618	0.691682	0.476721	0.332023	0.22089	0.148002	0.098209	0.066284	0.043738	0.028412	0.018406	0.011789	0.007646	0.004815	0.003054	0.001897	0.001184	0.000727	0.000447	0.000276	0.000166	0.000101	6.1e-05
1000	798.17	629.529	569.26	533.098	482.541	380.353	304.764	246.899	206.266	164.39	125.832	99.5375	76.7402	59.726	44.4862	33.4031	24.7155	18.0869	13.309	9.62976	7.03196	4.91197	3.43542	2.39927	1.69084	1.17422	0.790104	0.532295	0.356717	0.241985	0.159264	0.103824	0.067089	0.043448	0.028052	0.017742	0.011158	0.006878	0.004271	0.002618	0.00161	0.000972	0.000574	0.000336	0.000198	0.00012	7.2e-05	4.3e-05	2.5e-05
1000	786.957	632.619	574.938	526.331	468.772	378.842	316.331	251.444	205.134	162.094	127.098	102.158	78.1935	60.6387	45.3074	34.6098	25.4478	18.6358	13.7827	10.0396	7.36474	5.15706	3.65729	2.55395	1.79998	1.24736	0.852834	0.584478	0.391701	0.264627	0.174686	0.116269	0.075882	0.049325	0.031794	0.020346	0.013015	0.008097	0.005057	0.003106	0.001928	0.00117	0.000699	0.00041	0.000236	0.000136	7.4e-05	3.8e-05	1.6e-05
1000	808.261	648.053	580.706	531.192	474.528	373.633	298.09	242.378	201.65	158.935	120.441	94.1051	72.444	56.1971	41.4882	30.7094	22.5788	16.5005	12.037	8.60486	6.19308	4.30848	3.00237	2.07788	1.44465	0.991146	0.662441	0.442268	0.294018	0.197183	0.128319	0.082663	0.052817	0.033939	0.021712	0.013543	0.008361	0.005101	0.003146	0.001908	0.001148	0.000673	0.000391	0.000226	0.000128	7.3e-05	3.9e-05	2e-05	9e-06
1000	815.931	649.553	576.151	536.468	479.424	377.707	299.418	242.442	204.045	160.996	122.142	94.7766	73.3132	57.0382	42.0778	31.1995	22.8555	16.8124	12.2423	8.77198	6.31053	4.39182	3.06786	2.11794	1.48076	1.01473	0.679895	0.452951	0.301317	0.202885	0.132148	0.085282	0.054307	0.03505	0.022439	0.014046	0.008665	0.005283	0.003274	0.001989	0.001203	0.000706	0.000413	0.00024	0.000139	8.1e-05	4.5e-05	2.5e-05	1.3e-05
1000	823.294	651.496	571.806	540.789	484.788	382.131	300.431	242.594	206.228	163.222	123.945	95.3735	74.1775	57.8596	42.721	31.6788	23.138	17.1243	12.4486	8.9481	6.42392	4.47953	3.13266	2.15956	1.51734	1.03855	0.69819	0.463398	0.308955	0.208557	0.136155	0.087969	0.055789	0.036176	0.02316	0.014564	0.008957	0.005458	0.003386	0.002058	0.001246	0.000723	0.00042	0.000239	0.000135	7.3e-05	3.6e-05	1.5e-05	3e-06
1000	806.932	637.406	565.993	532.018	467.67	372.97	297.19	237.758	199.321	156.521	120.365	92.9028	72.0501	55.3961	41.1693	30.7054	22.3071	16.4373	11.9092	8.63427	6.16711	4.31001	2.9976	2.07448	1.45474	0.991803	0.670537	0.444813	0.297564	0.198631	0.130468	0.084398	0.05386	0.034759	0.02212	0.01403	0.008648	0.005316	0.003262	0.002003	0.001218	0.000722	0.000427	0.000248	0.000148	8.8e-05	5.3e-05	3.2e-05	2e-05
1000	844.3	685.788	609.056	564.253	487.864	389.835	311.78	249.989	203.547	159.938	123.296	93.848	70.8253	52.9936	39.1409	28.8332	20.7211	14.7744	10.4425	7.39077	5.15547	3.52413	2.38067	1.60425	1.0837	0.718764	0.4699	0.301788	0.193613	0.123899	0.078734	0.049082	0.030013	0.018271	0.011067	0.006694	0.003969	0.002319	0.001329	0.000756	0.000429	0.000242	0.000133	6.9e-05	3.4e-05	1.6e-05	7e-06	1e-06	0
1000	829.883	672.713	603.404	554.965	470.185	380.845	307.889	243.472	195.859	154.372	119.639	90.6982	68.4796	50.9205	37.6683	27.7271	19.9037	14.1676	10.028	7.09421	4.92448	3.37907	2.28266	1.5386	1.03461	0.687582	0.450404	0.289987	0.185757	0.118524	0.075556	0.047143	0.028999	0.017655	0.010703	0.006459	0.003869	0.002283	0.001318	0.00076	0.000441	0.000259	0.000152	9e-05	5.6e-05	3.7e-05	2.8e-05	2.2e-05	1.9e-05
1000	846.895	688.43	610.335	559.809	478.663	378.438	293.366	233.681	191.722	149.177	111.181	82.2073	61.7037	46.176	33.7062	23.9156	16.7875	11.8944	8.35619	5.78522	3.91151	2.61343	1.74242	1.16236	0.76498	0.493488	0.313696	0.197423	0.124508	0.078044	0.048185	0.028996	0.017231	0.010244	0.006122	0.003603	0.002051	0.001146	0.000642	0.000365	0.000204	0.00011	5.8e-05	3.1e-05	1.7e-05	9e-06	5e-06	3e-06	2e-06
1000	854.55	704.008	622.163	561.137	474.861	374.518	297.654	238.17	190.889	146.116	110.001	82.9342	61.9212	45.5844	32.9097	23.7351	16.8118	11.7961	8.1871	5.66808	3.87543	2.59176	1.72011	1.13847	0.751635	0.485674	0.309478	0.19532	0.122852	0.076647	0.047213	0.028715	0.017192	0.010218	0.006029	0.003545	0.002045	0.001159	0.000648	0.00036	0.000198	0.000107	5.6e-05	2.7e-05	1.2e-05	4e-06	0	0	0
1000	859.242	713.556	634.351	575.294	491.801	394.694	320.31	253.361	197.893	153.825	119.637	90.4321	65.5283	47.4529	34.4819	24.9523	17.5234	12.1287	8.31149	5.62091	3.77418	2.51754	1.66518	1.07405	0.683513	0.432934	0.273926	0.170932	0.104777	0.063399	0.037925	0.022563	0.013322	0.007803	0.004467	0.002517	0.001407	0.000785	0.000432	0.000231	0.00012	6e-05	2.8e-05	1.1e-05	3e-06	0	0	0	0
1000	861.849	721.178	635.154	568.623	482.733	389.883	317.041	248.784	192.959	149.084	115.496	86.7753	62.8637	45.3915	32.7015	23.4402	16.3806	11.3253	7.71545	5.18233	3.45244	2.28878	1.50301	0.964147	0.61083	0.383943	0.240613	0.148804	0.090782	0.05457	0.032386	0.019077	0.011163	0.006479	0.00368	0.00206	0.001139	0.000628	0.00034	0.000181	9.3e-05	4.5e-05	2e-05	7e-06	1e-06	0	0	0	0
1000	861.849	721.178	635.154	568.623	472.5	380.6	311.701	244.449	187.079	143.618	111.395	82.5704	59.5169	42.949	30.8898	21.8178	15.1011	10.4212	7.05683	4.70367	3.10286	2.04793	1.32933	0.844579	0.531419	0.332452	0.205958	0.125592	0.076034	0.045272	0.026604	0.015474	0.008972	0.00512	0.002865	0.00158	0.000861	0.000462	0.00024	0.00012	5.4e-05	2e-05	2e-06	0	0	0	0	0	0
1000	866.696	726.114	640.341	580.266	484.34	388.724	313.427	247.531	191.57	147.21	112.946	83.3771	60.2683	43.2148	31.0455	21.9173	15.1462	10.3027	6.92714	4.61883	3.04291	1.98855	1.27347	0.803809	0.501691	0.311869	0.191227	0.11562	0.068852	0.040433	0.02355	0.013602	0.007782	0.004357	0.002404	0.001311	0.000715	0.000385	0.000204	0.000106	5.5e-05	2.9e-05	1.6e-05	9e-06	5e-06	4e-06	3e-06	2e-06	2e-06
1000	881.508	745.025	657.914	598.309	493.727	395.749	322.578	257.967	196.957	151.064	116.383	85.7063	61.6659	44.4894	32.0151	22.3171	15.3902	10.4866	7.05418	4.6684	3.07123	1.99459	1.2715	0.799718	0.498236	0.308214	0.187236	0.112508	0.066616	0.039033	0.022499	0.012928	0.007315	0.004058	0.002217	0.001207	0.00065	0.000344	0.000179	9.2e-05	4.7e-05	2.4e-05	1.2e-05	6e-06	4e-06	2e-06	2e-06	1e-06	1e-06
1000	854.353	714.468	633.693	570.505	466.398	379.333	308.166	239.905	183.089	142.596	109.294	79.7103	57.8258	41.6959	29.708	20.8092	14.5216	9.87811	6.61708	4.40047	2.91124	1.89819	1.21762	0.770648	0.481644	0.299099	0.183333	0.111527	0.066601	0.03922	0.022821	0.013275	0.007591	0.004275	0.002373	0.001301	0.000704	0.000379	0.0002	0.000102	5e-05	2.3e-05	1e-05	3e-06	0	0	0	0	0
1000	817.941	681.014	608.571	544.679	450.613	378.494	313.617	237.656	182.562	145.707	114.602	84.922	63.381	46.3827	33.1388	23.7497	17.1646	12.0817	8.25452	5.63102	3.79503	2.54758	1.69358	1.11676	0.718214	0.457243	0.288937	0.182243	0.11371	0.069669	0.042137	0.025192	0.014973	0.008815	0.005178	0.002969	0.00168	0.000945	0.000533	0.000299	0.000168	9.5e-05	5.5e-05	3.4e-05	2.4e-05	1.8e-05	1.5e-05	1.3e-05	1.2e-05
1000	851.885	712.139	632.363	574.478	474.324	390.185	326.221	256.145	195.627	154.128	122.451	90.748	66.7023	49.3309	35.9325	25.4799	18.1803	12.8529	8.79064	5.95793	4.03269	2.71438	1.78478	1.16557	0.749741	0.477599	0.300458	0.188257	0.116526	0.070752	0.042448	0.025282	0.014974	0.00869	0.005008	0.002835	0.001581	0.000867	0.000473	0.00025	0.000125	5.8e-05	2.3e-05	4e-06	0	0	0	0	0
1000	816.337	668.765	590.503	540.702	447.031	372.313	312.708	243.763	190.349	149.997	119.682	90.1446	68.8419	51.3248	37.995	27.9826	20.285	14.5371	10.3118	7.38653	5.10134	3.53809	2.42293	1.64642	1.09801	0.737317	0.490866	0.318775	0.206127	0.131771	0.084393	0.053082	0.033388	0.020512	0.012532	0.007555	0.004558	0.002731	0.001604	0.000931	0.000534	0.000308	0.000175	0.000101	5.7e-05	3.3e-05	2e-05	1.3e-05	9e-06
1000	831.902	681.008	596.928	550.512	453.164	369.748	310.976	247.847	192.345	149.422	119.699	90.1198	67.946	50.5346	37.677	27.5796	19.8408	14.1793	10.0137	7.15101	4.91642	3.38493	2.30416	1.56772	1.03749	0.688276	0.457058	0.295651	0.189078	0.119723	0.07671	0.047747	0.029581	0.017989	0.010955	0.006552	0.003892	0.002308	0.001342	0.000773	0.00044	0.000256	0.000148	8.8e-05	5.3e-05	3.5e-05	2.5e-05	2e-05	1.7e-05
1000	831.902	681.008	596.928	550.512	440.713	359.954	305.836	244.98	185.453	144.931	116.57	86.172	64.4858	48.2501	36.0618	25.7998	18.6885	13.2739	9.33111	6.59854	4.53639	3.09314	2.09509	1.42946	0.928248	0.615117	0.40674	0.262173	0.163759	0.104756	0.066661	0.040631	0.024953	0.015237	0.009179	0.005344	0.003204	0.001864	0.00107	0.000605	0.000347	0.000196	0.000112	6.5e-05	4e-05	2.6e-05	1.8e-05	1.5e-05	1.3e-05
1000	840.749	680.102	592.946	554.165	443.686	350.131	291.635	239.416	180.909	138.445	109.786	81.8964	60.2555	44.2738	32.9776	23.4929	16.7991	11.6827	8.18584	5.7254	3.90943	2.59365	1.73423	1.17466	0.75597	0.487582	0.315174	0.202106	0.12314	0.077064	0.047898	0.028969	0.017039	0.010113	0.005937	0.003393	0.001942	0.001069	0.00058	0.000302	0.000158	7.3e-05	2.7e-05	3e-06	0	0	0	0	0
1000	846.057	685.457	590.543	544.794	433.8	338.388	275.041	229.757	174.908	131.142	100.217	76.9931	56.8668	40.8714	29.7667	21.6049	15.409	10.5701	7.38905	5.13562	3.5266	2.31973	1.55214	1.03562	0.683051	0.432525	0.276628	0.177888	0.111965	0.068337	0.041762	0.025809	0.015418	0.009141	0.005312	0.003109	0.001758	0.001017	0.000558	0.000306	0.000162	8.9e-05	4.6e-05	2.3e-05	1e-05	5e-06	1e-06	0	0
1000	843.153	688.51	606.362	569.529	460.808	359.208	292.321	246.525	192.121	143.877	110.337	86.0142	64.8924	46.6314	34.1368	25.1199	18.1625	12.546	8.82175	6.21275	4.31178	2.87375	1.9287	1.30602	0.871763	0.561258	0.359367	0.234674	0.149922	0.093137	0.057036	0.035793	0.021858	0.013122	0.007671	0.004572	0.002667	0.001541	0.000864	0.000483	0.000264	0.000143	7.7e-05	3.8e-05	1.8e-05	7e-06	2e-06	0	0
1000	848.962	705.21	613.194	564.682	464.71	370.675	298.196	246.456	195.034	148.11	113.013	87.0016	66.1368	48.0642	35.1539	25.6355	18.5818	12.9962	9.12147	6.382	4.4373	2.99396	2.00555	1.35096	0.901811	0.587867	0.37704	0.24442	0.156082	0.098255	0.06041	0.037521	0.022986	0.01394	0.008201	0.004838	0.002832	0.00164	0.000927	0.00051	0.000276	0.000146	7.4e-05	3.2e-05	1e-05	0	0	0	0
1000	835.231	684.403	595.498	551.293	456.06	366.774	294.272	241.154	191.359	146.862	112.15	85.9593	65.4937	48.0706	35.3285	25.6758	18.6213	13.1465	9.29686	6.49313	4.52278	3.07922	2.0786	1.39918	0.935952	0.616477	0.399742	0.259147	0.16554	0.105498	0.065801	0.040912	0.025059	0.015414	0.009225	0.005468	0.003197	0.001882	0.001091	0.000612	0.000334	0.000183	0.0001	5e-05	2.3e-05	8e-06	1e-06	0	0
1000	835.231	684.403	595.498	551.293	456.06	366.774	294.272	241.154	191.359	146.862	112.15	85.9593	65.4937	48.0706	35.3285	25.6758	18.6213	13.1465	9.29686	6.49313	4.52278	3.07922	2.0786	1.39918	0.935952	0.616477	0.399742	0.259147	0.16554	0.105498	0.065801	0.040912	0.025059	0.015414	0.009225	0.005468	0.003197	0.001882	0.001091	0.000612	0.000334	0.000183	0.0001	5e-05	2.3e-05	8e-06	1e-06	0	0
1000	865.951	717.588	622.209	577.338	481.402	382.142	306.73	256.291	204.545	155.778	118.412	91.5709	70.0823	51.2544	37.388	27.3283	19.9471	14.0305	9.84463	6.88891	4.814	3.26694	2.19334	1.47497	0.989082	0.648676	0.4169	0.269532	0.172869	0.109514	0.06754	0.041793	0.025598	0.015652	0.009263	0.005431	0.00316	0.001852	0.001057	0.000579	0.00031	0.000167	9e-05	4.1e-05	1.5e-05	2e-06	0	0	0
1000	892.761	751.729	650.699	598.906	501.273	391.039	304.629	254.371	204.376	153.548	111.439	85.2029	65.7129	47.9532	33.3359	23.626	17.2842	12.2452	8.27275	5.50389	3.79721	2.59656	1.70857	1.08216	0.702169	0.458985	0.29406	0.179478	0.109041	0.067405	0.04185	0.024853	0.014152	0.008155	0.004828	0.002819	0.001519	0.000803	0.000444	0.000259	0.000136	6.8e-05	3.7e-05	2.4e-05	1.6e-05	1.1e-05	9e-06	8e-06	8e-06
1000	890.526	747.022	644.402	585.159	491.914	390.093	305.252	249.047	199.806	152.931	112.517	84.6893	64.5028	47.6516	33.8695	23.9258	17.1593	12.2035	8.43475	5.67238	3.85062	2.61555	1.75002	1.13455	0.731525	0.47159	0.304648	0.191255	0.117283	0.0716	0.044229	0.026895	0.015814	0.00911	0.005285	0.003101	0.001756	0.000956	0.000514	0.000284	0.000153	7.9e-05	3.8e-05	1.8e-05	8e-06	3e-06	0	0	0
1000	906.418	774.916	668.557	600.379	509.272	407.358	315.976	251.209	197.198	149.541	108.994	79.6166	57.8951	41.4174	28.75	19.6952	13.4115	9.07891	6.01481	3.89315	2.49681	1.59831	1.01297	0.624414	0.377396	0.226917	0.137163	0.080919	0.046357	0.026066	0.014811	0.008336	0.004575	0.002415	0.00127	0.000674	0.000357	0.000181	9e-05	4.6e-05	2.5e-05	1.5e-05	9e-06	7e-06	6e-06	5e-06	5e-06	5e-06	5e-06
1000	896.02	761.46	658.235	593.951	507.565	413.893	330.412	265.554	209.407	161.753	123.129	92.835	68.6759	49.8125	35.897	25.6256	18.0444	12.4665	8.53643	5.76756	3.86473	2.55267	1.66846	1.07462	0.686157	0.43234	0.269152	0.165347	0.100698	0.060778	0.036014	0.020962	0.012099	0.006992	0.003955	0.002185	0.001183	0.000644	0.000348	0.000185	9.4e-05	4.7e-05	2.4e-05	1.3e-05	7e-06	3e-06	2e-06	1e-06	1e-06
1000	907.573	778.979	676.592	611.712	525.522	430.412	345.542	279.524	221.726	172.029	131.405	99.5217	74.0222	54.0006	39.0803	28.0267	19.8184	13.7556	9.46188	6.42746	4.32612	2.87029	1.88449	1.21954	0.78238	0.495455	0.310055	0.191437	0.117147	0.070997	0.042321	0.024795	0.014395	0.008353	0.004752	0.002643	0.001444	0.000792	0.000431	0.000231	0.000119	6.2e-05	3.3e-05	1.8e-05	1.1e-05	7e-06	5e-06	4e-06	4e-06
1000	917.843	795.549	694.313	628.93	543.383	447.155	360.917	293.734	234.358	182.637	140.028	106.539	79.6662	58.4422	42.4727	30.5966	21.7303	15.1538	10.4703	7.14978	4.83367	3.22131	2.12445	1.3815	0.890408	0.56665	0.356404	0.221142	0.135974	0.082759	0.04961	0.029243	0.017071	0.009941	0.005683	0.003175	0.001743	0.000958	0.000519	0.000274	0.000138	6.8e-05	3.1e-05	1.3e-05	3e-06	0	0	0	0
1000	922.092	805.978	709.619	647.236	561.592	463.916	374.123	302.988	241.713	189.641	145.226	108.902	80.487	58.888	42.6555	30.353	21.2227	14.5532	9.90312	6.66284	4.43316	2.89356	1.8597	1.1762	0.739819	0.460957	0.281898	0.168716	0.099778	0.058719	0.034147	0.019527	0.010883	0.006001	0.003287	0.001793	0.000951	0.000496	0.000255	0.000133	7.1e-05	3.8e-05	2.2e-05	1.4e-05	1e-05	8e-06	8e-06	7e-06	7e-06
1000	930.749	815.673	715.345	650.027	559.826	457.696	368.994	300.419	236.345	182.794	139.398	104.428	76.1574	55.3721	39.7754	27.9671	19.3164	13.1962	8.88066	5.89183	3.87792	2.5019	1.5867	0.992026	0.617833	0.377731	0.227694	0.134123	0.078497	0.045352	0.025976	0.014471	0.007961	0.004306	0.002319	0.001225	0.000633	0.000316	0.000155	7.5e-05	3.4e-05	1.3e-05	3e-06	0	0	0	0	0	0
1000	933.412	822.558	728.12	668.8	576.795	469.835	381.282	315.914	249.326	192.05	147.243	111.709	81.5218	59.4754	43.0798	30.4203	20.9646	14.4568	9.81099	6.51074	4.29108	2.7922	1.7752	1.11215	0.699112	0.428594	0.257591	0.152474	0.090392	0.052131	0.029872	0.016676	0.009249	0.005006	0.002732	0.00144	0.000752	0.000383	0.000201	0.000104	5.6e-05	3.1e-05	2e-05	1.5e-05	1.2e-05	1.1e-05	1e-05	1e-05	1e-05
1000	946.73	846.948	752.922	689.727	599.577	487.59	393.028	326.695	259.598	196.196	147.959	112.993	82.5663	58.5926	41.7941	29.6074	20.13	13.4742	9.06179	5.97959	3.82815	2.42077	1.52461	0.938358	0.569614	0.339952	0.199794	0.11472	0.065974	0.03705	0.020349	0.010881	0.005876	0.00309	0.001587	0.000783	0.000388	0.000185	8.4e-05	3.3e-05	1e-05	0	0	0	0	0	0	0	0
1000	946.73	846.948	752.922	689.727	599.577	487.59	393.028	326.695	259.598	196.196	147.959	112.993	82.5663	58.5926	41.7941	29.6074	20.13	13.4742	9.06179	5.97959	3.82815	2.42077	1.52461	0.938358	0.569614	0.339952	0.199794	0.11472	0.065974	0.03705	0.020349	0.010881	0.005876	0.00309	0.001587	0.000783	0.000388	0.000185	8.4e-05	3.3e-05	1e-05	0	0	0	0	0	0	0	0
1000	933.412	822.558	728.12	668.8	576.795	469.835	385.721	323.304	255.622	196.004	153.376	118.84	87.1294	63.3406	47.0992	33.9751	23.5428	16.3503	11.4496	7.72281	5.11615	3.39917	2.2337	1.41976	0.899583	0.567798	0.350556	0.211928	0.127617	0.07582	0.044035	0.025422	0.014444	0.008043	0.004382	0.002404	0.001284	0.000672	0.000342	0.000177	9e-05	4.6e-05	2.3e-05	1.2e-05	7e-06	5e-06	4e-06	3e-06	3e-06
1000	925.089	807.661	712.025	653.41	564.065	459.977	376.38	312.52	248.104	191.338	149.292	114.842	84.879	61.8508	45.6908	33.0166	23.1475	16.044	11.1491	7.59449	5.07666	3.36235	2.20621	1.42164	0.902315	0.569295	0.354239	0.216879	0.130405	0.077889	0.04583	0.026664	0.015236	0.008582	0.004741	0.002605	0.00142	0.000756	0.000393	0.000204	0.000108	5.7e-05	3e-05	1.7e-05	1.1e-05	8e-06	7e-06	6e-06	6e-06
1000	923.56	813.22	722.45	668.45	573.293	465.601	381.201	321.093	254.95	194.679	151.511	117.727	87.0491	62.6988	46.4723	33.7719	23.5233	16.0787	11.2687	7.71309	5.0894	3.32289	2.19482	1.41936	0.885447	0.552431	0.344368	0.210646	0.123771	0.073253	0.04315	0.024923	0.013797	0.007651	0.004245	0.002301	0.001206	0.000618	0.00032	0.00016	8e-05	3.7e-05	1.7e-05	7e-06	3e-06	1e-06	0	0	0
1000	927.887	824.827	740.263	689.897	591.681	482.124	398.553	340.58	270.18	206.323	161.975	127.649	94.185	67.929	50.9931	37.3775	25.9109	17.7713	12.6853	8.70147	5.70818	3.74827	2.52614	1.62874	1.01159	0.637526	0.403929	0.24554	0.143781	0.086616	0.051481	0.029507	0.01623	0.009249	0.005142	0.002764	0.001431	0.000758	0.000391	0.000194	9.5e-05	4.5e-05	2.1e-05	9e-06	4e-06	1e-06	0	0	0
1000	935.098	835.133	748.72	694.934	596.695	481.402	389.595	330.031	260.99	194.936	146.651	114.007	83.4499	58.3365	41.483	29.8496	20.3409	13.3371	8.99295	6.02835	3.8458	2.36348	1.50407	0.942523	0.564712	0.325289	0.19381	0.113577	0.063832	0.034564	0.01909	0.010428	0.005459	0.002802	0.001415	0.000715	0.000344	0.00017	7.7e-05	3.6e-05	1.6e-05	8e-06	3e-06	1e-06	1e-06	1e-06	0	0	0
1000	932.394	836.939	753.073	698.987	596.577	484.583	394.17	333.74	262.319	197.263	149.087	115.699	84.3783	59.3523	42.3574	30.3756	20.6885	13.6383	9.22354	6.15306	3.93249	2.4279	1.54955	0.965689	0.580112	0.335546	0.20047	0.116915	0.065833	0.035799	0.019803	0.010799	0.005655	0.002919	0.001473	0.000751	0.000363	0.000184	8.6e-05	4.4e-05	2.2e-05	1.4e-05	1e-05	8e-06	7e-06	7e-06	7e-06	7e-06	7e-06
1000	1000	1000	1000	1000	1000	1000	1000	1000	1000	1000	1000	1000	1000	1000	1000	1000	1000	1000	1000	1000	1000	1000	1000	1000	1000	1000	1000	1000	1000	1000	1000	1000	1000	1000	1000	1000	1000	1000	1000	1000	1000	1000	1000	1000	1000	1000	1000	1000	1000
1000	1000	1000	1000	1000	1000	1000	1000	1000	1000	1000	1000	1000	1000	1000	1000	1000	1000	1000	1000	1000	1000	1000	1000	1000	1000	1000	1000	1000	1000	1000	1000	1000	1000	1000	1000	1000	1000	1000	1000	1000	1000	1000	1000	1000	1000	1000	1000	1000	1000
1000	1000	1000	1000	1000	1000	1000	1000	1000	1000	1000	1000	1000	1000	1000	1000	1000	1000	1000	1000	1000	1000	1000	1000	1000	1000	1000	1000	1000	1000	1000	1000	1000	1000	1000	1000	1000	1000	1000	1000	1000	1000	1000	1000	1000	1000	1000	1000	1000	1000
1000	1000	1000	1000	1000	1000	1000	1000	1000	1000	1000	1000	1000	1000	1000	1000	1000	1000	1000	1000	1000	1000	1000	1000	1000	1000	1000	1000	1000	1000	1000	1000	1000	1000	1000	1000	1000	1000	1000	1000	1000	1000	1000	1000	1000	1000	1000	1000	1000	1000
1000	1000	1000	1000	1000	1000	1000	1000	1000	1000	1000	1000	1000	1000	1000	1000	1000	1000	1000	1000	1000	1000	1000	1000	1000	1000	1000	1000	1000	1000	1000	1000	1000	1000	1000	1000	1000	1000	1000	1000	1000	1000	1000	1000	1000	1000	1000	1000	1000	1000
1000	1000	1000	1000	1000	1000	1000	1000	1000	1000	1000	1000	1000	1000	1000	1000	1000	1000	1000	1000	1000	1000	1000	1000	1000	1000	1000	1000	1000	1000	1000	1000	1000	1000	1000	1000	1000	1000	1000	1000	1000	1000	1000	1000	1000	1000	1000	1000	1000	1000
1000	1000	1000	1000	1000	1000	1000	1000	1000	1000	1000	1000	1000	1000	1000	1000	1000	1000	1000	1000	1000	1000	1000	1000	1000	1000	1000	1000	1000	1000	1000	1000	1000	1000	1000	1000	1000	1000	1000	1000	1000	1000	1000	1000	1000	1000	1000	1000	1000	1000
1000	1000	1000	1000	1000	1000	1000	1000	1000	1000	1000	1000	1000	1000	1000	1000	1000	1000	1000	1000	1000	1000	1000	1000	1000	1000	1000	1000	1000	1000	1000	1000	1000	1000	1000	1000	1000	1000	1000	1000	1000	1000	1000	1000	1000	1000	1000	1000	1000	1000
1000	1000	1000	1000	1000	1000	1000	1000	1000	1000	1000	1000	1000	1000	1000	1000	1000	1000	1000	1000	1000	1000	1000	1000	1000	1000	1000	1000	1000	1000	1000	1000	1000	1000	1000	1000	1000	1000	1000	1000	1000	1000	1000	1000	1000	1000	1000	1000	1000	1000
1000	1000	1000	1000	1000	1000	1000	1000	1000	1000	1000	1000	1000	1000	1000	1000	1000	1000	1000	1000	1000	1000	1000	1000	1000	1000	1000	1000	1000	1000	1000	1000	1000	1000	1000	1000	1000	1000	1000	1000	1000	1000	1000	1000	1000	1000	1000	1000	1000	1000
1000	1000	1000	1000	1000	1000	1000	1000	1000	1000	1000	1000	1000	1000	1000	1000	1000	1000	1000	1000	1000	1000	1000	1000	1000	1000	1000	1000	1000	1000	1000	1000	1000	1000	1000	1000	1000	1000	1000	1000	1000	1000	1000	1000	1000	1000	1000	1000	1000	1000
[truncated: 83 more columns]

## Sheet: Fig2D
P	1	0.886757	0.762723	0.676827	0.623969	0.511991	0.421219	0.354605	0.294813	0.223364	0.175822	0.140916	0.107722	0.0782073	0.0591265	0.0445783	0.0317267	0.0224553	0.0162952	0.0115667	0.0078009	0.00538611	0.00372514	0.00249844	0.00162431	0.00109083	0.0007161	0.000455013	0.000288036	0.000186681	0.000116158	7.0396e-05	4.3678e-05	2.6929e-05	1.5853e-05	9.266e-06	5.636e-06	3.25e-06	1.817e-06	1.035e-06	6.06e-07	3.23e-07	1.73e-07	9.6e-08	5.2e-08	2.5e-08	1.2e-08	6e-09	2e-09
Q	1	0.946598	0.85854	0.768026	0.712077	0.649453	0.589271	0.535931	0.488718	0.4405	0.392148	0.348421	0.326938	0.31359	0.293445	0.277936	0.268232	0.258681	0.245738	0.23529	0.225786	0.2152	0.199485	0.181988	0.166959	0.151727	0.133367	0.114657	0.0983766	0.0836959	0.0701782	0.0578237	0.0458613	0.0378515	0.0296084	0.0221463	0.0170103	0.0121314	0.00887875	0.00701238	0.00516291	0.00374284	0.00177842	0.00120025	0.000906091	0.000868899	0.000544312	0.000165627	0.000165627
deltaQP	0	0.0598416	0.0958172	0.091199	0.0881086	0.137462	0.168053	0.181326	0.193904	0.217137	0.216326	0.207505	0.219216	0.235382	0.234319	0.233358	0.236506	0.236225	0.229443	0.223724	0.217985	0.209814	0.195759	0.179489	0.165334	0.150636	0.132651	0.114202	0.0980886	0.0835092	0.0700621	0.0577533	0.0458177	0.0378246	0.0295925	0.022137	0.0170047	0.0121281	0.00887694	0.00701135	0.00516231	0.00374252	0.00177825	0.00120015	0.000906039	0.000868874	0.0005443	0.000165621	0.000165625
Kulback-Leibler	0	0.0835449	0.130217	0.123432	0.118904	0.175667	0.204022	0.211286	0.214978	0.21884	0.203476	0.184036	0.172539	0.156689	0.136654	0.117702	0.0977091	0.0791783	0.0637891	0.0502734	0.0378747	0.0286557	0.0213929	0.015457	0.0108561	0.00776662	0.00540013	0.00362973	0.00242409	0.00164437	0.00107316	0.000681571	0.000438359	0.000281596	0.000172275	0.000103991	6.51491e-05	3.85646e-05	2.22666e-05	1.31715e-05	7.91229e-06	4.3606e-06	2.30566e-06	1.30655e-06	7.32621e-07	3.77124e-07	1.85629e-07	8.85157e-08	3.26752e-08
Reverse KL	0	0.0268467	0.0441236	0.0421633	0.0408478	0.0670789	0.0859202	0.0961267	0.107279	0.129918	0.136615	0.136979	0.157637	0.18913	0.204163	0.220909	0.248675	0.274576	0.289581	0.307853	0.329998	0.344657	0.344862	0.338929	0.335911	0.325197	0.302754	0.275333	0.249232	0.221928	0.195176	0.16853	0.138556	0.119151	0.0968579	0.0748191	0.0591916	0.0433336	0.0327537	0.0268639	0.0202924	0.0152109	0.007135	0.00491742	0.00384288	0.0039457	0.00253468	0.000735546	0.00081457
Person X2	0	0.00403833	0.0120371	0.0122886	0.0124415	0.0369063	0.0670475	0.0927204	0.127535	0.211083	0.266159	0.305559	0.44611	0.708434	0.928605	1.22158	1.76303	2.48505	3.23065	4.32728	6.09129	8.17322	10.2873	12.8946	16.829	20.8017	24.5725	28.6629	33.4034	37.3567	42.2588	47.3811	48.0621	53.1285	55.2398	52.8866	51.3059	45.259	43.3682	47.4966	43.9759	43.3637	18.2784	15.0038	15.7867	30.1977	24.6885	4.57172	13.7158
Squared Hellinger	0	0.00097689	0.00283389	0.00288111	0.00290843	0.00816327	0.0140722	0.0186557	0.0243723	0.0365148	0.0428098	0.0461751	0.0593288	0.0785876	0.0891299	0.0998943	0.115458	0.128706	0.135473	0.142521	0.149651	0.152495	0.14869	0.141839	0.135647	0.127088	0.114538	0.100666	0.0880183	0.075977	0.0645841	0.0538589	0.0430744	0.0358592	0.028254	0.0212495	0.0163967	0.0117375	0.00862654	0.00684303	0.00505165	0.00367363	0.00174351	0.00117888	0.000892415	0.000859603	0.000539213	0.000163639	0.000164478
Jensen-Shannom	0	0.00042422	0.00123038	0.00125083	0.00126265	0.0035411	0.00609722	0.00807354	0.0105292	0.0157095	0.0183512	0.0197257	0.0251458	0.0328881	0.0368905	0.0408189	0.04632	0.0506316	0.0523709	0.0540327	0.0554695	0.0554086	0.0530995	0.0497903	0.0467716	0.0431892	0.0384257	0.0333614	0.028846	0.024675	0.0207872	0.0171921	0.0136678	0.0113061	0.00885903	0.00663415	0.00510026	0.00363987	0.00266583	0.00210683	0.00155173	0.00112535	0.00053464	0.000360905	0.000272533	0.000261448	0.000163797	4.98312e-05	4.98486e-05
MSE：Mean Squared Error	0	0.00358102	0.00918094	0.00831725	0.00776312	0.0188957	0.0282416	0.0328791	0.0375989	0.0471483	0.0467967	0.0430583	0.0480557	0.0554048	0.0549052	0.0544558	0.0559349	0.0558025	0.052644	0.0500523	0.0475176	0.0440218	0.0383218	0.0322163	0.0273354	0.0226912	0.0175964	0.013042	0.00962137	0.00697379	0.00490869	0.00333544	0.00209926	0.0014307	0.000875717	0.000490047	0.00028916	0.000147092	7.88e-05	4.9159e-05	2.66494e-05	1.40065e-05	3.16216e-06	1.44036e-06	8.20907e-07	7.54942e-07	2.96262e-07	2.74303e-08	2.74316e-08
MEA:Mean Absolute Error	0	0.0598416	0.0958172	0.091199	0.0881086	0.137462	0.168053	0.181326	0.193904	0.217137	0.216326	0.207505	0.219216	0.235382	0.234319	0.233358	0.236506	0.236225	0.229443	0.223724	0.217985	0.209814	0.195759	0.179489	0.165334	0.150636	0.132651	0.114202	0.0980886	0.0835092	0.0700621	0.0577533	0.0458177	0.0378246	0.0295925	0.022137	0.0170047	0.0121281	0.00887694	0.00701135	0.00516231	0.00374252	0.00177825	0.00120015	0.000906039	0.000868874	0.0005443	0.000165621	0.000165625
MSLE:Mean Squared Logarithmic Error	0	0.106575	0.0504551	0.0207348	0.0134439	0.0206443	0.0221889	0.0205186	0.0195003	0.0202828	0.0174829	0.0144164	0.0149928	0.0163966	0.0154717	0.0147913	0.0147926	0.0144315	0.0133039	0.0124213	0.0116074	0.0105875	0.0090268	0.00742246	0.00618227	0.00503961	0.0038259	0.0027763	0.0020115	0.00143484	0.000995392	0.000667563	0.000414918	0.000280435	0.0001702	9.45188e-05	5.54817e-05	2.80836e-05	1.49957e-05	9.33741e-06	5.05247e-06	2.65171e-06	5.97483e-07	2.71996e-07	1.54973e-07	1.42515e-07	5.5909e-08	5.17454e-09	5.17479e-09
Poisson Loss	1	0.936165	0.863716	0.807025	0.769828	0.700811	0.642486	0.595911	0.554055	0.510124	0.471865	0.437436	0.424099	0.425273	0.419541	0.420035	0.433693	0.448937	0.45566	0.467275	0.483725	0.493616	0.488245	0.47609	0.467327	0.450542	0.42016	0.383634	0.348596	0.31228	0.276264	0.24018	0.199987	0.173	0.142133	0.111474	0.0892934	0.0665817	0.0509716	0.0419706	0.0321012	0.0242944	0.0120258	0.00842311	0.00660002	0.00660545	0.00431141	0.00136177	0.00144079
Log-cosh Loss	0	0.000777145	0.00199057	0.00180357	0.00168356	0.0040903	0.00610395	0.00710082	0.00811384	0.0101587	0.0100835	0.00928364	0.0103526	0.0119215	0.011815	0.0117191	0.0120345	0.0120063	0.0113326	0.0107792	0.0102376	0.0094899	0.00826886	0.00695845	0.00590896	0.0049088	0.00380985	0.0028259	0.00208591	0.00151258	0.00106504	0.00072388	0.000455688	0.000310598	0.000190132	0.000106404	6.27873e-05	3.19398e-05	1.7111e-05	1.06746e-05	5.78682e-06	3.04146e-06	6.86654e-07	3.12771e-07	1.78258e-07	1.63934e-07	6.43326e-08	5.95642e-09	5.95671e-09
Cross-entropy error	0	0.0494081	0.100993	0.130198	0.14586	0.18882	0.221267	0.241306	0.259242	0.28676	0.296043	0.29652	0.316377	0.347066	0.360414	0.375457	0.401966	0.426482	0.439365	0.455708	0.475925	0.488229	0.48452	0.473592	0.465703	0.449451	0.419444	0.383179	0.348308	0.312094	0.276148	0.24011	0.199943	0.172973	0.142117	0.111465	0.0892878	0.0665784	0.0509698	0.0419695	0.0321005	0.024294	0.0120256	0.00842301	0.00659996	0.00660542	0.0043114	0.00136176	0.00144078
modified KL	0	0.00563792	0.0163585	0.0166318	0.01679	0.0471639	0.0813983	0.10804	0.141395	0.212739	0.250349	0.271	0.35112	0.471589	0.54156	0.616143	0.72837	0.832942	0.898178	0.972392	1.05836	1.11627	1.12421	1.11044	1.10502	1.07251	1.00033	0.911008	0.825506	0.735586	0.647289	0.559164	0.459833	0.39553	0.321583	0.24844	0.196565	0.143913	0.108783	0.0892268	0.0674021	0.0505252	0.0236996	0.016334	0.0127651	0.0131069	0.00841984	0.00244334	0.00270591
	0	1	2	3	4	5	6	7	8	9	10	11	12	13	14	15	16	17	18	19	20	21	22	23	24	25	26	27	28	29	30	31	32	33	34	35	36	37	38	39	40	41	42	43	44	45	46	47	48
Kulback-Leibler	0	0.381762	0.595032	0.564026	0.543335	0.802719	0.93229	0.96548	0.98235	1	0.929791	0.84096	0.788423	0.715995	0.624447	0.537844	0.446486	0.361809	0.291487	0.229726	0.17307	0.130943	0.0977558	0.0706314	0.0496073	0.0354899	0.0246761	0.0165862	0.011077	0.00751401	0.00490385	0.00311447	0.0020031	0.00128676	0.000787219	0.00047519	0.000297702	0.000176222	0.000101748	6.01876e-05	3.61556e-05	1.9926e-05	1.05358e-05	5.97036e-06	3.34774e-06	1.72329e-06	8.48242e-07	4.04476e-07	1.49311e-07
Reverse KL	0	0.0778476	0.127946	0.122261	0.118447	0.194509	0.249144	0.278739	0.311077	0.376725	0.396143	0.3972	0.457101	0.548422	0.592012	0.640573	0.721084	0.796189	0.8397	0.892683	0.956899	0.999405	1	0.982795	0.974043	0.942975	0.877899	0.798386	0.722699	0.643527	0.565955	0.488689	0.40177	0.345504	0.28086	0.216954	0.171638	0.125655	0.0949762	0.0778975	0.0588421	0.0441072	0.0206894	0.0142591	0.0111432	0.0114414	0.00734983	0.00213287	0.00236202
Person X2	0	7.31055e-05	0.000217905	0.000222459	0.000225228	0.000668111	0.00121375	0.00167851	0.00230874	0.00382122	0.00481825	0.0055315	0.00807588	0.0128247	0.0168104	0.022114	0.0319158	0.0449866	0.0584841	0.0783363	0.11027	0.147959	0.18623	0.23343	0.304653	0.376571	0.444834	0.518881	0.604697	0.676264	0.765006	0.857735	0.870063	0.96178	1	0.957399	0.928785	0.819318	0.78509	0.859826	0.796091	0.785008	0.330891	0.271612	0.285784	0.546665	0.446934	0.0827613	0.248296
Squared Hellinger	0	0.00640604	0.0185835	0.0188931	0.0190722	0.0535313	0.0922798	0.122336	0.159823	0.239449	0.280729	0.302797	0.389053	0.515345	0.584476	0.655065	0.757128	0.843999	0.888378	0.93459	0.981346	1	0.975045	0.930123	0.889517	0.833387	0.751094	0.660124	0.577187	0.498226	0.423516	0.353184	0.282464	0.23515	0.185278	0.139346	0.107523	0.0769697	0.0565693	0.0448737	0.0331266	0.0240901	0.0114332	0.00773057	0.00585208	0.00563691	0.00353593	0.00107308	0.00107858
Jensen-Shannom	0	0.00764781	0.0221813	0.0225499	0.022763	0.0638386	0.10992	0.145549	0.189819	0.28321	0.330834	0.355614	0.453327	0.592905	0.665059	0.73588	0.835054	0.912782	0.944137	0.974098	1	0.998902	0.957274	0.897616	0.843195	0.778612	0.692736	0.601436	0.520034	0.444839	0.374749	0.309938	0.246403	0.203825	0.15971	0.1196	0.091947	0.0656192	0.0480593	0.0379818	0.0279744	0.0202878	0.00963845	0.00650636	0.0049132	0.00471336	0.00295291	0.000898354	0.000898666
MSE	0	0.0640212	0.164136	0.148695	0.138788	0.337816	0.504902	0.58781	0.67219	0.842914	0.836628	0.769792	0.859137	0.990522	0.981591	0.973557	1	0.997632	0.941165	0.894831	0.849515	0.787019	0.685114	0.575961	0.4887	0.405671	0.314587	0.233164	0.17201	0.124677	0.0877572	0.0596308	0.0375304	0.0255779	0.015656	0.00876102	0.00516958	0.00262969	0.00140878	0.00087886	0.000476436	0.000250407	5.65328e-05	2.57507e-05	1.46761e-05	1.34968e-05	5.29656e-06	4.90397e-07	4.90421e-07
MEA	0	0.253024	0.405137	0.38561	0.372543	0.58122	0.710565	0.766688	0.819872	0.918103	0.914674	0.877378	0.926896	0.99525	0.990753	0.98669	1	0.998815	0.970137	0.945955	0.921691	0.887141	0.827716	0.758921	0.699071	0.636923	0.56088	0.48287	0.414741	0.353096	0.296238	0.244194	0.193728	0.159931	0.125124	0.0936003	0.0718998	0.0512805	0.0375337	0.0296456	0.0218274	0.0158242	0.00751883	0.00507452	0.00383094	0.0036738	0.00230143	0.000700284	0.0007003
MSLE	0	1	0.473424	0.194556	0.126145	0.193707	0.2082	0.192527	0.182972	0.190315	0.164043	0.135271	0.140679	0.153851	0.145172	0.138788	0.1388	0.135412	0.124831	0.11655	0.108914	0.0993431	0.0846991	0.0696454	0.0580087	0.047287	0.0358987	0.0260502	0.018874	0.0134632	0.00933984	0.00626379	0.0038932	0.00263134	0.001597	0.000886877	0.000520589	0.000263511	0.000140705	8.76135e-05	4.74077e-05	2.48812e-05	5.60622e-06	2.55216e-06	1.45412e-06	1.33723e-06	5.24598e-07	4.8553e-08	4.85554e-08
Poisson Loss	1	0.936165	0.863716	0.807025	0.769828	0.700811	0.642486	0.595911	0.554055	0.510124	0.471865	0.437436	0.424099	0.425273	0.419541	0.420035	0.433693	0.448937	0.45566	0.467275	0.483725	0.493616	0.488245	0.47609	0.467327	0.450542	0.42016	0.383634	0.348596	0.31228	0.276264	0.24018	0.199987	0.173	0.142133	0.111474	0.0892934	0.0665817	0.0509716	0.0419706	0.0321012	0.0242944	0.0120258	0.00842311	0.00660002	0.00660545	0.00431141	0.00136177	0.00144079
Log-cosh Loss	0	0.0645762	0.165405	0.149866	0.139894	0.33988	0.507202	0.590037	0.674213	0.844126	0.83788	0.771417	0.860245	0.990608	0.981756	0.973792	1	0.997654	0.941671	0.895692	0.850686	0.788555	0.687094	0.578206	0.491	0.407893	0.316576	0.234816	0.173327	0.125687	0.0884985	0.0601502	0.037865	0.0258089	0.0157988	0.00884152	0.00521725	0.00265401	0.00142182	0.000887001	0.000480851	0.000252727	5.70569e-05	2.59895e-05	1.48122e-05	1.36219e-05	5.34566e-06	4.94943e-07	4.94967e-07
Cross-entropy error	0	0.101199	0.206855	0.266673	0.298753	0.386745	0.453203	0.494246	0.530983	0.587347	0.60636	0.607337	0.648008	0.710867	0.738207	0.769018	0.823314	0.873528	0.899915	0.93339	0.974797	1	0.992401	0.970019	0.953861	0.920574	0.859113	0.784835	0.71341	0.639235	0.565611	0.491797	0.409527	0.354286	0.291086	0.228304	0.182881	0.136367	0.104397	0.0859627	0.0657489	0.0497595	0.024631	0.0172522	0.0135182	0.0135293	0.00883068	0.00278918	0.00295104
JS-divergence	0	0.00501498	0.0145511	0.0147941	0.0149349	0.0419528	0.0724046	0.0961028	0.125772	0.189234	0.222688	0.241057	0.312325	0.419483	0.481723	0.548065	0.647892	0.74091	0.798938	0.864952	0.941418	0.992933	1	0.987747	0.982922	0.954011	0.889801	0.81035	0.734295	0.65431	0.57577	0.497382	0.409026	0.351828	0.286051	0.22099	0.174847	0.128012	0.0967637	0.0793681	0.0599548	0.0449427	0.0210811	0.0145292	0.0113546	0.0116587	0.00748953	0.00217338	0.00240693
[truncated: 84 more columns]

## Sheet: Fig2E
	index	ProteinID	pos	AA	read	distance	A	R	N	D	C	Q	E	G	H	I	L	K	M	F	P	S	T	W	Y	V	*	color	data
0	4548543	8280	0	12	147	0.92929	0.0311751	0.00479616	0.0119904	0.0431655	0	0.00479616	0.00479616	0.0143885	0.00479616	0.0719424	0.0911271	0.0167866	0.568345	0.00959233	0.0119904	0.0191847	0.0407674	0.00479616	0.0239808	0.0215827	0	red	0.269303
1	4548544	8280	1	12	372	0.190086	0.0248366	0.100654	0.0352941	0.0261438	0	0.0169935	0.0745098	0	0.00653595	0.0104575	0.218301	0.0169935	0.186928	0.00653595	0.0130719	0.0679738	0.147712	0.00392157	0.00522876	0.0366013	0.00130719	red	0.288382
2	4548545	8280	2	13	357	0.101016	0.000909919	0.0300273	0.11374	0.0300273	0.00363968	0.0127389	0.0236579	0.00272976	0.00545951	0.00909919	0.125569	0.10919	0.0300273	0.389445	0.0163785	0.00363968	0.0218381	0.00909919	0.055505	0.00727935	0	red	0.333918
3	4548546	8280	3	15	207	0.221519	0.0481651	0.00688074	0.123089	0.0206422	0.00229358	0.0175841	0.0107034	0.00611621	0.0519878	0	0.0535168	0.00611621	0.0152905	0.0489297	0.0198777	0.238532	0.14526	0.00917431	0.163609	0.0122324	0	red	0.152892
4	4548547	8280	4	7	278	0.22768	0.0146311	0.0209924	0.057252	0.0318066	0.000636133	0.00445293	0.0661578	0.3486	0.142494	0.0776082	0.0178117	0.0171756	0.0464377	0.00254453	0.00763359	0.0178117	0.0756998	0.0209924	0.0184479	0.0101781	0.000636133	red	0.144701
5	4548548	8280	5	13	213	0.0241606	0.0295287	0.00511074	0.0579217	0.132311	0.00795004	0.00397502	0.0255537	0.0113572	0.0721182	0	0.0056786	0.0085179	0.00908576	0.253832	0.0556503	0.131176	0.0988076	0.00738218	0.081204	0.00170358	0.00113572	red	0.140915
6	4548549	8280	6	2	121	0.149128	0.0139936	0.00753499	0.242195	0.0446718	0.000538214	0.00484392	0.0118407	0.00107643	0.0543596	0.0382132	0.0974167	0.0102261	0.0365985	0.0037675	0.0473628	0.313778	0.06028	0	0.00484392	0.00645857	0	red	0.107413
7	4548550	8280	7	0	231	0.0820877	0.248196	0.011544	0.00673402	0.016835	0.001924	0.00240501	0.00913902	0.00625302	0.011063	0.0264551	0.334776	0.00481001	0.138047	0.012506	0.016835	0.0418471	0.016835	0.00817702	0.0784032	0.00625301	0.000962002	red	0.0841701
8	4548551	8280	8	3	86	0.0540084	0.00753293	0.00706212	0.0240112	0.63277	0.000941616	0.00188323	0.0517889	0.000941616	0.0277777	0.00141242	0.112523	0.0141242	0.00706212	0.0258944	0.0112994	0.00800374	0.00894535	0.0127118	0.036723	0.0056497	0.000941616	red	0.0990414
9	4548552	8280	9	18	22	0.111465	0.0119961	0.0259115	0.00863718	0.000959687	0.000479843	0.00191937	0	0.000479843	0.0446254	0	0.018234	0.000479843	0.00959687	0.0316697	0.0724564	0.0129558	0.00479843	0.00431859	0.749522	0.000959687	0	red	0.0937879
10	4548553	8280	10	6	14	0.0985173	0.00826849	0.00340467	0.00486382	0.0335603	0.000972764	0.00924126	0.166828	0.00340467	0.150292	0.00194553	0.0262646	0.0768483	0.00924125	0.0851168	0.0131323	0.010214	0.0238327	0.080253	0.29037	0.00145915	0.000486382	red	0.0811925
11	4548554	8280	11	0	50	0.122861	0.106495	0.0353391	0.0157593	0.0592169	0.00334289	0.00907355	0.00238778	0.00525311	0.420248	0.000477555	0.00955111	0.0124164	0.00382044	0.00334289	0.0458453	0.0611271	0.0625597	0.00334289	0.135626	0.00477555	0	red	0.0807365
12	4548555	8280	12	15	75	0.0191107	0.0653143	0.00643247	0.0222662	0.0618507	0.00247403	0.00593766	0.00841169	0.00544286	0.0346364	0.00445325	0.0346364	0.00346364	0.0163286	0.00197922	0.0361208	0.485898	0.171697	0.000494805	0.0291935	0.00247403	0.000494805	red	0.136472
13	4548556	8280	13	15	74	0.0517285	0.0696057	0.0191416	0.0440836	0.0829467	0.00290024	0.0237819	0.024362	0.0087007	0.0220418	0.00696056	0.0185615	0.0179815	0.012181	0.00232019	0.0806266	0.493039	0.0440836	0.00696056	0.0168214	0.00290024	0	red	0.169441
14	4548557	8280	14	15	25	0.390144	0.176934	0.010745	0.0522923	0.00501433	0.0265043	0.0286533	0.010745	0.002149	0.062321	0.00143267	0.036533	0.0200573	0.0200573	0.0121777	0.068768	0.327363	0.08596	0.0143267	0.0243553	0.012894	0.000716333	red	0.177372
15	4548558	8280	15	1	33	0.263364	0.0933662	0.389844	0.013104	0.00655201	0.00491401	0.020475	0.00573301	0.0335791	0.019656	0.0343981	0.10647	0.0327601	0.020475	0.0483211	0.014742	0.0597871	0.0401311	0.00409501	0.0401311	0.010647	0.000819002	red	0.17355
16	4548559	8280	16	4	57	0.162514	0.045	0.034	0.015	0.0630001	0.524999	0.012	0.003	0.001	0.0880001	0.001	0.019	0.017	0.01	0.001	0.041	0.018	0.0660001	0.00800001	0.029	0	0.00400001	red	0.180565
17	4548560	8280	17	15	0	0	0.0415617	0.0314862	0.0264484	0.0289673	0.00377834	0.0440806	0.0264484	0.0100756	0.0302267	0.0831235	0.188917	0.0176322	0.00251889	0	0.0151134	0.350126	0.0554156	0.00125945	0.0415617	0.00125945	0	red	22.9392
18	4548561	8280	18	15	86	0.0868048	0.0368421	0.0513158	0.025	0.00394737	0.0131579	0.0697368	0.00789474	0	0.0776316	0.0144737	0.144737	0.00657895	0.0381579	0.0105263	0.0263158	0.24079	0.0184211	0.0578947	0.15	0.00526316	0.00131579	red	198.62
19	4548562	8280	19	0	15231	114.183	0.0571406	0.0579678	0.116488	0.0543147	0.00330851	0.0554865	0.0346704	0.0128894	0.0940175	0.0440445	0.0466637	0.0844366	0.0240556	0.0164047	0.0417699	0.073201	0.132893	0.00806451	0.00689274	0.0338433	0.00144748	red	270.973
20	4548563	8280	20	15	36339	878.666	0.035782	0.0460535	0.116088	0.0521667	0.0116426	0.0517396	0.0289043	0.0173964	0.0594938	0.0525488	0.0446825	0.0836329	0.0384341	0.0222737	0.0350628	0.102063	0.124314	0.0134406	0.0196665	0.0413111	0.00330398	red	597.928
21	4548564	8280	21	14	17237	361.927	0.0358355	0.0528189	0.119907	0.0456031	0.0158782	0.0509174	0.0316103	0.0180236	0.0590922	0.0440266	0.0466107	0.0747589	0.042759	0.016252	0.0704522	0.0697373	0.114104	0.0179261	0.0322604	0.0376721	0.00375423	red	1254.52
22	4548565	8280	22	0	12752	1634.78	0.0604114	0.0542474	0.0947329	0.0379177	0.016911	0.0517466	0.030983	0.019101	0.0580729	0.0540311	0.053247	0.0765245	0.0376879	0.0190333	0.0445685	0.0696979	0.11059	0.0143696	0.047529	0.0454472	0.00314969	red	1765.39
23	4548566	8280	23	7	25522	3283.05	0.0390594	0.0567902	0.0804178	0.0339013	0.0164762	0.0404728	0.014472	0.0330891	0.0668426	0.0887952	0.0722749	0.0432153	0.0347241	0.0329415	0.0498709	0.0624545	0.11676	0.0120354	0.0393969	0.0626762	0.00333319	red	1596.1
24	4548567	8280	24	3	28014	2668.52	0.00507939	0.00182141	0.0923134	0.470878	0.0349144	0.00379673	0.175297	0.0178935	0.0204332	0.00160335	0.00392499	0.0012442	0.0032067	0.00327084	0.00424566	0.0939167	0.0543085	0.0028219	0.00652883	0.00189837	0.000602859	red	1614.6
25	4548568	8280	25	15	3206	32.207	0.0288494	0.00661646	0.0152331	0.000151167	0.00460478	0.00660484	0.000209308	0.00546527	0.0113143	0.0136981	0.00652344	0.00176749	0.0379661	0.00137213	0.0984464	0.380483	0.335717	0.000895375	0.000697695	0.0429313	0.000453502	red	1291.16
26	4548569	8280	26	10	15842	454.432	0.000586474	0.00172277	0.00150284	0.00256583	0.000183273	0.000378765	0.000843056	0.000305455	0.0203312	0.0462456	0.531665	0.00095302	0.333287	0.0500456	0.00105077	0.00149062	0.0023459	0.0020771	0.000843056	0.00146619	0.000109964	red	634.567
27	4548570	8280	27	15	6012	17.6001	0.0821135	0.0195927	0.0623452	0.204586	0.00415275	0.0330814	0.100676	0.0153543	0.0191009	0.00976526	0.0789212	0.019983	0.0353294	0.0101322	0.00181098	0.124384	0.16103	0.00305211	0.00466012	0.00683798	0.00309114	red	100.885
28	4548571	8280	28	18	364	0.0722321	0.0303597	0.0209661	0.0112046	0.00114121	0.00103746	0.0246914	0.0108274	0.000160335	0.0287185	0.00102803	0.353258	0.0052533	0.065595	0.120358	0.000631907	0.012129	0.0039895	0.0201644	0.285968	0.00158449	0.000933715	red	94.556
29	4548572	8280	29	18	97	0.111678	0.000555625	0.00142379	0.00171318	0.0011344	0.000601927	0.000324115	0.000752409	0.00033569	0.044878	0.00307909	0.0108115	0.00195626	0.00218777	0.174761	0.0241349	0.00138906	0.00311381	0.156218	0.56762	0.00193311	0.00107652	red	3.67902
30	4548573	8280	30	8	563	0.564135	0.00117999	0.00147071	0.00198375	0.0027362	1.71012e-05	0.00150491	0.000324924	6.8405e-05	0.937512	0.000530139	0.000889264	0.00068405	0.000102607	0.00109448	0.000701151	0.00514747	0.0027362	1.71012e-05	0.0390933	0.00169302	0.000513037	red	0.181692
31	4548574	8280	31	15	477	0.0469438	0.0880462	0.00112197	0.0136575	0.131785	0.00220314	0.00615043	0.0186452	0.0069766	0.0776498	0.00126477	0.000540585	0.00151976	0.00165236	0.000856777	0.0034271	0.319869	0.319483	0.000244793	0.00410028	0.00037739	0.000428388	red	0.31231
32	4548575	8280	32	14	301	0.113471	0.137809	0.00776551	0.0284614	0.0985321	0.0231161	0.0140743	0.0215871	0.0655429	0.00908987	0.00204673	0.00134843	0.00556228	0.00202265	0.0005779	0.356053	0.184814	0.0370216	0.00086685	0.00055382	0.00144475	0.00170962	red	0.349119
33	4548576	8280	33	0	1185	0.725325	0.360693	0.0610599	0.0247153	0.00545103	0.0120864	0.0218042	0.00563653	0.024273	0.036088	0.00633575	0.0350035	0.0374436	0.0358311	0.0049944	0.149096	0.125064	0.0276549	0.00730609	0.00971767	0.00639283	0.00335339	red	0.319879
34	4548577	8280	34	3	732	0.295719	0.116005	0.0880582	0.086967	0.0936631	0.0143083	0.0717562	0.0278082	0.026717	0.0462255	0.0244805	0.0735213	0.0596175	0.0422241	0.0111287	0.00594156	0.0639555	0.0722951	0.0105763	0.0216107	0.0354741	0.0076661	red	0.317519
35	4548578	8280	35	15	94	0.417937	0.0756719	0.0765638	0.0612859	0.0253793	0.0217731	0.0431967	0.0163055	0.0168289	0.0523673	0.0274926	0.0662493	0.0498469	0.022917	0.0107798	0.109639	0.141106	0.104579	0.006243	0.0448836	0.0239252	0.0029664	red	0.318087
36	4548579	8280	36	13	101	0.0351416	0.062737	0.053615	0.0466202	0.0235082	0.0138814	0.0579416	0.0236163	0.0167297	0.0628091	0.0208761	0.0952221	0.0326302	0.0486752	0.0805476	0.0923377	0.0514156	0.0807279	0.0196502	0.0849463	0.0283035	0.00320895	red	0.289183
37	4548580	8280	37	15	38	0.116311	0.0740851	0.0517822	0.0605076	0.0371034	0.0139036	0.0442389	0.0322922	0.0144336	0.129862	0.0258909	0.0566341	0.039509	0.0253608	0.0109272	0.0767354	0.126192	0.113226	0.00905163	0.0322515	0.0233629	0.00265025	red	0.250004
38	4548581	8280	38	15	16	0.580806	0.0470574	0.0314406	0.0457129	0.0441616	0.00444719	0.0506772	0.0317508	0.0100321	0.0463335	0.0163409	0.141587	0.0250284	0.0252353	0.0292687	0.0396109	0.162169	0.128039	0.00796358	0.0958731	0.0163409	0.000930809	red	0.171022
39	4548582	8280	39	12	45	0.0998227	0.0703416	0.00299326	0.00498877	0.0134697	0.00748316	0.00374158	0.000748316	0.0144674	0.0184585	0.00199551	0.0209528	0.000498877	0.0481417	0.0675978	0.143926	0.0344225	0.0154652	0.0718382	0.454728	0.00274382	0.000997754	red	0.208251
40	4548583	8280	40	7	445	0.0230276	0.0954948	0.0122429	0.0261999	0.0186093	0.00146915	0.00171401	0.00367288	0.0803135	0.616062	0.00122429	0.0071009	0.00342802	0.00954948	0.00367288	0.0367288	0.0303625	0.0122429	0.00391774	0.0303625	0.000244859	0.00538689	red	0.202601
41	4548584	8280	41	15	121	0.22129	0.106094	0.0231927	0.0231927	0.0663704	0.0032075	0.0199852	0.0170244	0.00394769	0.0547742	0.00764865	0.028374	0.0167777	0.00419442	0.000986922	0.00370096	0.460894	0.130767	0.000246731	0.0209721	0.00616826	0.00148038	red	0.152971
42	4548585	8280	42	14	158	0.0880608	0.00839657	0.00839657	0.0281691	0.00406285	0.000270857	0.0148971	0.00216686	0	0.00162514	0.00135428	0.0465874	0.0140846	0.00487543	0.00406285	0.796586	0.0476708	0.00297943	0.00270857	0.0105634	0.000541714	0	red	0.249913
43	4548586	8280	43	19	471	0.332652	0.138424	0.0447923	0.0232056	0.0110631	0.00107933	0.0148408	0.0148408	0.0121425	0.0696169	0.0882352	0.0302213	0.022666	0.0631409	0.0118726	0.194819	0.0580141	0.0496492	0.00593632	0.0156503	0.123044	0.00674582	red	0.248915
44	4548587	8280	44	2	705	0.584535	0.0290741	0.0173467	0.588565	0.0730517	0.00195456	0.0263866	0.0127047	0.00342048	0.0293184	0.0024432	0.00684097	0.0134376	0.00317616	0.000488641	0.00171024	0.0620574	0.0759835	0.00855121	0.012949	0.0200343	0.0105058	red	0.242938
45	4548588	8280	45	16	169	0.0180357	0.0441988	0.0259993	0.0155996	0.000649982	0.000324991	0.0266493	0.0146246	0.00454988	0.00519986	0.0279492	0.0237244	0.0133246	0.0159246	0.000649982	0.034774	0.123496	0.586612	0.0129996	0.00454988	0.0181995	0	red	0.262154
46	4548589	8280	46	5	259	0.191406	0.0176515	0.0333844	0.0264773	0.0107444	0.000383729	0.09363	0.018419	0.0111281	0.0425939	0.0391404	0.478128	0.0222563	0.135073	0.0172678	0.0191865	0.0126631	0.00805831	0.0026861	0.0103607	0.000767458	0	red	0.203477
47	4548590	8280	47	3	236	0.184143	0.0102004	0.0167578	0.0353371	0.774498	0.0014572	0.0032787	0.0269582	0.0018215	0.0178507	0.0051002	0.0244081	0.0123862	0.000728599	0.0021858	0.00910749	0.00655739	0.0360657	0.0018215	0.0021858	0.010929	0.0003643	red	0.147059
48	4548591	8280	48	13	125	0.0392686	0.010772	0.00610414	0.0373429	0.0441652	0.0132855	0.0179533	0.0466787	0.010772	0.0104129	0.00251347	0.131418	0.00682227	0.00682227	0.320287	0.00394974	0.0384201	0.0685818	0.0118492	0.209695	0.0021544	0	red	0.167949
49	4548592	8280	49	4	47	0.302442	0.00215983	0.0154788	0.00827934	0.00719942	0.159467	0.000359971	0.0233981	0.00539957	0.0158387	0.000719943	0.0309575	0.0025198	0.00611951	0.062635	0.0223182	0.0532758	0.0907128	0.111591	0.373291	0.00719943	0.00107991	red	0.166776
50	4548593	8280	50	0	296	0.122484	0.0660966	0.00164419	0.00328839	0.00263071	0.000328839	0.00328839	0.0154554	0.00164419	0.53864	0.0131535	0.238079	0.000657677	0.0496546	0.00197303	0.0217033	0.0309108	0.00460374	0.000657677	0.00526142	0	0.000328839	red	0.138887
51	4548594	8280	51	3	272	0.185542	0.00761033	0.00152207	0.0328766	0.587825	0	0.00700151	0.0307457	0.000304413	0.0182648	0.00395737	0.0672754	0.000304413	0.0322678	0.00091324	0.00091324	0.0724504	0.115068	0.00547944	0.0121765	0.00213089	0.00091324	red	0.131034
52	4548595	8280	52	10	20	0.0447002	0.0532174	0.018087	0.0135652	0.0605218	0.00104348	0.0619131	0.00417392	0.0573914	0.0236522	0.00208696	0.346087	0.00452174	0.0163478	0.0445218	0.121739	0.0855653	0.0257391	0.0264348	0.0295652	0.00173913	0.00208696	red	0.086037
53	4548596	8280	53	15	0	0	0.141151	0.0249729	0.0264206	0.00760044	0.000361926	0.00289541	0.000723852	0.00434311	0.0546508	0.00217155	0.078176	0.00615274	0.0166486	0.0629751	0.102425	0.157437	0.0188201	0.0673182	0.221498	0.00180963	0.0014477	red	0.0771282
54	4548597	8280	54	19	64	0.0774585	0.0757633	0.0618168	0.049755	0.0320392	0.00565398	0.0226159	0.0131926	0.00565398	0.382962	0.0765172	0.0252544	0.00226159	0.0105541	0.00980023	0.0143234	0.022239	0.0448549	0.0309084	0.0395778	0.0735017	0.000753864	red	0.0504581
55	4548598	8280	55	15	34	0.0779401	0.0610687	0.012573	0.0103278	0.0731926	0.000898069	0.000449034	0.0188594	0	0.105074	0.00673552	0.0273911	0	0.00987876	0.00942972	0.0148181	0.471936	0.154468	0.00269421	0.0157162	0.00404131	0.000449034	red	0.0888756
56	4548599	8280	56	15	36	0.0521919	0.0698719	0.00641026	0.00448718	0.0685898	0.00128205	0.00128205	0.00705129	0.0570513	0.025	0.00641026	0.0365385	0.00192308	0.0115385	0.00192308	0.0788462	0.517948	0.0717949	0.00128205	0.0288462	0.00192308	0	red	0.0952655
57	4548600	8280	57	0	225	0.236787	0.490648	0.0137157	0.0255611	0.000623442	0	0.00374065	0.00187033	0.0168329	0.0504988	0.00311721	0.17207	0.0174564	0.0317955	0.0180798	0.0218205	0.0567332	0.0504988	0.00810475	0.00935163	0.00187033	0.00561098	red	0.094793
58	4548601	8280	58	2	331	0.0319496	0.0238805	0.0202985	0.665076	0.0519402	0.00955221	0.0232835	0.0328357	0.00179104	0.0352238	0.00716416	0.0185074	0.0173134	0.0292537	0.00955221	0.00179104	0.0119403	0.0280596	0.00477611	0.00537312	0.00238805	0	red	0.0820992
59	4548602	8280	59	13	65	0.0750962	0.0499343	0.0709593	0.0374507	0.021025	0.00197109	0.0269382	0.0111695	0.00985546	0.0532195	0.021025	0.0394218	0.00197109	0.00394218	0.241787	0.0722734	0.021025	0.112352	0.00919843	0.186596	0.00525624	0.00262812	red	0.0736432
60	4548603	8280	60	9	128	0.0144712	0.0209836	0.0236066	0.0531148	0.0052459	0.0052459	0.0865574	0.0445902	0.00590164	0.0340984	0.219672	0.0681968	0.0118033	0.00721312	0.012459	0.0681968	0.0170492	0.0485246	0.0340984	0.169836	0.0616394	0.00196721	red	0.0399297
61	4548604	8280	61	14	101	0.00991161	0.00253486	0.000633714	0.0411914	0.281369	0.00697086	0.00316857	0.0380228	0.000633714	0.193283	0.00380229	0.0107731	0.00253486	0.00190114	0.00506972	0.364385	0.0247149	0.00570343	0.00253486	0.0101394	0.000633714	0	red	0.0381134
62	4548605	8280	62	16	58	0.0682197	0.0171898	0.00448429	0.00149476	0.00298953	0	0.00149476	0.000747382	0.00224215	0.0306426	0.00224215	0.0224215	0.00373691	0.00971596	0.00149476	0.00523167	0.0418534	0.831092	0.00224215	0.0179372	0.000747382	0	red	0.0657582
63	4548606	8280	63	19	69	0.0228682	0.0386643	0.00878735	0.00702988	0.0738137	0.000878735	0.00790861	0.00790861	0.00175747	0.0369069	0.0931459	0.212654	0.000878735	0.303163	0.0395431	0.0228471	0.0483304	0.0676626	0.00527241	0.00351494	0.0184534	0.000878735	red	0.0662583
64	4548607	8280	64	16	267	0.21332	0.0709118	0.00506513	0.00578872	0.0687411	0	0.00217077	0.0311144	0.00578872	0.00144718	0.00651231	0.0962375	0.0072359	0.0347323	0.0166426	0.0130246	0.0209841	0.591172	0.00361795	0.00144718	0.0166426	0.00072359	red	0.0703431
65	4548608	8280	65	0	165	0.0169721	0.202203	0.0187946	0.0103694	0.065457	0.00259235	0.0200908	0.0162022	0.00388853	0.014906	0.00259235	0.351264	0.0337006	0.0246274	0.0233312	0.0123137	0.073234	0.0252755	0.00388853	0.0758264	0.0194427	0	red	0.0977363
66	4548609	8280	66	9	71	0.0303357	0.0193548	0.0154839	0.0516129	0.0258065	0.00193548	0.00580645	0.00516129	0.0103226	0.0393548	0.067742	0.132903	0.0574194	0.0232258	0.0793549	0.11871	0.02	0.0129032	0.0767742	0.198064	0.0367742	0.00129032	red	0.166888
67	4548610	8280	67	15	118	0.205186	0.0104231	0.0232986	0.0294298	0.00490497	0.000613122	0.0147149	0.00735746	0.00245249	0.424892	0.0165543	0.0349479	0.0171674	0.00674434	0.00919682	0.0294298	0.187615	0.0410791	0.0165543	0.095647	0.0263642	0.000613122	red	0.129501
68	4548611	8280	68	16	315	0.368624	0.0083682	0.0120293	0.0141213	0.0209205	0.00784519	0.0130753	0.0120293	0.00575314	0.153765	0.00261506	0.0559623	0.0287657	0.0151674	0.00470711	0.0104602	0.0308577	0.559101	0.0041841	0.00523012	0.0350418	0	red	0.14669
69	4548612	8280	69	15	162	0.0263854	0.0092191	0.0103037	0.0395879	0.157267	0.0070499	0.0097614	0.0921911	0.010846	0.0124729	0.0048807	0.0103037	0.0113883	0.0065076	0.0021692	0.0791758	0.439804	0.0612799	0.0276573	0.0065076	0.0010846	0.0005423	red	0.170329
70	4548613	8280	70	14	80	0.10292	0.0646175	0.00627354	0.00439148	0.00690089	0.00313677	0.00376412	0.00690089	0.0250941	0.0357592	0.00376412	0.0633627	0.00250942	0.0207027	0.00439148	0.446674	0.104768	0.187579	0	0.00564618	0.00376412	0	red	0.153943
71	4548614	8280	71	3	154	0.148532	0.0144491	0.0102348	0.0234799	0.190849	0.00240819	0.00842867	0.0331126	0.00662253	0.0222758	0.0144491	0.276941	0.0210717	0.191451	0.0367249	0.0523782	0.050572	0.0222758	0.0180614	0.00240819	0.00180614	0	red	0.0965101
72	4548615	8280	72	10	758	0.123255	0.0386135	0.00702063	0.0179904	0.110575	0.000877579	0.0043879	0.0601142	0.00351032	0.0421238	0.0136025	0.400175	0.0136025	0.118034	0.0329092	0.0171128	0.0342256	0.0623081	0.0043879	0.0109697	0.00702063	0.00043879	red	0.11439
73	4548616	8280	73	5	96	0.0814587	0.02355	0.0457916	0.0283472	0.0248583	0.0043611	0.181858	0.116441	0.00872221	0.0431749	0.00741388	0.215438	0.0518972	0.0283472	0.0157	0.00392499	0.0113389	0.0348888	0.0100305	0.136939	0.00610555	0.000872221	red	0.106653
74	4548617	8280	74	17	33	0.115783	0	0.00138121	0.00138121	0.000920804	0.00230201	0.01151	0.00276241	0.000460402	0.0359113	0.00552482	0.00460402	0.00460402	0	0.000920804	0.00138121	0.00966844	0.00874763	0.89687	0.0110496	0	0	red	0.0848999
75	4548618	8280	75	10	169	0.0642389	0.00649067	0.0428384	0.00822151	0.00649067	0.000432711	0.00432711	0.000432711	0.000432711	0.595848	0.0147122	0.0938984	0.00216356	0.00475982	0.00951965	0.019472	0.0670702	0.0246645	0.00605796	0.0848114	0.00692338	0.000432711	red	0.0633793
76	4548619	8280	76	19	44	0.0397642	0.0525071	0.0037843	0.0151372	0.478713	0.00141911	0.0037843	0.0316935	0.00189215	0.0969727	0.0118259	0.0118259	0.00473037	0.00993378	0.0293283	0.00851467	0.0704826	0.0577106	0.00331126	0.025071	0.0799433	0.00141911	red	0.145405
77	4548620	8280	77	5	321	0.015652	0.0757181	0.0156658	0.00739774	0.0435161	0.0113142	0.105744	0.0487381	0.0765884	0.0308965	0.0522194	0.0100087	0.0104439	0.0174064	0.00174065	0.318102	0.10879	0.0517842	0.00174065	0.010879	0.00130548	0	red	0.178035
78	4548621	8280	78	14	298	0.491585	0.0210015	0.00363488	0.0399837	0.166396	0.003231	0.0016155	0.0113085	0.0048465	0.00767363	0.0048465	0.0218093	0.003231	0.0230209	0.00242325	0.614299	0.0593697	0.00525038	0.00242325	0.00121163	0.0016155	0.000807751	red	0.187696
79	4548622	8280	79	16	34	0.278934	0.065943	0.0279632	0.0463271	0.0171118	0.0075125	0.055509	0.00918194	0.010434	0.0246243	0.00500833	0.0400666	0.0129382	0.0100167	0.00834722	0.0375625	0.0742903	0.523374	0.00792986	0.00333889	0.0100167	0.00250417	red	0.194217
80	4548623	8280	80	10	151	0.112546	0.0342222	0.0106667	0.0186667	0.0244444	0.00977778	0.016	0.012	0.0111111	0.02	0.0395556	0.459556	0.0195556	0.134222	0.00888889	0.0626667	0.0297778	0.0413333	0.004	0.0213333	0.0164444	0.00577778	red	0.21824
81	4548624	8280	81	19	28	0.0723688	0.0328704	0.0162037	0.0416667	0.127778	0.0134259	0.012037	0.0453704	0.0138889	0.0444445	0.0689815	0.135648	0.0189815	0.0402778	0.025	0.0814815	0.0949075	0.0726852	0.00509259	0.0435185	0.0643519	0.00138889	red	0.228689
82	4548625	8280	82	15	105	0.135766	0.048077	0.048077	0.0521978	0.021978	0.00686814	0.0357143	0.0141941	0.00778389	0.0888279	0.00686814	0.206502	0.0100733	0.0265568	0.0471612	0.0526557	0.15934	0.0375458	0.0173993	0.0879122	0.0206044	0.00366301	red	0.211243
83	4548626	8280	83	15	60	0.543831	0.0326296	0.0225528	0.0417467	0.0119962	0.00335893	0.0172745	0.00287908	0.00239923	0.0475048	0.0139156	0.0398273	0.0143954	0.0215931	0.0383877	0.0278311	0.190019	0.081574	0.0777352	0.299904	0.0100768	0.00239923	red	0.213584
84	4548627	8280	84	19	116	0.191701	0.0200831	0.00484765	0.00761774	0.033241	0	0.00346261	0.00761773	0.00346261	0.571329	0.0886428	0.0831026	0.00346261	0.0367036	0.0228532	0.00692521	0.0186981	0.0235457	0.0117729	0.0124654	0.0387812	0.00138504	red	0.292342
85	4548628	8280	85	0	53	0.124256	0.422395	0.00850462	0.0184267	0.0751241	0.00141744	0.0163005	0.037562	0.00354359	0.00921334	0.00637846	0.0311836	0.00566974	0.00708718	0.00850462	0.0184267	0.222537	0.0772503	0.00425231	0.0233877	0.00283487	0	red	0.300187
86	4548629	8280	86	14	73	0.466154	0.00556328	0.00973574	0.00904033	0.0486787	0	0.00486787	0.00347705	0.00139082	0.0146036	0.00486787	0.0514604	0.00208623	0.0208623	0.04242	0.726008	0.00556328	0.0069541	0.00278164	0.0375521	0.00208623	0	red	0.217211
87	4548630	8280	87	15	72	0.174994	0.128263	0.0111857	0.0380313	0.0365399	0.0201342	0.00820284	0.0223714	0.0059657	0.0559285	0.00894855	0.01566	0.0111857	0.0186428	0.0216257	0.0760627	0.362416	0.0432513	0.01566	0.0917227	0.00447428	0.00372856	red	0.238217
88	4548631	8280	88	5	108	0.128949	0.0281889	0.0246653	0.0401691	0.0112756	0.00352361	0.36716	0.0204369	0.0105708	0.1642	0.0063425	0.0880902	0.0387597	0.0528542	0.00563778	0.017618	0.0443975	0.0472164	0.0063425	0.00986611	0.00986611	0.00281889	red	0.222601
89	4548632	8280	89	16	43	0.29673	0.0201755	0.0254386	0.0614036	0.0166667	0.00964914	0.00350878	0.00438597	0.000877194	0.0561404	0.00964914	0.112281	0.00526317	0.0210527	0.00438597	0.0263158	0.0754387	0.519298	0.00263158	0.0157895	0.00614036	0.00350878	red	0.168976
90	4548633	8280	90	1	83	0.0461763	0.0634573	0.306346	0.0164114	0.165208	0.00218818	0.0426696	0.0207878	0.0185996	0.0557987	0.0131291	0.095186	0.0295405	0.0109409	0.0185996	0.02407	0.0579868	0.0284464	0.00765864	0.0131291	0.00765864	0.00218818	red	0.136287
91	4548634	8280	91	0	27	0.198031	0.203969	0.00882029	0.0154355	0.0231532	0	0.0121279	0.0407938	0.00551268	0.0275634	0.00441014	0.125689	0.0529217	0.014333	0.0650496	0.0771775	0.0385887	0.136714	0.0385887	0.0826902	0.0264609	0	red	0.112209
92	4548635	8280	92	14	97	0.0115505	0.024362	0.0324826	0.0174014	0.0139211	0	0.00928075	0.00580047	0.00464038	0.153132	0.0487239	0.158933	0.00464038	0.0417634	0.00928075	0.38399	0.0116009	0.0162413	0.0139211	0.0348028	0.0139211	0.00116009	red	0.0880872
93	4548636	8280	93	8	252	0.00855718	0.00831028	0.00831028	0.00277009	0.00646355	0.000923364	0.00277009	0.0517084	0.00461682	0.792243	0.000923364	0.0147738	0.00461682	0.00646355	0.00461682	0.0258542	0.0415514	0.00738691	0.00277009	0.0120037	0.000923364	0	red	0.101528
94	4548637	8280	94	14	15	0.176121	0.0100503	0.037186	0.0130653	0.0633166	0.00402011	0.0150754	0.00201005	0.0221106	0.0492463	0.00100503	0.170855	0.00201005	0.00603016	0.037186	0.359798	0.0241206	0.0351759	0.0261307	0.113568	0.00703518	0.00100503	red	0.0743495
95	4548638	8280	95	18	56	0.113379	0.0372609	0.019134	0.0130917	0.019134	0	0.00805641	0.0161128	0.00302115	0.059416	0.0171199	0.0735147	0.0271904	0.00906346	0.0171199	0.0412891	0.0221551	0.0251763	0.059416	0.530714	0.00100705	0.00100705	red	0.0870316
96	4548639	8280	96	7	37	0.0621401	0.052459	0.0142077	0.0327869	0.0699454	0	0.0273224	0.0262295	0.155191	0.355191	0.00874318	0.0273224	0.010929	0.00874318	0.00655738	0.0284153	0.0229508	0.0459017	0.0131148	0.0557377	0.00765028	0.0306011	red	0.104924
97	4548640	8280	97	10	80	0.0749607	0.0954401	0.019088	0.0328738	0.0498409	0.00424178	0.0106045	0.0816543	0.0106045	0.0540827	0.00742312	0.235419	0.0137858	0.0636267	0	0.0222694	0.164369	0.0837752	0.0106045	0.0243902	0.0148462	0.00106045	red	0.0725696
98	4548641	8280	98	14	66	0.0980173	0.00749467	0.0331907	0.00428267	0.0428267	0.00428267	0.003212	0.009636	0.00107067	0.0149893	0.00214133	0.0342613	0.00214133	0.00749467	0.0107067	0.750535	0.0107067	0.0492507	0.003212	0.006424	0.00107067	0.00107067	red	0.0961002
99	4548642	8280	99	16	87	0.014351	0.157729	0.0168244	0.0189275	0.0241851	0.00105153	0.0084122	0.00525763	0.0042061	0.0904312	0.00630915	0.0662461	0.0105153	0.0126183	0.0304942	0.145111	0.0431125	0.337539	0.00736068	0.00946373	0.0042061	0	red	0.220702
100	4548643	8280	100	5	75	0.231032	0.0228758	0.0087146	0.0315904	0.184096	0.0206972	0.270153	0.0958606	0.0141612	0.0196078	0.0043573	0.043573	0.0337691	0.0196078	0.0152505	0.0392157	0.0729847	0.0577342	0.0043573	0.0196078	0.0217865	0	red	0.246795
101	4548644	8280	101	15	39	0.685149	0.0262582	0.00984683	0.0492341	0.0196937	0.0251641	0.0382932	0.00656456	0	0.108315	0.00875274	0.118162	0.0185996	0.00437637	0.00875274	0.0568928	0.326039	0.12035	0.0185996	0.0185996	0.0175055	0	red	0.388952
102	4548645	8280	102	0	79	0.205425	0.138767	0.0407489	0.0187225	0.034141	0.00220264	0.0396476	0.0154185	0.00440529	0.0473568	0.0132159	0.294053	0.00770925	0.0848018	0.00660793	0.0220264	0.0903084	0.0451542	0.00330396	0.0726872	0.0143172	0.00440529	red	0.480313
103	4548646	8280	103	7	19	0.808802	0.0288248	0.0476718	0.0310421	0.159645	0.00110865	0.0343681	0.0144124	0.155211	0.104213	0.0110865	0.144124	0.0110865	0.0177384	0.00997783	0.0277162	0.0465632	0.118625	0.00443459	0.0254989	0.00443459	0.00221729	red	0.434106
104	4548647	8280	104	0	44	0.471155	0.276796	0.0200236	0.0318021	0.0212014	0.00235571	0.0270907	0.0200236	0.00471142	0.0341578	0.00706714	0.138987	0.0200236	0.0400471	0.0565371	0.00942285	0.0541814	0.0365135	0.00942285	0.186101	0	0.00353357	red	0.297077
105	4548648	8280	105	18	0	0	0.0100335	0.00167224	0.00334449	0.013378	0	0.00167224	0	0	0.061873	0.00334449	0.00167224	0	0	0.0401339	0.00668898	0.00334449	0.00501673	0.00668898	0.83612	0.00334449	0.00167224	red	0.255992
106	4548649	8280	106	0	0	0	0.113014	0.00342466	0	0.0393836	0	0	0.010274	0	0.558219	0	0.00171233	0.00171233	0	0.030822	0.0188356	0.0890411	0.010274	0.0136986	0.107877	0.00171233	0	red	0.137632
107	4548650	8280	107	1	0	0	0.0599251	0.17603	0	0.0224719	0.00374532	0.00374532	0.00561798	0	0.17603	0	0.00187266	0.0093633	0	0.00187266	0.0318352	0.198502	0.277154	0	0.00561798	0.0262172	0	red	0.0434008
108	4548651	8280	108	0	58	0.217004	0.509946	0.00361664	0.00361664	0.0433997	0.00361664	0.0144666	0	0.0126582	0.00542496	0.00180832	0.0542496	0	0.0162749	0.00542496	0.0777577	0.137432	0.104883	0	0.00361664	0.00180832	0	red	0.0434008
109	4548652	8280	109	7	0	0	0.0777311	0.0273109	0.00630253	0.00840337	0	0.0105042	0.00840337	0.590336	0.0147059	0	0.0105042	0.00210084	0.00840337	0.00210084	0.0546219	0.113445	0.0294118	0.00210084	0.0231093	0.0105042	0	red	0.0434008
110	4548653	8280	110	12	0	0	0.0356294	0.0166271	0	0.00712589	0.04038	0.0451306	0.023753	0.023753	0.00712589	0.0118765	0.190024	0.00712589	0.368171	0.0118765	0.0261283	0.0688836	0.0118765	0	0.00475059	0.0997624	0	red	0.0434008
111	4548654	8280	111	19	0	0	0.00890208	0.0356083	0	0.109792	0.00890208	0.0326409	0.00593472	0.0118694	0.0207715	0.0445104	0.0474777	0.0237389	0.0118694	0.0118694	0.133531	0.0682492	0.074184	0.0267062	0.0771513	0.246291	0	red	0.210164
112	4548655	8280	112	11	0	0	0.0224719	0.344569	0.011236	0.0224719	0	0.0262172	0	0.00374532	0.146067	0.00749064	0.0749064	0.198502	0.0299625	0.0149813	0	0.011236	0.00749064	0.0299625	0.0337079	0.00749064	0.00749064	red	0.210164
113	4548656	8280	113	16	15	1.05082	0.0124481	0.033195	0.00829875	0	0.00414938	0.00829875	0	0	0.033195	0	0.0414938	0.0165975	0	0	0.00829875	0.06639	0.647303	0.0207469	0.0954357	0.00414938	0	red	0.210164
114	4548657	8280	114	19	0	0	0.0178571	0.00595238	0.0416667	0.00595238	0.0119048	0.0178571	0.0119048	0.00595238	0.232143	0.119048	0.077381	0.0238095	0	0	0.0654762	0.178571	0.130952	0.00595238	0.00595238	0.0416667	0	red	0.210164
115	4548658	8280	115	15	0	0	0.248322	0.0604027	0.0134228	0	0	0	0.00671141	0	0.0134228	0.0201342	0.00671141	0.00671141	0	0.0268456	0.0872484	0.322148	0.134228	0	0.0402685	0.0134228	0	red	0.210164
116	4548659	8280	116	7	0	0	0.0660377	0	0	0	0	0	0	0.415094	0.0188679	0.0283019	0.0754717	0	0	0.0283019	0.00943396	0.00943396	0.122642	0	0	0.226415	0	red	0
117	4548660	8280	117	7	0	0	0.0485437	0	0.0291262	0.00970874	0	0.0582524	0	0.601942	0	0	0.038835	0	0.0582524	0	0.0485437	0.00970874	0.00970874	0	0.0776699	0.00970874	0	red	0
118	4548661	8280	118	1	0	0	0.0188679	0.669811	0	0	0	0	0	0	0.0660377	0.00943396	0.00943396	0.00943396	0	0.0754717	0.00943396	0	0.0943396	0	0.0283019	0.00943396	0	red	0
119	4548662	8280	119	0	0	0	0.261682	0	0	0	0	0.046729	0	0	0	0.00934579	0.0934579	0.0560748	0.140187	0	0.00934579	0.233645	0.0280374	0	0.102804	0.00934579	0.00934579	red	0
120	4548663	8280	120	5	0	0	0.0338983	0.0847458	0.220339	0.0169492	0	0.40678	0.0169492	0.0169492	0.0169492	0.0169492	0	0.0338983	0.0169492	0.0169492	0	0	0.0508475	0	0.0169492	0.0169492	0.0169492	red	0
121	4548664	8280	121	15	0	0	0	0	0.0634921	0.031746	0.0476191	0.015873	0.015873	0.015873	0.015873	0.0476191	0	0.015873	0	0.0476191	0.015873	0.571429	0.031746	0	0.0476191	0.015873	0	red	0
122	4548665	8280	122	9	0	0	0.0526316	0.0350877	0.0350877	0	0.0350877	0.0350877	0	0	0	0.245614	0.350877	0	0.0175439	0.0175439	0.0175439	0.0350877	0.0175439	0.0175439	0	0.0877193	0	red	0.0519594
123	4548666	8280	123	7	0	0	0.078125	0.015625	0.03125	0.03125	0	0	0.03125	0.515625	0.03125	0.03125	0.046875	0.046875	0.015625	0.015625	0	0.078125	0.015625	0	0	0	0.015625	red	0.0622561
124	4548667	8280	124	1	21	0.259797	0	0.45	0.0125	0.025	0	0.05	0.025	0.0125	0.0125	0.025	0.0625	0.025	0.0625	0.0625	0	0	0.0125	0	0.15	0.0125	0	red	0.113896
125	4548668	8280	125	1	34	0.0514836	0.010101	0.383838	0.0606061	0.020202	0.030303	0.020202	0.010101	0.0707071	0.010101	0.242424	0.030303	0.030303	0	0	0.010101	0.010101	0.010101	0.010101	0.020202	0.020202	0	red	0.121062
126	4548669	8280	126	7	17	0.258199	0.0357143	0.0357143	0.00892857	0.0178571	0	0	0	0.5625	0.0357143	0.0267857	0.0446429	0.0178571	0.0446429	0.00892857	0.0357143	0.0446429	0.0446429	0	0.0178571	0.0178571	0	red	0.130508
127	4548670	8280	127	11	95	0.0358307	0.0193237	0.0434783	0.0193237	0	0.00483092	0.193237	0.0144928	0.0241546	0.0144928	0.0144928	0.0241546	0.434783	0.0772947	0	0.0193237	0.0483092	0.0338164	0	0.00966184	0.00483092	0	red	0.125209
128	4548671	8280	128	19	55	0.0472286	0.00383142	0.045977	0.00383142	0.0191571	0	0.00766283	0	0.00383142	0.0306513	0.0957854	0.157088	0.0153257	0.0344828	0.0344828	0.0574713	0.00766283	0.0498084	0.0191571	0.0344828	0.37931	0	red	0.232135
129	4548672	8280	129	6	38	0.233302	0.0134228	0.0234899	0.0637584	0.312081	0.0033557	0.0604027	0.174497	0.0100671	0.057047	0.0302013	0.0604027	0.0369128	0.0201342	0.0805369	0.00671141	0.0100671	0.0167785	0.0033557	0.0100671	0.00671141	0	red	0.287455
130	4548673	8280	130	5	24	0.586115	0.0250784	0.0344828	0.0250784	0.0376176	0.0344828	0.22884	0.0219436	0.0031348	0.0125392	0.00940439	0.0407524	0.0219436	0	0.015674	0.0501567	0.153605	0.103448	0.0125392	0.153605	0.015674	0	red	0.454862
131	4548674	8280	131	10	22	0.534799	0.00892857	0.00892857	0.0297619	0.00595238	0.00297619	0.0119048	0.00297619	0.00297619	0.22619	0.0863095	0.440476	0.0119048	0.0297619	0.0148809	0.0357143	0.0148809	0.0327381	0.00892857	0.0119048	0.0119048	0	red	0.445416
132	4548675	8280	132	15	35	0.872865	0.0501393	0.00835654	0.0334262	0.0222841	0	0	0.128134	0.00835654	0.0668524	0.0139276	0.0111421	0.00557103	0.00278551	0.0139276	0.0250696	0.518106	0.0529248	0.0111421	0.0139276	0.00835654	0.00557103	red	0.606773
133	4548676	8280	133	14	0	0	0.00277008	0.00277008	0.00831025	0	0	0.0110803	0.00554016	0	0.0249307	0.00554016	0.0997229	0.00277008	0.0747922	0.00831025	0.711912	0	0	0	0.0415512	0	0	red	0.48955
134	4548677	8280	134	6	21	1.04009	0.0817942	0.00527705	0.00527705	0.102902	0.0263852	0.0211082	0.179419	0.0211082	0.00791557	0.0369393	0.0923483	0.0105541	0.0474934	0.187335	0.0184697	0.0237467	0.0422164	0.0158311	0.0237467	0.0501319	0	red	0.38259
135	4548678	8280	135	6	0	0	0.0367454	0.0209974	0.0104987	0.0472441	0.00524934	0.0813648	0.251969	0.00262467	0.228347	0.0183727	0.0629921	0.0446194	0.0524934	0	0.0288714	0.0314961	0.0603675	0	0.00787401	0.00787401	0	red	0.208017
136	4548679	8280	136	6	0	0	0.0970351	0.0188679	0.0134771	0.185984	0.00269542	0.0404313	0.140162	0.00808626	0.0161725	0.0242588	0.16442	0.0566038	0.0215634	0.0377359	0.06469	0.0134771	0.032345	0.00269542	0.051213	0.00808626	0	red	0.208017
137	4548680	8280	137	6	0	0	0.00291545	0.0174927	0.00874636	0.0845481	0.00291545	0.0495627	0.390671	0.0058309	0.0204082	0.00291545	0.0612245	0.110787	0.0058309	0.00874636	0.0349854	0.0204082	0.0204082	0.00874636	0.125364	0.00874636	0.00874636	red	0
138	4548681	8280	138	11	0	0	0.0182927	0.0579269	0.0152439	0.0121951	0.00304878	0.027439	0.0121951	0.00914634	0.14939	0.0731708	0.198171	0.195122	0.0365854	0.00914634	0.112805	0.0121951	0.00914634	0	0.0152439	0.0335366	0	red	0
139	4548682	8280	139	1	0	0	0.0295359	0.421941	0.0295359	0.00421941	0	0.0168776	0.00421941	0.00421941	0.0126582	0.0506329	0.0970464	0.0421941	0.0126582	0.0126582	0.0126582	0.0548523	0.0759493	0.0886076	0.021097	0.00843882	0	red	0.0633308
140	4548683	8280	140	1	0	0	0.0215054	0.548387	0.0107527	0.00537634	0	0.016129	0.0107527	0.00537634	0.0752688	0.0430107	0.0698925	0.0698925	0.00537634	0.0107527	0.0268817	0.0107527	0.0107527	0	0.0430107	0.016129	0	red	0.0633308
141	4548684	8280	141	9	13	0.316654	0.0245399	0.0306749	0.0184049	0.0122699	0.0122699	0.0245399	0.00613497	0	0.00613497	0.337423	0.257669	0.00613497	0.0429448	0.0122699	0.0306749	0.0368098	0.0122699	0.0368098	0.0245399	0.0674847	0	red	0.115273
142	4548685	8280	142	1	0	0	0.0763889	0.409722	0.0347222	0.0347222	0	0.0138889	0	0.0416667	0.0416667	0.0347222	0.0416667	0.0277778	0.00694445	0.00694445	0	0.0763889	0.0972222	0.0138889	0.00694445	0.0347222	0	red	0.150772
143	4548686	8280	143	1	12	0.259713	0.0223881	0.462686	0	0.0671642	0.0149254	0.0298508	0.00746269	0	0.0223881	0.0149254	0.141791	0.0522388	0.00746269	0.0223881	0.0149254	0.0447761	0.0597015	0	0.00746269	0.00746269	0	red	0.232385
144	4548687	8280	144	6	32	0.177494	0.0305344	0.0229008	0.0534351	0.114504	0	0.0763359	0.229008	0.00763359	0.0152672	0.0534351	0.167939	0.0381679	0.0763359	0.00763359	0	0.0152672	0.0152672	0.0229008	0.0305344	0.0152672	0.00763359	red	0.272184
145	4548688	8280	145	1	29	0.408063	0.013245	0.337748	0.013245	0	0	0.0198676	0.00662252	0	0.0397351	0.0463576	0.145695	0.0198676	0.0198676	0.013245	0.0728477	0.0463576	0.112583	0.00662252	0.0463576	0.0331126	0.00662252	red	0.272184
146	4548689	8280	146	2	13	0.515651	0.027972	0.027972	0.447552	0.00699301	0.013986	0.013986	0	0.020979	0.0489511	0.027972	0.132867	0	0	0.0699301	0.013986	0.00699301	0	0.034965	0.0979021	0	0.00699301	red	0.220242
147	4548690	8280	147	11	0	0	0.0143885	0.0935252	0.0143885	0.107914	0.00719425	0.00719425	0.0143885	0.0215827	0.151079	0.00719425	0.0431655	0.158273	0.0215827	0.0215827	0.057554	0.0503597	0.0215827	0.057554	0.122302	0.00719425	0	red	0.184743
148	4548691	8280	148	12	0	0	0.0222222	0.037037	0.0148148	0.0148148	0.00740741	0	0	0.0148148	0.177778	0.0222222	0.2	0.0296296	0.2	0.00740741	0.0444444	0.0222222	0.125926	0.00740741	0.0444444	0.00740741	0	red	0.10313
149	4548692	8280	149	0	0	0	0.335878	0.0305344	0.0381679	0.0610687	0.00763359	0.0152672	0.00763359	0	0.0839695	0.0305344	0.0458015	0	0.00763359	0.0229008	0.0458015	0.0839695	0.0534351	0	0.114504	0.0152672	0	red	0
150	4548693	8280	150	0	0	0	0.413534	0.0150376	0.0225564	0.0225564	0	0.0225564	0.0225564	0.0075188	0.120301	0.0150376	0.0300752	0.0150376	0.0225564	0	0.0676692	0.120301	0.0526316	0.0075188	0.0225564	0	0	red	0.0503971
151	4548694	8280	151	0	0	0	0.382353	0.0588236	0	0.0808824	0.0147059	0.0294118	0.0514706	0	0.0294118	0.0147059	0.0588236	0.0294118	0	0.00735294	0.0514706	0.0808824	0.0514706	0.00735294	0.0441177	0.00735294	0	red	0.0503971
152	4548695	8280	152	11	57	0.251986	0.026738	0.0802139	0.053476	0.026738	0.0106952	0.053476	0.0213904	0.0695187	0.0160428	0.0106952	0.0374332	0.229946	0.0374332	0.0106952	0.203209	0.0213904	0.0320856	0.0213904	0.026738	0.0106952	0	red	0.0839363
153	4548696	8280	153	4	0	0	0	0.0164835	0.010989	0	0.692308	0.0384615	0.010989	0.0054945	0.0164835	0.0054945	0.0604395	0	0.0164835	0.010989	0.0384615	0.021978	0.0384615	0	0.010989	0.0054945	0	red	0.0869203
154	4548697	8280	154	1	56	0.167696	0.012931	0.469828	0.012931	0.0431034	0.00431034	0.0172414	0.0431034	0.0215517	0.0301724	0.012931	0.012931	0.193965	0.00431034	0.0258621	0.0215517	0.00431034	0.0301724	0.00431034	0.0215517	0.012931	0	red	0.0915072
155	4548698	8280	155	2	90	0.0149202	0.0160772	0.0128617	0.73955	0.0096463	0.00321543	0.00321543	0.0160772	0	0.0160772	0.0192926	0.0321543	0.0321543	0	0.0128617	0.022508	0.022508	0.0096463	0.00321543	0.0128617	0.0160772	0	red	0.0768098
156	4548699	8280	156	1	40	0.0229343	0.00940439	0.379311	0.0188088	0.0125392	0.00626959	0.00626959	0.144201	0.0031348	0.0376176	0.0376176	0.0407524	0.0971787	0.0188088	0.00940439	0.015674	0.0188088	0.119122	0.0031348	0.00626959	0.015674	0	red	0.588163
157	4548700	8280	157	1	701	0.178498	0.042901	0.361593	0.0449439	0.0459653	0.0020429	0.0265577	0.00817161	0.00306435	0.0326864	0.042901	0.0367722	0.164454	0.00408581	0.0122574	0.0459653	0.0286006	0.0500511	0.0122574	0.0163432	0.0173647	0.00102145	red	0.641225
158	4548701	8280	158	1	2120	2.55677	0.00588621	0.203728	0.0716155	0.0405494	0.0156965	0.028777	0.0163506	0.0130805	0.0461086	0.0241988	0.0650753	0.105298	0.00981034	0.0304121	0.0212557	0.0745586	0.180837	0.00196207	0.0232178	0.0196207	0.00196207	red	0.651246
159	4548702	8280	159	6	1400	0.433006	0.0136519	0.0341297	0.0725825	0.0846416	0.0116041	0.0887371	0.176109	0.0177475	0.0461889	0.0370876	0.0468715	0.11058	0.0475541	0.0136519	0.0273038	0.0343573	0.0737201	0.0138794	0.0273038	0.0207054	0.00159272	red	0.73905
160	4548703	8280	160	10	455	0.0650269	0.0150546	0.0129924	0.0490823	0.0426892	0.018973	0.0228913	0.037121	0.00907403	0.0259847	0.11425	0.259436	0.0694987	0.0814599	0.00577438	0.0274283	0.0521757	0.0668177	0.00556815	0.0373273	0.0453701	0.00103114	red	0.816451
161	4548704	8280	161	16	1457	0.461951	0.0168875	0.0324504	0.0251656	0.0130795	0.00331127	0.0201987	0.0110927	0.00231789	0.0490067	0.0930466	0.0678809	0.0294703	0.0183775	0.0100994	0.0225166	0.0539736	0.454469	0.0110927	0.0337749	0.0317882	0	red	0.346766
162	4548705	8280	162	3	645	0.565506	0.000156324	0.000937947	0.0218854	0.85071	0.00984844	0.00156324	0.029389	0.00156324	0.0162578	0.00187589	0.0221981	0.000312649	0.00343914	0.00234487	0.000937947	0.0206348	0.00891049	0.000937947	0.00437709	0.00171957	0	red	0.278632
163	4548706	8280	163	16	343	0.208338	0.00345774	0.00619511	0.00821213	0.00691548	0.00273738	0.00777991	0.00331367	0.000432217	0.00518661	0.00388996	0.0129665	0.0100851	0.00806805	0.00590697	0.0170005	0.169142	0.695142	0.00489846	0.00792398	0.0206024	0.000144072	red	0.537231
164	4548707	8280	164	10	339	0.0923384	0.00166045	0.00650344	0.0132836	0.00733366	0.000830226	0.00193719	0.00498136	0.000830226	0.0116232	0.00927086	0.715648	0.0195103	0.126056	0.0131452	0.00415113	0.00982434	0.0112081	0.00138371	0.0179882	0.0224161	0.000415113	red	0.551323
165	4548708	8280	165	5	716	1.35802	0.0765623	0.024399	0.015024	0.107091	0.00396634	0.176924	0.134135	0.0141827	0.0248798	0.0206731	0.0506009	0.0293269	0.0436297	0.00552884	0.00468749	0.105769	0.115985	0.0076923	0.0197115	0.0182692	0.000961538	red	0.458804
166	4548709	8280	166	0	579	0.53241	0.114819	0.0116686	0.0439907	0.00980166	0.00291716	0.0143524	0.00700118	0.00140024	0.0348892	0.0211202	0.425787	0.0102684	0.053909	0.0331389	0.0130689	0.0707119	0.0361727	0.00396734	0.0866979	0.00361728	0.000700119	red	0.486963
167	4548710	8280	167	6	351	0.102912	0.00935726	0.00724073	0.0081319	0.0589283	0.00178233	0.0148157	0.11329	0.00345327	0.0564776	0.00679515	0.00568119	0.0197171	0.0186031	0.0900078	0.0607107	0.0222792	0.0233931	0.211876	0.258437	0.0081319	0.000891167	red	0.788653
168	4548711	8280	168	16	663	0.349131	0.00427963	0.00647431	0.0096566	0.00054867	0.000658405	0.00833979	0.000109734	0.000658405	0.585097	0.0096566	0.0170088	0.00362122	0.00131681	0.00855926	0.0108637	0.0238123	0.303523	0.00153628	0.00263362	0.00164601	0	red	0.525141
169	4548712	8280	169	3	1065	1.60079	0.0130328	0.00124122	0.00972287	0.705005	0.000517174	0.00165496	0.0405464	0.000827478	0.0109641	0.00155152	0.0758176	0.00196526	0.0198595	0.00620608	0.000930913	0.0461318	0.059268	0.00113778	0.00330991	0.000206869	0.000103435	red	0.419471
170	4548713	8280	170	5	100	0.040462	0.0537687	0.0235937	0.0134111	0.0474357	0.01962	0.127654	0.048429	0.0417235	0.0235937	0.00981	0.0186266	0.0288091	0.0219794	0.00360114	0.140693	0.234323	0.109648	0.0130386	0.00968583	0.0100584	0.000496709	red	0.407667
171	4548714	8280	171	10	154	0.00405717	0.0981324	0.0149719	0.0161578	0.0016306	0.00548474	0.00785652	0.000296473	0.0128966	0.0378003	0.013786	0.538392	0.0349838	0.0893864	0.00266825	0.0549956	0.0317226	0.00815299	0.0164542	0.00919065	0.00355767	0.00148236	red	0.344
172	4548715	8280	172	6	52	0.0438956	0.04104	0.0101817	0.0607768	0.1875	0.00610902	0.0761277	0.227131	0.00422932	0.0502818	0.00971177	0.0220864	0.0344611	0.0239661	0.0281955	0.018797	0.0236529	0.0715851	0.024906	0.0751878	0.00344611	0.000626566	red	0.0370405
173	4548716	8280	173	3	245	0.0307941	0.0114766	0.0177888	0.0470542	0.221883	0.0017215	0.0131981	0.00860748	0.000573832	0.159334	0.00382555	0.345065	0.00210405	0.0112854	0.0395944	0.00956387	0.00899003	0.00726854	0.00745982	0.0795713	0.00210405	0.00153022	red	0.0659403
174	4548717	8280	174	6	43	0.0659938	0.010755	0.0060228	0.0137664	0.0597977	0.0010755	0.0083889	0.0522693	0	0.0316197	0.0010755	0.0105399	0.0015057	0.0025812	0.110561	0.019359	0.0767906	0.0965798	0.0597978	0.434072	0.0023661	0.0010755	red	0.0842961
175	4548718	8280	175	11	52	0.184961	0.0130142	0.0181269	0.00302115	0.0297467	0.00139438	0.0067395	0.00232396	0.00116198	0.625145	0.00790148	0.108297	0.0571696	0.0285848	0.00139438	0.0160354	0.0402046	0.0227749	0.00185917	0.013479	0.000929586	0.000697189	red	0.0831795
176	4548719	8280	176	15	66	0.0958364	0.0512633	0.00441502	0.0235468	0.0613198	0	0.00294335	0.00269807	0.00269807	0.0196223	0.00220751	0.043905	0.00171695	0.0215846	0.00294335	0.00490558	0.589894	0.155997	0.000735837	0.00294335	0.0046603	0	red	0.0863701
177	4548720	8280	177	0	98	0.0383127	0.382312	0.00610997	0.0322956	0.0622635	0.00901948	0.0162932	0.0192028	0.0133837	0.00349141	0.00349141	0.082339	0.00901948	0.00640092	0.0194937	0.11027	0.153913	0.0343322	0.000581902	0.0334594	0.0011638	0.0011638	red	0.0792552
178	4548721	8280	178	10	69	0.0467469	0.187629	0.0295533	0.0226804	0.0182131	0.00824743	0.00274914	0.00103093	0.0257732	0.0350516	0.009622	0.208247	0.014433	0.0649485	0.0209622	0.0649485	0.091409	0.028866	0.0563575	0.101718	0.0072165	0.000343643	red	0.0519221
179	4548722	8280	179	5	21	0.0304192	0.0106545	0.108447	0.0136986	0.00951295	0.00190259	0.293379	0.0487063	0.00875191	0.23554	0.00913243	0.0452816	0.0452816	0.0247337	0.0121766	0.00456621	0.0152207	0.0342466	0.0224505	0.0471842	0.00837139	0.000761036	red	0.105587
180	4548723	8280	180	16	110	0.0482953	0.0048426	0.0208232	0.024213	0.00581112	0.0193704	0.0581112	0.00096852	0.00145278	0.125908	0.0106537	0.0251815	0.0246973	0.00677964	0.011138	0.0106537	0.046489	0.5816	0.00871668	0.0101695	0.00145278	0.00096852	red	0.185788
181	4548724	8280	181	6	26	0.364162	0.0434363	0.00482626	0.0164093	0.30888	0.00289576	0.0328186	0.295367	0.0222008	0.0202703	0.011583	0.0289576	0.00772202	0.00289576	0.00482626	0.0492278	0.0386101	0.0550194	0.00965252	0.0376448	0.00482626	0.0019305	red	0.207527
182	4548725	8280	182	9	21	0.439317	0.0742678	0.0240586	0.0282427	0.0460251	0.0041841	0.0125523	0.00523013	0.0721757	0.0512552	0.111925	0.0512552	0.0115063	0.0658996	0.0041841	0.101464	0.186193	0.0742678	0.00941423	0.00523013	0.0585774	0.00209205	red	0.212123
183	4548726	8280	183	0	14	0.155442	0.362301	0.0379437	0.0171359	0.0501836	0	0.0648715	0.00367197	0.00367197	0.0220318	0.00611995	0.187271	0.0159119	0.0930233	0.0440637	0.00856794	0.0281518	0.0146879	0.00979193	0.0183599	0.0122399	0	red	0.217426
184	4548727	8280	184	2	58	0.0533975	0.018226	0.0315918	0.713244	0.0546781	0.00121507	0.00850548	0.053463	0.00607535	0.00972055	0.00364521	0.0145808	0.00607535	0.0267315	0.00607535	0.00972055	0.00972055	0.00607535	0	0.0133658	0.00729041	0	red	0.174518
185	4548728	8280	185	10	181	0.0748093	0.00396302	0.0171731	0.0224571	0.0158521	0	0.0237781	0.00264201	0.0118891	0.0118891	0.0515192	0.642007	0.0224571	0.0290621	0.00792604	0.0118891	0.0290621	0.0409512	0.00264201	0.0409512	0.0105681	0.00132101	red	0.0963631
186	4548729	8280	186	10	405	0.149626	0.0223414	0.0142985	0.0607685	0.025916	0.00446827	0.0134048	0.0142985	0.000893655	0.0643432	0.122431	0.203753	0.0160858	0.0402145	0.0187668	0.0125112	0.0268096	0.0652368	0.0589812	0.17605	0.0384271	0	red	0.49862
187	4548730	8280	187	11	538	0.0485407	0.0174564	0.117207	0.0305486	0.0074813	0.00810474	0.0199501	0.021197	0.00374065	0.160225	0.0891522	0.0405237	0.337281	0.00997507	0.0199501	0.0162095	0.0511222	0.0193267	0.00187033	0.0180798	0.00997507	0.000623442	red	1.98442
188	4548731	8280	188	6	1991	2.16673	0.0156339	0.0184764	0.0608301	0.124787	0.00142126	0.110574	0.184764	0.00653781	0.054008	0.0261513	0.051734	0.0895395	0.00795908	0.00767482	0.0130756	0.10631	0.103468	0.00454804	0.0054008	0.00511655	0.00198977	red	2.48284
189	4548732	8280	189	11	1946	7.48242	0.0347483	0.0708111	0.0830201	0.0398196	0.0107062	0.0319308	0.0332456	0.00713748	0.0482719	0.0407588	0.0392561	0.32626	0.0155898	0.0304282	0.0390683	0.0347483	0.0847105	0.00225394	0.0163411	0.0099549	0.000939142	red	2.59117
190	4548733	8280	190	6	1966	2.56691	0.0175	0.0240278	0.083472	0.11	0.00402778	0.0405555	0.242223	0.00902777	0.0470833	0.0223611	0.0348611	0.0549999	0.02	0.0119444	0.0348611	0.079861	0.11	0.00402778	0.0320833	0.0158333	0.00125	red	3.11501
191	4548734	8280	191	11	1440	0.691236	0.0114495	0.0622049	0.039424	0.0106232	0.00932485	0.0546506	0.0237252	0.00507555	0.0622049	0.0316336	0.0321058	0.253305	0.0269122	0.0180595	0.075543	0.103872	0.122285	0.00767234	0.0139283	0.0348206	0.00118036	red	2.95567
192	4548735	8280	192	10	2012	2.66778	0.0138103	0.0132349	0.0289633	0.02225	0.00776831	0.0189892	0.00843965	0.00354849	0.0394169	0.114223	0.392825	0.0138103	0.089767	0.0317445	0.0210991	0.0419104	0.0651194	0.00604202	0.0368275	0.0278124	0.00239763	red	1.57678
193	4548736	8280	193	6	1458	1.37003	0.00540256	0.0029227	0.0143478	0.355328	0.0045169	0.005314	0.469487	0.0047826	0.00788244	0.0015942	0.0215217	0.00256843	0.00726247	0.00416263	0.00407406	0.0301126	0.0368437	0.00549113	0.0137278	0.00247987	0.000177133	red	1.2265
194	4548737	8280	194	13	165	0.587938	0.0350818	0.00927645	0.0116377	0.00101198	0.00151796	0.00286727	0.000590319	0.00548154	0.0164446	0.014505	0.04225	0.000843313	0.015517	0.109631	0.142099	0.220104	0.264884	0.0114691	0.0597908	0.0348288	0.000168663	red	1.14959
195	4548738	8280	195	9	1302	0.815498	0.00127096	0.00166813	0.000873784	0.00278022	0.00031774	0.00254192	0.00563988	0.000238305	0.0393996	0.0536979	0.509014	0.000556045	0.198904	0.0388436	0.003654	0.00770519	0.00492496	0.0193821	0.105649	0.00230361	0.000635479	red	0.716716
196	4548739	8280	196	10	886	0.306725	0.049886	0.00819557	0.0330673	0.186074	0.00106899	0.0143957	0.0814572	0.00591506	0.146594	0.0103335	0.234962	0.00712658	0.0593643	0.0079105	0.00491734	0.0560861	0.0783926	0.00342076	0.00277937	0.00662772	0.00142532	red	0.643053
197	4548740	8280	197	0	23	0.503392	0.164079	0.0128762	0.0114782	0.0157458	0.00191304	0.0148629	0.0129498	0.000662206	0.024428	0.00198662	0.411594	0.00559196	0.040836	0.0587155	0.00419397	0.0528292	0.0556252	0.0135384	0.0930772	0.000735784	0.00228093	red	0.701614
198	4548741	8280	198	0	15	1.00171	0.0844054	0.00206613	0.0022957	0.0039792	0.000612186	0.00145394	0.000153046	0.00306093	0.0358893	0.000918278	0.00650447	0.000459139	0.00130089	0.114403	0.0726204	0.0228804	0.00482096	0.160393	0.477805	0.0022957	0.00168351	red	0.634147
199	4548742	8280	199	8	22	0.880741	0.0277862	0.00535014	0.00698971	0.00302024	0.000172585	0.00094922	0.000172585	0.00146698	0.928291	0.00103551	0.00103551	0.000172585	0.00172585	0.000862927	0.00681712	0.00750746	0.00379688	0.000517756	0.0011218	0.000776634	0.000431463	red	0.591826
200	4548743	8280	200	1	82	0.478163	0.11171	0.0671355	0.00675924	0.12395	0.00347096	0.00876874	0.0015528	0.00785533	0.0527037	0.000639387	0.0015528	0.0184509	0.00100475	0	0.00548046	0.307727	0.27119	0.00164414	0.00657655	0.0015528	0.000274023	red	0.494326
201	4548744	8280	201	14	29	0.0951193	0.0301881	0.00511059	0.00368438	0.0260284	0.0060614	0.00154506	0.00190162	0.0112908	0.00368438	0.00178276	0.00118851	0.00297127	0.000594255	0.000831957	0.857735	0.0305447	0.0136679	0.000713106	0.000475404	0	0	red	0.357804
202	4548745	8280	202	0	129	0.0158923	0.65308	0.0308125	0.00826335	0.00210085	0.00588239	0.0182074	0.00602244	0.00728295	0.0168068	0.00700284	0.0180673	0.0116247	0.0179273	0.0019608	0.0868351	0.0855746	0.0126051	0.00420171	0.00238097	0.00224091	0.00112045	red	0.187237
203	4548746	8280	203	4	199	0.319102	0.125662	0.0978975	0.0791205	0.0314557	0.175414	0.0545658	0.0247152	0.0190981	0.0325791	0.00834537	0.0699726	0.0475044	0.0288878	0.00192586	0.00577757	0.0487882	0.0709356	0.0123576	0.0126786	0.0473439	0.00497513	red	0.105395
204	4548747	8280	204	11	36	0.0279103	0.0453383	0.122994	0.0348756	0.0181353	0.00790514	0.0655661	0.0190653	0.0160428	0.0344106	0.0137177	0.0465008	0.255988	0.00488259	0.00860265	0.113462	0.0730062	0.0676586	0.00627761	0.0190653	0.0241804	0.00232504	red	0.0884434
205	4548748	8280	205	9	51	0.0689527	0.044293	0.0586031	0.0633731	0.0367973	0.00477002	0.0381601	0.0422487	0.0139693	0.0678024	0.0889267	0.115843	0.0340715	0.0374787	0.00374787	0.088586	0.046678	0.0732539	0.0235094	0.0477002	0.0691653	0.00102215	red	0.115101
206	4548749	8280	206	14	148	0.0103602	0.0219817	0.0157012	0.0258198	0.0170969	0.00662942	0.0362873	0.0122121	0.00558267	0.0415211	0.0122121	0.0261688	0.0174458	0.00976967	0.00488483	0.666436	0.0111653	0.0390787	0.00907183	0.0122121	0.00453592	0.004187	red	0.0640014
207	4548750	8280	207	3	188	0.149182	0.0133854	0.0262131	0.0501953	0.478527	0.0022309	0.0345789	0.0373676	0.0167318	0.0501953	0.0150586	0.0847742	0.0250976	0.0111545	0.00501953	0.0195204	0.0239822	0.0468489	0.0150586	0.0184049	0.0256554	0	red	0.0701867
208	4548751	8280	208	3	35	0.0636019	0.0282427	0.00627615	0.0125523	0.240586	0.0146444	0	0.0198745	0.00313808	0.00523013	0.00732218	0.0156904	0.00941423	0.00732218	0.00104603	0.0156904	0.27615	0.23431	0.00209205	0.00627615	0.0941423	0	red	0.0843072
209	4548752	8280	209	10	103	0.0588369	0.00675677	0.00675677	0.00772202	0.0019305	0	0.00289576	0.000965252	0.0144788	0.00965252	0.00675677	0.611969	0.00772202	0.224904	0.00579151	0.0222008	0.00482626	0.00772202	0.000965252	0.0366796	0.019305	0	red	0.110327
210	4548753	8280	210	7	15	0.139555	0.0685328	0.0106178	0.0646718	0.135135	0	0	0.0366795	0.166988	0.0839769	0.00289575	0.050193	0.0135135	0.0125483	0.00675676	0.0260618	0.0714286	0.128378	0.00482625	0.105212	0.00868726	0.00289575	red	0.0872839
211	4548754	8280	211	13	48	0.140462	0.0028222	0.0169332	0.0122295	0.0442145	0	0.0028222	0.0348072	0.00940734	0.105362	0	0.211665	0.0169332	0.0159925	0.278457	0.00752587	0.0131703	0.0206961	0.0244591	0.182502	0	0	red	0.11948
212	4548755	8280	212	14	125	0.0339642	0.00455789	0.00546947	0.00273474	0.0145853	0	0.0574294	0.0182316	0.000911578	0.00820421	0.000911578	0.0109389	0.0109389	0.0218779	0.0610758	0.430264	0.0164084	0.0136737	0.0729263	0.247949	0	0.000911578	red	0.197657
213	4548756	8280	213	6	649	0.224582	0.0308319	0.0151251	0.0279232	0.0890053	0	0.0279232	0.16114	0.0127981	0.344386	0.00523561	0.0401396	0.0244328	0.0250146	0.0110529	0.00988948	0.0610821	0.0552647	0.0017452	0.0267598	0.0296684	0.000581734	red	0.175533
214	4548757	8280	214	6	441	0.449722	0.0210991	0.0210991	0.0461237	0.193327	0	0.0426889	0.132483	0.0716389	0.0225712	0.0142296	0.0240432	0.0387635	0.00392542	0.0132483	0.059372	0.111384	0.15211	0.000981355	0.0186457	0.0122669	0	red	0.15462
215	4548758	8280	215	12	182	0.0289356	0.0394606	0.0284715	0.0799202	0.0224775	0.0124875	0.022977	0.011988	0.012987	0.011988	0.0334666	0.0719281	0.0474526	0.315684	0.0014985	0.0754246	0.12987	0.0379621	0	0.00999002	0.0329671	0.000999002	red	0.161465
216	4548759	8280	216	15	177	0.0358953	0.100649	0.0542672	0.0871986	0.0440631	0.00278293	0.0153061	0.0357143	0.0083488	0.0139147	0.0134508	0.020872	0.0134508	0.00510204	0.00139147	0.0227273	0.414656	0.0871986	0.000927644	0.0454546	0.0125232	0	red	0.199504
217	4548760	8280	217	19	523	0.0681897	0.0293334	0.0495238	0.0506667	0.00952382	0.00685715	0.00571429	0.00457143	0.0167619	0.0407619	0.200762	0.162667	0.0285714	0.016381	0.00685715	0.0278095	0.0255238	0.0472381	0.0140952	0.00380953	0.251809	0.000761905	red	0.120487
218	4548761	8280	218	0	391	0.414777	0.0570222	0.00175994	0.114396	0.19465	0.0140796	0.00246392	0.12918	0.0211193	0.0242872	0.0126716	0.0623021	0.00175994	0.0211193	0.0422387	0.0197114	0.159803	0.0760296	0.0112636	0.0281591	0.00422387	0.00175994	red	0.21205
219	4548762	8280	219	15	151	0.0546365	0.0199643	0.00213903	0.0171123	0.0260249	0.00392156	0.000356505	0.00784312	0.000356505	0.0723706	0.00570409	0.00499108	0.000356505	0.0124777	0.00213903	0.0103387	0.69091	0.116577	0.00463457	0.000713011	0.00106952	0	red	0.208519
220	4548763	8280	220	10	203	0.48675	0.00541092	0.00101455	0.000676365	0.00202909	0.0057491	0.00236728	0	0.000338182	0.00811638	0.00879274	0.79168	0.000338182	0.0848838	0.0304364	0.00101455	0.0135273	0.0392292	0.000676365	0.00101455	0.00270546	0	red	0.198885
221	4548764	8280	221	3	32	0.0182416	0.0362497	0.000348555	0.0146393	0.771696	0	0.00139422	0.0348555	0.000348555	0.00418266	0.00731966	0.00871388	0.00104567	0	0.0223075	0	0.0181249	0.0101081	0.00766821	0.0592544	0.00139422	0.000348555	red	0.122931
222	4548765	8280	222	10	135	0.0200213	0.020415	0.00267738	0.00267738	0.0234271	0.000334672	0.00870148	0.00669345	0.0036814	0.0927041	0.0103748	0.701807	0.0036814	0.0197457	0.0374833	0.00334672	0.00535476	0.00435074	0.00200803	0.0468541	0.0036814	0	red	0.145005
223	4548766	8280	223	16	70	0.035006	0.00720602	0.00393056	0.0042581	0.000982639	0.000982639	0.000982639	0.00327547	0.000982639	0.0235834	0.00851621	0.0163773	0.000982639	0.00163773	0.0874548	0.088765	0.0160498	0.15886	0.202423	0.371767	0.000655093	0.000327547	red	0.0476553
224	4548767	8280	224	7	27	0.165008	0.00311312	0.00345902	0.00622624	0.0121066	0.00138361	0.00242132	0.000691805	0.0826707	0.796263	0.000345902	0.0193705	0.00311312	0.0217918	0.00345902	0.00760985	0.00968527	0.00415083	0.00242132	0.0183328	0.00103771	0.000345902	red	0.047869
225	4548768	8280	225	7	0	0	0.0975087	0.0107388	0.0150344	0.173969	0.00429554	0.00730241	0.0064433	0.0829039	0.0300687	0.00386598	0.00429554	0.00902063	0.0158935	0.00987973	0.00343643	0.272337	0.220361	0.00214777	0.0270619	0.00300688	0.000429554	red	0.0685474
226	4548769	8280	226	10	31	0.0193101	0.046729	0.0218068	0.00986501	0.0327103	0.0166147	0.0212876	0.0093458	0.0789201	0.03946	0.0212876	0.122015	0.00778816	0.0285566	0.00726895	0.398754	0.11215	0.00882659	0.000519211	0.00519211	0.0109034	0	red	0.0925963
227	4548770	8280	227	14	13	0.123413	0.0495675	0.00288183	0.0161383	0.0224783	0	0.00230547	0.0017291	0.0155619	0.00403456	0	0.010951	0.0051873	0.0051873	0.00115273	0.812105	0.00288183	0.0322765	0.0017291	0.010951	0	0.00288183	red	0.107108
228	4548771	8280	228	6	247	0.15525	0.077723	0.0946908	0.113848	0.0574713	0.00766283	0.0826492	0.133005	0.0311987	0.0925014	0.0350301	0.0213465	0.0235358	0.0257252	0.0180624	0.0229885	0.0580186	0.0580186	0.0229885	0.0186097	0.00383142	0.00109469	red	0.121775
229	4548772	8280	229	0	273	0.237564	0.353836	0.0405834	0.0653139	0.0386811	0.0158529	0.022194	0.00443881	0.00951174	0.0760939	0.0101459	0.0285352	0.0310717	0.00697527	0.0101459	0.0729233	0.065314	0.0405834	0.0310717	0.0665822	0.00951174	0.000634116	red	0.121677
230	4548773	8280	230	15	686	0.0733372	0.0443851	0.0540107	0.114439	0.0117647	0.0491979	0.0165775	0.0203209	0.0320856	0.095722	0.0149733	0.0368984	0.031016	0.053476	0.026738	0.0187166	0.27647	0.0566845	0.00374332	0.0165775	0.0262032	0	red	0.159194
231	4548774	8280	231	16	329	0.0188195	0.0104218	0.0213399	0.0421835	0.0104218	0.00297766	0.0133995	0.037717	0.023325	0.0362282	0.0173697	0.0248138	0.0401984	0.0168734	0.00545904	0.0258064	0.0496277	0.563276	0.00942926	0.0243175	0.0248138	0	red	0.24633
232	4548775	8280	232	14	498	0.310997	0.00384286	0.0367206	0.053373	0.0226302	0.00128095	0.0157984	0.00213492	0.00341587	0.0354397	0.0499571	0.0315968	0.0538	0.0486762	0.0170794	0.508114	0.0239111	0.025619	0	0.027327	0.0375746	0.00170794	red	0.330061
233	4548776	8280	233	6	965	0.590931	0.0208717	0.00491098	0.0426642	0.259054	0.00613873	0.0297728	0.475753	0.00460405	0.0138121	0.0033763	0.00644566	0.0125844	0.00767341	0.0033763	0.0135052	0.0503376	0.0254757	0.0033763	0.0116636	0.0033763	0.00122775	red	0.446557
234	4548777	8280	234	15	696	0.656218	0.0151792	0.0143941	0.0779898	0.00549593	0.0094216	0.0332373	0.00523422	0.00601935	0.0102067	0.0107301	0.01989	0.0104684	0.0138707	0.00314053	0.0628107	0.517667	0.148128	0.00732791	0.00863646	0.0196283	0.000523422	red	0.493353
235	4548778	8280	235	6	768	0.655819	0.00818221	0.0117205	0.0422379	0.0159221	0.00243255	0.0665634	0.0842545	0.00287483	0.0258735	0.0369305	0.343212	0.0256524	0.151702	0.0510836	0.0106148	0.0168067	0.0510836	0.00331711	0.0353825	0.014153	0	red	0.487274
236	4548779	8280	236	6	405	0.2528	0.0365353	0.00656814	0.037972	0.168719	0.00143678	0.0201149	0.397374	0.0049261	0.0416666	0.0133415	0.0174466	0.025862	0.0186781	0.0110837	0.0203202	0.0449507	0.106527	0.00266831	0.0131363	0.00903118	0.00164203	red	0.393876
237	4548780	8280	237	0	322	0.280603	0.123153	0.0161136	0.0521772	0.0155381	0.00230194	0.0161136	0.00671398	0.00230194	0.0448878	0.0604257	0.299061	0.0293497	0.0195665	0.0560137	0.0333781	0.0546709	0.042394	0.0147708	0.0878572	0.0232112	0	red	0.270512
238	4548781	8280	238	13	395	0.123939	0.00503324	0.00287614	0.021571	0.19432	0.0142009	0.00179759	0.0573429	0.0258852	0.0159985	0.00251662	0.0415242	0.00269638	0.0143807	0.277189	0.00988672	0.0431421	0.0258852	0.0269638	0.215891	0.000719034	0.000179759	red	0.16631
239	4548782	8280	239	16	119	0.0393991	0.00784457	0.00445715	0.0377966	0.0201463	0.000534858	0.00303086	0.00463543	0.000356572	0.410591	0.003744	0.00552686	0.000713144	0.00213943	0.00552686	0.00320915	0.0500983	0.425743	0.001248	0.0101623	0.00231772	0.000178286	red	0.12035
240	4548783	8280	240	10	196	0.134811	0.0226827	0.00142883	0.0128595	0.0332203	0	0.00410789	0.0157171	0.0044651	0.0403645	0.0105376	0.467225	0.00089302	0.0687624	0.0046437	0.00339347	0.132167	0.160565	0.00303627	0.00821578	0.00553672	0.000178604	red	0.0784571
241	4548784	8280	241	14	67	0.0229985	0.0569349	0.00298676	0.0352811	0.105096	0.000933362	0.0199739	0.0957627	0.0164272	0.0121337	0.00261341	0.0362144	0.00858692	0.0186672	0.00597351	0.444651	0.058615	0.0614151	0.00616019	0.00970695	0.00168005	0.000186672	red	0.0592316
242	4548785	8280	242	10	92	0.071138	0.0831425	0.0177121	0.0139613	0.0064597	0.00166702	0.0135445	0.00145864	0.00687646	0.0960619	0.0456347	0.500519	0.00770997	0.0529279	0.0214629	0.046885	0.0429258	0.00937699	0.0064597	0.0154199	0.00354242	0.00625133	red	0.0564573
243	4548786	8280	243	10	104	0.0278116	0.0383449	0.0249133	0.0184142	0.0175477	0.0017331	0.0151646	0.00714904	0.00411612	0.110268	0.0212305	0.126083	0.0242634	0.0177643	0.0181976	0.0205806	0.0268631	0.0446274	0.246751	0.176343	0.0249133	0.0147314	red	0.046675
244	4548787	8280	244	2	143	0.0255277	0.00760821	0.010699	0.216834	0.0164052	0.0016643	0.00998577	0.000951026	0.00665718	0.579172	0.00261532	0.0247267	0.0128389	0.0183073	0.00404186	0.0104613	0.0389921	0.0218736	0.00808372	0.00689494	0.00071327	0.000475513	red	0.0499952
245	4548788	8280	245	3	60	0.0858992	0.0264663	0.00781958	0.0213535	0.662254	0.00541356	0.00902259	0.0285716	0.0051128	0.0333836	0.00180452	0.020752	0.0096241	0.00180452	0.000902259	0.00481205	0.048722	0.0763913	0.00481205	0.026767	0.00330828	0.000902259	red	0.155611
246	4548789	8280	246	14	40	0.0395995	0.04012	0.00224972	0.00749907	0.0187477	0.00149981	0.00262467	0.00524935	0.00899888	0.0408699	0.00224972	0.00937384	0.00187477	0.00337458	0.00112486	0.796775	0.0277466	0.00937384	0.000374953	0.0179978	0.00187477	0	red	0.196267
247	4548790	8280	247	6	20	0.599219	0.201732	0.0290372	0.0382069	0.0448294	0.0040754	0.0254712	0.0937342	0.0285278	0.0326032	0.0122262	0.0585839	0.020377	0.0259807	0.00509425	0.234844	0.0728477	0.0382069	0.00713194	0.0163016	0.00509425	0.00509425	red	0.196054
248	4548791	8280	248	14	89	0.23109	0.0522479	0.121507	0.0176185	0.100243	0.00668287	0.0340219	0.0200486	0.00607534	0.0297692	0.00425274	0.0255164	0.017011	0.0656137	0.00668287	0.343863	0.0382746	0.0753342	0.00789794	0.0267315	0.000607534	0	red	0.216731
249	4548792	8280	249	11	126	0.0244621	0.0503449	0.0951725	0.0151724	0.0351724	0.0137931	0.037931	0.0393104	0.0365517	0.0165517	0.00827587	0.144828	0.323448	0.044138	0.0158621	0.0455173	0.0331035	0.0165517	0.00344828	0.00344828	0.0206897	0.000689656	red	0.208811
250	4548793	8280	250	14	71	0.189286	0.0196604	0.0116175	0.0437892	0.0983023	0.00178731	0.0116175	0.0169795	0.00268097	0.0125112	0.00178731	0.00714926	0.0142985	0.0178731	0.00178731	0.610366	0.0580877	0.033959	0.00536194	0.025916	0.00178731	0.00268097	red	0.133707
251	4548794	8280	251	15	0	0	0.030572	0.0187377	0.0779093	0.0374754	0.00197239	0.00493097	0.0404339	0.0147929	0.136095	0.0147929	0.096647	0.0197239	0.0246548	0.0325444	0.0502959	0.296844	0.0522683	0.00493097	0.0276134	0.0147929	0.00197239	red	0.221684
252	4548795	8280	252	10	43	0.223695	0.0150987	0.0127759	0.0209059	0.0592335	0.00116144	0.0220674	0.0150987	0.00929153	0.0731708	0.078978	0.372822	0.00580721	0.0383276	0.0278746	0.0162602	0.0801395	0.0487805	0.0197445	0.0615564	0.0209059	0	red	0.280521
253	4548796	8280	253	6	81	0.670977	0.00457143	0.0205714	0.0137143	0.142857	0.0274286	0.032	0.399999	0.00800001	0.0982858	0.00571429	0.0857144	0.0137143	0.00914287	0	0.0697143	0.016	0.0262857	0.00800001	0.00914287	0.00914287	0	red	0.246255
254	4548797	8280	254	14	83	0.318646	0.00579376	0.0023175	0.00811126	0.00463501	0	0.00115875	0	0.00927001	0.013905	0.00347625	0.0822713	0.01854	0.01854	0.013905	0.634993	0.00347625	0.060255	0.00347625	0.112399	0.0023175	0.00115875	red	0.252462
255	4548798	8280	255	19	168	0.0179567	0.0182992	0.0247578	0.0312164	0.0236814	0.0043057	0.00645856	0.00753498	0.00968784	0.0796556	0.0968784	0.158235	0.0043057	0.0914963	0.0279871	0.0129171	0.0107643	0.0667384	0.0118407	0.224973	0.088267	0	red	0.22083
256	4548799	8280	256	11	520	0.031035	0.0260138	0.0527927	0.10329	0.110941	0.000765112	0.0459067	0.0466718	0.00459067	0.148432	0.0114767	0.0130069	0.315225	0.0244836	0.00153022	0.00841623	0.0328998	0.0313696	0.00153022	0.000765112	0.0191278	0.000765112	red	0.138987
257	4548800	8280	257	15	130	0.0655342	0.0130719	0.0290487	0.106028	0.0130719	0.00508352	0.0275962	0.0290487	0.0043573	0.0283224	0.00508352	0.148874	0.0246914	0.043573	0.00580973	0.0203341	0.310094	0.12854	0.00363108	0.0384895	0.0123457	0.00290487	red	0.10487
258	4548801	8280	258	9	551	0.261765	0.00635593	0.0180085	0.0190678	0.0487288	0.00158898	0.0317797	0.00476695	0.00317797	0.0137712	0.397246	0.106992	0.0418432	0.0206568	0.0158898	0.0503178	0.060911	0.0376059	0.0164195	0.0587924	0.0455509	0.000529661	red	0.138365
259	4548802	8280	259	15	424	0.148061	0.0175439	0.00350877	0.0482457	0.17807	0.00219298	0.000438597	0.0355263	0.00219298	0.0929825	0.00175439	0.00263158	0.0267544	0.00350877	0.0442983	0.0201754	0.442544	0.0653509	0.00307018	0.00877194	0.000438597	0	red	0.188619
260	4548803	8280	260	2	50	0.185429	0.0165179	0.00714287	0.30491	0.0169643	0	0.00133929	0.00178572	0.000892859	0.00803573	0.0343751	0.0285715	0.00267858	0.00580358	0.00625001	0.00714287	0.375	0.147768	0.00357143	0.0214286	0.00982144	0	red	0.327479
261	4548804	8280	261	19	1133	0.282308	0.023263	0.0366005	0.0490075	0.0151985	0.00186104	0.0217122	0.028536	0.00341191	0.0192308	0.146712	0.309553	0.0558313	0.0586229	0.0502482	0.0136476	0.0217122	0.0341191	0.0127171	0.0418735	0.0555211	0.000620348	red	0.305134
262	4548805	8280	262	6	1236	0.759831	0.0224308	0.0347906	0.0954451	0.20325	0.000915542	0.0599679	0.239643	0.00732433	0.0574503	0.011902	0.041886	0.0574502	0.00366217	0.0153353	0.0155642	0.0462349	0.0636301	0.00732433	0.0112154	0.00205997	0.00251774	red	0.315911
263	4548806	8280	263	10	644	0.15004	0.0344896	0.0325074	0.108424	0.0180376	0.00396432	0.0105054	0.017443	0.0142715	0.0317145	0.0325074	0.356195	0.0235877	0.0445986	0.0227948	0.0305252	0.0386521	0.0927649	0.00574826	0.0414271	0.0378592	0.00198216	red	0.683191
264	4548807	8280	264	11	705	0.201946	0.0189341	0.0536464	0.051718	0.0247195	0.00999298	0.0301543	0.0220898	0.00823983	0.0468092	0.0417251	0.0497895	0.213184	0.029979	0.0462833	0.0511921	0.0210379	0.0541724	0.0759115	0.130259	0.0189341	0.00122721	red	1.15649
265	4548808	8280	265	0	1020	2.02183	0.0978798	0.0386408	0.083446	0.0408961	0.000300707	0.0112765	0.00872049	0.00586378	0.257857	0.0434521	0.0617951	0.050218	0.0181928	0.0398436	0.027214	0.0717185	0.0589384	0.00541272	0.0417982	0.02977	0.0067659	red	1.01469
266	4548809	8280	266	6	1254	2.64882	0.0156582	0.00345011	0.0107484	0.218552	0.000132697	0.0112792	0.548167	0.00106157	0.0226911	0.00477708	0.0248143	0.0127389	0.0038482	0.00185775	0.00291932	0.0777601	0.0299894	0.000663483	0.0078291	0.000796179	0.000265393	red	1.14537
267	4548810	8280	267	14	326	0.0508219	0.00570901	0.00862991	0.00305366	0.00570902	0.000132768	0.00185875	0.000132768	0.00995759	0.00358473	0.0115508	0.018853	0.000398303	0.00544348	0.00132768	0.713354	0.0884233	0.0851041	0.00637285	0.00225705	0.0281468	0	red	1.21769
268	4548811	8280	268	13	941	0.803423	0.036183	0.0115295	0.0161904	0.0159451	0.00367963	0.00245309	0.00208512	0.00196247	0.0543358	0.0237949	0.413589	0.00220778	0.130259	0.218571	0.0369189	0.00601006	0.00883111	0.00233043	0.0104256	0.00220778	0.000490617	red	0.815132
269	4548812	8280	269	3	289	0.563542	0.0275077	0.00252254	0.0294296	0.653692	0.000360362	0.00708713	0.107989	0.00468471	0.0187389	0.0057658	0.0255857	0.00564568	0.0121322	0.0123724	0.0028829	0.0360362	0.0401203	0.00180181	0.00144145	0.00408411	0.000120121	red	0.339413
270	4548813	8280	270	3	76	0.00905503	0.0321886	0.0261057	0.0247117	0.0874412	0.00126727	0.017615	0.0150805	0.00126727	0.012546	0.00342162	0.463945	0.0107718	0.0296541	0.0409327	0.0122925	0.0269928	0.0347231	0.0089976	0.143202	0.00595616	0.000887088	red	0.415215
271	4548814	8280	271	13	165	0.270223	0.00397405	0.00278183	0.00238443	0.00927278	0.000529873	0.00304677	0.00874291	0.00410652	0.012717	0.000927278	0.0426547	0.00225196	0.0182806	0.338587	0.0268911	0.00596107	0.0278184	0.0618626	0.414094	0.012717	0.000397405	red	0.30536
272	4548815	8280	272	10	12	0.429831	0.00284439	0.00297984	0.00189626	0.0147638	0.00135447	0.00189626	0.010294	0.000541789	0.793443	0.00433431	0.0869569	0.00162537	0.0196399	0.0023026	0.00677236	0.00568878	0.0104294	0.00270895	0.0274958	0.00189626	0.000135447	red	0.277795
273	4548816	8280	273	13	47	0.254151	0.113855	0.00240964	0.00888553	0.0781624	0.00105422	0.0137048	0.0170181	0.0129518	0.04503	0.00165662	0.0275602	0.00150602	0.00783131	0.0676203	0.00271084	0.232681	0.300302	0.0144578	0.0460842	0.000602409	0.00391566	red	0.275984
274	4548817	8280	274	14	15	0.425717	0.0299982	0.00372649	0.00875725	0.0253401	0.00186324	0.00614871	0.00670768	0.006894	0.0722938	0.000372649	0.0299982	0.00335384	0.0136017	0.0273897	0.66089	0.0486307	0.0139743	0.00801195	0.0249675	0.00130427	0.00577606	red	0.22194
275	4548818	8280	275	0	0	0	0.480626	0.0199027	0.0124921	0.0114334	0.00190557	0.00465807	0.00423461	0.0173619	0.0927378	0.0021173	0.00995133	0.0127038	0.0332417	0.00825749	0.0861742	0.107347	0.0268898	0.0097396	0.0556851	0.00127038	0.00127038	red	0.135974
276	4548819	8280	276	15	0	0	0.0962527	0.065638	0.0727406	0.0264512	0.00734755	0.026941	0.0132256	0.0166544	0.121969	0.0124908	0.0663728	0.0291453	0.0156748	0.0137154	0.0262062	0.20769	0.10556	0.00612295	0.0181239	0.0455548	0.00612295	red	0.201556
277	4548820	8280	277	15	0	0	0.116895	0.0661131	0.0351326	0.0325775	0.023954	0.0319387	0.0130949	0.0261897	0.0459917	0.0162887	0.0504632	0.039604	0.00670713	0.00383264	0.0641968	0.308527	0.104439	0.00351326	0.00670713	0.00383264	0	red	0.116412
278	4548821	8280	278	1	15	0.582061	0.049841	0.327147	0.0577943	0.00530223	0.00371156	0.0657477	0.00954401	0.0524921	0.0254507	0.00742312	0.0275716	0.0906682	0.00477201	0.00901379	0.0970309	0.0705197	0.059385	0.0164369	0.00848357	0.0111347	0.000530223	red	0.116412
279	4548822	8280	279	14	0	0	0.0189993	0.0151994	0.0303988	0.00506647	0.00189993	0.0126662	0.00316655	0.00189993	0.0373652	0.00506647	0.0145661	0.0208992	0.00189993	0.000633309	0.775175	0.00506647	0.0177327	0.0113996	0.018366	0.00126662	0.00126662	red	0.116412
280	4548823	8280	280	15	0	0	0.137771	0.0263158	0.0402477	0.00773994	0.0325077	0.0325077	0.0294118	0.00619195	0.0139319	0.0108359	0.0541795	0.0758513	0.0123839	0.00619195	0.0263158	0.317338	0.114551	0.00464396	0.0154799	0.0356037	0	red	0.175156
281	4548824	8280	281	7	0	0	0.0223464	0.122905	0.0223464	0.0111732	0.0446927	0.0223464	0.0027933	0.27095	0.0223464	0	0.142458	0.0195531	0.00837989	0.0111732	0.0782123	0.111732	0.0586592	0.00837989	0.0111732	0.00837989	0	red	0.0667187
282	4548825	8280	282	15	31	0.293719	0.0798722	0.0766773	0.0255591	0.00638978	0	0.0638978	0.0127796	0.00638978	0.0191693	0.0127796	0.057508	0.057508	0.00638978	0	0.0223642	0.450479	0.0766773	0	0.0255591	0	0	red	0.0978226
283	4548826	8280	283	6	39	0.039875	0.00534759	0.0160428	0.122995	0.165775	0.0320856	0.0320856	0.315508	0.00534759	0.0213904	0.0320856	0.0588235	0.0320856	0.0106952	0.0106952	0.0213904	0.00534759	0.0427808	0.00534759	0.0641711	0	0	red	0.10504
284	4548827	8280	284	16	93	0.15552	0	0.0261194	0.0485075	0.190298	0	0	0.0335821	0.00373134	0.0373134	0	0.0149254	0.00746269	0.00373134	0.0149254	0.0186567	0.0261194	0.563433	0	0.011194	0	0	red	0.122358
285	4548828	8280	285	15	20	0.0360858	0.0462185	0.0168067	0.0336134	0.210084	0	0.0336134	0	0	0.0294118	0.00420168	0.0840336	0	0.012605	0.0210084	0.012605	0.37395	0.0756302	0.0252101	0.012605	0	0.00840336	red	0.0688229
286	4548829	8280	286	1	20	0.0865919	0.00406504	0.439024	0.0121951	0.0447154	0	0.0121951	0.00813008	0.00813008	0.0406504	0.0162602	0.199187	0.0650406	0.0365854	0.00406504	0.0121951	0	0.0487805	0.00813008	0.0406504	0	0	red	0.261163
287	4548830	8280	287	15	79	0.0260425	0.0154321	0.00617284	0.0771605	0.0154321	0.00617284	0.00308642	0.0216049	0	0.0339506	0.00925926	0.0493827	0.00925926	0.00617284	0.0154321	0.0154321	0.490741	0.20679	0.00925926	0.00925926	0	0	red	0.684423
288	4548831	8280	288	19	213	1.00157	0.0322581	0.0360531	0.0815939	0.0948767	0	0.00759013	0.0056926	0.00948767	0.0189753	0.0948766	0.111954	0.028463	0.0759013	0.00379507	0.00948767	0.0246679	0.187856	0.00759013	0.0265655	0.142315	0	red	0.727954
289	4548832	8280	289	14	445	2.27182	0.016632	0.0332641	0.0873182	0.0135135	0	0	0.0135135	0.00311851	0.0135135	0.00415801	0.120582	0.00311851	0.0530146	0.00519751	0.507276	0.0841997	0.0363826	0.00207901	0.0010395	0.00207901	0	red	0.801839
290	4548833	8280	290	3	380	0.253743	0.0137405	0.0358779	0.140458	0.389312	0.00229008	0.00610688	0.0396947	0.000763359	0.0427481	0.0129771	0.0198473	0.0312977	0.0450382	0.000763359	0.00458016	0.0229008	0.109924	0.0145038	0.0114504	0.0557252	0	red	0.885058
291	4548834	8280	291	19	388	0.456016	0.00935126	0.0385739	0.0473407	0.00467563	0.00467563	0.0146113	0.0169492	0.00350672	0.0526008	0.14436	0.101695	0.0239626	0.0724722	0.0368206	0.0368206	0.0531853	0.106371	0.00350672	0.0508475	0.176505	0.00116891	red	0.815812
292	4548835	8280	292	3	298	0.44214	0.0061665	0.0282631	0.0662898	0.531346	0.0020555	0.0159301	0.0277492	0.0113052	0.0231243	0.0138746	0.0292908	0.00822199	0.00462487	0.00668037	0.0184995	0.0334018	0.0303186	0.0195272	0.0477903	0.0750257	0.000513875	red	0.364957
293	4548836	8280	293	10	585	0.655345	0.0162225	0.00849749	0.0996524	0.326381	0.0328312	0.00115875	0.0552337	0.0131325	0.05871	0.013905	0.0614137	0.00424875	0.0119737	0.0023175	0.0212437	0.136346	0.101584	0.00347625	0.0038625	0.02781	0	red	0.4031
294	4548837	8280	294	15	200	0.0175437	0.0110375	0.00257542	0.00809417	0.00662251	0.000367917	0.00110375	0.00404709	0.000367917	0.0161883	0.0022075	0.165562	0.004415	0.0728476	0.00404709	0.0228108	0.496322	0.145327	0.00294334	0.0136129	0.0191317	0.000367917	red	0.892568
295	4548838	8280	295	7	338	0.444455	0.0360302	0.00786112	0.0167049	0.0278415	0.000982641	0.000982641	0.0422535	0.0848346	0.0471668	0.0340649	0.313134	0.00425811	0.244022	0.0560105	0.00687848	0.0268588	0.0298068	0.00524075	0.0049132	0.00818867	0.00196528	red	1.05885
296	4548839	8280	296	15	612	2.90336	0.0371924	0.0204139	0.0576063	0.0824943	0.00167785	0.0332774	0.0618009	0.00615212	0.0346756	0.00503356	0.133948	0.00223714	0.0254474	0.0302013	0.00587248	0.299777	0.0752237	0.0106264	0.0497763	0.0251678	0.00139821	red	1.02765
297	4548840	8280	297	13	264	1.27353	0.0174511	0.00898994	0.0179799	0.0383395	0.00132205	0.0052882	0.00211528	0.00185087	0.0222104	0.00449497	0.15891	0.0364886	0.0190375	0.321789	0.00317292	0.011634	0.0404547	0.0171866	0.267847	0.00237969	0.00105764	red	1.21146
298	4548841	8280	298	18	268	0.499367	0.0120755	0.00226416	0.00880507	0.0133334	0	0.00402517	0.00628933	0.00528304	0.158491	0.0128302	0.0155975	0.00452832	0.00276731	0.0410065	0.0138365	0.0203774	0.0208806	0.0155975	0.64025	0.00150944	0.000251573	red	1.26983
299	4548842	8280	299	0	203	0.936572	0.110577	0.0048077	0.0346154	0.0307693	0.00216346	0.0336539	0.0105769	0.0129808	0.500481	0.0112981	0.0286058	0.003125	0.0163462	0.00360577	0.0206731	0.0740384	0.057452	0.0103365	0.021875	0.00456731	0.00745193	red	0.698477
300	4548843	8280	300	0	322	0.736338	0.223212	0.0084408	0.0091442	0.0846424	0.0077374	0.0121923	0.0253224	0.0178195	0.0257913	0.0349356	0.0166471	0.0143025	0.0098476	0.00398593	0.0257913	0.220164	0.24408	0.00257913	0.0063306	0.007034	0	red	0.452037
301	4548844	8280	301	3	52	0.046579	0.0505545	0.00902758	0.0281145	0.347177	0.0126386	0.00748	0.026051	0.0389476	0.0105752	0.0126386	0.02244	0.0226979	0.0407531	0.0033531	0.113232	0.119164	0.0980136	0.0041269	0.0229559	0.00954344	0.000515862	red	0.355561
302	4548845	8280	302	17	98	0.0413284	0.157328	0.0444382	0.00331217	0.0173889	0.00855643	0.00165608	0.00248412	0.00966048	0.00938447	0.0245652	0.123654	0.00579629	0.0253933	0.0237372	0.0712115	0.060171	0.0378139	0.340879	0.0231852	0.00910845	0.000276014	red	0.174235
303	4548846	8280	303	6	103	0.0169863	0.0254263	0.0314089	0.0391864	0.0873466	0.0152558	0.107389	0.296141	0.0128627	0.0403829	0.0155549	0.0951241	0.0358959	0.0729884	0.00658092	0.0140592	0.026922	0.0556387	0.00119653	0.0155549	0.00448699	0.000598266	red	0.0299
304	4548847	8280	304	14	85	0.0299419	0.00452341	0.0200322	0.00710822	0.0171243	0.0012924	0.0148626	0.00355411	0.000969302	0.0210015	0.00193861	0.199676	0.0184167	0.0229402	0.0652664	0.512764	0.0122778	0.0297253	0.00226171	0.0274636	0.0155088	0.0012924	red	0.0446564
305	4548848	8280	305	10	91	0.0146641	0.0281476	0.0201598	0.0296691	0.0148345	0.00342336	0.0125523	0.00836821	0.0057056	0.0376569	0.028528	0.31647	0.00608597	0.025485	0.0338532	0.044884	0.0338532	0.0232027	0.0756943	0.241156	0.00836821	0.00190187	red	0.0566503
306	4548849	8280	306	8	280	0.120361	0.0210798	0.0088757	0.0221892	0.0876475	0.0018491	0.00739641	0.0181212	0.00517749	0.706732	0.00147928	0.00702659	0.0192307	0.018491	0.00628695	0.00332839	0.0221892	0.02071	0.00443785	0.0155325	0.00221892	0	red	0.0571829
307	4548850	8280	307	15	32	0.101298	0.0477377	0.011208	0.0232462	0.0481528	0.000415111	0.0394355	0.00539644	0.00622666	0.118721	0.00539644	0.111665	0.0078871	0.00539644	0.0170195	0.014944	0.294728	0.202158	0.00747199	0.0269822	0.00456622	0.00124533	red	0.0511945
308	4548851	8280	308	2	38	0.0196496	0.0179837	0.00435968	0.247411	0.0915532	0.0256131	0.00108992	0.00926431	0.00762944	0.0386921	0.00817439	0.0561309	0.0027248	0.0425068	0.0321526	0.0555859	0.105722	0.0615804	0.013079	0.159673	0.0179837	0.00108992	red	0.0482617
309	4548852	8280	309	15	0	0	0.097592	0.0190114	0.0139417	0.0209126	0.000633714	0.0107731	0.013308	0.00697086	0.271863	0.00316857	0.0120406	0.0107731	0.00253486	0.00190114	0.0405577	0.363117	0.0963246	0.004436	0.00570343	0.00190114	0.00253486	red	0.11267
310	4548853	8280	310	10	0	0	0.0311787	0.0144487	0.018251	0.0844107	0.0121673	0.0212928	0.00380228	0.00608366	0.044867	0.0281369	0.421292	0.0136882	0.0326996	0.0053232	0.0174905	0.137643	0.0866921	0.00228137	0.00912548	0.00684411	0.00228137	red	0.099138
311	4548854	8280	311	7	30	0.4424	0.0482456	0.0219298	0.0236842	0.0964913	0.00877194	0.0254386	0.0245614	0.283333	0.0175439	0.00701755	0.0166667	0.0254386	0.0140351	0.00526316	0.0535088	0.0552632	0.0912281	0.031579	0.130702	0.0175439	0.00175439	red	0.131317
312	4548855	8280	312	12	101	0.0336398	0.035753	0.0173348	0.0130011	0.0195016	0.00433369	0.0108342	0.00216685	0.00433369	0.200433	0.00758396	0.252438	0.00866739	0.247021	0.00758396	0.0195016	0.0530877	0.0379198	0.0130011	0.0368364	0.00433369	0.00433369	red	0.136394
313	4548856	8280	313	7	39	0.180546	0.0571428	0.0142857	0.0758241	0.0351648	0	0.00769231	0.00879121	0.193407	0.0736264	0.0142857	0.0505494	0.0197802	0.0505494	0.0483516	0.010989	0.104396	0.0538461	0.0483516	0.127473	0.00549451	0	red	0.157215
314	4548857	8280	314	14	84	0.0253848	0.00334822	0.00781252	0.00558037	0.0200893	0.00781252	0.00558037	0.0167411	0	0.20759	0.00334822	0.102679	0.00111607	0.015625	0.00334822	0.52232	0.0111607	0.0446429	0.0111607	0.00781252	0.00223215	0	red	0.158376
315	4548858	8280	315	12	578	0.104106	0.0284672	0.0233577	0.0350365	0.10073	0.000729927	0.0364964	0.0116788	0.0080292	0.0284672	0.050365	0.118248	0.0481752	0.245255	0.0394161	0.0138686	0.0525548	0.0861314	0.010219	0.0437956	0.0189781	0	red	0.185077
316	4548859	8280	316	19	193	0.448205	0.0824882	0.0378634	0.0649087	0.0527383	0.0311021	0.00608519	0.0797836	0.00743746	0.118323	0.0682894	0.0486815	0.0283975	0.0453009	0.0114942	0.0270453	0.0446247	0.120352	0.00946585	0.0229885	0.091954	0.000676132	red	0.260406
[truncated: 52 more rows]

## Sheet: Fig2F
antibody	raw_data_file(.csv) in a folder "S3_Data"
c-Fos(9F6)	Fig2_F_Manhattan plot_cFos(9F6)_Mouse.csv

## Sheet: Fig2G
	index	ProteinID	pos	AA	read	distance	A	R	N	D	C	Q	E	G	H	I	L	K	M	F	P	S	T	W	Y	V	*	color	data
[truncated: 369 more rows]

## Sheet: Fig2H
	D-1	C-10	9F6	2H2	Neg
[truncated: 369 more rows]

[truncated: 4 more sheets: Neg, D-1, 2H2, C-10]
