# Supplementary material for: DECODE enables high-throughput mapping of antibody epitopes at single amino acid resolution
Source: PLoS Biol. 2025 Jan 23;23(1):e3002707. doi: 10.1371/journal.pbio.3002707 (PMC11756784; doi:10.1371/journal.pbio.3002707)
Supplement: S1 Data — (XLSX uploaded to Zenodo: https://doi.org/10.5281/zenodo.14286317.) (ZIP) [file pbio.3002707.s018.zip › S1_Data/Fig.3_Data.xlsx]

## Sheet: A
antibody	raw_data_file(.csv) in a folder "S3_Data"
2H2	Fig.3_A_seq.logo_2H2
9F6	Fig.3_A_seq.logo_9F6
C-10	Fig.3_A_seq.logo_C-10

## Sheet: B
Abs.450 nm	antibody	2H2	2H2	2H2		Abs.450 nm	antibody	9F6	9F6	9F6		Abs.450 nm	antibody	C-10	C-10	C-10
antibody conc. (nM)	protein	F274A,P275A	WT	HEK		antibody conc. (nM)	protein	Y30A,H31A	WT	HEK		antibody conc. (nM)	protein	P134A,E135A	WT	HEK
33	N=1	0.346	1.717	0.338		133	N=1	0.138	1.491	0.162		44	N=1	0.152	0.898	0.201
33	N=2	0.374	1.522	0.326		133	N=2	0.154	1.611	0.188		44	N=2	0.166	1.088	0.295
33	N=3	0.421	1.261	0.302		133	N=3	0.169	1.734	0.169		44	N=3	0.166	0.831	0.234
11	N=1	0.341	1.639	0.291		44.3333	N=1	0.13	1.356	0.229		14.6667	N=1	0.146	0.957	0.249
11	N=2	0.411	1.572	0.316		44.3333	N=2	0.171	1.402	0.15		14.6667	N=2	0.183	1.018	0.281
11	N=3	0.412	1.665	0.297		44.3333	N=3	0.122	1.545	0.137		14.6667	N=3	0.203	0.883	0.188
3.66667	N=1	0.259	1.767	0.249		14.7778	N=1	0.121	1.169	0.124		4.88889	N=1	0.131	0.623	0.141
3.66667	N=2	0.253	1.503	0.255		14.7778	N=2	0.134	1.212	0.155		4.88889	N=2	0.136	0.949	0.239
3.66667	N=3	0.299	1.335	0.242		14.7778	N=3	0.118	1.304	0.149		4.88889	N=3	0.127	0.671	0.187
1.22222	N=1	0.215	1.619	0.197		4.92593	N=1	0.111	0.912	0.113		1.62963	N=1	0.114	0.693	0.175
1.22222	N=2	0.246	1.562	0.257		4.92593	N=2	0.135	0.963	0.139		1.62963	N=2	0.128	0.666	0.209
1.22222	N=3	0.224	1.59	0.224		4.92593	N=3	0.105	0.995	0.11		1.62963	N=3	0.144	0.619	0.144
0.407407	N=1	0.176	1.28	0.218		1.64198	N=1	0.115	0.507	0.109		0.54321	N=1	0.093	0.345	0.099
0.407407	N=2	0.204	1.218	0.24		1.64198	N=2	0.112	0.45	0.14		0.54321	N=2	0.119	0.527	0.159
0.407407	N=3	0.207	1.115	0.208		1.64198	N=3	0.107	0.549	0.133		0.54321	N=3	0.106	0.398	0.127
0.135802	N=1	0.17	0.848	0.187		0.547325	N=1	0.102	0.298	0.103		0.18107	N=1	0.088	0.269	0.137
0.135802	N=2	0.193	0.793	0.239		0.547325	N=2	0.128	0.249	0.137		0.18107	N=2	0.108	0.275	0.169
0.135802	N=3	0.179	0.825	0.213		0.547325	N=3	0.09	0.326	0.117		0.18107	N=3	0.098	0.251	0.137
0.0452675	N=1	0.148	0.454	0.189		0.182442	N=1	0.105	0.182	0.105		0.0603567	N=1	0.1	0.148	0.099
0.0452675	N=2	0.167	0.445	0.202		0.182442	N=2	0.119	0.172	0.175		0.0603567	N=2	0.108	0.218	0.161
0.0452675	N=3	0.167	0.403	0.165		0.182442	N=3	0.113	0.194	0.14		0.0603567	N=3	0.097	0.155	0.139
0	N=1	0.149	0.198	0.169		0	N=1	0.107	0.134	0.117		0	N=1	0.095	0.142	0.14
0	N=2	0.172	0.161	0.189		0	N=2	0.129	0.106	0.168		0	N=2	0.124	0.121	0.167
0	N=3	0.143	0.17	0.171		0	N=3	0.101	0.128	0.154		0	N=3	0.122	0.097	0.172

## Sheet: C
2H2	peptide conc.	Abs.450 nm	2H2_WT	P268A	D269A	D270A	F271A	L272A	F273A	P274A	A275G	S276A	S277A	R278A	P279A	S280A	G281A	9F6
	400	N=1	0.194	0.206	0.174	0.984	2.193	2.228	1.553	0.302	0.179	0.192	0.167	0.316	0.698	0.191	0.164	2.17
	400	N=2	0.188	0.188	0.18	0.948	2.232	2.281	1.522	0.287	0.182	0.185	0.176	0.285	0.595	0.173	0.174	2.123
	400	N=3	0.198	0.202	0.206	1.036	2.276	2.317	1.692	0.312	0.187	0.2	0.187	0.315	0.716	0.175	0.181	2.11
	80	N=1	0.196	0.214	0.239	1.869	2.274	2.301	2.111	0.68	0.219	0.188	0.188	0.631	1.379	0.187	0.174	2.128
	80	N=2	0.209	0.219	0.255	1.968	2.341	2.387	2.197	0.75	0.222	0.22	0.202	0.735	1.526	0.195	0.193	2.161
	80	N=3	0.209	0.204	0.232	1.912	2.301	2.388	2.132	0.65	0.222	0.209	0.193	0.651	1.408	0.189	0.181	2.097
	16	N=1	0.278	0.474	0.572	2.285	2.323	2.342	2.298	1.893	0.34	0.344	0.261	1.682	1.921	0.286	0.211	2.162
	16	N=2	0.254	0.428	0.57	2.32	2.322	2.353	2.299	1.837	0.343	0.323	0.259	1.6	1.905	0.261	0.202	2.071
	16	N=3	0.274	0.442	0.65	2.265	2.372	2.359	2.327	1.91	0.364	0.353	0.284	1.754	2	0.297	0.236	2.122
	3.2	N=1	1.787	1.959	1.925	2.445	2.358	2.367	2.352	2.317	1.562	1.68	1.698	2.142	2.136	1.541	0.458	2.153
	3.2	N=2	1.842	2.045	1.824	2.412	2.393	2.362	2.314	2.138	1.55	1.74	1.853	2.189	2.192	1.611	0.503	2.198
	3.2	N=3	1.689	2.176	1.788	2.418	2.352	2.387	2.339	2.297	1.493	1.696	1.773	2.174	2.064	1.67	0.44	2.254
	0.64	N=1	2.372	2.386	2.383	2.43	2.376	2.339	2.359	2.344	2.105	2.307	2.171	2.294	2.225	2.261	1.984	2.303
	0.64	N=2	2.332	2.426	2.365	2.371	2.374	2.36	2.313	2.352	2.227	2.242	2.207	2.329	2.282	2.233	1.912	2.286
	0.64	N=3	2.422	2.472	2.425	2.421	2.394	2.469	2.373	2.387	2.293	2.269	2.278	2.296	2.261	2.199	1.976	2.203
	0.128	N=1	2.435	2.446	2.413	2.399	2.391	2.375	2.36	2.356	2.247	2.21	2.277	2.242	2.212	2.092	2.128	2.177
	0.128	N=2	2.455	2.482	2.433	2.439	2.41	2.4	2.384	2.325	2.341	2.321	2.338	2.265	2.292	2.159	2.212	2.173
	0.128	N=3	2.415	2.436	2.407	2.408	2.402	2.371	2.297	2.34	2.347	2.239	2.269	2.259	2.212	2.142	2.144	2.158
	0.0256	N=1	2.481	2.469	2.403	2.446	2.394	2.381	2.422	2.43	2.34	2.379	2.25	2.336	2.24	2.227	2.278	2.193
	0.0256	N=2	2.524	2.393	2.394	2.436	2.367	2.382	2.416	2.395	2.322	2.381	2.37	2.31	2.277	2.21	2.253	2.148
	0.0256	N=3	2.443	2.469	2.408	2.436	2.375	2.394	2.378	2.421	2.31	2.33	2.33	2.305	2.258	2.27	2.165	2.202
	0	N=1	2.463	2.378	2.418	2.418	2.389	2.415	2.456	2.382	2.333	2.361	2.285	2.22	2.243	2.184	2.168	2.236
	0	N=2	2.493	2.455	2.482	2.401	2.361	2.403	2.419	2.363	2.431	2.364	2.35	2.276	2.317	2.263	2.236	2.203
	0	N=3	2.463	2.363	2.388	2.367	2.35	2.344	2.342	2.355	2.304	2.3	2.295	2.238	2.276	2.181	2.221	2.193
9F6	peptide conc.	Abs.450 nm	9F6_WT	P21A	A22G	G23A	D24A	S25A	L26A	S27A	Y28A	Y29A	H30A	S31A	P32A	A33A	D34A	2H2_WT
	400	N=1	0.097	0.108	0.102	0.098	0.098	0.096	0.203	0.105	0.114	0.153	0.344	0.106	0.097	0.096	0.095	1.183
	400	N=2	0.093	0.078	0.09	0.072	0.096	0.08	0.188	0.078	0.093	0.114	0.304	0.082	0.088	0.074	0.084	1.09
	400	N=3	0.113	0.103	0.098	0.096	0.101	0.094	0.201	0.097	0.102	0.124	0.316	0.089	0.086	0.091	0.086	1.044
	80	N=1	0.108	0.087	0.095	0.08	0.123	0.093	0.552	0.088	0.108	0.259	0.746	0.08	0.086	0.077	0.098	1.201
	80	N=2	0.107	0.101	0.098	0.099	0.131	0.109	0.555	0.097	0.114	0.264	0.729	0.099	0.104	0.099	0.112	1.152
	80	N=3	0.106	0.077	0.096	0.081	0.13	0.087	0.556	0.076	0.109	0.244	0.726	0.08	0.116	0.078	0.096	1.098
	16	N=1	0.131	0.105	0.097	0.106	0.232	0.146	1.046	0.106	0.164	0.647	1.04	0.106	0.117	0.134	0.104	1.137
	16	N=2	0.117	0.097	0.108	0.097	0.24	0.139	1.024	0.099	0.204	0.664	1.112	0.104	0.124	0.097	0.099	1.098
	16	N=3	0.119	0.108	0.103	0.101	0.216	0.132	1.021	0.109	0.173	0.664	1.092	0.108	0.107	0.107	0.104	1.178
	3.2	N=1	0.224	0.219	0.124	0.12	0.298	0.29	1.154	0.148	0.443	1.027	1.143	0.131	0.143	0.12	0.11	1.123
	3.2	N=2	0.219	0.271	0.136	0.146	0.641	0.34	1.308	0.163	0.486	1.116	1.292	0.146	0.166	0.144	0.122	1.22
	3.2	N=3	0.226	0.225	0.119	0.129	0.477	0.299	1.29	0.131	0.479	1.007	1.3	0.14	0.15	0.127	0.115	1.143
	0.64	N=1	0.869	1.048	0.61	0.688	0.549	0.902	1.42	0.803	1.074	1.307	1.29	0.394	0.501	0.481	0.591	1.177
	0.64	N=2	0.944	0.978	0.576	0.612	0.666	0.868	1.368	0.772	0.989	1.211	1.304	0.366	0.485	0.45	0.543	1.118
	0.64	N=3	0.911	1.072	0.578	0.633	0.645	0.908	1.468	0.777	1.112	1.327	1.265	0.368	0.523	0.466	0.542	1.199
	0.128	N=1	1.545	1.416	1.302	1.105	1.039	1.282	1.208	1.235	1.278	1.348	1.251	0.921	1.022	0.893	1.009	1.169
	0.128	N=2	1.377	1.462	1.281	1.276	1.142	1.325	1.22	1.349	1.31	1.382	1.481	0.952	1.068	1.029	1.081	1.301
	0.128	N=3	1.469	1.391	1.258	1.132	1.13	1.251	1.286	1.186	1.297	1.259	1.388	0.847	1.053	0.905	1.13	1.216
	0.0256	N=1	1.632	1.576	1.456	1.392	0.901	1.34	1.373	1.346	1.308	1.323	1.285	1.182	1.206	1.228	1.27	1.289
	0.0256	N=2	1.748	1.711	1.482	1.615	1.401	1.611	1.397	1.556	1.323	1.618	1.324	1.391	1.218	1.376	1.183	1.383
	0.0256	N=3	1.573	1.409	1.446	1.405	1.327	1.41	1.429	1.33	1.341	1.391	1.356	1.199	1.259	1.207	1.194	1.301
	0	N=1	1.704	1.541	1.445	1.457	0.634	0.731	1.282	1.362	1.323	1.274	1.281	1.382	1.124	1.228	1.038	1.172
	0	N=2	1.698	1.627	1.393	1.485	1.299	1.179	1.284	1.447	1.2	1.438	1.171	1.232	1.2	1.279	1.107	1.279
	0	N=3	1.661	1.54	1.412	1.42	1.263	1.056	1.296	1.222	1.261	1.249	1.197	1.181	1.155	1.148	1.161	1.193
C-10	peptide conc.	Abs.450 nm	C-10_WT	E130A	Q131A	L132A	S133A	P134A	E135A	E136A	E137A	E138A	K139A	R140A	R141A	I142A	R143A	2H2_WT
	400	N=1	0.203	0.436	0.204	0.294	0.817	2.188	2.241	0.315	0.461	1.926	0.198	0.205	2.059	1.134	0.168	2.169
	400	N=2	0.199	0.38	0.222	0.253	0.81	2.197	2.218	0.25	0.389	1.868	0.19	0.179	2.171	1.098	0.149	2.09
	400	N=3	0.22	0.439	0.219	0.291	0.856	2.229	2.363	0.325	0.383	1.955	0.197	0.189	2.204	1.22	0.165	2.254
	80	N=1	0.464	1.127	0.529	0.676	1.949	2.318	2.409	0.731	1.011	2.162	0.341	0.301	2.325	1.982	0.27	2.237
	80	N=2	0.499	1.19	0.573	0.84	1.942	2.304	2.409	0.676	1.034	2.172	0.367	0.316	2.269	1.941	0.274	2.181
	80	N=3	0.472	1.044	0.54	0.737	1.886	2.327	2.34	0.69	1.045	2.147	0.35	0.313	2.336	1.976	0.274	2.277
	16	N=1	1.187	2.151	1.504	1.978	2.317	2.375	2.392	1.751	1.854	2.245	0.953	0.997	2.218	2.116	0.692	2.175
	16	N=2	1.172	2.063	1.545	1.883	2.35	2.416	2.35	1.694	1.794	2.202	0.989	0.953	2.185	2.068	0.576	2.214
	16	N=3	1.283	2.167	1.576	1.953	2.337	2.399	2.412	1.797	1.841	2.237	1.023	1.058	2.246	2.188	0.636	2.196
	3.2	N=1	2.18	2.379	2.276	2.233	2.421	2.336	2.406	2.214	2.146	2.224	2.034	1.909	2.144	2.169	1.533	2.196
	3.2	N=2	2.155	2.364	2.247	2.337	2.412	2.39	2.409	2.372	2.223	2.322	1.956	1.918	2.185	2.235	1.609	2.199
	3.2	N=3	2.112	2.3	2.248	2.293	2.375	2.394	2.481	2.244	2.246	2.257	2.013	1.836	2.195	2.12	1.618	2.121
	0.64	N=1	2.335	2.41	2.365	2.409	2.437	2.375	2.44	2.434	2.277	2.318	2.196	2.109	2.083	2.115	1.922	2.053
	0.64	N=2	2.309	2.378	2.313	2.334	2.364	2.418	2.442	2.465	2.219	2.122	2.206	2.085	2.163	2.076	2.008	2.079
	0.64	N=3	2.32	2.4	2.324	2.346	2.381	2.422	2.393	2.405	2.268	2.293	2.183	2.161	2.197	2.182	1.993	2.101
	0.128	N=1	2.292	2.398	2.342	2.366	2.385	2.333	2.357	2.334	2.232	2.229	2.175	2.178	2.192	2.162	2.134	2.105
	0.128	N=2	2.36	2.468	2.433	2.435	2.351	2.345	2.383	2.364	2.346	2.194	2.298	2.189	2.151	2.185	2.163	2.089
	0.128	N=3	2.415	2.386	2.397	2.344	2.358	2.31	2.336	2.3	2.209	2.222	2.228	2.212	2.187	2.135	2.183	2.12
	0.0256	N=1	2.37	2.361	2.299	2.4	2.28	2.322	2.282	2.333	2.139	2.17	2.142	2.104	2.192	2.113	2.192	2.189
	0.0256	N=2	2.428	2.277	2.388	2.326	2.319	2.17	2.3	2.317	2.179	2.077	2.177	2.218	2.135	2.167	2.162	2.121
	0.0256	N=3	2.348	2.374	2.363	2.356	2.307	2.299	2.376	2.412	2.239	2.247	2.194	2.205	2.154	2.231	2.217	2.15
	0	N=1	2.391	2.351	2.357	2.327	2.342	2.281	2.365	2.369	2.132	2.107	2.156	2.063	2.116	2.196	2.065	2.052
	0	N=2	2.435	2.424	2.366	2.38	2.336	2.368	2.391	2.413	2.244	2.236	2.114	2.128	2.003	2.038	2.145	2.178
	0	N=3	2.325	2.39	2.279	2.294	2.269	2.255	2.348	2.369	2.075	2.167	2.065	2.027	1.755	1.866	2.033	2.109

## Sheet: D
2H2	AA position	score(WT-MT)	logIC50(MT-WT)			score(WT)	score(MT)	score(WT-MT)		IC50(WT)	211203_2H2	4.49199	logIC50(MT-WT)
	P268A	0.016	0.158223			0.041	0.025	0.016		IC50(MT)	P268A	6.46639	0.158223
	D269A	0.107	0.146884			0.136	0.029	0.107			D269A	6.29974	0.146884
	D270A	0.631	1.32474			0.643	0.012	0.631			D270A	94.8801	1.32474
	F271A	0.606	0.877926			0.606	0	0.606			F271A	33.9129	0.877926
	L272A	0.723	1.28198			0.723	0	0.723			L272A	85.9853	1.28198
	F273A	0.375	1.34564			0.378	0.003	0.375			F273A	99.5597	1.34564
	P274A	0.909	0.828594			0.93	0.021	0.909			P274A	30.2714	0.828594
	A275G	0.047	-0.0370514			0.091	0.044	0.047			A275G	4.12466	-0.0370514
	S276A	0.019	0.025028			0.046	0.027	0.019			S276A	4.75847	0.025028
	S277A	-0.034	0.0509001			0.076	0.11	-0.034			S277A	5.05056	0.0509001
	R278A	0.705	0.77595			0.721	0.016	0.705			R278A	26.8157	0.77595
	P279A	0.792	1.10709			0.795	0.003	0.792			P279A	57.4818	1.10709
	S280A	0.016	0.0254785			0.048	0.032	0.016			S280A	4.76341	0.0254785
	G281A	0.281	-0.493417			0.281	0	0.281			G281A	1.44219	-0.493417
9F6	AA position	score(WT-MT)	logIC50(MT-WT)			score(WT)	score(MT)	score(WT-MT)		IC50(WT)	9F6	0.601601	logIC50(MT-WT)
	P21A	0.087	0.153027			0.126	0.039	0.087		IC50(MT)	P21A	0.855727	0.153027
	A22G	0.087	-0.147851			0.11	0.023	0.087			A22G	0.428014	-0.147851
	G23A	0.019	-0.160598			0.066	0.047	0.019			G23A	0.415634	-0.160598
	D24A	0.693	0.582525			0.698	0.005	0.693			D24A	2.30056	0.582525
	S25A	0.572	0.139658			0.588	0.016	0.572			S25A	0.829788	0.139658
	L26A	0.695	1.70761			0.695	0	0.695			L26A	30.6847	1.70761
	S27A	0.153	0.0170743			0.215	0.062	0.153			S27A	0.625724	0.0170743
	Y28A	0.378	0.453198			0.406	0.028	0.378			Y28A	1.70807	0.453198
	Y29A	0.773	1.16031			0.773	0	0.773			Y29A	8.7019	1.16031
	H30A	0.986	1.83484			0.986	0	0.986			H30A	41.1295	1.83484
	S31A	0.437	-0.358596			0.484	0.047	0.437			S31A	0.263459	-0.358596
	P32A	0.473	-0.147696			0.557	0.084	0.473			P32A	0.428167	-0.147696
	A33G	0.561	-0.274162			0.581	0.02	0.561			A33G	0.319997	-0.274162
	D34A	-0.022	-0.0939337			0.079	0.101	-0.022			D34A	0.484591	-0.0939337
C-10	AA position	score(WT-MT)	logIC50(MT-WT)			WT	MT	score(WT-MT)		IC50(WT)	C-10_WT	14.9063	logIC50(MT-WT)
	E130A	-0.00456	0.527005			0.000638	0.005198	-0.00456		IC50(MT)	E130A	50.1621	0.527005
	Q131A	0.169251	0.175031			0.177859	0.008608	0.169251			Q131A	22.305	0.175031
	L132A	0.346206	0.378951			0.347372	0.001166	0.346206			L132A	35.6715	0.378951
	S133A	0.486291	0.87564			0.487525	0.001234	0.486291			S133A	111.947	0.87564
	P134A	0.912723	1.42869			0.912855	0.000132	0.912723			P134A	400	1.42869
	E135A	0.973341	1.42869			0.974156	0.000815	0.973341			E135A	400	1.42869
	E136A	0.120545	0.255418			0.163845	0.0433	0.120545			E136A	26.8404	0.255418
	E137A	0.295504	0.452785			0.594716	0.299212	0.295504			E137A	42.2821	0.452785
	E138A	0.683588	1.42869			0.684216	0.000628	0.683588			E138A	400	1.42869
	K139A	0.001667	-0.0902693			0.002648	0.000981	0.001667			K139A	12.1088	-0.0902693
	R140A	0.168356	-0.10959			0.201029	0.032673	0.168356			R140A	11.5819	-0.10959
	R141A	0.714359	1.42869			0.71486	0.000501	0.714359			R141A	400	1.42869
	I142A	0.40877	0.948916			0.409307	0.000537	0.40877			I142A	132.522	0.948916
	R143A	0.096076	-0.3883			0.100697	0.004621	0.096076			R143A	6.09637	-0.3883

## Sheet: E
antibody	raw_data_file(.csv) in a folder "S3_Data"
2H2	Fig.3_E_Manhattan plot_2H2
9F6	Fig.3_E_Manhattan plot_9F6
C-10	Fig.3_E_Manhattan plot_C-10
