# Supplementary material for: DECODE enables high-throughput mapping of antibody epitopes at single amino acid resolution
Source: PLoS Biol. 2025 Jan 23;23(1):e3002707. doi: 10.1371/journal.pbio.3002707 (PMC11756784; doi:10.1371/journal.pbio.3002707)
Supplement: S1 Data — (XLSX uploaded to Zenodo: https://doi.org/10.5281/zenodo.14286317.) (ZIP) [file pbio.3002707.s018.zip › S1_Data/Fig.4_Data.xlsx]

## Sheet: A
antibody	raw_data_file(.csv) in a folder "S3_Data"
Bp53-12	Fig.4_A_seq.logo_Bp53-12
DO-1	Fig.4_A_seq.logo_DO-1
DO-7	Fig.4_A_seq.logo_DO-7

## Sheet: B
Bp53-12	AA position	score(WT-MT)	logIC50(MT-WT)			AA position	scoreWT	scoreMT	score(WT-MT)		IC50(WT)	Bp53-12	0.371906	logIC50(MT-WT)
	Q16A	0.004484	0.651679			Q16A	0.04048	0.035996	0.004484		IC50(MT)	Q16A	1.66768	0.651679
	E17A	-0.043391	0.599464			E17A	0.009444	0.052835	-0.043391			E17A	1.47876	0.599464
	T18A	0.105084	1.0868			T18A	0.135368	0.030284	0.105084			T18A	4.54182	1.0868
	F19A	0.330692	2.1421			F19A	0.330759	6.7e-05	0.330692			F19A	51.5857	2.1421
	S20A	0.99097	2.74929			S20A	0.991264	0.000294	0.99097			S20A	208.795	2.74929
	D21A	0.992779	2.81556			D21A	0.993114	0.000335	0.992779			D21A	243.219	2.81556
	L22A	0.984839	2.44778			L22A	0.98495	0.000111	0.984839			L22A	104.284	2.44778
	W23A	0.208661	2.32982			W23A	0.208848	0.000187	0.208661			W23A	79.4795	2.32982
	K24A	0.961928	3.42957			K24A	0.962038	0.00011	0.961928			K24A	1000	3.42957
	L25A	0.856552	2.87841			L25A	0.85663	7.8e-05	0.856552			L25A	281.086	2.87841
	L26A	0.003635	0.751728			L26A	0.15178	0.148145	0.003635			L26A	2.09972	0.751728
	P27A	0.055002	1.13889			P27A	0.149117	0.094115	0.055002			P27A	5.1206	1.13889
	E28A	0.056979	1.8198			E28A	0.107891	0.050912	0.056979			E28A	24.5605	1.8198
	N29A	-0.024448	0.737243			N29A	0.038467	0.062915	-0.024448			N29A	2.03085	0.737243
DO-1	AA position	score(WT-MT)	logIC50(MT-WT)			AA position	scoreWT	scoreMT	score(WT-MT)		IC50(WT)	do-1	0.363178	logIC50(MT-WT)
	Q16A	-0.007876	0.636293			Q16A	0.047919	0.055795	-0.007876		IC50(MT)	Q16A	1.57185	0.636293
	E17A	-0.005241	0.682777			E17A	0.021874	0.027115	-0.005241			E17A	1.74943	0.682777
	T18A	0.067042	0.765904			T18A	0.1183	0.051258	0.067042			T18A	2.11848	0.765904
	F19A	0.327717	2.24534			F19A	0.327864	0.000147	0.327717			F19A	63.8943	2.24534
	S20A	0.98569	3.01024			S20A	0.986044	0.000354	0.98569			S20A	371.842	3.01024
	D21A	0.988896	3.43988			D21A	0.989231	0.000335	0.988896			D21A	1000	3.43988
	L22A	0.985485	2.79833			L22A	0.985631	0.000146	0.985485			L22A	228.271	2.79833
	W23A	0.274753	2.44925			W23A	0.274952	0.000199	0.274753			W23A	102.181	2.44925
	K24A	0.937876	3.43988			K24A	0.937975	9.9e-05	0.937876			K24A	1000	3.43988
	L25A	0.88449	2.90444			L25A	0.884575	8.5e-05	0.88449			L25A	291.448	2.90444
	L26A	0.003829	0.645468			L26A	0.132118	0.128289	0.003829			L26A	1.60541	0.645468
	P27A	0.102065	1.14474			P27A	0.157988	0.055923	0.102065			P27A	5.06825	1.14474
	E28A	0.060722	2.12633			E28A	0.110028	0.049306	0.060722			E28A	48.5787	2.12633
	N29A	0.005455	0.773162			N29A	0.059435	0.05398	0.005455			N29A	2.15418	0.773162
DO-7	AA position	score(WT-MT)	logIC50(MT-WT)			AA position	scoreWT	scoreMT	score(WT-MT)		IC50(WT)	do-7	0.229893	logIC50(MT-WT)
	Q16A	0.02993	0.654708			Q16A	0.066019	0.036089	0.02993		IC50(MT)	Q16A	1.03809	0.654708
	E17A	-0.020625	0.651262			E17A	0.0268	0.047425	-0.020625			E17A	1.02988	0.651262
	T18A	0.103469	0.716719			T18A	0.145538	0.042069	0.103469			T18A	1.19741	0.716719
	F19A	0.328092	2.30718			F19A	0.328388	0.000296	0.328092			F19A	46.6339	2.30718
	S20A	0.988096	3.11751			S20A	0.988476	0.00038	0.988096			S20A	301.322	3.11751
	D21A	0.98877	2.9916			D21A	0.990222	0.001452	0.98877			D21A	225.487	2.9916
	L22A	0.987224	2.83345			L22A	0.987322	9.8e-05	0.987224			L22A	156.665	2.83345
	W23A	0.203715	2.45081			W23A	0.204466	0.000751	0.203715			W23A	64.9133	2.45081
	K24A	0.962272	3.63847			K24A	0.962313	4.1e-05	0.962272			K24A	1000	3.63847
	L25A	0.832629	3.13735			L25A	0.832683	5.4e-05	0.832629			L25A	315.409	3.13735
	L26A	-0.021228	0.646025			L26A	0.112352	0.13358	-0.021228			L26A	1.01754	0.646025
	P27A	0.103921	1.05003			P27A	0.163886	0.059965	0.103921			P27A	2.57961	1.05003
	E28A	0.057117	2.10175			E28A	0.105591	0.048474	0.057117			E28A	29.0584	2.10175
	N29A	0.011742	0.67574			N29A	0.050201	0.038459	0.011742			N29A	1.0896	0.67574

## Sheet: C
antibody	raw_data_file(.csv) in a folder "S3_Data"
Bp53-12	Fig.4_C_seq.logo_Bp53-12
DO-1	Fig.4_C_seq.logo_DO-1
DO-7	Fig.4_C_seq.logo_DO-7
C-11	Fig.4_C_seq.logo_C-11
D-11	Fig.4_C_seq.logo_D-11
Pab1801	Fig.4_C_seq.logo_Pab1801
Pab240	Fig.4_C_seq.logo_Pab240
DO-2	Fig.4_C_seq.logo_DO-2

## Sheet: D
		antibody
	Abs.450 nm	Bp53-12	DO-1	DO-7	C-11	D-11	Pab 1801	Pab 240	DO-2
pep1	N=1	2.891	2.867	2.817	0.146	0.116	0.141	0.13	0.263
pep1	N=2	2.927	2.982	2.868	0.126	0.114	0.142	0.127	0.311
pep1	N=3	2.914	2.963	2.943	0.131	0.114	0.134	0.114	0.324
pep2	N=1	0.153	0.852	0.396	0.191	0.309	0.13	0.117	0.318
pep2	N=2	0.125	0.196	0.298	0.219	0.287	0.124	0.122	0.265
pep2	N=3	0.159	0.21	0.19	0.187	0.308	0.117	0.121	0.266
pep3	N=1	0.168	0.143	0.128	0.136	0.102	2.894	0.126	0.261
pep3	N=2	0.128	0.164	0.123	0.136	0.143	2.938	0.15	0.265
pep3	N=3	0.146	0.144	0.123	0.137	0.123	2.93	0.137	0.262
pep4	N=1	0.125	0.131	0.117	0.113	0.125	0.144	2.889	0.24
pep4	N=2	0.127	0.111	0.112	0.121	0.107	0.109	2.873	0.199
pep4	N=3	0.125	0.132	0.128	0.126	0.116	0.134	2.943	0.23
pep5	N=1	0.124	0.131	0.121	0.128	0.114	0.122	0.117	0.374
pep5	N=2	0.137	0.131	0.145	0.126	0.12	0.125	0.135	0.288
pep5	N=3	0.134	0.124	0.119	0.132	0.126	0.114	0.125	0.347
p53	N=1	2.922	3.03	2.991	0.868	0.763	2.894	2.911	2.45
p53	N=2	2.89	2.96	2.97	0.846	0.735	2.815	2.907	2.376
p53	N=3	2.888	2.991	2.944	0.865	0.911	2.834	2.834	2.354
BSA	N=1	0.122	0.127	0.117	0.131	0.132	0.126	0.116	0.205
BSA	N=2	0.122	0.132	0.123	0.132	0.137	0.124	0.133	0.217
BSA	N=3	0.13	0.133	0.126	0.13	0.131	0.127	0.124	0.184

## Sheet: E
antibody conc. (nM)	Abs. 450 nm	Bp53-12(+p53)	DO-1(+p53)	DO-7(+p53)	Bp53-12(-p53)	DO-1(-p53)	DO-7(-p53)
667	N=1	2.673	2.593	2.657	0.177	0.174	0.18
667	N=2	2.724	2.696	2.668	0.168	0.182	0.173
667	N=3	2.642	2.71	2.623	0.166	0.132	0.179
133	N=1	2.626	2.619	2.537	0.179	0.169	0.182
133	N=2	2.691	2.672	2.585	0.165	0.189	0.173
133	N=3	1.021	2.35	0.807	0.115	0.101	0.109
27	N=1	0.264	0.877	0.228	0.117	0.085	0.108
27	N=2	1.268	0.835	1.103	0.131	0.199	0.126
27	N=3	0.423	1.345	0.354	0.16	0.096	0.153
5.3	N=1	0.454	0.594	0.41	0.2	0.19	0.193
5.3	N=2	0.455	0.283	0.389	0.126	0.18	0.115
5.3	N=3	0.47	0.534	0.404	0.189	0.195	0.2
1.1	N=1	0.195	0.147	0.18	0.121	0.154	0.12
1.1	N=2	0.251	0.301	0.22	0.225	0.187	0.227
1.1	N=3	0.239	0.224	0.192	0.171	0.166	0.174
0.21	N=1	0.141	0.205	0.145	0.215	0.14	0.244
0.21	N=2	0.117	0.254	0.115	0.246	0.124	0.237
0.21	N=3	0.185	0.143	0.175	0.146	0.185	0.138
0.043	N=1	0.17	0.099	0.173	0.101	0.177	0.103
0.043	N=2	0.177	0.091	0.178	0.099	0.197	0.107
0.043	N=3	0.364	0.124	0.19	0.125	0.205	0.129
0	N=1	0.161	0.191	0.154	0.208	0.17	0.206
0	N=2	0.166	0.212	0.169	0.23	0.183	0.241
0	N=3	0.184	0.189	0.18	0.209	0.2	0.212

## Sheet: F
	Bp53-12 vs p53-12		Bp53-12 vs DO-1
ID peptide	Bp53-12_LL	Bp53-12_HL	Bp53-12_LL	DO-1_HL	isotype or standard	constant(c) or variant(v) or standard(s)	ACC#	Protein	Gene	Position	MisCre	# in DB	Charges	PEP	Score	Reverse	Potential contaminant	Mod. peptide IDs	Deamidation (NQ) site IDs	Oxidation (M) site IDs	Taxonomy IDs	MS/MS Count
FSASGSGTDFTLK	14.6875	13.7107	13.1634	16.0544	?	?	A0A0F7R1B7	NONREVI_MAb 106 light chain	LC	86-98	0	1	2	0.00014575	137.89			49				2	LL: Light Label intensity(LOG2)
FSGVPDRFSGSGSGTEFTLK	15.5504	14.8636	16.234	18.238	?	?	A0A2S0DFG9	NONREVI_Anti-HIV fusion peptide monocolonal anitbody light chain vFP7.02 (Fragment)		60-79	1	1	3	7.892e-05	90.385			50				4	HL: Heavy Label intensity(LOG2)
APQVYVLPPPEEEMTK	14.3621	13.0026	15.2808	17.2554	Igg-2A	c	P01865;P01863	REVIEW_Ig gamma-2A chain C region, membrane-bound form;REVIEW_Ig gamma-2A chain C region, A allele	Igh-1a;Ighg	227-242;228-243	0;0	2	2	0.0063157	110.98			5				3
APQVYVLPPPEEEMTKK	19.0479	17.8953	18.2711	20.389	Igg-2A	c	P01865;P01863	REVIEW_Ig gamma-2A chain C region, membrane-bound form;REVIEW_Ig gamma-2A chain C region, A allele	Igh-1a;Ighg	227-243;228-244	1;1	2	2;3	3.4488e-20	145.94			6;7		3		11
CKVNNKDLPAPIER	15.6207	14.9559	16.537	18.3633	Igg-2A	c	P01865;P01863	REVIEW_Ig gamma-2A chain C region, membrane-bound form;REVIEW_Ig gamma-2A chain C region, A allele	Igh-1a;Ighg	203-216;204-217	2;2	2	3	6.7485e-08	122.66			21				3
GPTIKPCPPCK	18.719	18.0283	19.3803	21.4985	Igg-2A	c	P01865;P84751;P01863	REVIEW_Ig gamma-2A chain C region, membrane-bound form;REVIEW_Ig heavy chain Mem5 (Fragment);REVIEW_Ig gamma-2A chain C region, A allele	Igh-1a;;Ighg	100-110;221-231;101-111	1;1;1	3	2;3	9.0049e-08	97.965			70				3
GSVRAPQVYVLPPPEEEMTKK	19.0321	17.9251	18.9016	20.8557	Igg-2A	c	P01865;P01863	REVIEW_Ig gamma-2A chain C region, membrane-bound form;REVIEW_Ig gamma-2A chain C region, A allele	Igh-1a;Ighg	223-243;224-244	2;2	2	3;4	5.0749e-11	120.82			75;76		3		18
NSYSCSVVHEGLHNHHTTK	16.653	15.3529	15.3083	18.0501	Igg-2A	c	P01865;P01863	REVIEW_Ig gamma-2A chain C region, membrane-bound form;REVIEW_Ig gamma-2A chain C region, A allele	Igh-1a;Ighg	303-321;304-322	0;0	2	3	2.1924e-31	163.44			151;152	17			4
NTEPVLDSDGSYFMYSK	17.5385	16.3069	17.9358	19.5248	Igg-2A	c	P01865;P01863	REVIEW_Ig gamma-2A chain C region, membrane-bound form;REVIEW_Ig gamma-2A chain C region, A allele	Igh-1a;Ighg	275-291;276-292	0;0	2	2	4.0021e-159	300.71			155;156		4		6
NTEPVLDSDGSYFMYSKLR	14.6914	14.4208	15.0744	16.4906	Igg-2A	c	P01865;P01863	REVIEW_Ig gamma-2A chain C region, membrane-bound form;REVIEW_Ig gamma-2A chain C region, A allele	Igh-1a;Ighg	275-293;276-294	1;1	2	3	1.1255e-06	99.747			157				3
TTAPSVYPLAPVCGDTTGSSVTLGCLVK	15.79	14.4797	19.7334	21.8942	Igg-2A	c	P01865;P84751;P01863	REVIEW_Ig gamma-2A chain C region, membrane-bound form;REVIEW_Ig heavy chain Mem5 (Fragment);REVIEW_Ig gamma-2A chain C region, A allele	Igh-1a;;Ighg	2-29;123-150;3-30	0;0;0	3	2;3;4	1.6927e-14	184.12			205				6
VDKKIEPR	19.673	19.078	#N/A	#N/A	Igg-2A	c	P01865;P84751;P01863;P01864;A0A0A6YY53;F6TQW2	REVIEW_Ig gamma-2A chain C region, membrane-bound form;REVIEW_Ig heavy chain Mem5 (Fragment);REVIEW_Ig gamma-2A chain C region, A allele;REVIEW_Ig gamma-2A chain C region secreted form;NONREVI_Immunoglobulin heavy constant gamma 2C (Fragment);NONREVI_Immunoglobulin heavy constant gamma 2C (Fragment)	Igh-1a;;Ighg;;Ighg2c;Ighg2c	92-99;213-220;93-100;93-100;93-100;93-100	2;2;2;2;2;2	6	2;3	0.01951	68.383			211				0
VEKKNWVER	16.6246	15.4478	15.6468	17.5697	Igg-2A	c	P01865;P01863	REVIEW_Ig gamma-2A chain C region, membrane-bound form;REVIEW_Ig gamma-2A chain C region, A allele	Igh-1a;Ighg	294-302;295-303	2;2	2	3	0.017473	72.879			213				1
VNNKDLPAPIER	18.2797	17.7263	17.996	20.1494	Igg-2A	c	P01865;P01863	REVIEW_Ig gamma-2A chain C region, membrane-bound form;REVIEW_Ig gamma-2A chain C region, A allele	Igh-1a;Ighg	205-216;206-217	1;1	2	2;3	1.9665e-13	142.76			216;217	18			5
VVSALPIQHQDWMSGK	15.4203	13.9047	14.6311	16.4495	Igg-2A	c	P01865;P01863;P01864;A0A0A6YY53;A0A075B5P3;F6TQW2;A0A0A6YVP0	REVIEW_Ig gamma-2A chain C region, membrane-bound form;REVIEW_Ig gamma-2A chain C region, A allele;REVIEW_Ig gamma-2A chain C region secreted form;NONREVI_Immunoglobulin heavy constant gamma 2C (Fragment);NONREVI_Immunoglobulin heavy constant gamma 2B (Fragment);NONREVI_Immunoglobulin heavy constant gamma 2C (Fragment);NONREVI_Immunoglobulin heavy constant gamma 2B (Fragment)	Igh-1a;Ighg;;Ighg2c;Ighg2b;Ighg2c;Ighg2b	184-199;185-200;190-205;190-205;191-206;190-205;191-206	0;0;0;0;0;0;0	7	3	4.457e-05	99.927			221				3
VVSALPIQHQDWMSGKEFK	19.0405	18.07	18.2289	20.3511	Igg-2A	c	P01865;P01863;P01864;A0A0A6YY53;A0A075B5P3;F6TQW2;A0A0A6YVP0	REVIEW_Ig gamma-2A chain C region, membrane-bound form;REVIEW_Ig gamma-2A chain C region, A allele;REVIEW_Ig gamma-2A chain C region secreted form;NONREVI_Immunoglobulin heavy constant gamma 2C (Fragment);NONREVI_Immunoglobulin heavy constant gamma 2B (Fragment);NONREVI_Immunoglobulin heavy constant gamma 2C (Fragment);NONREVI_Immunoglobulin heavy constant gamma 2B (Fragment)	Igh-1a;Ighg;;Ighg2c;Ighg2b;Ighg2c;Ighg2b	184-202;185-203;190-208;190-208;191-209;190-208;191-209	1;1;1;1;1;1;1	7	3;4	5.6016e-16	139.12			222;223		5		10
HNSYTCEATHK	13.1898	12.9957	#N/A	#N/A	kappa	c	P01837;A0A125T908;A0A0U5BC76;A0A125T906;A0A125T904;A2NHM3;A0A0M4KEQ7;A0A5H1ZRK8;A0A0F7R5U8;A2P1G9;A0A0B6VQ20;A0A0E4B213;A0A0D5ZY64;Q65ZC0;Q7TS98;A0A0F7R1B7	REVIEW_Immunoglobulin kappa constant;NONREVI_Light chain kappa;NONREVI_MAb 6H10 light chain;NONREVI_Light chain kappa;NONREVI_Light chain kappa;NONREVI_If kappa light chain (Fragment);NONREVI_Monoclonal 11D8 anti-human butyrylcholinesterase (BChE) light chain;NONREVI_Immunoglobulin kappa constant (Fragment);NONREVI_MAb 110 light chain;NONREVI_Kappa light chain (Fragment);NONREVI_MAb 31C6 light ch…	Igkc;Igk;LC;Igk;Igk;Igkc;;Igkc;LC;Igkc;LC;LC;;;;LC	82-92;213-223;209-219;213-223;209-219;194-204;209-219;82-92;214-224;194-204;209-219;213-223;213-223;194-204;211-221;213-223	0;0;0;0;0;0;0;0;0;0;0;0;0;0;0;0	16	2	0.011186	82.261			98				1
HNSYTCEATHKTSTSPIVK	18.117	17.8684	16.122	18.18	kappa	c	P01837;A0A125T908;A0A0U5BC76;A0A125T906;A0A125T904;A2NHM3;A0A0M4KEQ7;A0A5H1ZRK8;A0A0F7R5U8;A2P1G9;A0A0B6VQ20;A0A0E4B213;A0A0D5ZY64;Q65ZC0;Q7TS98;A0A0F7R1B7	REVIEW_Immunoglobulin kappa constant;NONREVI_Light chain kappa;NONREVI_MAb 6H10 light chain;NONREVI_Light chain kappa;NONREVI_Light chain kappa;NONREVI_If kappa light chain (Fragment);NONREVI_Monoclonal 11D8 anti-human butyrylcholinesterase (BChE) light chain;NONREVI_Immunoglobulin kappa constant (Fragment);NONREVI_MAb 110 light chain;NONREVI_Kappa light chain (Fragment);NONREVI_MAb 31C6 light ch…	Igkc;Igk;LC;Igk;Igk;Igkc;;Igkc;LC;Igkc;LC;LC;;;;LC	82-100;213-231;209-227;213-231;209-227;194-212;209-227;82-100;214-232;194-212;209-227;213-231;213-231;194-212;211-229;213-231	1;1;1;1;1;1;1;1;1;1;1;1;1;1;1;1	16	3;4	2.9199e-05	94.61			99;100				4
QNGVLNSWTDQDSKDSTYSMSSTLTLTKDEYER	#N/A	#N/A	#N/A	15.6221	kappa	c	P01837;A0A125T908;A0A0U5BC76;A0A125T906;A0A125T904;A2NHM3;A0A0M4KEQ7;A0A5H1ZRK8;A0A0F7R5U8;A2P1G9;A0A0B6VQ20;A0A0E4B213;A0A0D5ZY64;Q65ZC0;Q7TS98;A0A0F7R1B7	REVIEW_Immunoglobulin kappa constant;NONREVI_Light chain kappa;NONREVI_MAb 6H10 light chain;NONREVI_Light chain kappa;NONREVI_Light chain kappa;NONREVI_If kappa light chain (Fragment);NONREVI_Monoclonal 11D8 anti-human butyrylcholinesterase (BChE) light chain;NONREVI_Immunoglobulin kappa constant (Fragment);NONREVI_MAb 110 light chain;NONREVI_Kappa light chain (Fragment);NONREVI_MAb 31C6 light ch…	Igkc;Igk;LC;Igk;Igk;Igkc;;Igkc;LC;Igkc;LC;LC;;;;LC	49-81;180-212;176-208;180-212;176-208;161-193;176-208;49-81;181-213;161-193;176-208;180-212;180-212;161-193;178-210;180-212	2;2;2;2;2;2;2;2;2;2;2;2;2;2;2;2	16	4	0.0094957	50.234			160	26			1
RADAAPTVSIFPPSSEQLTSGGASVVCFLNNFYPKDINVK	#N/A	#N/A	14.085	14.5785	kappa	c	P01837;A0A125T908;A0A0U5BC76;A0A125T904;A2NHM3;A0A0M4KEQ7;A0A0F7R5U8;A2P1G9;A0A0B6VQ20;A0A0E4B213;A0A0D5ZY64;Q65ZC0;Q7TS98;A0A0F7R1B7	REVIEW_Immunoglobulin kappa constant;NONREVI_Light chain kappa;NONREVI_MAb 6H10 light chain;NONREVI_Light chain kappa;NONREVI_If kappa light chain (Fragment);NONREVI_Monoclonal 11D8 anti-human butyrylcholinesterase (BChE) light chain;NONREVI_MAb 110 light chain;NONREVI_Kappa light chain (Fragment);NONREVI_MAb 31C6 light chain;NONREVI_MAb 44B1 light chain;NONREVI_IgE L chain kappa;NONREVI_Kappa li…	Igkc;Igk;LC;Igk;Igkc;;LC;Igkc;LC;LC;;;;LC	1-40;132-171;128-167;128-167;113-152;128-167;133-172;113-152;128-167;132-171;132-171;113-152;130-169;132-171	2;2;2;2;2;2;2;2;2;2;2;2;2;2	14	4	0.00012526	55.34			168				3
TSTSPIVK	20.7383	20.4999	21.2893	22.7412	kappa	c	P01837;A0A125T908;A0A0U5BC76;A0A125T906;A0A125T904;A2NHM3;A0A0M4KEQ7;A0A5H1ZRK8;A0A0F7R5U8;A2P1G9;A0A0B6VQ20;A0A0E4B213;A0A0D5ZY64;Q65ZC0;Q7TS98;A0A0F7R1B7	REVIEW_Immunoglobulin kappa constant;NONREVI_Light chain kappa;NONREVI_MAb 6H10 light chain;NONREVI_Light chain kappa;NONREVI_Light chain kappa;NONREVI_If kappa light chain (Fragment);NONREVI_Monoclonal 11D8 anti-human butyrylcholinesterase (BChE) light chain;NONREVI_Immunoglobulin kappa constant (Fragment);NONREVI_MAb 110 light chain;NONREVI_Kappa light chain (Fragment);NONREVI_MAb 31C6 light ch…	Igkc;Igk;LC;Igk;Igk;Igkc;;Igkc;LC;Igkc;LC;LC;;;;LC	93-100;224-231;220-227;224-231;220-227;205-212;220-227;93-100;225-232;205-212;220-227;224-231;224-231;205-212;222-229;224-231	0;0;0;0;0;0;0;0;0;0;0;0;0;0;0;0	16	2	3.1364e-16	147.34			202				4
TSTSPIVKSFNRNEC	17.9881	18.0311	18.7624	20.2721	kappa	c	P01837;A0A125T908;A0A0U5BC76;A0A125T906;A0A125T904;A2NHM3;A0A0M4KEQ7;A0A5H1ZRK8;A0A0F7R5U8;A0A0B6VQ20;A0A0E4B213;A0A0D5ZY64;Q7TS98;A0A0F7R1B7	REVIEW_Immunoglobulin kappa constant;NONREVI_Light chain kappa;NONREVI_MAb 6H10 light chain;NONREVI_Light chain kappa;NONREVI_Light chain kappa;NONREVI_If kappa light chain (Fragment);NONREVI_Monoclonal 11D8 anti-human butyrylcholinesterase (BChE) light chain;NONREVI_Immunoglobulin kappa constant (Fragment);NONREVI_MAb 110 light chain;NONREVI_MAb 31C6 light chain;NONREVI_MAb 44B1 light chain;NONR…	Igkc;Igk;LC;Igk;Igk;Igkc;;Igkc;LC;LC;LC;;;LC	93-107;224-238;220-234;224-238;220-234;205-219;220-234;93-107;225-239;220-234;224-238;224-238;222-236;224-238	2;2;2;2;2;2;2;2;2;2;2;2;2;2	14	3	1.2184e-08	126.5			203				3
QVQLQQSGAELVR	14.8193	14.1463	#N/A	#N/A	Heavy	c	A0A075B684;A0A1X9HIH8;A0A1X9HIL9;musIGHV014;musIGHV042;musIGHV066;musIGHV071;musIGHV075;musIGHV108;musIGHV287;musIGHV298;musIGHV331;musIGHV342;musIGHV345;musIGHV368;musIGHV464;musIGHV551;musIGHV559;musIGHV560;musIGHV590;musIGHV595;musIGHV640;musIGHV656;musIGHV657;musIGHV684	NONREVI_Immunoglobulin heavy variable 1-62-1;NONREVI_IgG heavy chain variable domain (Fragment);NONREVI_IgG heavy chain variable domain (Fragment);VBASE2_288 bp ;VBASE2_294 bp ;VBASE2_J558.15, IGHV1-63*02 294 bp ;VBASE2_IGHV1-54*02 294 bp ;VBASE2_IGHV1S28*01 294 bp ;VBASE2_J558.76pg.179 294 bp ;VBASE2_Z24, IGHV1-15*01, 1-1-72, VhJ558.b15, J558.12.102 294 bp ;VBASE2_1-1-83P, IGHV1-23*01, VhJ558.b2…	Ighv1-62-1;;;;;;;;;;;;;;;;;;;;;;;;	1-13;1-13;1-13;1-13;1-13;1-13;1-13;1-13;1-13;1-13;1-13;1-13;1-13;1-13;1-13;1-13;1-13;1-13;1-13;1-13;1-13;1-13;1-13;1-13;1-13	0;0;0;0;0;0;0;0;0;0;0;0;0;0;0;0;0;0;0;0;0;0;0;0;0	25	2	2.8792e-62	215.08			167	25			1
DVLTITLTPK	13.7591	12.3437	#N/A	#N/A	Igg-1	c	P01868;P01869;A0A0A6YWR2;A0A075B5P4	REVIEW_Ig gamma-1 chain C region secreted form;REVIEW_Ig gamma-1 chain C region, membrane-bound form;NONREVI_Ig gamma-1 chain C region secreted form (Fragment);NONREVI_Ig gamma-1 chain C region secreted form (Fragment)	Ighg1;Ighg1;Ighg1;Ighg1	126-135;126-135;126-135;126-135	0;0;0;0	4	2	3.8445e-59	210.6			31				1
SVSELPIMHQDWLNGKEFK	13.2732	12.641	#N/A	#N/A	Igg-1	c	P01868;P01869;A0A0A6YWR2;A0A075B5P4	REVIEW_Ig gamma-1 chain C region secreted form;REVIEW_Ig gamma-1 chain C region, membrane-bound form;NONREVI_Ig gamma-1 chain C region secreted form (Fragment);NONREVI_Ig gamma-1 chain C region secreted form (Fragment)	Ighg1;Ighg1;Ighg1;Ighg1	179-197;179-197;179-197;179-197	1;1;1;1	4	4	0.0017274	67.902			189	0			0
TTPPSVYPLAPGSAAQTNSMVTLGCLVK	17.1907	16.1258	17.8995	11.5672	Igg-1	c	P01868;P01869;A0A0A6YWR2;A0A075B5P4	REVIEW_Ig gamma-1 chain C region secreted form;REVIEW_Ig gamma-1 chain C region, membrane-bound form;NONREVI_Ig gamma-1 chain C region secreted form (Fragment);NONREVI_Ig gamma-1 chain C region secreted form (Fragment)	Ighg1;Ighg1;Ighg1;Ighg1	3-30;3-30;3-30;3-30	0;0;0;0	4	2;3	1.7217e-11	154.67			207;208	1;24	0		9
VNSAAFPAPIEK	15.9761	15.178	16.1818	#N/A	Igg-1	c	P01868;P01869;A0A0A6YWR2;A0A075B5P4	REVIEW_Ig gamma-1 chain C region secreted form;REVIEW_Ig gamma-1 chain C region, membrane-bound form;NONREVI_Ig gamma-1 chain C region secreted form (Fragment);NONREVI_Ig gamma-1 chain C region secreted form (Fragment)	Ighg1;Ighg1;Ighg1;Ighg1	200-211;200-211;200-211;200-211	0;0;0;0	4	2	0.00040867	125.74			218				3
VNSAAFPAPIEKTISKTK	14.2371	13.5196	#N/A	#N/A	Igg-1	c	P01868;P01869;A0A0A6YWR2;A0A075B5P4	REVIEW_Ig gamma-1 chain C region secreted form;REVIEW_Ig gamma-1 chain C region, membrane-bound form;NONREVI_Ig gamma-1 chain C region secreted form (Fragment);NONREVI_Ig gamma-1 chain C region secreted form (Fragment)	Ighg1;Ighg1;Ighg1;Ighg1	200-217;200-217;200-217;200-217	2;2;2;2	4	4	0.020492	34.909			219				1
DILLTQSPAILSVSPGER	14.165	#N/A	#N/A	#N/A	kappa	v	musIGKV168	VBASE2_L7, IGKV5-48*01, 23-48 282 bp		1-18	0	1	2	1.6375e-20	190.86			23				2
DIQMTQSPSSLSASLGER	14.5976	13.9149	#N/A	#N/A	kappa	v	A0A075B5K2;musIGKV018;musIGKV042;musIGKV103;musIGKV108;musIGKV112	NONREVI_Immunoglobulin kappa chain variable 9-124;VBASE2_IGKV9-120*01 282 bp ;VBASE2_bv9 282 bp ;VBASE2_cj9, IGKV9-129*01, 9-132, MOPC173C 282 bp ;VBASE2_Ig-V9a, 9-126, IGKV9-124*01, cw9 282 bp ;VBASE2_9-122, bv9 282 bp	Igkv9-124;;;;;	1-18;1-18;1-18;1-18;1-18;1-18	0;0;0;0;0;0	6	2	6.8887e-97	244			24				2
DIVLTQSPASLAVSLGQR	#N/A	#N/A	16.9658	12.5041	kappa	v	P01669;P01672;P01670;P01656;P01657;P01668;P01655;P01667;P01671;P01659;P01666;P01664;P01673;P03977;P01654;P01660;P01665;Q5F2I7;A0A075B5N9;musIGKV016;musIGKV029;musIGKV064;musIGKV066;musIGKV067;musIGKV205;musIGKV208;musIGKV209;musIGKV210;musIGKV211	REVIEW_Ig kappa chain V-III region PC 7769;REVIEW_Ig kappa chain V-III region PC 7940;REVIEW_Ig kappa chain V-III region PC 6684;REVIEW_Ig kappa chain V-III region MOPC 70;REVIEW_Ig kappa chain V-III region PC 2413;REVIEW_Ig kappa chain V-III region PC 7210;REVIEW_Ig kappa chain V-III region PC 7132;REVIEW_Ig kappa chain V-III region PC 6308;REVIEW_Ig kappa chain V-III region PC 7175;REVIEW_Ig ka…	;;;;;;;;;;;;;;;;;Igk;Igkv3-7;;;;;;;;;;	1-18;1-18;1-18;1-18;1-18;1-18;1-18;1-18;1-18;1-18;1-18;1-18;1-18;1-18;1-18;1-18;1-18;1-18;1-18;1-18;1-18;1-18;1-18;1-18;1-18;1-18;1-18;1-18;1-18	0;0;0;0;0;0;0;0;0;0;0;0;0;0;0;0;0;0;0;0;0;0;0;0;0;0;0;0;0	29	3	9.6437e-14	171.78			25				1
DIVLTQSPASLAVSLGQRATISCR	14.0594	13.245	#N/A	#N/A	kappa	v	P01672;P01670;P01656;P01657;P01655;P01671;P01659;P01673;P03977;P01654;P01660;Q5F2I7;A0A075B5N9;musIGKV016;musIGKV029;musIGKV064;musIGKV066;musIGKV205;musIGKV210;musIGKV211	REVIEW_Ig kappa chain V-III region PC 7940;REVIEW_Ig kappa chain V-III region PC 6684;REVIEW_Ig kappa chain V-III region MOPC 70;REVIEW_Ig kappa chain V-III region PC 2413;REVIEW_Ig kappa chain V-III region PC 7132;REVIEW_Ig kappa chain V-III region PC 7175;REVIEW_Ig kappa chain V-III region TEPC 124;REVIEW_Ig kappa chain V-III region PC 2485/PC 4039;REVIEW_Ig kappa chain V-III region 50S10.1;REV…	;;;;;;;;;;;Igk;Igkv3-7;;;;;;;	1-24;1-24;1-24;1-24;1-24;1-24;1-24;1-24;1-24;1-24;1-24;1-24;1-24;1-24;1-24;1-24;1-24;1-24;1-24;1-24	1;1;1;1;1;1;1;1;1;1;1;1;1;1;1;1;1;1;1;1	20	3	0.0013341	64.203			26				2
DIVLTQSPATLSVTPGDSVSLSCR	15.8666	15.4002	14.9925	#N/A	kappa	v	musIGKV173	VBASE2_IGKV5-43*01, 23-43 282 bp		1-24	0	1	2;3	1.0331e-88	237.34			27				4
DVVMTQTPLSLPVSLGDQASISCR	15.465	14.9342	16.3738	#N/A	kappa	v	P01631;Q5F2I0;musIGKV032;musIGKV122	REVIEW_Ig kappa chain V-II region 26-10;NONREVI_Kappa light chain variable region (Fragment);VBASE2_IGKV1-110*02 297 bp ;VBASE2_1-110, bb1, IGKV1-110*01, V1A 297 bp	;IgG1;;	1-24;1-24;1-24;1-24	0;0;0;0	4	2;3	1.9404e-47	191.36			33				6
DVVMTQTPLSLSVTIGQPASISCK	13.9928	#N/A	14.3619	#N/A	kappa	v	musIGKV100	VBASE2_2-135, IGKV1-132*01, bi2 297 bp		1-24	0	1	2	7.8602e-06	116.58			34				3
DVVMTQTPLTLSVTIGQPASISCK	14.5241	13.8664	22.1817	11.8327	kappa	v	musIGKV097;musIGKV099;musIGKV101	VBASE2_bd2, IGKV1-135*01, 2-139, V2(70/3) 297 bp ;VBASE2_V2(70/1), bj2, 2-136, IGKV1-133*01 297 bp ;VBASE2_IGKV1-131*01, 2-134, psi-bh2 297 bp	;;	1-24;1-24;1-24	0;0;0	3	2;3	1.1325e-08	111.58			35;36;37	30			9
ETTVTQSPASLSMAIGEKVTIR	13.9021	13.2335	#N/A	#N/A	kappa	v	musIGKV111	VBASE2_bt20, IGKV17-121*01, 20-123 282 bp		1-22	1	1	3	4.7535e-05	89.011			40				2
ETTVTQSPASLSVATGEKVTIR	14.612	14.2927	#N/A	#N/A	kappa	v	musIGKV105	VBASE2_IGKV17-127*01, 20-130, bw20 282 bp		1-22	1	1	3	1.3004e-07	108.17			41				3
NIVLTQSPASLAVSLGQR	16.796	16.1369	17.1481	#N/A	kappa	v	P01663;P01662;musIGKV048	REVIEW_Ig kappa chain V-III region PC 4050;REVIEW_Ig kappa chain V-III region ABPC 22/PC 9245;VBASE2_IGKV3-10*01, 21-10, V21B 294 bp	;;	1-18;1-18;1-18	0;0;0	3	2;3	1.9249e-79	272.74			143				4
DTSNNQVFLK	#N/A	#N/A	#N/A	16.8833	Heavy	v	A0A0G2JET1;A0A075B5W4;A0A075B678;A0A075B5X4;A0A075B5X1;A0A0A6YY60;A0A0A6YXA3;A0A075B5Y0;musIGHV106;musIGHV111;musIGHV325;musIGHV330;musIGHV344;musIGHV349;musIGHV433;musIGHV516;musIGHV581;musIGHV603;musIGHV652;musIGHV665;musIGHV675;musIGHV699	NONREVI_Immunoglobulin heavy variable V8-9 (Fragment);NONREVI_Immunoglobulin heavy variable V8-6;NONREVI_Immunoglobulin heavy variable 8-13 (Fragment);NONREVI_Immunoglobulin heavy variable V8-11 (Fragment);NONREVI_Immunoglobulin heavy variable V8-9;NONREVI_Immunoglobulin heavy variable V8-5 (Fragment);NONREVI_Immunoglobulin heavy variable V8-6 (Fragment);NONREVI_Immunoglobulin heavy variable 8-13…	Ighv8-9;Ighv8-6;Ighv8-13;Ighv8-11;Ighv8-9;Ighv8-5;Ighv8-6;Ighv8-13;;;;;;;;;;;;;;	93-102;74-83;74-83;93-102;74-83;93-102;93-102;74-83;74-83;74-83;74-83;74-83;74-83;74-83;74-83;74-83;74-83;74-83;74-83;74-83;74-83;74-83	0;0;0;0;0;0;0;0;0;0;0;0;0;0;0;0;0;0;0;0;0;0	22	2	6.662e-64	254.82			30				1
DVQLVESGGGLVQPGGSR	14.5463	13.2546	#N/A	#N/A	Heavy	v	musIGHV139	VBASE2_VH61-1P, MOPC21_lke, IGHV5-17*02, VH7183.a47.76 294 bp		1-18	0	1	2	1.7989e-05	106.14			32				1
EVQLQQSGAELVKPGASVK	15.6357	15.1825	#N/A	#N/A	Heavy	v	musIGHV125;musIGHV231;musIGHV488	VBASE2_VHSM7.a3.93, IGHV14-3*02, vmn48 294 bp ;VBASE2_SM7.2.49, IGHV14-2*01, 14-1-29, VhSm7.b2 294 bp ;VBASE2_294 bp	;;	1-19;1-19;1-19	1;1;1	3	3	1.2768e-06	98.035			42				1
EVQLQQSGAELVRPGALVK	15.7419	15.4421	16.7742	#N/A	Heavy	v	musIGHV141	VBASE2_VHSM7.a1.83, IGHV14-1*02 294 bp		1-19	1	1	3	0.00016192	93.342			43				4
EVQLQQSGPELVKPGASVK	17.2772	16.3255	#N/A	#N/A	Heavy	v	P01756;P01757;P06330;Q9QXE9;A0A075B5V1;Q9QXF0;A0A075B5V6;musIGHV023;musIGHV046;musIGHV054;musIGHV055;musIGHV291;musIGHV296;musIGHV297;musIGHV300;musIGHV301;musIGHV304;musIGHV305;musIGHV306;musIGHV308;musIGHV311;musIGHV315;musIGHV394;musIGHV479;musIGHV480;musIGHV503;musIGHV504;musIGHV509;musIGHV510;musIGHV515;musIGHV522;musIGHV528;musIGHV536;musIGHV537;musIGHV539;musIGHV615;musIGHV648;musIGHV666;m…	REVIEW_Ig heavy chain V region MOPC 104E;REVIEW_Ig heavy chain V region J558;REVIEW_Ig heavy chain V region AC38 205.12;NONREVI_Immunoglobulin heavy chain V-D-J region (Fragment);NONREVI_Immunoglobulin heavy variable 1-31;NONREVI_Immunoglobulin heavy chain V-D-J region (Fragment);NONREVI_Immunoglobulin heavy variable V1-42;VBASE2_J558.47 288 bp ;VBASE2_IGHV1S45*01 294 bp ;VBASE2_IGHV1-48*02, VH10…	;;;;Ighv1-31;;Ighv1-42;;;;;;;;;;;;;;;;;;;;;;;;;;;;;;;;;;;;	1-19;1-19;1-19;1-19;1-19;1-19;1-19;1-19;1-19;1-19;1-19;1-19;1-19;1-19;1-19;1-19;1-19;1-19;1-19;1-19;1-19;1-19;1-19;1-19;1-19;1-19;1-19;1-19;1-19;1-19;1-19;1-19;1-19;1-19;1-19;1-19;1-19;1-19;1-19;1-19;1-19;1-19;1-19	1;1;1;1;1;1;1;1;1;1;1;1;1;1;1;1;1;1;1;1;1;1;1;1;1;1;1;1;1;1;1;1;1;1;1;1;1;1;1;1;1;1;1	43	3	0.0016363	72.583			44				2
LTISKDTSNNQVFLK	#N/A	#N/A	#N/A	#N/A	Heavy	v	A0A0G2JET1;A0A075B678;A0A075B5X4;A0A075B5X1;A0A0A6YY60;A0A075B5Y0;musIGHV106;musIGHV325;musIGHV344;musIGHV349;musIGHV433;musIGHV516;musIGHV581;musIGHV603;musIGHV665;musIGHV675;musIGHV699	NONREVI_Immunoglobulin heavy variable V8-9 (Fragment);NONREVI_Immunoglobulin heavy variable 8-13 (Fragment);NONREVI_Immunoglobulin heavy variable V8-11 (Fragment);NONREVI_Immunoglobulin heavy variable V8-9;NONREVI_Immunoglobulin heavy variable V8-5 (Fragment);NONREVI_Immunoglobulin heavy variable 8-13;VBASE2_3609.13pg.178 297 bp ;VBASE2_8-2-106, 3609.4.142, IGHV8-5*01, Vh3609P.b4 297 bp ;VBASE2_8…	Ighv8-9;Ighv8-13;Ighv8-11;Ighv8-9;Ighv8-5;Ighv8-13;;;;;;;;;;;	88-102;69-83;88-102;69-83;88-102;69-83;69-83;69-83;69-83;69-83;69-83;69-83;69-83;69-83;69-83;69-83;69-83	1;1;1;1;1;1;1;1;1;1;1;1;1;1;1;1;1	17	3	1.138e-31	195.71			133				1
DTPNNQVFLK	16.6605	14.3547	#N/A	#N/A	?	v	musIGHV600	VBASE2_297 bp		74-83	0	1	2	4.9848e-11	134.77			29				2
KTGQAPGFTYTDANK	14.1738	12.4764	#N/A	#N/A	standard	s	P00004	IS_Cytochrome c	CYCS	40-54	1	1	3	0.0073985	66.674		+	126				1					CYC
KTGQAPGFTYTDANKNK	16.5781	15.4672	#N/A	#N/A	standard	s	P00004	IS_Cytochrome c	CYCS	40-56	2	1	3;4	0.0014208	85.636		+	127				2					CYC
TEREDLIAYLK	14.8659	13.4995	13.1929	13.8074	standard	s	P00004	IS_Cytochrome c	CYCS	90-100	1	1	3	0.00022138	101.35		+	190				2					CYC
TGQAPGFTYTDANK	15.1922	12.8975	#N/A	#N/A	standard	s	P00004	IS_Cytochrome c	CYCS	41-54	0	1	2	0.0070964	84.892		+	193				1					CYC
TGQAPGFTYTDANKNK	#N/A	#N/A	18.9679	17.4584	standard	s	P00004	IS_Cytochrome c	CYCS	41-56	1	1	3	0.0093032	97.223		+	194				1					CYC
CELAAAMK	17.1619	16.8313	#N/A	#N/A	standard	s	P00698	IS_Lysozyme C	LYZ	24-31	0	1	2	5.0231e-06	116.9			15				2					LYZ
CELAAAMKR	17.7291	18.1381	18.6684	19.2449	standard	s	P00698	IS_Lysozyme C	LYZ	24-32	1	1	2;3	1.3131e-24	166.68			16;17				6					LYZ
CKGTDVQAWIR	19.5729	18.646	20.8959	22.4985	standard	s	P00698	IS_Lysozyme C	LYZ	133-143	1	1	2;3	5.1493e-18	147.3			18;19	31			7					LYZ
FESNFNTQATNR	17.6734	17.7287	17.571	18.1873	standard	s	P00698	IS_Lysozyme C	LYZ	52-63	0	1	2	1.4536e-136	307.97			45				3					LYZ
FESNFNTQATNRNTDGSTDYGILQINSR	14.9056	14.0761	#N/A	#N/A	standard	s	P00698	IS_Lysozyme C	LYZ	52-79	1	1	3	2.5392e-06	90.062			46				2					LYZ
GTDVQAWIR	19.9386	19.412	19.0308	20.2552	standard	s	P00698	IS_Lysozyme C	LYZ	135-143	0	1	2	4.4975e-58	214.29			79				3					LYZ
GTDVQAWIRGCRL	19.188	18.8602	19.0767	19.6067	standard	s	P00698	IS_Lysozyme C	LYZ	135-147	2	1	2;3	4.0361e-12	134.84			80				3					LYZ
GYSLGNWVCAAK	15.8551	15.3775	15.343	15.912	standard	s	P00698	IS_Lysozyme C	LYZ	40-51	0	1	2	5.443e-62	215.72			88				3					LYZ
HGLDNYR	15.6695	15.2744	14.8746	15.4737	standard	s	P00698	IS_Lysozyme C	LYZ	33-39	0	1	2	0.0057876	94.262			91				2					LYZ
HGLDNYRGYSLGNWVCAAK	15.8369	16.2352	14.3983	15.2203	standard	s	P00698	IS_Lysozyme C	LYZ	33-51	1	1	3;4	0.0003012	80.508			92				3					LYZ
IVSDGNGMNAWVAWR	18.0429	17.2963	16.6787	18.3071	standard	s	P00698	IS_Lysozyme C	LYZ	116-130	0	1	2	1.026e-63	252.96			115;116;117	10;11	2		10					LYZ
IVSDGNGMNAWVAWRNR	18.114	17.4357	17.6055	18.6161	standard	s	P00698	IS_Lysozyme C	LYZ	116-132	1	1	3	0.0025243	75.02			118;119	10;11			5					LYZ
IVSDGNGMNAWVAWRNRCK	15.5921	14.6911	15.2145	16.3658	standard	s	P00698	IS_Lysozyme C	LYZ	116-134	2	1	4	0.0019849	68.978			120;121	10;11			3					LYZ
KIVSDGNGMNAWVAWR	17.5591	16.8819	16.8403	18.8002	standard	s	P00698	IS_Lysozyme C	LYZ	115-130	1	1	2;3	7.3694e-29	169.4			122;123	10;11			13					LYZ
KIVSDGNGMNAWVAWRNR	19.5521	18.7978	19.0504	19.9258	standard	s	P00698	IS_Lysozyme C	LYZ	115-132	2	1	3;4	1.5364e-08	116			124;125	10;11			13					LYZ
NLCNIPCSALLSSDITASVNCAK	22.656	21.9315	22.1591	22.9114	standard	s	P00698	IS_Lysozyme C	LYZ	92-114	0	1	2;3	4.4269e-101	262.73			144;145	12;13;14			49					LYZ
NLCNIPCSALLSSDITASVNCAKK	21.9667	20.8504	21.5837	21.9559	standard	s	P00698	IS_Lysozyme C	LYZ	92-115	1	1	2;3;4	3.2327e-46	185.86			146;147	12;13;14			34					LYZ
NTDGSTDYGILQINSR	20.5144	19.471	19.0137	19.5817	standard	s	P00698	IS_Lysozyme C	LYZ	64-79	0	1	2;3	2.1608e-98	254.94			153;154	15;16;32			9					LYZ
TPGSRNLCNIPCSALLSSDITASVNCAK	15.0275	14.4016	#N/A	#N/A	standard	s	P00698	IS_Lysozyme C	LYZ	87-114	1	1	3	2.6853e-09	102.95			200				2					LYZ
TPGSRNLCNIPCSALLSSDITASVNCAKK	14.4035	13.7051	15.492	16.1821	standard	s	P00698	IS_Lysozyme C	LYZ	87-115	2	1	4	1.811e-06	85.777			201				4					LYZ
WWCNDGRTPGSR	16.5009	15.6635	#N/A	#N/A	standard	s	P00698	IS_Lysozyme C	LYZ	80-91	1	1	2	0.008638	94.409			225				1					LYZ
WWCNDGRTPGSRNLCNIPCSALLSSDITASVNCAK	15.0311	14.5256	#N/A	#N/A	standard	s	P00698	IS_Lysozyme C	LYZ	80-114	2	1	4	0.002213	47.803			226				1					LYZ

## Sheet: G
antibody	lot	raw_data_file(.csv) in a folder "S3_Data"
ab190289	GR3253255-1	Fig.4_G_seq.logo_ab190289_GR3253255-1
ab190289	GR3253255-1	Fig.4_G_seq.logo_ab190289_GR3253255-1
ab190289	GR3253255-1	Fig.4_G_seq.logo_ab190289_GR3253255-1
ab190289	GR3313102-1	Fig.4_G_seq.logo_ab190289_GR3313102-1
ab190289	GR3313102-1	Fig.4_G_seq.logo_ab190289GR3313102-1
ab209794	GR3198011-8	Fig.4_G_seq.logo_ab209794GR3198011-8
ab209794	GR3198011-8	Fig.4_G_seq.logo_ab209794GR3198011-8
ab209794	GR3266315-7	Fig.4_G_seq.logo_ab209794GR3266315-7
ab209794	GR3198011-8	Fig.4_G_seq.logo_ab209794GR3198011-8
ab209794	GR3198011-8	Fig.4_G_seq.logo_ab209794GR3198011-8
ab209794	GR3266315-7	Fig.4_G_seq.logo_ab209794GR3266315-7
ab209794	GR3266315-7	Fig.4_G_seq.logo_ab209794GR3266315-7

## Sheet: H
	Antibody
	ab190289	ab190289	ab190289	ab190289	ab190289	ab190289	ab209794	ab209794	ab209794	ab209794	ab209794	ab209794
	GR3253255-1	GR3253255-1	GR3253255-1	GR3313102-1	GR3313102-1	GR3313102-1	GR3198011-8	GR3198011-8	GR3198011-8	GR3266315-7	GR3266315-7	GR3266315-7
Abs.450 nm	N=1	N=2	N=3	N=1	N=2	N=3	N=1	N=2	N=3	N=1	N=2	N=3
pep6	2.594	2.658	2.623	2.599	2.562	2.643	0.292	0.297	0.372	0.168	0.188	0.207
pep7	0.24	0.266	0.226	1.992	2.087	1.743	0.295	0.284	0.255	0.168	0.159	0.17
pep8	0.307	0.321	0.299	2.469	2.518	2.397	0.29	0.283	0.267	0.15	0.167	0.164
pep9	0.181	0.194	0.165	2.408	2.549	2.458	0.287	0.282	0.257	0.167	0.162	0.169
pep10	0.175	0.196	0.173	1.049	1.05	0.919	1.235	1.148	1.065	0.164	0.177	0.159
pep11	0.168	0.203	0.174	0.967	1.061	1.053	0.81	0.78	0.682	0.522	0.521	0.515
pep12	0.184	0.205	0.209	1.504	1.618	1.582	1.492	1.433	1.241	0.195	0.199	0.207
pep13	0.309	0.325	0.36	1.012	1.101	1.069	0.579	0.755	0.852	0.166	0.161	0.174
pep14	0.179	0.173	0.178	1.245	1.287	1.363	1.293	1.343	1.192	0.628	0.567	0.588
pep15	0.234	0.18	0.229	1.018	1.093	1.024	0.536	0.503	0.5	0.923	0.8	0.76
