# Supplementary material for: DECODE enables high-throughput mapping of antibody epitopes at single amino acid resolution
Source: PLoS Biol. 2025 Jan 23;23(1):e3002707. doi: 10.1371/journal.pbio.3002707 (PMC11756784; doi:10.1371/journal.pbio.3002707)
Supplement: S1 Data — (XLSX uploaded to Zenodo: https://doi.org/10.5281/zenodo.14286317.) (ZIP) [file pbio.3002707.s018.zip › S1_Data/Fig.5_Data.xlsx]

## Sheet: A
0	0	0	0	0	0	0	0	0	0	0	0	0	0	0	0	0	0	0	0	0	0	0	0	0	0	0	0	0	0	0	0	0	0	0	0	0	0	0	0	0	0	0	0	0	0	0	0	0	0
0	0	0	0	0	0	0	0	0	0	0	0	0	0	0	0	0	0	0	0	0	0	0	0	0	0	0	0	0	0	0	0	0	0	0	0	0	0	0	0	0	0	0	0	0	0	0	0	0	0
0	0	0	0	0	0	0	0	0	0	0	0	0	0	0	0	0	0	0	0	0	0	0	0	0	0	0	0	0	0	0	0	0	0	0	0	0	0	0	0	0	0	0	0	0	0	0	0	0	0
0	0	0	0	0	0	0	0	0	0	0	0	0	0	0	0	0	0	0	0	0	0	0	0	0	0	0	0	0	0	0	0	0	0	0	0	0	0	0	0	0	0	0	0	0	0	0	0	0	0
[truncated: 150 more columns]

## Sheet: B
antibody	raw_data_file(.csv) in a folder "S3_Data"
NeuN(A60)	Fig.5_B_seq.logo_NeuN(A60)

## Sheet: D
conc	fullmatch	mismatch
1024	0.126333	0.993
512	0.127	0.993667
256	0.133667	1.019
128	0.125333	1.03233
64	0.125333	1.06233
32	0.125333	1.063
16	0.146667	1.04933
8	0.152333	1.05167
4	0.316667	0.959667
2	0.676667	0.941667
1	0.934	0.948333
0.5	0.989333	1.023
0.25	0.986	0.956333
0.125	0.979333	1.034
0.0625	1.06533	1.06567
0.03125	1.00467	1.06767

## Sheet: F
mm	0	1	2	3	4	5	6	7	8	9	10	11	12	13	14	15	16	17	18	19	20	21	22	23	24	25	26	27	28	29	30	31	32	33	34	35	36	37	38	39	40	41	42	43	44	45	46	47	48
no_additive_1	179	180	175	162	185	187	176	188	179	172	194	187	189	173	197	211	204	210	235	258	232	242	257	283	319	319	353	427	495	587	648	757	875	1348	1689	2994	2109	4626	3227	2716	2188	2200	2176	2157	2307	2528	3271	5804	5251
no_additive_2	171	173	161	173	190	184	182	176	170	178	195	199	196	184	184	191	199	206	208	212	222	222	224	221	242	247	273	371	418	475	578	739	802	847	974	2040	3398	3829	3747	3325	2949	2664	2597	2493	2509	3096	5137	5743	4680
no_additive_3	190	179	172	170	177	185	170	172	180	185	176	184	182	192	208	198	190	199	190	210	191	205	218	198	227	249	276	306	371	348	411	616	728	832	1112	1878	3309	4400	3544	2962	2552	2257	2181	2285	2713	3227	4281	5748	6034
fullmatch100nM_1	167	168	165	174	177	177	177	173	176	181	183	183	186	191	192	194	190	211	207	212	230	228	239	264	289	309	345	390	446	486	585	658	841	952	1103	2331	3240	2997	2533	2294	2374	2353	2597	3248	3973	4742	5652	5572	4812
fullmatch100nM_2	174	183	187	190	177	181	185	174	180	185	186	179	186	191	195	200	196	202	205	203	219	222	230	237	248	282	303	343	386	428	467	553	666	823	1186	3410	3352	3880	7009	8267	7406	6923	6689	6039	5374	4889	4888	5179	5344
fullmatch100nM_3	172	171	175	175	172	177	175	175	180	186	175	171	183	183	186	186	183	190	183	204	198	190	204	215	214	230	263	292	328	361	463	570	619	676	829	1796	2888	2997	2595	2349	1977	1862	1744	1734	1940	2704	3815	5144	4844
fullmatch500nM_1	162	163	177	157	159	169	177	161	178	176	186	171	181	179	185	197	199	194	202	217	227	229	239	245	242	275	310	343	387	421	484	566	658	679	1365	1998	2927	2567	2246	1961	1771	1713	1741	1750	1792	1844	1880	2435	3396
fullmatch500nM_2	175	175	183	186	205	218	226	256	283	282	310	315	334	336	328	333	334	328	319	323	316	284	265	259	236	239	261	291	324	363	412	477	526	595	726	1481	2447	2579	2281	1977	1848	1710	1630	1665	1872	2100	2663	3504	3997
fullmatch500nM_3	181	184	182	177	176	181	184	197	186	190	194	198	199	187	186	201	194	192	194	199	196	198	202	213	209	216	240	276	293	334	392	436	516	595	746	1883	3437	3444	2875	2471	2241	2130	2126	2239	2233	2611	3586	4008	4781
fullmatch1000nM_1	167	168	164	162	173	167	172	163	167	170	164	174	181	179	182	184	186	192	192	199	211	216	225	236	239	266	285	328	363	399	456	521	584	651	874	1434	1989	2499	2556	2180	1990	1897	1792	1787	1952	2338	2792	3215	3387
fullmatch1000nM_2	179	180	167	165	179	166	184	178	177	181	182	182	185	189	185	182	187	186	191	193	199	193	191	214	238	257	292	306	318	342	372	457	539	1132	2154	2668	2472	2489	2358	2203	1998	1865	1836	1903	2059	2225	3075	3426	3697
fullmatch1000nM_3	176	177	177	184	178	178	179	180	176	181	190	180	189	177	179	182	189	190	186	195	207	205	209	216	233	252	272	316	342	352	423	457	524	636	666	1110	1968	2431	2239	2017	1979	1921	1934	1988	2310	3277	3251	3907	3780
mismatch100nM_1	175	174	189	192	180	184	193	192	201	196	184	190	202	187	206	201	200	207	217	208	222	221	219	228	238	262	282	335	392	424	544	699	795	894	1058	1786	3415	3680	3277	2732	2380	2182	2084	2357	3152	3795	4139	4299	3772
mismatch100nM_2	179	195	201	195	186	182	187	180	185	201	174	208	189	184	182	202	197	211	220	215	218	223	229	231	229	251	268	287	348	430	482	530	634	796	941	1473	4319	4367	3753	2951	2421	2233	2137	2037	2093	2869	4619	5239	4628
mismatch100nM_3	178	187	190	192	194	190	193	190	193	208	212	211	194	220	212	211	221	210	221	232	226	236	254	256	274	298	301	336	402	444	506	620	659	750	1181	2453	2566	2571	2562	2752	2487	2280	2019	1975	2041	2968	3896	2884	2125
mismatch500nM_1	179	176	195	178	174	181	170	180	190	178	171	179	188	195	199	198	201	209	212	216	224	229	229	244	254	288	307	346	400	443	505	613	774	1622	2561	3204	3700	3060	2667	2500	2143	2018	1942	1907	2132	2667	2923	2952	3039
mismatch500nM_2	179	195	194	193	186	181	196	198	199	204	204	197	201	206	213	213	211	215	227	222	220	221	222	243	262	266	293	344	368	413	498	613	702	784	925	1885	3108	3775	3284	2756	2408	2123	1926	2004	2309	3190	3219	3369	2930
mismatch500nM_3	183	186	188	195	204	201	202	195	199	191	194	201	210	209	206	215	219	215	223	227	232	247	251	250	266	288	322	369	428	453	520	635	769	930	1193	2199	3201	4049	4857	4190	3395	2940	2725	2500	2832	3065	3499	4181	4632
mismatch1000nM_1	200	196	202	187	199	188	202	208	200	202	215	223	219	229	235	232	243	226	231	250	237	246	269	292	283	318	360	392	465	578	664	787	1068	1602	2198	4083	5778	5382	4277	3562	3094	2927	2787	2754	3080	4105	5646	7551	6434
mismatch1000nM_2	178	181	187	192	198	207	203	197	207	198	201	200	200	205	218	209	224	223	221	235	248	254	260	264	267	282	313	362	422	443	495	566	703	844	1838	2160	3774	2924	2264	1989	1915	1771	1834	1905	1922	3501	3773	3527	2174
mismatch1000nM_3	183	181	188	194	194	195	200	183	188	194	200	211	211	214	211	186	226	232	221	219	245	254	254	268	283	313	320	340	410	482	544	600	695	920	1602	3086	4294	4710	3629	2897	2494	2261	2224	2183	2774	3573	3697	3829	3098
[truncated: 120 more columns]

## Sheet: G
antibody	raw_data_file(.csv) in a folder "S3_Data"
TH(RP1532Y)	Fig.5_G_seq.logo_TH(RP1532Y)

## Sheet: I
conc	fullmatch	mismatch
1024	0.133333	1.135
512	0.14	1.11767
256	0.180333	1.13433
128	0.252333	1.266
64	0.291	1.014
32	0.473667	1.09
16	0.685667	1.17533
8	0.857667	1.12633
4	1.023	1.18133
2	1.042	1.27233
1	1.09133	1.24233
0.5	1.16133	1.30433
0.25	1.07267	1.19167
0.125	1.051	1.17367
0.0625	1.029	1.297
0.03125	1.04767	1.231

## Sheet: K
mm	0	1	2	3	4	5	6	7	8	9	10	11	12	13	14
no_additive_1	6558.59	8055.15	9051.57	9244.19	8974.5	8434.94	7831.11	7160.4	6420.05	5814.98	5354.64	5059.22	4830.45	4430.74	4383.58
no_additive_2	6376.49	7861.83	8920.28	9238.17	8949.77	8371.12	7637.1	6866.64	6078.02	5477.52	5109.31	4883.24	4626.83	4377.49	4445.16
no_additive_3	6363.05	7725.98	8513.72	8450.84	7968.52	7299.96	6560.1	5874.47	5242.28	4782.28	4464.15	4245.47	4197.68	4061.72	3878.84
fullmatch2nM_1	6034.49	7187.29	7822.19	8057.91	8089.88	7980.8	7821.58	7644.11	7432.88	7245.46	7091.74	6927.02	6768.05	6618.54	6679.26
fullmatch2nM_2	5701.37	6612.59	7132.47	7326.97	7371.68	7342.38	7276.14	7091.14	6788.07	6434.14	6129.39	5851.42	5740.81	5871.29	5952.26
fullmatch2nM_3	5456.28	6499.85	7102.05	7297.84	7338.62	7286.59	7135.67	6902.12	6601.62	6310.77	6065.68	5838.55	5564.87	5282.72	5388
fullmatch6.7nM_1	5336.89	5846.28	6076.22	6163.98	6195.39	6187.48	6162.14	6123.52	6071.57	6029.71	6002.23	5932.17	5814.34	5670.13	5664
fullmatch6.7nM_2	5414.52	5975.76	6140.51	6163.9	6149.9	6117.66	6080.49	6042.77	6011.47	5977.48	5944.65	5938.66	5998.84	5930.07	6039.58
fullmatch6.7nM_3	5066.46	5625.58	5843.14	5890.5	5874.88	5821.11	5770.05	5713.34	5659.83	5595.07	5541.03	5495.53	5358.7	5270.66	5374.74
fullmatch20nM_1	4799.92	4941	4931.75	4914.42	4903.97	4888.1	4890.3	4886.06	4879.22	4877.45	4866	4882.05	4944.75	5022.85	4887.68
fullmatch20nM_2	4595.41	4782.85	4842.36	4834.22	4808.69	4786.11	4773.65	4758.84	4739.9	4727.84	4727.97	4726.21	4765.31	4792.4	4810.95
fullmatch20nM_3	4459.43	4638.81	4694	4691.3	4662.74	4626.67	4607.06	4588.24	4562.94	4548.55	4542.03	4571.34	4635.71	4709.22	4706.47
mismatch2nM_1	7042.66	8659.77	9164.22	8920.89	8416.8	7829.28	7191.02	6552.81	5878.4	5384.7	5026.98	4775.48	4511.95	4320.8	4404.89
mismatch2nM_2	6244.03	7579.52	8238.11	8228.99	7890.62	7245.47	6457.42	5769.5	5202.1	4797.03	4521.83	4308.29	4165.5	4113.93	4169.84
mismatch2nM_3	6350.42	7858.83	8807.51	8988.18	8725.72	8196.67	7423.44	6603.87	5905.76	5383.84	4988.91	4681.14	4555.95	4520.98	4476.95
mismatch6.7nM_1	6039.19	7480.43	8462.31	8677.71	8349.36	7631.13	6813.25	6111.94	5481.56	4992.64	4640.91	4392.72	4293.52	4272.42	4303.37
mismatch6.7nM_2	6518.28	7882.79	8361.21	8120.1	7534.85	6802.65	6069.92	5480.6	5022.73	4704.95	4485.79	4287.59	4186.71	4110.38	4105.74
mismatch6.7nM_3	6381.18	7784.49	8581.75	8660.45	8367.74	7932.23	7408.74	6799.36	6153.48	5620.29	5200.98	4908.72	4713.71	4762.83	5299.74
mismatch20nM_1	5747.27	7077.2	7895.93	7922.84	7539.6	6952.31	6366.01	5761.96	5134.7	4658.69	4315.54	4073.67	3840.42	3637.17	3631.79
mismatch20nM_2	6361.45	7769.06	8312	7970.33	7332.57	6671.09	6109.23	5620.16	5094.12	4703.07	4403.48	4162.28	3999.11	3683.28	3468.63
mismatch20nM_3	6361.45	7769.06	8312	7970.33	7332.57	6671.09	6109.23	5620.16	5094.12	4703.07	4403.48	4162.28	3999.11	3683.28	3468.63

## Sheet: M
mm	0	1	2	3	4	5	6	7	8	9	10	11	12	13	14	15	16	17	18	19	20	21	22	23	24	25	26	27	28	29	30	31	32	33	34	35	36	37	38	39	40	41	42	43	44	45	46	47	48
no_additive_1	3231	3231	3145	3301	3301	3049	2746	2789	2975	3286	3354	3495	3658	3709	4206	4265	5194	9191	9349	9471	9308	8858	7987	7987	6913	5837	5837	5670	4812	4475	4484	4334	4154	4398	5144	4239	4323	4080	4378	4557	4520	4113	3987	4246	4021	4021	5192	4235	4439
no_additive_2	3020	3020	3218	2587	2587	2754	2675	2692	2945	3162	3293	3180	3293	3613	4031	4298	5303	9691	10056	9749	9546	8876	8113	8113	7044	5933	5933	5021	4475	4293	4251	4093	3753	3551	3682	3710	4089	4955	4400	4064	3799	4328	3728	3754	4075	4075	3859	3765	3838
no_additive_3	3279	3279	3219	3277	3277	3353	3391	3346	3389	3451	3374	3610	3950	4040	4306	4390	7599	8580	9375	9361	8041	6925	5624	5624	5413	4883	4883	4368	3740	3502	3530	3249	3309	3062	3785	3688	3185	3204	3603	3911	3546	4113	3750	3445	3637	3637	3742	3899	4101
fullmatch2nM_1	2877	2877	2892	2935	2935	3039	3116	3160	3207	3374	3424	3664	3827	4193	3944	4686	6601	8628	8585	9281	9310	9151	8283	8283	8118	7622	7622	7546	6874	7013	6861	7423	6320	6220	6533	6252	6387	6293	6573	6354	6370	6692	6495	6646	6941	6941	6886	6858	6832
fullmatch2nM_2	2587	2587	3049	2948	2948	2952	2827	2938	2975	3100	3179	3351	3643	3709	4433	4355	6738	9195	7831	8734	9349	8780	7644	7644	7631	7129	7129	6518	6217	5992	5668	5275	5202	5269	5115	5102	4877	4860	4591	4603	4908	4738	4661	4639	4807	4807	4857	4855	5102
fullmatch2nM_3	2393	2393	2725	2719	2719	2735	2863	3088	2849	2875	2809	3004	3233	3439	3368	3665	4212	7663	7937	7729	7402	7730	6806	6806	7135	6607	6607	6325	5753	5657	5630	5695	5218	5074	4826	4665	4587	4740	4716	4879	4841	4707	4973	4837	5079	5079	5345	5323	5485
fullmatch6.7nM_1	3417	3417	3496	3578	3578	3501	3514	3532	3588	3704	3686	3797	3883	4050	4105	4275	5090	6657	6191	6301	6153	6716	6852	6852	6615	6230	6230	6021	6148	5726	5579	5746	5725	5346	5796	5594	5700	5578	5632	5429	5538	5686	5571	5591	5648	5648	5690	5828	5821
fullmatch6.7nM_2	2999	2999	3157	3142	3142	3082	3142	3055	3026	3226	3352	3475	3389	3743	4011	3991	4185	6012	6048	6256	5652	5995	6128	6128	6111	5979	5979	5927	6947	5376	5515	5672	5063	5986	6127	6755	5987	6683	5848	5780	6139	5852	5683	5453	5467	5467	5563	5280	6303
fullmatch6.7nM_3	2482	2482	2432	1921	1921	2571	2787	2843	2620	2630	2692	2928	3440	3488	3794	4316	5181	6427	5655	5801	5829	6289	5681	5681	6267	5448	5448	5511	5656	5339	5177	5398	5431	5288	5511	5558	5583	5282	5399	5120	5162	5304	5023	4896	4759	4759	5013	5913	5218
fullmatch20nM_1	3334	3334	3350	3459	3459	3517	3689	3654	3626	3771	3707	3894	3994	4233	4381	4412	4657	4970	4945	4920	5903	5233	5256	5256	4901	6992	6992	4863	4748	4638	4614	5303	4823	4793	4698	4572	4592	4772	4904	4822	5334	4750	4728	4841	5139	5139	4791	4916	5140
fullmatch20nM_2	2787	2787	3262	3401	3401	3534	3623	3645	3619	3579	3628	3579	3658	3807	3769	3897	4020	4641	4865	4589	5009	4792	4622	4622	4549	4697	4697	4612	4498	4239	4204	4198	4235	4188	4306	4320	4584	4594	4507	4386	4559	4705	4603	4424	4800	4800	4578	4528	4583
fullmatch20nM_3	3231	3231	3610	3453	3453	3487	3535	3567	3427	3536	3554	3725	3773	3917	3848	3906	4073	4464	4587	4730	4725	4869	4812	4812	4545	4644	4644	4475	4272	3986	4026	4707	4516	4174	4181	4450	4677	4334	4429	4405	4348	4751	4696	4525	4658	4658	4572	4410	4528
mismatch2nM_1	2882	2882	3289	3191	3191	3089	3076	3149	3097	3245	3288	3356	3699	4040	4836	5141	7184	11449	9432	9871	9178	8067	7800	7800	6851	5864	5864	4899	4584	4620	4908	4609	4281	4226	4612	4454	4144	4371	4254	4316	3953	3986	4004	3743	3840	3840	3592	3758	4040
mismatch2nM_2	2438	2438	2838	2970	2970	2759	2831	2942	2975	3002	2993	3094	3297	3448	4091	4227	5681	9745	8776	8851	7589	7049	5792	5792	4987	4675	4675	4616	4327	4225	3779	3744	3666	4000	3855	3595	3940	4254	3372	3197	3247	3271	3278	3338	3342	3342	4014	3511	3617
mismatch2nM_3	4025	4025	3321	3088	3088	3142	3127	3141	3139	3055	3125	3290	3287	3362	4080	4561	6212	10136	9572	9321	8824	8129	6826	6826	6446	5612	5612	4766	5037	4901	4019	3887	4013	3781	3679	3695	3676	3739	3730	3780	3918	3959	4170	4088	4117	4117	4042	3804	3939
mismatch6.7nM_1	3001	3001	2920	2940	2940	3124	3002	2924	2973	3004	3061	3169	3416	3613	4219	4440	5421	9694	9345	9049	8038	6666	6085	6085	5581	5018	5018	4720	3928	3727	3783	3761	3590	3731	3771	3453	3378	3575	3664	3873	3795	3791	3571	3403	3752	3752	3512	3926	3764
mismatch6.7nM_2	2698	2698	2714	2861	2861	3112	3065	3107	3131	3184	2979	3111	3185	3521	3760	4109	6383	10031	8611	8752	7098	8384	6637	6637	4978	4466	4466	5265	4014	3805	3844	3713	3552	3728	3604	3475	3236	3390	3564	3681	3441	3786	3752	3810	3654	3654	4026	3721	3592
mismatch6.7nM_3	2527	2527	3020	2878	2878	2804	2839	2861	2968	3085	2989	3190	3591	3676	4169	4283	4484	10535	9563	8907	8846	8356	7194	7194	6168	5331	5331	4945	4685	4408	4402	5007	4358	4152	4758	4240	4240	4287	4296	4135	4470	4044	3961	3866	3986	3986	4031	4330	4088
mismatch20nM_1	2403	2403	2951	3219	3219	3224	3242	3158	3249	3144	3214	3128	3145	3202	3938	4010	4697	9273	9620	8916	7738	7319	6135	6135	5392	4872	4872	4311	3984	3857	3712	3561	3422	3464	3564	3461	3486	3972	3548	3380	3502	3576	3388	3321	3339	3339	3469	3527	3545
mismatch20nM_2	2720	2720	3037	3224	3224	3169	3255	3256	3247	3227	3121	3226	3324	3438	3764	3925	4313	8863	9036	8397	7897	6999	6770	6770	5864	4990	4990	4441	4489	4578	4547	3636	3476	3432	3548	3426	3941	3931	4092	4044	4334	4102	4155	4543	3679	3679	3568	4079	3863
mismatch20nM_3	2720	2720	3037	3224	3224	3169	3255	3256	3247	3227	3121	3226	3324	3438	3764	3925	4313	8863	9036	8397	7897	6999	6770	6770	5864	4990	4990	4441	4489	4578	4547	3636	3476	3432	3548	3426	3941	3931	4092	4044	4334	4102	4155	4543	3679	3679	3568	4079	3863
[truncated: 41 more columns]

## Sheet: O
NeuN
mm	0	1	2	3	4	5	6	7	8	9	10	11	12	13	14	15	16	17	18	19	20	21	22	23	24	25	26	27	28	29	30	31	32	33	34	35	36	37	38	39	40	41	42	43	44	45	46	47	48
without peptide_0	0	0	232	249	239	247	261	267	259	258	258	250	249	258	257	271	264	273	287	312	318	294	290	307	319	321	345	356	357	387	448	575	752	897	2029	10942	15786	12824	10060	8760	7419	6007	5237	4889	4382	4127	4613	7004	12314
without peptide_1	0	152	149	143	159	159	155	153	143	142	147	157	155	144	154	155	156	157	161	176	175	184	181	187	187	189	196	203	224	242	278	373	486	728	3111	7760	9567	8430	7114	5766	4280	3326	2804	2585	2374	2218	2464	4693	7889
without peptide_2	0	0	0	209	202	200	192	184	189	194	177	180	178	192	202	199	197	211	218	218	221	216	225	243	234	242	249	270	282	293	326	384	474	592	2526	5936	9005	10689	9073	6715	5099	4316	3947	3565	3105	3080	3800	6919	11316
with pepitde_0	0	0	0	0	0	177	178	175	176	177	185	173	175	183	184	189	193	194	188	193	192	192	208	194	207	215	220	220	213	230	237	266	351	502	824	3078	5358	6220	5482	4845	4082	3695	3541	3451	3219	2978	3244	4348	6392
with pepitde_1	168	186	159	185	166	191	177	159	165	189	157	168	179	188	175	184	189	171	195	180	182	187	186	209	182	181	220	241	230	226	246	299	367	439	2622	6678	6581	6366	5877	4876	4168	3482	3060	2935	2692	2686	2864	3588	9115
with pepitde_2	0	0	159	168	168	160	159	162	163	164	163	174	171	173	168	173	173	175	173	174	184	184	195	197	206	202	202	211	201	217	241	305	368	440	634	1987	4110	5815	6089	5050	4147	3705	3399	3242	3080	2980	3067	4243	7353
TH
mm	0	1	2	3	4	5	6	7	8	9	10	11	12	13	14	15	16	17	18	19	20	21	22	23	24	25	26	27	28	29	30	31	32	33	34	35	36	37	38	39	40	41	42	43	44	45	46	47	48
without peptide_0	6619	6619	6859	7463	7463	7628	23367	29691	29733	24637	23631	21700	20513	18936	17507	15454	15454	13154	11336	10962	10816	9677	9916	9449	8905	9150	8610	8234	8391	8265	8470	8470	8324	8771	8904	8526	8999	9417	9788	9656	10703	11005	11322	11576	12200	14541	13340	14735	16664
without peptide_1	5090	5090	5191	5675	5675	5956	21470	25792	22408	17611	17064	16910	15831	13816	12522	9679	9679	9215	8380	8199	8051	7524	7521	7384	7337	7074	6867	6746	6730	6881	7085	7085	7074	7270	7651	7586	8114	8623	9424	9520	10142	10602	9557	10845	11229	12414	13485	13633	15856
without peptide_2	5435	5435	5827	6603	6603	6318	16499	24662	23973	18900	22255	17893	15519	14280	13515	13028	13028	12046	10867	10092	9364	9384	9509	8958	8751	8751	8476	8249	8434	8093	8006	8006	7877	8451	8915	8768	9109	9779	10649	10933	11297	11407	11096	12240	12811	13479	14836	16672	18033
with pepitde_0	6893	6893	7048	7205	7205	7371	10704	12672	12058	11266	11243	11872	11936	11477	11378	11423	11423	11087	11107	10911	11312	11420	10533	10943	10984	11013	10895	10879	10828	10904	10917	10917	10844	10801	10819	10989	11089	11120	10891	10857	10397	10078	9858	9946	9947	9970	10089	10136	10300
with pepitde_1	5754	5754	6026	6556	6556	5854	12653	14854	13224	12755	9220	13269	12268	11724	12723	13047	13047	11954	12601	12579	12436	11753	12329	11803	12819	12331	11667	11928	11650	11526	11715	11715	11582	12003	11822	12129	11904	12032	11650	11223	11910	10310	10803	10787	11006	11013	10951	10912	11242
with pepitde_2	5879	5879	6087	6626	6626	6522	10174	14100	13572	12382	11650	11521	11162	10564	11023	11323	11323	11543	11544	11425	12299	12160	12272	12298	12076	11841	11474	11917	11779	11493	11501	11501	12131	12123	11927	11589	11425	11476	11953	12014	11666	11471	11234	11487	11222	10782	11169	11197	11348
[truncated: 116 more columns]
