# Supplementary material for: DECODE enables high-throughput mapping of antibody epitopes at single amino acid resolution
Source: PLoS Biol. 2025 Jan 23;23(1):e3002707. doi: 10.1371/journal.pbio.3002707 (PMC11756784; doi:10.1371/journal.pbio.3002707)
Supplement: S1 Data — (XLSX uploaded to Zenodo: https://doi.org/10.5281/zenodo.14286317.) (ZIP) [file pbio.3002707.s018.zip › S1_Data/Fig.6_Data.xlsx]

## Sheet: B
Flag motif/recovered peptides (%)		Round
Flag antibody ratio in serum (%)	N	1st	2nd	3rd
100	N=1	4.34437	84.0995	90.1901
100	N=2	4.65841	81.6184	90.1534
100	N=3	3.75731	82.1076	90.8749
18	N=1	3.08568	72.7206	89.6202
18	N=2	3.25078	73.3263	90.1943
18	N=3	3.63167	73.4829	89.5689
4.5	N=1	1.69571	48.6397	88.9641
4.5	N=2	1.68442	46.5945	88.6042
4.5	N=3	1.96948	56.4063	89.5248
1.1	N=1	1.50043	7.59173	71.8943
1.1	N=2	3.11791	10.7157	74.8982
1.1	N=3	1.55156	15.6299	75.9436
0.28	N=1	1.18049	1.45739	16.8521
0.28	N=2	1.61969	1.49569	13.2182
0.28	N=3	1.22595	2.35139	31.9832
0.071	N=1	1.41983	2.18457	1.78771
0.071	N=2	1.71404	1.55795	2.24482
0.071	N=3	1.37115	1.05878	2.94931
0	N=1	4.30587	1.23136	2.03549
0	N=2	1.28394	1.02964	2.05823
0	N=3	1.36713	1.22745	1.38363
M2 beads	N=1	5.77401	80.8154	83.121
No Antibody	N=1	1.61383	1.04109	1.42849

## Sheet: C
DECODE score	EAE-1	EAE-2	EAE-3	EAE-4	EAE-5	EAE-6	EAE-7	EAE-8	WT-1	WT-2	WT-3	WT-4	WT-5	WT-6
1	-0.697063	-0.488789	0.0232042	-0.176249	-0.122574	-0.823985	-0.634538	-1.04541	-0.047898	0.0818617	-0.123967	0.036269	-0.0351948	-0.0509063
2	-1.49783	-0.73011	-0.0881783	-0.350145	-0.0691627	-1.11206	0.493706	-0.833244	0.0127585	0.106004	-0.768767	0.0901572	-0.0332407	0.0690976
3	-1.43827	-0.351106	0.323171	-0.258236	-0.133843	-0.956508	-0.531226	-0.72736	0.0516715	0.152702	-0.35091	0.150781	-0.0204969	-0.000863897
4	-1.23314	-0.241415	0.206863	-0.0667558	0.13747	-0.724461	-0.471633	-0.790162	0.260274	0.332069	0.0328923	0.331246	0.2176	0.197999
5	-1.81966	-0.267812	0.493494	-0.436898	-0.0881708	-1.01033	-0.774853	-1.58417	-0.108649	-0.000600737	-0.272089	-0.0304628	-0.195811	-0.155102
6	-0.795598	-0.251531	0.0544742	-0.461265	-0.335909	-0.211711	-0.155656	-0.130938	-0.204806	-0.16708	-1.01349	-0.182384	-0.270317	-0.181194
7	-0.762041	0.159638	0.128621	-0.381735	-0.241375	-0.191957	-1.31272	-0.277459	-0.277249	-0.160805	-0.217451	-0.150516	-0.194286	-0.345804
8	-0.472956	-0.222205	0.0607354	-0.320369	-0.279463	-0.158423	-1.29809	-0.370586	-0.0529571	0.0543791	0.0747789	0.0438199	0.0726751	-0.125968
9	-0.389494	-0.112922	0.0721214	-0.153261	-0.54358	-0.194497	-1.38219	-0.421384	-0.046528	0.0840075	-0.226991	0.00994354	0.0934619	-0.129976
10	-0.49406	-0.131722	-0.64503	-0.308775	-0.475291	0.14857	-1.0178	0.112642	-0.170475	-0.0994893	-0.534415	-0.196373	0.000683886	-0.259485
11	0.0082373	-0.233133	-0.436322	0.0143018	-0.380672	-0.0230198	-0.749627	-0.0504801	-0.0262854	0.134042	-0.859391	0.00665467	0.223958	-0.0748777
12	-0.552866	-0.505948	-0.51016	-0.166446	-0.681003	-0.580494	-0.586719	-1.02028	0.0408419	0.14735	-0.32789	0.0389068	0.263352	-0.0868449
13	-0.411572	0.117328	-0.267983	0.0555212	-0.390706	-0.447507	-0.673492	-0.722161	0.232971	0.327632	-0.594754	0.230448	0.51359	0.117238
14	-0.616226	-0.563293	-0.9271	-0.34259	-0.736338	-0.967595	-0.671435	-2.20157	-0.135784	-0.0413265	-0.657806	-0.160207	0.192702	-0.283092
15	-0.348363	-0.937599	-0.90782	-0.265659	-1.00948	-1.33199	-1.88038	-2.24683	-0.147716	-0.0321871	-1.2978	-0.158342	0.179945	-0.28367
16	-1.13315	-0.584965	-0.447438	-0.107438	-0.527756	-0.866479	-2.18632	-0.682447	0.129499	0.183774	-0.728424	0.146075	0.333604	-0.0084767
17	-2.0026	-0.870358	-0.589554	-0.37679	-0.716262	-1.36398	-1.06275	-2.07201	0.0125794	0.0596171	0.593127	0.0573579	0.250396	-0.126951
18	-2.07983	-1.66462	-1.0582	-0.738894	-1.54279	-2.47489	-0.679747	-1.4973	-0.44867	-0.351559	-1.03655	-0.408206	-0.306597	-0.656332
19	-1.41376	-2.3076	-1.60846	-1.4945	-2.40367	-1.71731	-1.29369	-1.52069	-0.964571	-0.846564	-0.723011	-0.834859	-0.438014	-1.2164
20	-2.31691	-1.17882	-1.18912	-1.15108	-1.87345	-0.822529	-0.81706	-1.07044	-0.753434	-0.682463	-0.752089	-0.654963	-0.670924	-0.906699
21	-0.841777	-1.57329	-2.49741	-1.17785	-1.89315	-0.474072	-1.7918	-0.446201	-2.02292	-1.69432	-1.49413	-1.69587	-2.02736	-1.59545
22	-1.87444	-2.10311	-1.86865	-1.87715	-1.40583	-1.65313	-1.06072	-1.09304	-1.77173	-1.50409	-0.355145	-1.48708	-1.76997	-1.42449
23	-1.38584	-1.47925	-0.602435	-1.73554	-1.10216	-1.35103	-1.31409	-1.07688	-1.21754	-1.30754	-1.55675	-1.29967	-1.60181	-1.12452
24	-0.941746	-1.64317	-1.99117	-1.60728	-0.973903	-0.992902	-0.564335	-0.747717	-2.00098	-1.98573	-0.841088	-2.18033	-2.22896	-1.05415
25	-1.14624	-1.46839	-1.24697	-1.63096	-0.745518	-1.26292	-0.813446	-1.08821	-1.77358	-1.79494	-0.797776	-1.83672	-1.98237	-1.74558
26	-1.03787	-1.73695	-2.0713	-1.418	-1.30167	-1.31265	-0.592536	-0.301768	-1.34484	-1.43695	-0.566476	-1.33632	-1.6936	-1.51807
27	-1.07023	-1.09227	-0.97208	-0.98363	-1.16629	-0.978393	-1.05626	-0.155277	-1.34411	-1.29971	-0.88906	-1.3229	-1.3038	-1.56059
28	-1.23911	-1.61521	-1.59033	-1.48083	-1.2427	-1.30574	-0.561191	-1.17062	-1.19015	-1.23891	-0.474225	-1.13383	-1.4993	-1.23828
29	-1.25534	-1.28994	-0.874265	-1.25855	-1.62474	-0.894463	-0.808508	-1.51379	-1.13148	-1.07062	-0.795017	-0.996166	-1.13834	-1.26741
30	-0.802472	-1.13328	-1.34338	-1.4142	-1.35006	-1.23383	-0.586079	-1.33365	-1.29433	-1.22795	-0.602833	-1.16861	-1.31303	-1.40171
31	-0.300552	-1.22998	-1.42434	-1.5738	-1.27755	-1.56557	-1.0194	-1.71094	-1.36916	-1.07668	-0.724069	-1.08684	-1.30032	-1.32305
32	-1.17376	-1.14977	-1.06435	-1.03016	-1.05776	-0.935277	-0.907729	-1.11668	-1.374	-0.966128	-0.954313	-0.973814	-1.24118	-1.65253
33	-0.632814	-1.10228	-1.29919	-1.04182	-1.05706	-0.665575	-0.518367	-0.708998	-1.11493	-1.0126	-0.7673	-1.04705	-1.04125	-1.12759
34	-0.70439	-0.795326	-1.11442	-0.783553	-1.08972	-0.707067	-0.547545	-0.603537	-0.992044	-0.861884	-0.71572	-0.875139	-1.0616	-0.895959
35	-0.455557	-0.730958	-0.646519	-0.601945	-0.85404	-1.11786	-0.419786	-1.02233	-0.62069	-0.58895	-0.354282	-0.551164	-0.710688	-0.701389
36	-0.585238	-1.11992	-1.12041	-0.732998	-1.04056	-1.71488	-0.792028	-1.19957	-0.706691	-0.741236	-0.503529	-0.692842	-0.949524	-0.71719
37	-0.891049	-0.87414	-0.784092	-0.887831	-1.60237	-1.23784	-0.430352	-1.08483	-0.735311	-0.842605	-0.299604	-0.790782	-0.996307	-0.793521
38	-0.968521	-0.913813	-0.848889	-0.992372	-1.12243	-1.35013	-0.291286	-1.02435	-0.857033	-0.901858	-0.496252	-0.84871	-1.19167	-0.826086
39	-0.680116	-1.05315	-0.872357	-0.664661	-0.577661	-1.2821	-0.488817	-0.67683	-0.866328	-0.806954	-0.77664	-0.758596	-1.09353	-0.714236
40	-1.30438	-1.48013	-0.970073	-1.12061	-0.694392	-1.68684	-0.382177	-1.4476	-0.881339	-0.898845	-0.540221	-0.802466	-1.18801	-0.930875
41	-0.994605	-0.774004	-0.645581	-0.731685	-0.560218	-0.891852	-1.15884	-0.719826	-0.663574	-0.670373	-1.24131	-0.637679	-0.840896	-0.62546
42	-0.780921	-0.528468	-0.541281	-0.683559	-0.566949	-0.455128	-0.26862	-0.306927	-0.69517	-0.680255	-0.368139	-0.63981	-0.953598	-0.620237
43	-0.330631	-0.455577	-0.676003	-0.576858	-0.732204	-0.359911	-0.458879	-0.0730017	-0.88188	-0.740044	-0.885674	-0.787502	-0.94519	-0.713931
44	-0.54159	-0.474826	-0.858012	-0.461386	-0.580242	-0.551135	-0.417663	-0.352115	-0.662834	-0.583705	-1.23196	-0.592976	-0.656215	-0.645555
45	-0.993036	-0.606058	-0.513818	-0.557048	-0.645055	-0.525634	-1.40995	-0.430444	-0.414809	-0.375825	-0.279753	-0.350132	-0.442445	-0.392059
46	-0.555287	-0.402806	-0.468822	-0.375222	-0.572862	-0.264898	0.29487	-0.329396	-0.375237	-0.295402	-0.150869	-0.29376	-0.42106	-0.347106
47	-0.793757	-0.738048	-0.372856	-0.588452	-0.837789	-0.829784	-0.526025	-1.11314	-0.376115	-0.330786	-0.316809	-0.336798	-0.393719	-0.378369
48	-0.691897	-0.499942	-0.52973	-0.482339	-0.70375	-0.732613	-1.02692	-0.716477	-0.313422	-0.265909	-1.09575	-0.336838	-0.606257	-0.288547
49	-0.650977	-0.583196	-1.12746	-0.36084	-0.709303	-0.613448	-0.523536	-0.668416	-0.376046	-0.302873	-0.298054	-0.323442	-0.416641	-0.359113
50	-0.755018	-0.895212	-0.682454	-0.507888	-0.898101	-1.15777	-1.35661	-1.05737	-0.444835	-0.358035	-0.437206	-0.406963	-0.468748	-0.392206
51	-0.668789	-0.781227	-0.531192	-0.334887	-0.544553	-1.01017	-0.890072	-0.730309	-0.265844	-0.16626	-0.182805	-0.19205	-0.181496	-0.254917
52	-1.39095	-0.897023	-0.539211	-0.59483	-0.490508	-1.411	-1.09362	-1.47176	-0.338335	-0.278129	-0.554399	-0.331009	-0.356535	-0.482735
53	-0.433723	-0.929429	-0.731496	-0.491427	-0.437714	-1.17193	-1.16136	-1.11459	-0.458887	-0.394394	-0.985594	-0.438937	-0.603612	-0.462931
54	-0.452406	-0.740033	-0.559858	-0.403376	-0.71058	-0.871875	-0.601365	-0.611951	-0.537169	-0.411829	-0.979998	-0.459753	-0.624609	-0.691662
55	-0.527035	-0.535091	-0.503125	-0.494837	-0.382476	-0.799831	-0.399633	-0.714746	-0.397947	-0.328662	-1.17509	-0.37324	-0.377515	-0.552878
56	-0.716216	-1.53557	-1.44521	-1.18909	-1.03455	-1.62165	0.0163847	-1.05833	-1.37204	-1.28737	-1.18494	-1.37694	-1.26898	-1.02725
57	-1.52684	-1.50533	-1.14252	-0.838755	-1.2398	-0.989865	-1.40035	-0.399097	-0.467814	-0.544886	-1.30526	-0.552079	-0.690069	-0.259307
58	-1.08963	-1.48835	-1.00969	-0.558657	0.875356	-1.54109	-1.04999	-0.585053	-0.609111	-0.502357	-0.935122	-0.588351	-0.756961	-0.593538
59	-1.25385	-1.76073	-1.0794	-0.916858	-0.351356	-2.06901	-0.896104	-2.24882	-0.914371	-0.593532	-0.327641	-0.705919	-0.654613	-0.885898
60	-1.29406	-1.69456	-1.12161	-1.04827	0.00521733	-1.48222	-0.986827	-1.47676	-1.19261	-0.824295	-1.43162	-1.07056	-0.946922	-0.925291
61	-0.814693	-0.940893	-0.871002	-0.527187	0.317664	-1.50557	2.25377	-0.978725	-0.714534	-0.446811	-1.31068	-0.555102	-0.548183	-0.527784
62	-0.535351	-1.53377	-0.610136	-0.573255	0.608557	-1.4255	-1.25741	-1.58115	-0.902678	-0.629375	-1.20357	-0.714836	-0.864158	-0.944884
63	-0.67407	-0.361245	-0.0200248	2.31206	1.95747	0.315095	0.997425	-0.94521	-0.585131	-0.630257	-1.03846	-0.516354	-0.49787	-0.756184
64	-1.07656	0.338588	1.84159	0.887542	1.91723	0.873759	1.03456	-0.142696	-0.68754	-0.804446	-0.163113	-0.774639	-0.975357	-0.777159
65	-0.266914	0.997044	1.19116	0.421717	2.05995	0.781945	0.960767	0.35547	-0.747576	-0.706272	-0.925109	-0.610823	-0.950211	-0.753416
66	-0.683172	0.97042	1.69231	0.378242	2.17717	1.01737	1.09596	-0.00124885	-0.417409	-0.399211	-0.492521	-0.336081	-0.635336	-0.50568
67	-0.0264441	0.979121	0.994397	0.415851	1.88487	0.968877	0.943455	0.562728	-0.46603	-0.340695	-0.470774	-0.330099	-0.643891	-0.428856
68	1.95532	1.62056	0.87411	2.01904	1.94762	2.14857	1.09492	2.73101	-0.331672	-0.35438	-1.06907	-0.259354	-0.390626	-0.280187
69	2.22933	1.16028	0.386852	1.93709	2.01666	1.79204	1.04481	2.37541	-0.845689	-0.747687	-1.02835	-0.587786	-0.703378	-0.75101
70	2.43382	0.42826	0.9377	1.26057	1.81256	1.02238	-0.0352669	1.86146	-1.03007	-0.705403	-0.686153	-1.08737	-0.916357	-0.703033
71	1.68359	-0.151249	-1.60191	0.853811	-0.338991	0.744778	-0.972659	1.42451	-1.74129	-1.48564	-1.43384	-1.62743	-1.54567	-1.80945
72	2.15158	0.604418	-1.48222	1.21052	0.522881	1.20631	-0.447405	1.65606	-1.97372	-1.5602	-0.946907	-1.61728	-1.53881	-1.67811
73	2.91543	1.1511	-0.786572	2.11683	0.20248	1.74417	-0.852873	2.21961	-0.971431	-1.20413	-0.573222	-1.23987	-1.29768	-1.26117
74	-1.60781	-1.1263	-1.02357	-1.64623	-1.70933	-1.14603	-0.752668	-1.37507	-1.80658	-1.7399	-0.834419	-1.58066	-1.81723	-1.85202
75	-0.594964	-0.757584	-1.9491	-1.04432	-1.52559	-0.458131	-1.02423	-0.283374	-1.66526	-1.33559	-0.593504	-1.27349	-1.27202	-1.29437
76	-0.285435	-0.607858	-0.832601	-0.579389	-1.17078	-0.406132	-0.522438	-0.376073	-0.877677	-0.677655	-0.295066	-0.675443	-0.80257	-0.822615
77	-0.406562	-0.737405	-1.14177	-0.681433	-1.12632	-0.594155	-0.870514	-0.468317	-0.932239	-0.654961	-0.42432	-0.719741	-0.670821	-0.970745
78	-0.335648	-0.580516	-0.561632	-0.278507	-0.622404	-0.494572	-0.479836	-0.300972	-0.268562	-0.259795	-0.243259	-0.280011	-0.266035	-0.282572
79	-0.722563	-0.764481	-0.360511	-0.368503	-0.42239	-0.883553	-0.454494	-0.907058	-0.180182	-0.0999313	-0.301575	-0.15934	-0.170168	-0.222677
80	-0.373405	-0.384425	-0.268324	-0.0804749	-0.142727	-0.470553	-0.187163	-0.42009	-0.0305623	0.0741097	-1.38635	0.0556878	0.0513529	-0.0685335
81	-0.310824	-0.175792	-0.0938108	-0.0157971	-0.0963061	-0.218883	-0.121739	-0.159868	0.0722543	0.104852	-0.0619575	0.0845085	0.0761101	0.0369686
82	-0.532226	-0.541522	-0.25355	-0.312323	-0.230189	-1.23881	-0.812566	-1.49568	-0.153825	-0.0825459	-0.206666	-0.12313	-0.0724141	-0.164667
83	-0.770996	-0.488357	-0.215756	-0.368183	-0.726225	-1.38025	-0.448586	-1.03391	-0.23057	-0.140305	-0.425554	-0.169282	-0.14241	-0.334366
84	-0.434169	-0.361997	-0.583274	-0.201962	-0.458113	-0.680963	-0.396219	-0.52867	-0.103993	-0.0662122	-0.384168	-0.117748	-0.0548156	-0.0934923
85	-0.669744	-0.435106	-0.331704	-0.299693	-0.869247	-0.810551	-0.56127	-0.59827	-0.140675	-0.0954028	-0.286339	-0.1098	-0.100245	-0.162634
86	-0.736633	-0.515956	-0.551009	-0.335298	-1.05532	-0.654723	-0.739318	-0.326681	-0.19222	-0.157215	-0.762467	-0.20245	-0.162641	-0.244113
87	-1.4726	-0.731962	-0.432701	-0.651582	-0.887802	-1.09555	-1.17105	-0.947538	-0.220068	-0.218065	-0.802985	-0.244144	-0.201386	-0.406204
88	-0.823287	-0.592675	-0.518521	-0.635443	-1.06235	-0.817058	-0.34344	-0.916092	-0.370143	-0.315912	-0.553775	-0.357911	-0.292573	-0.532315
89	-1.23546	-0.890211	-1.84143	-0.922726	-1.57546	-1.24064	-1.25581	-1.47607	-0.82909	-0.642043	-1.28858	-0.70107	-0.695729	-0.82305
90	-1.31942	-1.66989	-0.942973	-1.36825	-2.03885	-0.913106	-1.13715	-0.154378	-0.877578	-0.732319	-0.865833	-0.721496	-0.688236	-1.36942
91	-1.06853	-1.98262	-2.50839	-1.04744	-1.66657	-1.18959	-1.06	-1.46281	-0.998718	-0.853188	0.0956864	-0.913194	-0.826454	-0.794853
92	-1.83459	-2.0214	-1.78302	-1.50005	-2.36715	-1.52431	-0.881947	-1.4869	-1.14126	-1.30125	-1.18489	-1.26248	-1.15584	-1.0939
93	-0.89437	-1.49563	-2.1357	-1.76095	-2.84503	-1.10207	-1.2532	-1.3864	-1.53058	-1.56467	-0.933678	-1.6565	-1.4982	-1.65484
94	-1.0193	-2.00985	-1.41318	-2.12913	-1.20953	-1.32575	-0.905063	-1.28104	-1.35723	-1.59582	-1.06584	-1.5379	-1.64028	-1.61267
95	-0.797665	-2.43417	-0.956466	-1.99701	-0.884343	-1.41657	-0.682121	-0.792591	-1.08469	-1.29618	-1.19443	-1.15827	-1.17405	-1.28658
96	-0.946451	-1.64805	-1.12436	-1.24655	-0.890621	-1.16238	-1.24061	-1.56049	-1.31697	-1.36994	-1.28588	-1.26209	-1.35556	-2.19418
97	-0.918873	-0.912859	-0.835876	-1.34941	-1.20365	-0.664805	-0.476909	-0.948618	-1.09956	-1.35246	-0.420427	-1.41079	-1.16942	-1.03862
98	-0.646344	-0.829047	-1.18224	-1.05839	-0.981259	-0.471137	-0.40654	-0.393558	-1.46308	-1.4629	-0.104819	-1.58194	-1.41238	-1.51914
99	-1.01275	-1.36071	-1.95154	-1.8062	-1.40423	-0.79248	-0.815804	-0.584057	-1.94089	-1.70193	-1.54361	-1.70423	-1.63109	-1.86428
100	-1.54306	-1.63583	-1.48228	-2.24054	-1.20504	-1.46973	-1.29645	-1.43112	-2.27731	-2.26867	-1.80255	-2.48163	-2.00907	-2.53086
101	-1.1817	-1.8647	-1.59926	-2.01418	-1.41672	-1.45629	-1.11193	-0.908739	-2.39284	-2.25431	-1.27955	-2.25877	-1.61999	-1.95159
102	-1.7489	-1.7644	-1.70348	-2.21272	-1.67716	-1.58515	-0.838213	-0.905895	-2.51294	-2.84139	0.34682	-2.66775	-2.87871	-1.32209
103	-2.06449	-2.47081	-2.3743	-1.24049	-2.0485	-1.44475	-0.960762	-1.6181	-1.19707	-1.10754	-1.66236	-1.28273	-1.20497	-1.37635
104	-1.46366	-1.48257	-1.07748	-1.82026	-1.56984	-1.00004	-1.24855	-1.02345	-1.82572	-2.20111	-0.748644	-2.17948	-2.17183	-1.66048
105	-0.911769	-1.44442	-1.23027	-2.14207	-1.27493	-1.16599	-0.412008	-1.26942	-2.0898	-2.25284	-1.93529	-2.04086	-1.68905	-2.10272
106	-0.37421	-2.10388	-1.07707	-1.10058	-2.04206	-1.06954	-0.877841	-0.191499	-1.92747	-2.58229	-0.949001	-2.17638	-2.7363	-2.33528
107	-0.752356	-1.91112	-2.53163	-0.961948	-2.51006	-1.07882	-2.3447	-0.387683	-1.94988	-1.69249	-0.550757	-1.46306	-1.46102	-2.26651
108	-1.24809	-1.15007	-1.6569	-0.76342	-1.47207	-1.40484	-0.775966	-0.759743	-0.734823	-0.674139	-1.9951	-0.721391	-0.839738	-0.794727
109	-1.92189	-2.09028	-1.892	-2.16825	-1.42334	-1.61733	-1.22019	-1.7122	-2.05317	-2.40802	-0.789581	-2.29917	-2.04514	-2.34841
110	-1.36049	-2.60184	-1.88091	-1.93807	-1.71669	-1.87779	-1.66214	-2.02735	-2.19616	-3.28074	-0.952439	-2.7711	-2.56041	-2.12781
111	-0.737911	-1.8041	-0.997132	-1.65298	-1.55551	-1.09273	-0.641011	-0.429339	-1.08551	-1.06242	-0.593874	-1.05389	-1.09827	-1.00493
112	-1.01358	-1.42264	-1.1028	-0.810722	-1.1074	-1.13119	-0.629677	-1.31638	-0.661818	-0.725517	-1.0761	-0.748365	-0.815475	-0.72472
113	-1.30105	-1.45013	-1.29619	-1.45701	-1.71063	-1.61474	-1.37506	-1.04154	-1.35218	-1.42074	-0.562092	-1.59547	-1.182	-1.36506
114	-1.55094	-1.83385	-1.69574	-1.60563	-1.62023	-1.35105	-0.959524	-0.943946	-1.3513	-1.2381	-0.754531	-1.28828	-1.02968	-1.26986
115	-1.40035	-1.73927	-1.6762	-1.46977	-1.51827	-1.26305	-0.751567	-1.30026	-1.56587	-1.61176	-1.27506	-1.51821	-1.30247	-1.75814
116	-1.14581	-1.54535	-2.00204	-1.81978	-1.36382	-0.982035	-0.609741	-0.772512	-2.10282	-2.13031	-0.874355	-2.23092	-1.59235	-2.08895
117	-1.35758	-1.76111	-1.79826	-2.05584	-1.61434	-1.05613	-0.474567	-0.698113	-1.56538	-1.68431	-1.65864	-1.63669	-2.43486	-1.28278
118	-1.21047	-1.13844	-2.0974	-1.67763	-1.42539	-1.03526	-1.97048	-1.15516	-2.41021	-2.14422	-1.42457	-2.23549	-2.57947	-1.74598
119	-1.18394	-0.960737	-2.03014	-1.57683	-1.73821	-0.800495	-1.13715	-0.852069	-1.2058	-1.47687	-0.0441581	-1.56092	-1.94138	-1.16363
120	-1.52272	-1.68707	-1.33384	-2.02753	-1.48159	-1.20289	-1.40112	-1.15524	-1.9423	-2.19115	-1.12252	-1.90169	-2.2304	-1.70143
121	-1.83918	-2.10946	-1.78772	-2.4083	-0.764443	-1.60077	-0.407649	-1.2812	-2.44691	-2.14852	-1.02924	-2.44989	-2.48843	-2.11031
122	-1.3578	-1.41553	-0.998278	-0.738608	-0.338184	-1.30032	-1.08527	-0.818493	-1.12769	-0.844213	-1.12543	-0.924431	-1.31068	-1.09006
123	-1.74054	-0.989369	-1.01058	-0.927056	-0.351688	-0.871824	-0.573046	-0.810504	-0.944895	-0.735362	-1.11498	-0.864709	-1.35885	-0.96951
124	-1.99012	-0.657399	-0.524244	-1.03801	-0.334223	-1.1392	-1.17892	-1.50519	-0.953937	-0.879492	-1.50421	-0.882583	-1.2597	-1.03351
125	-1.26263	-2.08351	-1.89622	-2.18097	-1.01612	-1.34346	-1.52434	-1.05626	-2.13396	-2.50024	-1.23814	-2.6097	-1.83474	-2.45271
126	-0.766067	-1.30901	-1.95703	-1.2224	-1.76217	-0.936802	-1.24357	-0.502807	-1.6072	-1.73891	-0.96468	-1.6284	-1.10309	-1.47095
127	-1.3882	-0.830871	-2.48423	-2.35283	-1.91152	-1.10863	-1.53129	-1.07397	-1.70808	-1.86534	-0.814246	-1.91044	-1.13998	-1.6599
128	-1.28099	-1.79681	-1.60572	-1.5836	-1.97633	-1.40604	-1.90977	-1.20884	-1.30322	-1.17531	-0.812327	-1.2666	-0.885779	-1.32709
129	-1.40961	-1.352	-1.58219	-1.2418	-1.4994	-1.7288	-1.92653	-1.85835	-1.33203	-1.12041	-0.787854	-1.26969	-0.90681	-1.29894
130	-0.728975	-1.22828	-1.29661	-0.96173	-1.82052	-1.61977	-0.839346	-0.748599	-1.462	-1.32155	-0.390349	-1.38633	-1.06787	-1.52322
131	-2.28442	-1.88148	-1.79434	-2.29783	-0.922259	-1.10213	-1.02493	-1.6879	-1.93241	-1.84216	-1.4152	-1.78422	-2.04014	-2.09034
132	-1.29706	-1.9761	-2.46094	-2.04863	-1.9208	-1.40918	-0.657403	-1.17471	-1.88861	-2.4284	-0.46929	-2.46527	-1.68396	-2.12237
133	-1.15756	-1.91265	-1.91498	-2.45828	-1.96227	-1.63466	-0.661678	-1.08668	-2.67814	-2.18367	-1.44183	-2.55214	-2.29494	-2.55078
134	-0.817152	-0.920074	-0.677244	-0.815467	-0.752849	-1.05765	-0.707631	-0.559351	-0.8807	-1.04452	-0.554516	-0.915734	-1.26284	-0.92087
135	-1.43769	-0.840646	-0.79206	-0.859324	-0.695844	-0.900289	-0.270588	-0.818669	-0.873477	-0.953361	-0.619758	-0.797586	-1.26403	-0.89014
136	-1.26633	-2.26571	-0.877506	-2.15906	-1.17152	-1.92401	0.459824	-0.364027	-1.28923	-1.49967	-0.449046	-1.42174	-1.82788	-1.17927
137	-1.78223	-2.4206	-2.28904	-1.67576	-1.62519	-1.64372	-1.67752	-0.53088	-2.29854	-1.77172	-0.891516	-1.80709	-1.60251	-2.75543
138	-1.75245	-1.36099	-0.836079	-0.445686	-0.371041	-1.93636	0.309628	-1.10362	-0.424181	-0.280393	-1.09757	-0.313011	-0.552775	-0.466088
139	-1.84895	-0.715443	0.525828	-0.542509	-0.382019	-1.8379	-1.04533	-2.06546	-0.221262	-0.159146	-0.406671	-0.187741	-0.427938	-0.316997
140	-1.38044	-0.753328	-0.230986	-0.667886	-0.327015	-1.72932	-1.14606	-1.6092	-0.520297	-0.314687	-1.39992	-0.426698	-0.560811	-0.533035
141	-0.547508	-0.713366	-0.138557	-0.672473	-0.216251	-1.29572	-1.66842	-1.33554	-0.800078	-0.646185	-1.22827	-0.845527	-0.830448	-0.861799
142	-1.50787	-1.39019	-0.801946	-1.71144	-0.687384	-1.47155	0.223847	-1.32801	-1.45294	-1.11998	-0.956658	-1.46786	-1.39668	-1.1174
143	-1.4492	-1.30614	-0.752149	-1.33479	-0.643109	-0.979376	-1.40198	-0.799737	-1.25927	-0.992176	-1.55735	-1.17569	-1.25398	-1.26393
144	-1.70827	-1.69544	-1.22171	-1.72501	-0.460918	-0.815781	-1.5154	-0.698698	-0.970607	-0.965984	-1.36329	-1.09789	-0.852112	-1.11936
145	-1.07085	-1.81914	-0.00361585	-1.12147	-0.524116	-0.820662	-1.20184	-0.730121	-0.610946	-0.541659	-1.47279	-0.650337	-0.672116	-0.671456
146	-1.45505	-0.84557	-0.15449	-0.65305	-0.304413	-1.62721	-1.2175	-1.24583	-0.190119	-0.174031	-0.774567	-0.255182	-0.194026	-0.135374
147	-1.02761	-0.320406	0.185619	-0.239613	-0.211448	-1.28254	-1.50211	-0.75428	0.0397952	0.0659029	-1.05543	0.0334083	0.0115591	-0.0837659
148	-1.24846	-0.530934	0.0351303	-0.309449	-0.455344	-1.37315	-1.21321	-0.908477	-0.0507264	0.0156698	-0.534168	0.00979116	0.0455127	-0.0729967
149	-1.61973	-0.688803	0.0107943	-0.724115	-1.19929	-1.53672	-1.00295	-1.28291	-0.270732	-0.195347	-0.666111	-0.264279	-0.145761	-0.332841
150	-0.993926	-0.984127	-1.50707	-0.890285	-1.82315	-1.07292	-1.01734	-0.891874	-0.707418	-0.647553	-0.31739	-0.67898	-0.279984	-0.835719
151	-0.698885	-1.13856	-1.38627	-0.746437	-1.60003	-0.948125	-0.499581	-0.618054	-0.896294	-0.68658	-1.16883	-0.826975	-0.506002	-1.03202
152	-0.527343	-1.14425	-1.36705	-0.544067	-1.59898	-1.03295	-0.564147	-1.16787	-0.499194	-0.406226	-1.39693	-0.540547	-0.293161	-0.649352
153	-1.42029	-1.37811	-1.1435	-0.58777	-2.03193	-1.58885	-0.465382	-1.39094	-0.422412	-0.316659	-1.64537	-0.443955	-0.14575	-0.553259
154	-1.35675	-0.671617	-0.644966	-0.300016	-0.644691	-1.33424	-1.17586	-1.07097	-0.0457738	0.0106345	-1.15431	-0.0570177	0.118536	-0.177577
155	-0.692049	-0.891408	-0.374575	-0.363942	-0.829389	-0.89293	-0.882148	-0.723453	-0.0710436	-0.0858227	-0.529071	-0.130568	0.0333162	-0.193834
156	-0.748406	-0.590714	-0.583958	-0.257806	-0.753745	-0.654384	-1.22589	-0.3808	-0.118675	-0.027266	-0.816357	-0.133847	0.0837719	-0.250872
157	-1.81923	-0.707107	-0.478464	-0.454956	-0.703153	-1.32162	-0.849879	-1.31298	-0.0464021	-0.04227	0.365115	-0.0860952	0.111366	-0.268994
158	-0.849927	-1.04497	-0.935339	-0.598323	-1.04934	-1.28018	-0.708496	-1.21825	-0.410277	-0.328329	-1.69647	-0.453541	-0.244978	-0.558437
159	-0.689112	-1.23809	-1.03172	-0.546243	-1.29445	-1.65555	-0.16978	-2.06788	-0.567567	-0.40734	-1.04672	-0.515413	-0.271219	-0.676152
160	-1.04494	-1.25285	-1.50322	-0.793954	-1.32693	-1.54248	-0.501077	-1.56762	-0.577152	-0.466413	-1.69827	-0.578738	-0.218531	-0.749077
161	-0.981485	-1.36623	-1.76611	-0.729638	-1.40155	-1.50987	-0.519215	-1.20973	-0.886218	-0.703222	-1.62294	-0.854182	-0.548811	-1.04079
162	-1.4102	-1.37705	-0.655553	-0.964072	-2.18271	-1.65218	-0.749797	-0.987308	-0.69878	-0.656408	-0.374232	-0.748112	-0.40778	-0.759089
163	-0.870552	-0.796046	-0.49726	-0.163248	-0.572662	-1.05193	-1.50128	-0.154472	-0.044309	0.0296321	-1.04244	-0.0381194	0.0438672	-0.212877
164	-2.08399	-1.04789	-0.449961	-0.454389	-0.611418	-1.91299	-0.599051	-2.01353	0.00447051	-0.0256604	-0.851112	-0.06938	0.0512457	-0.232844
165	-0.10901	-0.374205	-0.259072	0.0604085	-0.365129	-0.155648	-1.36731	0.345049	0.0724351	0.165956	-0.869335	0.119539	0.243681	-0.0212752
166	-0.305839	-0.4534	-0.251028	-0.133408	-0.490184	-0.32894	-1.3465	-0.127346	-0.114711	-0.00892054	-0.359263	-0.0654159	0.11521	-0.168664
167	0.0662257	-0.391356	-0.44862	-0.0408278	-0.272843	-0.267246	-0.991479	-0.00252567	-0.0754449	0.0789158	-1.15129	-0.047714	0.210731	-0.176568
168	-0.0350318	-0.394484	-0.19229	-0.0413025	-0.300497	-0.27213	-1.28206	-0.284672	-0.160311	0.0290147	-0.862616	-0.11184	0.180207	-0.233519
169	-0.251543	-0.470985	-0.663825	-0.334196	-0.390469	-0.521999	-0.835442	-1.0049	-0.236214	-0.0886175	-1.90203	-0.281917	-0.0717756	-0.337005
170	0.596663	-0.353476	-0.35255	0.0513582	-0.347356	-0.324929	-1.45161	-0.444879	-0.13909	-0.0126502	-0.232048	-0.122	-0.0193799	-0.245102
171	-0.845234	-0.872209	-0.951909	-0.441221	-0.244979	-1.59737	-0.642516	-1.17148	-0.42583	-0.240314	-2.48884	-0.438468	-0.215502	-0.508994
172	-0.893341	-1.13668	-0.787941	-0.552888	-0.462843	-1.72346	-0.160764	-0.878436	-0.435723	-0.333603	-0.273422	-0.458146	-0.400747	-0.613
173	-2.02507	-2.26788	-2.56865	-1.33568	-1.01657	-0.946517	-0.687287	-0.581681	-1.02017	-0.976973	-0.557499	-1.13615	-1.17407	-1.20061
174	-1.01256	-1.56752	-2.31677	-1.50465	-1.23146	-0.84524	-1.0729	-0.735	-1.38733	-1.34286	-1.21047	-1.4422	-1.43889	-1.49651
175	-1.45942	-1.15656	-1.7812	-1.75882	-1.76365	-0.958332	-0.718742	-0.952967	-2.385	-2.28015	-1.14118	-2.35935	-1.70309	-2.31228
176	-1.15322	-1.22055	-1.52258	-1.69437	-2.06253	-0.988991	-1.06262	-0.681739	-2.01085	-1.77218	-0.607232	-1.91315	-1.58683	-2.07646
177	-1.088	-1.20695	-2.48588	-0.904357	-1.29489	-1.12346	-0.69726	-1.25763	-1.16572	-0.898775	-1.60978	-0.937039	-1.08926	-1.17613
178	-1.43321	-2.0125	-1.29676	-1.14986	-1.27979	-1.27377	-0.509293	-1.30172	-0.832189	-0.790251	-1.18341	-0.841249	-0.835407	-1.28457
179	-0.895292	-2.33792	-2.16265	-1.95402	-1.54537	-1.04051	-0.8878	-1.01033	-1.2305	-1.17478	-1.43218	-1.27691	-1.33907	-1.15448
180	-1.18012	-1.94204	-0.981802	-1.10742	-0.823686	-0.949887	-0.447451	-0.690715	-0.806896	-0.850573	-0.696089	-0.798008	-1.34948	-0.841123
181	-1.14905	-1.45015	-1.80242	-1.0589	-0.74762	-1.30364	-0.495978	-1.2608	-0.846087	-0.782384	-1.10088	-0.803193	-0.949759	-0.768737
182	-1.73641	-1.70294	-1.23288	-1.94808	-1.77377	-0.740308	-0.886451	0.078631	-1.17143	-1.30288	-0.694072	-1.21001	-1.33414	-1.18885
183	-1.50637	-1.17151	-0.756719	-1.3544	-1.29732	-1.80784	-0.304411	-1.50264	-0.79857	-0.753555	-1.24372	-0.72085	-0.697541	-0.739346
184	-0.98835	-2.48445	-1.81983	-2.44325	-1.84463	-1.62461	-0.723573	-1.42331	-1.89621	-1.9636	-0.558155	-2.01701	-1.76448	-1.92232
185	-0.457211	-2.11411	-1.26325	-1.62772	-2.06994	-0.853258	-1.4136	-0.580437	-2.18858	-2.25514	-1.62876	-2.70632	-2.14803	-2.01468
186	-0.99524	-1.28592	-0.919843	-2.05847	-1.23764	-1.3776	0.275587	-2.14601	-1.44809	-1.54359	-0.704383	-1.60462	-1.47293	-1.49557
187	-0.101089	-1.09636	-0.968934	-1.18451	-1.33686	-0.993017	-0.850353	-1.27487	-1.49054	-1.34295	-0.783531	-1.2479	-1.21051	-1.34057
188	-1.41711	-1.7616	-2.03756	-1.9716	-1.92977	-1.64595	-0.215865	-1.1514	-2.1566	-1.75693	-0.838993	-1.65235	-2.08206	-2.13815
189	-2.08556	-2.42303	-1.78701	-2.03798	-2.15355	-1.89209	-1.01263	-1.08115	-2.21325	-2.11142	-0.844053	-2.21674	-1.64778	-2.03492
190	-2.05801	-2.53999	-2.51919	-2.05195	-1.89034	-2.26235	-1.77719	-1.23355	-2.36922	-1.96119	-1.05619	-2.01415	-1.47348	-2.0969
191	-1.85863	-1.85152	-0.626659	-1.62451	-0.675694	-1.44445	-1.29861	-1.15158	-1.52205	-1.67883	-1.47619	-1.79095	-1.78207	-1.85211
192	-1.09372	-0.823759	-0.231622	-1.4453	-0.736851	-0.891005	-0.885316	-1.42602	-1.42455	-1.43511	0.0905583	-1.31538	-1.69051	-1.54007
193	-0.338516	-0.503904	-0.406963	-0.863637	-0.362304	-0.674082	-1.49999	-0.599265	-1.01694	-1.20195	-2.31472	-1.17981	-1.51827	-1.0536
194	-1.61399	-1.84251	-1.49495	-1.4019	-0.948879	-1.26488	0.727685	-1.15908	-1.49113	-1.48751	-1.71391	-1.55428	-1.44276	-1.47323
195	-1.43827	-1.44972	-0.626744	-0.729842	-0.506725	-1.53476	0.19122	-1.29077	-0.60864	-0.529707	-1.99299	-0.575347	-0.77542	-0.631465
196	-0.628516	-0.795596	-1.13243	-0.600142	-0.220823	-1.23267	-1.38433	-0.366859	-0.683636	-0.781435	-1.22801	-0.838198	-0.753943	-0.900279
197	-1.42246	-1.39148	0.0706623	-1.37401	-0.566262	-1.73608	-1.06765	-1.70559	-0.861626	-0.875298	-0.342055	-0.962418	-1.06173	-0.966202
198	-1.88288	-0.676317	-0.507812	-0.954046	-0.392201	-1.53561	-0.494036	-1.05972	-0.699846	-0.513559	-1.66219	-0.644236	-0.789514	-0.760946
199	-1.60265	-0.499095	-0.052496	-0.502351	-0.0549003	-1.62724	-0.293391	-2.09982	-0.0769318	-0.0733001	-0.425322	-0.0929391	-0.199445	-0.203204
200	-0.2763	0.235636	-0.00843946	0.00840349	-0.0813698	-0.128691	0.176562	0.148919	0.0819626	0.188855	-0.544855	0.160659	0.0717435	0.0561301
201	-0.167766	-0.275136	-0.196627	0.0113829	-0.235642	-0.115225	-0.426209	0.172287	-0.0845218	0.0556146	-0.0372491	0.028237	-0.0456526	-0.117626
202	-0.620028	-0.228804	0.136898	-0.0522447	-0.211991	-0.518704	-0.532134	-0.359787	0.205415	0.240415	-0.127	0.202572	0.172419	0.11343
203	-1.2757	-0.333509	0.257554	-0.0521123	-0.15212	-0.986653	-1.02532	-1.27906	0.20052	0.327944	0.135752	0.279275	0.258733	0.203104
204	-0.521522	-0.0884473	0.188788	-0.0194182	-0.198945	-0.538661	-1.396	-0.400227	0.111773	0.271178	-0.389679	0.180622	0.214132	0.11006
205	0.20389	0.0403253	0.327627	0.36843	0.00499076	-0.364983	-0.0323821	-0.0407379	0.338234	0.479942	-0.0967978	0.431133	0.447194	0.326102
206	-0.16772	0.0315507	0.279039	0.257141	-0.0902653	-0.677827	-0.982318	-0.169879	0.33009	0.462232	-0.26569	0.385543	0.456533	0.291315
207	-0.470655	-0.513619	-0.308373	-0.0113349	-0.384872	-1.04076	-0.960354	-0.302291	0.0709097	0.159414	-1.19813	0.0504245	0.239143	-0.0217688
208	-0.776854	-0.67835	-0.248183	-0.382635	-0.476318	-1.58147	-0.726806	-1.05973	-0.129242	-0.0826427	-1.39232	-0.226967	0.0217575	-0.180602
209	-0.483786	-0.782958	-0.641493	-0.319679	-0.617885	-1.38618	-0.635026	-0.877322	-0.325627	-0.178051	-1.63488	-0.328136	-0.0600363	-0.466234
210	-0.593812	-0.978411	-0.65265	-0.440211	-0.861608	-1.1268	-0.536351	-0.801841	-0.302619	-0.221007	-1.71614	-0.325512	-0.0986561	-0.440648
211	-0.63139	-0.807807	-1.03841	-0.533684	-0.91276	-1.21325	-0.499013	-1.08625	-0.398834	-0.300327	-1.58453	-0.403109	-0.130633	-0.546027
212	-0.956301	-1.15188	-0.536453	-0.782621	-1.41128	-1.04499	-0.629956	-0.802403	-0.461736	-0.473303	-1.21695	-0.568522	-0.313585	-0.692641
213	-1.16098	-1.16376	-1.07948	-0.837453	-1.2454	-1.29665	-0.958136	-1.17182	-0.486198	-0.475826	-1.24829	-0.54936	-0.23562	-0.553449
214	-1.06318	-1.33293	-0.99603	-0.792487	-1.1037	-1.22426	-0.512095	-0.993327	-0.626125	-0.519958	-0.872221	-0.617542	-0.36598	-0.843335
215	-1.2282	-1.20931	-1.09186	-0.86939	-1.56736	-1.15614	-0.550346	-1.11416	-0.45032	-0.397012	-1.06616	-0.51007	-0.144359	-0.661657
216	-1.50826	-0.648656	-0.50829	-0.315771	-0.937131	-0.579376	-1.84461	-0.353672	-0.0801898	0.0158549	-1.08712	-0.0281876	0.137165	-0.19359
217	-1.01344	-0.805253	-1.22103	-0.531518	-0.768735	-0.707251	-1.12324	-0.611171	-0.338427	-0.198427	-1.94864	-0.295156	0.00690412	-0.442967
218	-0.189735	-0.863673	-0.663451	-0.0246785	-0.589211	-0.538324	-0.127292	-0.246637	-0.0974089	0.0588494	-0.809836	-0.0429395	0.0829252	-0.125341
219	-0.636303	-0.497474	-0.176738	-0.000609369	-0.290809	-0.608839	-1.29273	-1.18585	0.24585	0.343657	-0.452606	0.264418	0.345098	0.159408
220	-0.440166	-0.0394474	0.11757	0.296557	0.0886861	-0.359824	-1.14202	-0.547851	0.515504	0.610159	-0.228212	0.54094	0.587798	0.436242
221	-0.127041	-0.403548	-0.406625	-0.00812577	-0.0279503	-0.638758	-1.47485	-1.01023	0.071657	0.189434	-0.705543	0.0911622	0.117776	0.00291844
222	-0.410424	-0.883424	-0.481995	-0.116965	-0.230589	-2.00199	-1.18277	-1.94068	-0.0176697	0.114637	-0.508599	0.00165886	-0.00499188	-0.0306739
223	-0.484381	-0.673664	-0.392371	-0.106622	-0.17394	-2.27416	-1.49487	-1.32823	0.0871504	0.123768	0.112537	0.0686325	0.139442	0.0343996
224
225
226
227
228
229
230
231
232
233
234
235

## Sheet: D
serum	round	raw_data_file(.csv) in a folder "S3_Data"
EAE-1	2nd	Fig.6_D_seq.logo_EAE-1_2nd
EAE-2	2nd	Fig.6_D_seq.logo_EAE-2_2nd
EAE-3	2nd	Fig.6_D_seq.logo_EAE-3_2nd
EAE-4	2nd	Fig.6_D_seq.logo_EAE-4_2nd
EAE-5	2nd	Fig.6_D_seq.logo_EAE-5_2nd
EAE-6	2nd	Fig.6_D_seq.logo_EAE-6_2nd
EAE-7	2nd	Fig.6_D_seq.logo_EAE-7_2nd
EAE-8	2nd	Fig.6_D_seq.logo_EAE-8_2nd

## Sheet: E
serum	round	raw_data_file(.csv) in a folder "seq.logo&Manhattan plot csv"
EAE-1	2nd	Fig.3_E_Manhattan plot_EAE-1
EAE-2	2nd	Fig.3_E_Manhattan plot_EAE-2
EAE-3	2nd	Fig.3_E_Manhattan plot_EAE-3
EAE-4	2nd	Fig.3_E_Manhattan plot_EAE-4
EAE-5	2nd	Fig.3_E_Manhattan plot_EAE-5
EAE-6	2nd	Fig.3_E_Manhattan plot_EAE-6
EAE-7	2nd	Fig.3_E_Manhattan plot_EAE-7
EAE-8	2nd	Fig.3_E_Manhattan plot_EAE-8
Wild-1	2nd	Fig.3_E_Manhattan plot_Wild-1
Wild-2	2nd	Fig.3_E_Manhattan plot_Wild-2
Wild-3	2nd	Fig.3_E_Manhattan plot_Wild-3
Wild-4	2nd	Fig.3_E_Manhattan plot_Wild-4
Wild-5	2nd	Fig.3_E_Manhattan plot_Wild-5
Wild-6	2nd	Fig.3_E_Manhattan plot_Wild-6
M2 beads	2nd	Fig.3_E_Manhattan plot_M2 beads
No antibody	2nd	Fig.3_E_Manhattan plot_No antibody

## Sheet: F
serum	round	DECODE score	log_DECODE score
EAE-1	1st	0.310669	-0.507702
EAE-2	1st	0.372126	-0.42931
EAE-3	1st	0.182394	-0.738989
EAE-4	1st	0.430154	-0.366376
EAE-5	1st	0.254694	-0.593981
EAE-6	1st	0.661419	-0.179523
EAE-7	1st	1.40902	0.148918
EAE-8	1st	1.51929	0.18164
Wild-1	1st	0.234752	-0.629391
Wild-2	1st	0.458446	-0.338712
Wild-3	1st	0.316653	-0.499416
Wild-4	1st	0.328087	-0.484011
Wild-5	1st	0.396156	-0.402134
Wild-6	1st	0.209058	-0.679733
EAE-1	2nd	823.064	2.91543
EAE-2	2nd	41.7412	1.62056
EAE-3	2nd	69.437	1.84159
EAE-4	2nd	205.143	2.31206
EAE-5	2nd	150.374	2.17717
EAE-6	2nd	140.79	2.14857
EAE-7	2nd	179.378	2.25377
EAE-8	2nd	538.284	2.73101
Wild-1	2nd	3.27721	0.515504
Wild-2	2nd	4.0753	0.610159
Wild-3	2nd	3.91857	0.593127
Wild-4	2nd	3.47488	0.54094
Wild-5	2nd	3.87077	0.587798
Wild-6	2nd	2.7305	0.436242
EAE-1	3rd	3266.28	3.51405
EAE-2	3rd	94.3082	1.97455
EAE-3	3rd	408.242	2.61092
EAE-4	3rd	51725	4.7137
EAE-5	3rd	2085.89	3.31929
EAE-6	3rd	679.639	2.83228
EAE-7	3rd	34.447	1.53715
EAE-8	3rd	1173.34	3.06942
Wild-1	3rd	3.75677	0.574814
Wild-2	3rd	4.99727	0.698733
Wild-3	3rd	11.7302	1.06931
Wild-4	3rd	4.1083	0.613662
Wild-5	3rd	7.69585	0.886256
Wild-6	3rd	2.27802	0.357557

## Sheet: G
Abs. 450 nm		serum
Antibody dilution	N	EAE1(+MOG)	EAE2(+MOG)	EAE3(+MOG)	EAE4(+MOG)	EAE5(+MOG)	EAE6(+MOG)	EAE7(+MOG)	EAE8(+MOG)	WT1(+MOG)	WT2(+MOG)	WT3(+MOG)	WT4(+MOG)	WT5(+MOG)	WT6(+MOG)
0.005	N=1	2.618	2.539	2.544	2.544	2.547	2.553	2.474	2.496	0.148	0.168	0.143	0.156	0.137	0.158
0.005	N=2	2.681	2.639	2.534	2.655	2.579	2.543	2.568	2.561	0.153	0.143	0.159	0.131	0.142	0.155
0.005	N=3	2.66	2.651	2.631	2.61	2.612	2.542	2.572	2.568	0.144	0.167	0.163	0.138	0.147	0.159
0.001	N=1	2.288	1.994	1.289	2.074	2.107	1.922	2.211	2.477	0.139	0.127	0.133	0.126	0.127	0.123
0.001	N=2	2.599	2.457	1.946	2.612	2.41	2.346	2.488	2.546	0.148	0.146	0.146	0.14	0.152	0.141
0.001	N=3	2.487	2.197	1.692	2.344	2.279	1.817	2.314	2.496	0.145	0.131	0.136	0.122	0.137	0.125
0.0002	N=1	1.173	0.838	0.603	1.227	0.971	0.871	1.053	1.678	0.148	0.147	0.157	0.145	0.146	0.141
0.0002	N=2	0.918	0.68	0.546	1.059	0.845	0.678	0.829	1.067	0.147	0.138	0.158	0.143	0.15	0.142
0.0002	N=3	1.26	0.943	0.576	1.358	1.058	0.849	1.004	1.705	0.144	0.16	0.155	0.143	0.147	0.148
4e-05	N=1	0.336	0.239	0.204	0.325	0.286	0.244	0.277	0.408	0.145	0.128	0.141	0.132	0.138	0.124
4e-05	N=2	0.372	0.273	0.223	0.414	0.329	0.35	0.326	0.569	0.151	0.172	0.154	0.159	0.147	0.16
4e-05	N=3	0.297	0.213	0.197	0.339	0.263	0.229	0.29	0.405	0.145	0.133	0.147	0.128	0.145	0.138
8e-06	N=1	0.213	0.184	0.179	0.206	0.198	0.184	0.191	0.238	0.154	0.171	0.157	0.154	0.146	0.145
8e-06	N=2	0.165	0.143	0.142	0.153	0.158	0.141	0.17	0.171	0.152	0.127	0.139	0.135	0.129	0.13
8e-06	N=3	0.18	0.155	0.143	0.187	0.176	0.164	0.173	0.207	0.163	0.146	0.181	0.145	0.137	0.151
1.6e-06	N=1	0.136	0.125	0.145	0.135	0.147	0.139	0.144	0.143	0.14	0.129	0.163	0.148	0.135	0.136
1.6e-06	N=2	0.145	0.145	0.151	0.175	0.155	0.157	0.166	0.162	0.185	0.157	0.149	0.162	0.154	0.153
1.6e-06	N=3	0.134	0.125	0.131	0.133	0.142	0.133	0.139	0.137	0.149	0.151	0.165	0.129	0.141	0.133
3.2e-07	N=1	0.143	0.137	0.138	0.14	0.15	0.138	0.144	0.151	0.144	0.142	0.149	0.145	0.158	0.142
3.2e-07	N=2	0.133	0.121	0.133	0.122	0.129	0.149	0.149	0.134	0.132	0.134	0.139	0.142	0.138	0.131
3.2e-07	N=3	0.134	0.121	0.139	0.138	0.146	0.146	0.171	0.148	0.144	0.146	0.162	0.164	0.141	0.175
0	N=1	0.132	0.117	0.134	0.128	0.136	0.128	0.149	0.132	0.141	0.133	0.157	0.141	0.156	0.145
0	N=2	0.161	0.144	0.17	0.144	0.154	0.15	0.157	0.161	0.168	0.169	0.174	0.173	0.122	0.119
0	N=3	0.146	0.132	0.129	0.129	0.149	0.139	0.153	0.13	0.166	0.149	0.16	0.142	0.119	0.105
