# Supplementary material for: DECODE enables high-throughput mapping of antibody epitopes at single amino acid resolution
Source: PLoS Biol. 2025 Jan 23;23(1):e3002707. doi: 10.1371/journal.pbio.3002707 (PMC11756784; doi:10.1371/journal.pbio.3002707)
Supplement: S2 Data — (XLSX uploaded to Zenodo: https://doi.org/10.5281/zenodo.14286317.) (ZIP) [file pbio.3002707.s019.zip]

Archive with 13 entries (12 files):
- S2_Data/
- S2_Data/Fig.S10_Data.xlsx
- S2_Data/Fig.S11_Data.xlsx
- S2_Data/Fig.S12_Data.xlsx
- S2_Data/Fig.S13_Data.xlsx
- S2_Data/Fig.S1_Data.xlsx
- S2_Data/Fig.S2_Data.xlsx
- S2_Data/Fig.S3_Data.xlsx
- S2_Data/Fig.S4_Data.xlsx
- S2_Data/Fig.S5_Data.xlsx
- S2_Data/Fig.S6_Data.xlsx
- S2_Data/Fig.S7_Data.xlsx
- S2_Data/Fig.S8_Data.xlsx
