# Supplementary material for: DECODE enables high-throughput mapping of antibody epitopes at single amino acid resolution
Source: PLoS Biol. 2025 Jan 23;23(1):e3002707. doi: 10.1371/journal.pbio.3002707 (PMC11756784; doi:10.1371/journal.pbio.3002707)
Supplement: S2 Data — (XLSX uploaded to Zenodo: https://doi.org/10.5281/zenodo.14286317.) (ZIP) [file pbio.3002707.s019.zip › S2_Data/Fig.S11_Data.xlsx]

## Sheet: B
mm	0	1	2	3	4	5	6	7	8	9	10	11	12	13	14	15	16	17	18	19	20	21	22	23	24	25	26	27	28	29	30	31	32	33	34	35	36	37	38	39	40	41	42	43	44	45	46	47	48
no_additive_1	176	183	187	204	173	189	188	189	194	179	187	213	205	205	241	213	254	238	261	280	311	352	347	372	389	493	543	623	845	6095	5163	4995	14754	11152	11160	9257	8121	4900	2472	2033	1926	1729	1818	1845	1544	1516	1597	1538	1525
no_additive_2	169	179	185	179	181	178	187	185	190	195	189	191	191	189	201	206	200	212	223	229	235	265	283	305	348	371	496	583	1113	2604	4524	5472	11796	13213	11472	10562	9500	5004	2492	1993	1839	1992	1951	1731	1649	1586	1674	1824	2083
no_additive_3	189	188	179	179	182	187	183	183	177	188	180	187	182	197	205	211	203	209	217	210	221	229	249	283	304	336	350	421	640	2896	4065	4489	12305	12521	11307	10302	9644	4220	2309	1856	1716	1615	1564	1376	1381	1419	1460	1498	1627
fullmatch100nM_1	171	180	181	171	181	178	187	190	183	182	185	196	190	190	197	212	219	236	245	259	272	285	308	333	368	394	446	535	739	2134	3581	5914	9955	10941	10082	8680	5275	2707	2024	1860	1753	1877	1602	1553	1620	1885	2157	1944	1735
fullmatch100nM_2	176	179	177	178	183	190	182	187	194	166	181	199	184	208	183	210	200	226	220	258	244	276	285	319	340	353	374	507	589	737	2680	3372	3374	4960	5766	4236	2414	2136	2037	1893	1833	1822	1919	1897	1626	1596	1535	1468	1545
fullmatch100nM_3	171	175	183	180	181	175	182	181	185	176	181	194	173	190	195	188	197	203	211	215	221	233	248	274	281	316	375	406	774	2556	2886	3356	8841	9614	9226	7460	6008	3090	1888	1675	1582	1499	1592	1550	1297	1287	1301	1470	1662
fullmatch500nM_1	169	174	169	168	173	187	182	186	191	171	193	198	192	199	196	199	205	228	245	259	271	257	272	289	310	339	354	441	532	1334	3123	4030	6104	6910	6262	5322	3763	2280	1805	1674	1650	1649	1623	1650	1632	1618	1735	1789	1762
fullmatch500nM_2	168	178	192	211	221	227	241	274	300	299	309	324	331	329	325	331	345	336	318	340	305	303	311	295	290	308	329	375	1345	2533	3083	3235	5875	6758	6606	6253	5100	2673	1783	1635	1554	1558	1584	1600	1546	1468	1560	1692	1868
fullmatch500nM_3	174	187	180	187	184	191	195	188	192	213	194	208	226	211	194	196	204	207	207	204	229	252	248	283	266	291	325	376	448	1561	3504	3662	6448	7390	6972	6929	6309	4692	2771	2070	2014	1933	1881	1818	1785	1773	1853	2048	2161
fullmatch1000nM_1	167	158	172	175	174	172	179	181	183	183	175	179	190	191	211	196	200	206	216	223	228	245	269	280	290	319	346	379	559	2552	3132	4078	5143	4894	4664	4927	4065	2641	1835	1747	1778	1711	1581	1572	1576	1589	1704	1930	2117
fullmatch1000nM_2	173	172	173	184	176	179	180	173	179	181	179	181	191	206	194	209	204	208	218	233	246	232	237	257	294	317	340	370	451	1690	2286	2701	4179	4760	4232	3319	2578	2023	1724	1615	1612	1654	1486	1506	1524	1537	1680	1820	1882
fullmatch1000nM_3	174	182	181	182	179	173	173	178	185	189	190	194	193	197	197	193	198	207	216	217	219	233	249	270	286	324	370	404	477	2766	3349	2992	4958	5080	4756	4847	4373	2341	1861	1712	1672	1752	1807	1727	1687	1667	1796	2179	2600
mismatch100nM_1	184	186	190	189	202	192	194	196	204	193	186	186	194	202	209	214	214	223	230	223	246	261	277	306	337	356	460	525	594	2020	3555	4199	10943	12988	11989	10630	7491	3846	2260	1830	1686	1737	1704	1560	1451	1424	1550	1940	2099
mismatch100nM_2	193	200	187	189	192	200	191	195	198	194	202	209	224	219	217	210	215	220	229	235	232	250	282	297	326	373	394	537	791	3268	5766	6210	11147	12424	11132	10087	8147	4040	2108	1827	1685	1697	1642	1822	1450	1399	1386	1317	1348
mismatch100nM_3	194	192	197	198	198	197	203	213	213	216	195	210	234	244	231	226	232	244	260	254	259	265	301	315	333	380	416	530	1713	4018	4614	7625	12860	11810	9412	8054	6475	2852	1978	1858	1779	1731	1775	1806	1643	1467	1465	1463	1517
mismatch500nM_1	183	183	182	187	190	189	191	191	198	198	198	209	205	211	213	218	227	230	228	230	245	266	288	315	351	382	421	589	896	3455	4000	5432	9982	11064	9887	8386	6411	3346	1920	1760	1662	1669	1660	1499	1372	1339	1351	1343	1431
mismatch500nM_2	196	194	197	201	202	200	190	196	205	202	208	213	215	228	230	233	231	233	234	246	242	243	277	314	320	357	418	497	759	2123	3668	5653	11981	12994	10357	8443	7175	3608	1917	1691	1578	1900	1764	1388	1400	1408	1388	1433	1446
mismatch500nM_3	201	199	191	192	195	196	196	204	217	212	203	191	192	219	237	251	236	230	244	269	268	289	328	355	376	399	445	552	1780	4139	4806	5838	11401	14440	12291	12085	11520	5375	2423	2054	1943	1946	1798	1591	1515	1486	1499	1425	1387
mismatch1000nM_1	195	199	199	186	209	204	193	211	206	231	236	245	239	252	266	251	259	259	249	259	291	314	327	355	382	436	516	629	1107	3152	6057	7985	18777	17298	14771	13631	9861	4902	2677	2361	2173	2232	2381	1829	1918	1771	1818	1751	1977
mismatch1000nM_2	198	197	199	212	219	221	212	209	214	219	213	214	221	218	232	240	252	271	259	251	265	280	307	326	340	376	433	530	1235	3809	4303	4054	8858	12074	10012	8897	7034	3823	1916	1695	1575	1484	1531	1331	1293	1298	1315	1240	1343
mismatch1000nM_3	186	188	197	206	214	204	194	219	202	206	222	224	216	217	219	221	224	237	247	252	267	272	302	339	368	415	441	548	661	2474	6087	5618	14287	15026	12310	10332	8149	4481	2188	1986	1890	1810	1698	1569	1397	1386	1460	1394	1646
[truncated: 120 more columns]

## Sheet: D
mm	0	1	2	3	4	5	6	7	8	9	10	11	12	13	14	15	16	17	18	19	20	21	22	23	24	25	26	27	28	29	30	31	32	33	34	35	36	37	38	39	40	41	42	43	44	45	46	47	48
no_additive_1	288	331	318	362	390	459	473	595	1819	5700	4507	4235	4988	4139	4297	3260	3053	3125	3079	3064	2810	2204	2253	2420	4206	3000	2601	3265	2996	2087	2098	2346	1991	2145	1981	2354	2339	2132	2051	1994	1528	1408	1427	1327	1728	1651	1716	1823	1588
no_additive_2	271	286	311	330	364	393	396	455	1254	5807	6319	5195	8281	5341	4246	3977	3526	3174	2613	2356	2534	2943	2851	2676	2750	2252	2431	2466	2391	2442	2236	2439	2165	2105	2077	1943	2070	2011	1891	1803	1609	1424	1355	1344	1466	1702	1730	1832	1659
no_additive_3	211	224	220	230	271	281	321	387	652	2233	4253	4528	6718	5451	3779	3457	3067	2393	2405	2485	2491	2666	2576	2548	3043	3490	2615	2331	2370	2054	1997	2447	2094	1849	1888	2009	2213	2169	2054	1897	1619	1480	1368	1365	1373	1617	1697	1706	1691
fullmatch100nM_1	277	285	292	319	339	381	439	657	2283	3824	4743	4225	3358	3640	3374	2769	2404	2285	2326	2239	2191	2486	2591	2835	3126	2602	2585	2296	2046	1913	2292	1983	1852	2280	2064	2349	2289	2187	1968	1800	1708	1666	1624	1803	1752	1808	1883	1964	1861
fullmatch100nM_2	245	265	280	298	322	348	352	415	1545	3337	3739	3551	3802	3897	3896	2672	2663	2185	1973	1963	2273	2124	2153	2533	2546	2405	2316	2211	1983	2100	1840	1879	1806	1855	1948	1785	2151	2182	2060	1874	1648	1605	1542	1469	1589	1793	1879	1908	1917
fullmatch100nM_3	202	224	235	239	245	271	293	309	1816	2519	2354	3866	2800	2489	2933	2958	2537	2189	1996	2125	2401	2014	1903	2123	2224	2268	2187	2171	1971	2735	2452	2560	1889	2012	2155	2225	2170	2272	2158	1879	1602	1469	1367	1569	1523	1673	1698	1708	1812
fullmatch500nM_1	230	262	293	300	331	365	392	512	1351	2991	2811	3046	2581	2605	2783	2255	2115	1815	2066	1891	1928	1781	1770	2191	2261	2054	1844	1830	1850	1968	1952	2023	1998	1981	2048	2194	2499	2696	2556	2241	1971	1942	1726	2015	1981	2091	2025	2171	2081
fullmatch500nM_2	207	224	237	246	253	269	289	354	1132	2477	3041	2659	2725	3225	2746	2385	2174	2505	2077	1926	1952	2061	1994	1949	2127	2272	2012	1949	1933	1774	1908	2010	2207	2308	2303	2299	2470	2537	2333	2138	1997	1834	1725	1924	1859	1852	1934	2045	2104
fullmatch500nM_3	226	237	250	277	285	301	335	364	1373	3324	2906	2524	2656	2762	2437	2484	2631	2379	2315	2380	2323	2316	2316	2581	2518	2553	2617	2364	2654	2448	2407	2311	2578	2558	2851	2808	3220	3334	3249	2682	2286	2155	2038	1931	2207	2267	2269	2331	2401
fullmatch1000nM_1	206	219	241	253	259	284	308	339	1237	2360	2633	3126	2471	2447	2233	1979	1853	1824	1807	1923	2078	2020	1954	2056	2106	2045	2030	2068	1944	1758	1788	1813	1775	1777	1798	1898	2290	2431	2355	2247	1931	1758	1667	1656	1694	1734	1844	1937	1884
fullmatch1000nM_2	249	249	248	262	286	311	311	310	1625	3212	3059	2509	2559	2462	2036	1837	1801	1642	1740	1674	1659	1774	1910	1862	2152	1851	1969	2085	1935	1668	1734	1882	2121	1941	2035	2467	2783	2611	2308	2034	1899	1876	1783	1858	2025	1956	2034	2180	2154
fullmatch1000nM_3	224	235	236	244	262	286	315	440	1058	3145	2919	3116	3055	2772	2376	2079	2109	1977	1954	1908	1903	1920	2020	2261	2288	2037	2078	2144	2176	2100	1912	1990	1942	1897	1821	2239	2741	2634	2457	2228	2074	1989	1938	1876	1886	1891	1977	2039	2151
mismatch100nM_1	249	278	311	339	365	384	444	481	685	5896	7318	6462	6433	6461	6015	4388	3644	3702	2920	2370	2244	2488	2686	2793	3460	3622	2559	2645	2547	2380	1917	2024	2380	2310	2167	2364	2410	2280	2138	2040	1712	1643	1584	1610	1746	1951	2184	2127	1995
mismatch100nM_2	223	239	216	269	298	319	388	434	979	2769	4052	4130	4548	5022	5123	3656	3013	2888	3271	3146	2205	2262	2441	2911	2986	3453	3062	2673	2930	3253	2275	1948	2103	1868	1836	2093	2209	2066	1973	1858	1655	1523	1495	1443	1520	1747	1952	1948	1775
mismatch100nM_3	258	284	311	341	367	379	419	504	2066	4470	4260	4841	6333	4967	4046	3281	3378	3247	3363	2608	2784	2904	3285	3008	3196	2922	2997	2598	2319	2433	2590	2313	2134	2483	2690	2429	2676	2642	2498	2145	1909	1814	1773	1804	2077	2276	2091	1998	2031
mismatch500nM_1	271	284	312	359	367	390	416	580	1391	4498	5029	5216	5819	5262	3948	4139	3511	2726	2691	2588	2993	2605	2628	3082	3134	3152	2301	2477	2151	2333	2357	2479	2158	2077	1929	2170	2108	2061	1776	1670	1661	1616	1596	1610	1552	1786	1806	1808	1826
mismatch500nM_2	242	240	258	293	316	339	369	432	796	4215	4734	4313	4652	4422	3745	3739	3283	2622	2556	2429	2117	2199	2284	2427	2885	2660	2379	2408	2126	2257	1997	1946	1721	1923	1816	1806	1994	2034	2039	1892	1622	1459	1589	1535	1586	2013	1838	1716	1646
mismatch500nM_3	279	313	304	322	364	380	424	539	2052	6513	5976	5691	7543	5622	5046	3862	3371	3050	2774	2611	2472	2782	3154	3285	3127	2760	2509	2397	2249	2259	2088	2217	2035	2048	2309	2472	2470	2369	2144	1895	1779	1677	1606	1872	1863	1849	1888	1883	1855
mismatch1000nM_1	311	333	359	366	420	474	544	941	3452	11851	7461	7238	6900	5901	4789	3927	3679	3356	3718	3048	3045	3106	3839	4111	3647	3490	2986	2681	2735	2640	2242	2169	2814	2872	2801	2727	2687	2275	2235	2069	1928	1836	1717	1814	1922	2181	2350	2191	2242
mismatch1000nM_2	300	317	340	359	370	412	502	606	2322	5118	5849	5316	6537	6139	4964	3897	3434	2841	2861	2650	2464	2409	2371	3020	3109	2831	2670	2259	2154	2424	2281	2074	2052	2092	2163	2244	2254	2182	2064	1769	1700	1643	1571	1487	1640	1714	1762	1828	1802
mismatch1000nM_3	260	289	313	331	356	393	425	527	3943	5709	5274	5415	5630	5059	4164	3296	3008	2817	2888	3167	2459	2881	2826	3104	3136	2964	2627	2490	2372	2284	2287	2352	2228	2251	2420	2455	2401	2347	2200	2061	2027	1892	1862	1932	1984	2052	2143	1979	1928
[truncated: 120 more columns]

## Sheet: F
mm	0	1	2	3	4	5	6	7	8	9	10	11	12	13	14	15	16	17	18	19	20	21	22	23	24	25	26	27	28	29	30	31	32	33	34	35	36	37	38	39	40	41	42	43	44	45	46	47	48
no_additive_1	3825	3825	3651	3613	3449	3363	3497	3489	3479	3465	3278	3298	3298	3321	3395	3627	4091	4318	4585	4516	4800	4825	5273	5267	5118	5300	7362	12030	10513	12054	11957	10727	9653	10309	8602	8602	7191	7301	6233	6044	5248	4876	4896	4603	4417	4117	4396	4361	4488
no_additive_2	3312	3312	3339	3367	3332	3305	3313	3195	3240	3255	3256	3380	3380	3232	3217	3385	4002	4036	4448	4213	4745	4741	4859	4944	5641	12439	11246	12634	11735	12288	10498	10220	10478	9888	8724	8724	7073	6370	5759	6115	4841	4486	4451	4067	4376	3928	4114	3544	3537
no_additive_3	4094	4094	3959	3922	3932	3764	3746	3751	3724	3590	3500	3528	3528	3514	3393	3675	3784	4080	4381	4279	4792	4908	4341	4396	4708	6783	9647	10970	10286	10688	10241	10098	9098	9266	8822	8822	7221	6665	5655	5731	4368	3944	3955	3597	3622	3633	3846	3932	3850
fullmatch2nM_1	2869	2869	2824	2846	2907	2958	3050	3027	3199	3241	3124	3036	3036	3071	3024	3074	3577	3722	4164	4034	4412	4479	4516	4651	5185	8299	7656	7087	7677	7638	7588	7229	6967	7044	6980	6980	6325	6078	5829	5996	5999	6034	5862	5791	6018	6200	5971	6167	6340
fullmatch2nM_2	2733	2733	2855	2901	2875	2953	3140	3184	3168	3153	3192	3023	3023	3189	3165	3274	3518	3837	3760	4441	4454	4575	4722	4599	4768	4740	5605	7868	7499	7919	6852	7071	7109	7052	7087	7087	7140	7370	7161	6787	6382	6117	6010	6080	5844	5471	5390	5551	5208
fullmatch2nM_3	3132	3132	2990	3036	2965	2929	2940	2969	2974	3026	2807	2903	2903	2818	2757	2808	3156	3271	3909	3776	4103	4168	4556	4306	4295	6903	7671	7461	6971	7198	6990	6692	6890	7115	7117	7117	7520	7265	6326	5987	5694	5850	5620	5603	5432	5189	5614	5325	4853
fullmatch6.7nM_1	3959	3959	3572	3853	3548	3603	3618	3600	3793	3530	3443	3489	3489	3471	3372	3406	3874	3887	4257	3977	4323	4368	4569	4441	4678	6095	6359	5964	5692	5810	5716	5538	5915	6003	5407	5407	5505	5768	5643	5280	5211	5515	5503	5574	5037	5243	5122	5293	5211
fullmatch6.7nM_2	3329	3329	3438	3395	3383	3443	3480	3415	3383	3375	3322	3250	3250	3271	3268	3458	3757	3669	5036	4549	4838	5018	5257	4879	5009	6485	5807	5767	4954	5340	5645	5553	5315	5044	5108	5108	5559	4872	4962	5156	5139	5850	5115	5345	5219	5534	5082	5527	5832
fullmatch6.7nM_3	3275	3275	2990	2977	3007	2910	2951	2895	3038	3153	3177	3240	3240	3186	3074	3075	3237	3259	3566	3567	3751	3944	3929	3882	3957	4931	4871	4557	4635	4537	4627	4945	5103	5000	5305	5305	5369	5354	4836	5117	4926	4700	4833	4866	4631	4601	4610	4694	4708
fullmatch20nM_1	3692	3692	3763	3767	3686	3669	3633	3641	3565	3516	3534	3441	3441	3540	3552	3613	3902	3973	4448	4532	4839	4782	4852	4538	4566	4549	4338	4285	4320	4380	4472	4415	5028	4692	4678	4678	5047	4357	4267	5060	4537	4787	4384	4451	4902	4668	4612	4706	4560
fullmatch20nM_2	4090	4090	3907	3812	3743	3744	3732	3665	3583	3623	3613	3510	3510	3626	3552	3566	3755	3904	4441	4167	4432	4448	4350	4337	4431	4692	4433	4419	4306	4423	4381	4212	4080	4187	4627	4627	4354	4402	4092	4117	4154	4335	4215	4487	4398	4259	4181	4327	4462
fullmatch20nM_3	4034	4034	3936	3945	3851	3826	3778	3749	3747	3670	3599	3565	3565	3429	3360	3471	3683	3822	4317	4260	4088	4433	4857	4644	4669	4699	4444	4481	4172	4323	4095	4045	3950	4116	4378	4378	5041	4184	3951	3870	4042	4458	4113	4249	4240	4255	4244	4588	4494
mismatch2nM_1	4341	4341	3862	3683	3507	3534	3509	3507	3457	3444	3384	3315	3315	3501	3390	3456	3677	3816	4385	4533	4500	4555	5023	4796	4833	5075	6614	9435	9848	9906	9971	8949	8002	7941	6447	6447	5228	5258	5120	5253	4347	4209	3953	4377	4041	4024	4772	4145	3569
mismatch2nM_2	3767	3767	3687	3639	3588	3532	3537	3516	3534	3465	3558	3378	3378	3155	3141	3176	3357	3484	4055	4221	4423	4625	4819	4534	4761	10331	11938	11601	10553	10516	9779	9274	7593	7136	6007	6007	4994	4610	5230	4846	4050	4170	4106	4101	4192	4618	3788	3395	3348
mismatch2nM_3	3742	3742	3860	3791	3494	3535	3422	3470	3504	3340	3428	3419	3419	3462	3493	3571	3905	4213	4518	4230	4476	4622	4847	4564	4585	6006	8100	10487	9509	9996	9666	9969	9136	8664	8084	8084	7766	7611	7034	6881	5926	5491	5450	5128	4880	4596	4606	4414	4669
mismatch6.7nM_1	3579	3579	3613	3513	3365	3320	3284	3268	3213	3209	3234	3226	3226	3250	3283	3412	3689	3972	4482	4146	4515	4525	4926	4806	5877	12257	11514	10533	10117	10042	9782	9650	8701	9034	7508	7508	6486	6317	5928	6040	5212	4759	4724	4259	4066	3590	3525	3508	3471
mismatch6.7nM_2	3866	3866	3639	3676	3495	3426	3547	3420	3384	3309	3211	3161	3161	3090	3051	3042	3096	3114	3847	3576	3897	4132	4530	4852	5133	9881	9278	9491	8870	8493	8381	6997	6597	6100	5243	5243	4886	4733	4254	4090	3829	3854	3682	3811	3827	4270	3716	3928	3615
mismatch6.7nM_3	4059	4059	3860	3787	3706	3624	3499	3461	3420	3415	3426	3308	3308	3455	3338	3569	3515	3646	4276	4087	4345	4396	4776	4573	4532	7939	10131	10490	10184	10165	9686	9469	8889	7338	7059	7059	6430	6050	5440	5588	4753	4532	4663	4524	4901	4316	4182	4067	4063
mismatch20nM_1	3796	3796	3802	3784	3731	3656	3633	3436	3434	3442	3338	3284	3284	3175	3187	3183	3447	3590	3726	3715	4055	4236	4334	4287	4499	7824	9854	11222	10365	10754	10552	9824	8516	8571	7565	7565	6100	6090	5507	5117	4838	4211	4326	3703	3551	3616	3524	3392	3230
mismatch20nM_2	4712	4712	4680	4484	4303	4203	4007	3909	3763	3628	3668	3563	3563	3482	3382	3450	3532	3513	3479	3749	3854	3776	3792	4079	3960	4416	4421	4561	5264	5140	12541	9229	7249	6677	5529	5529	4687	4888	4540	4314	4171	3841	4029	3448	3359	3246	3252	3221	3441
mismatch20nM_3	4712	4712	4680	4484	4303	4203	4007	3909	3763	3628	3668	3563	3563	3482	3382	3450	3532	3513	3479	3749	3854	3776	3792	4079	3960	4416	4421	4561	5264	5140	12541	9229	7249	6677	5529	5529	4687	4888	4540	4314	4171	3841	4029	3448	3359	3246	3252	3221	3441
[truncated: 31 more columns]
