# Supplementary material for: DECODE enables high-throughput mapping of antibody epitopes at single amino acid resolution
Source: PLoS Biol. 2025 Jan 23;23(1):e3002707. doi: 10.1371/journal.pbio.3002707 (PMC11756784; doi:10.1371/journal.pbio.3002707)
Supplement: S2 Data — (XLSX uploaded to Zenodo: https://doi.org/10.5281/zenodo.14286317.) (ZIP) [file pbio.3002707.s019.zip › S2_Data/Fig.S12_Data.xlsx]

## Sheet: B
	Concentration (mg/ml)	Relative intensity
anti-flag antibody	1	10602.4
	0.5	6420.31
	0.25	2888.06
	0.125	1316.46
	0.0625	494.335
	0.03125	279.799
serum 0.1x	0.0944081	1043.87

## Sheet: C
Flag motif/recovered peptides (%)		Round
Flag antibody ratio in serum (%)	N	1st	2nd	3rd
100	N=1	4.34437	84.0995	90.1901
100	N=2	4.65841	81.6184	90.1534
100	N=3	3.75731	82.1076	90.8749
18	N=1	3.08568	72.7206	89.6202
18	N=2	3.25078	73.3263	90.1943
18	N=3	3.63167	73.4829	89.5689
4.5	N=1	1.69571	48.6397	88.9641
4.5	N=2	1.68442	46.5945	88.6042
4.5	N=3	1.96948	56.4063	89.5248
1.1	N=1	1.50043	7.59173	71.8943
1.1	N=2	3.11791	10.7157	74.8982
1.1	N=3	1.55156	15.6299	75.9436
0.28	N=1	1.18049	1.45739	16.8521
0.28	N=2	1.61969	1.49569	13.2182
0.28	N=3	1.22595	2.35139	31.9832
0.071	N=1	1.41983	2.18457	1.78771
0.071	N=2	1.71404	1.55795	2.24482
0.071	N=3	1.37115	1.05878	2.94931
0	N=1	4.30587	1.23136	2.03549
0	N=2	1.28394	1.02964	2.05823
0	N=3	1.36713	1.22745	1.38363
M2 beads	N=1	5.77401	80.8154	83.121
No Antibody	N=1	1.61383	1.04109	1.42849

## Sheet: D
serum	round	DECODE score	log_DECODE score
EAE-1	1st	0.310669	-0.507702
EAE-2	1st	0.372126	-0.42931
EAE-3	1st	0.182394	-0.738989
EAE-4	1st	0.430154	-0.366376
EAE-5	1st	0.254694	-0.593981
EAE-6	1st	0.661419	-0.179523
EAE-7	1st	1.40902	0.148918
EAE-8	1st	1.51929	0.18164
Wild-1	1st	0.234752	-0.629391
Wild-2	1st	0.458446	-0.338712
Wild-3	1st	0.316653	-0.499416
Wild-4	1st	0.328087	-0.484011
Wild-5	1st	0.396156	-0.402134
Wild-6	1st	0.209058	-0.679733
EAE-1	2nd	823.064	2.91543
EAE-2	2nd	41.7412	1.62056
EAE-3	2nd	69.437	1.84159
EAE-4	2nd	205.143	2.31206
EAE-5	2nd	150.374	2.17717
EAE-6	2nd	140.79	2.14857
EAE-7	2nd	179.378	2.25377
EAE-8	2nd	538.284	2.73101
Wild-1	2nd	3.27721	0.515504
Wild-2	2nd	4.0753	0.610159
Wild-3	2nd	3.91857	0.593127
Wild-4	2nd	3.47488	0.54094
Wild-5	2nd	3.87077	0.587798
Wild-6	2nd	2.7305	0.436242
EAE-1	3rd	3266.28	3.51405
EAE-2	3rd	94.3082	1.97455
EAE-3	3rd	408.242	2.61092
EAE-4	3rd	51725	4.7137
EAE-5	3rd	2085.89	3.31929
EAE-6	3rd	679.639	2.83228
EAE-7	3rd	34.447	1.53715
EAE-8	3rd	1173.34	3.06942
Wild-1	3rd	3.75677	0.574814
Wild-2	3rd	4.99727	0.698733
Wild-3	3rd	11.7302	1.06931
Wild-4	3rd	4.1083	0.613662
Wild-5	3rd	7.69585	0.886256
Wild-6	3rd	2.27802	0.357557

## Sheet: E
serum	round	rank	log_r
EAE-1	1st	59899	4.77742
EAE-2	1st	64176	4.80737
EAE-3	1st	305797	5.48543
EAE-4	1st	51884	4.71503
EAE-5	1st	157604	5.19757
EAE-6	1st	2137	3.3298
EAE-7	1st	258	2.41162
EAE-8	1st	96	1.98227
Wild-1	1st	208543	5.3192
Wild-2	1st	44600	4.64933
Wild-3	1st	102912	5.01247
Wild-4	1st	82322	4.91552
Wild-5	1st	53128	4.72532
Wild-6	1st	217019	5.3365
EAE-1	2nd	1	0
EAE-2	2nd	2	0.30103
EAE-3	2nd	5	0.69897
EAE-4	2nd	1	0
EAE-5	2nd	7	0.845098
EAE-6	2nd	1	0
EAE-7	2nd	58	1.76343
EAE-8	2nd	3	0.477121
Wild-1	2nd	22606	4.35422
Wild-2	2nd	22565	4.35344
Wild-3	2nd	45661	4.65955
Wild-4	2nd	25271	4.40262
Wild-5	2nd	22935	4.3605
Wild-6	2nd	29719	4.47303
EAE-1	3rd	1	0
EAE-2	3rd	91	1.95904
EAE-3	3rd	36	1.5563
EAE-4	3rd	1	0
EAE-5	3rd	27	1.43136
EAE-6	3rd	2	0.30103
EAE-7	3rd	7871	3.89603
EAE-8	3rd	4	0.60206
Wild-1	3rd	26197	4.41825
Wild-2	3rd	19928	4.29946
Wild-3	3rd	13560	4.13226
Wild-4	3rd	23967	4.37961
Wild-5	3rd	9482	3.9769
Wild-6	3rd	79707	4.9015

## Sheet: F
serum	round	rank	log_r
EAE-1	1st	59899	4.77742
EAE-2	1st	64176	4.80737
EAE-3	1st	305797	5.48543
EAE-4	1st	51884	4.71503
EAE-5	1st	157604	5.19757
EAE-6	1st	2137	3.3298
EAE-7	1st	258	2.41162
EAE-8	1st	96	1.98227
Wild-1	1st	208543	5.3192
Wild-2	1st	44600	4.64933
Wild-3	1st	102912	5.01247
Wild-4	1st	82322	4.91552
Wild-5	1st	53128	4.72532
Wild-6	1st	217019	5.3365
EAE-1	2nd	1	0
EAE-2	2nd	2	0.30103
EAE-3	2nd	5	0.69897
EAE-4	2nd	1	0
EAE-5	2nd	7	0.845098
EAE-6	2nd	1	0
EAE-7	2nd	58	1.76343
EAE-8	2nd	3	0.477121
Wild-1	2nd	22606	4.35422
Wild-2	2nd	22565	4.35344
Wild-3	2nd	45661	4.65955
Wild-4	2nd	25271	4.40262
Wild-5	2nd	22935	4.3605
Wild-6	2nd	29719	4.47303
EAE-1	3rd	1	0
EAE-2	3rd	91	1.95904
EAE-3	3rd	36	1.5563
EAE-4	3rd	1	0
EAE-5	3rd	27	1.43136
EAE-6	3rd	2	0.30103
EAE-7	3rd	7871	3.89603
EAE-8	3rd	4	0.60206
Wild-1	3rd	26197	4.41825
Wild-2	3rd	19928	4.29946
Wild-3	3rd	13560	4.13226
Wild-4	3rd	23967	4.37961
Wild-5	3rd	9482	3.9769
Wild-6	3rd	79707	4.9015

## Sheet: G
Abs. 450 nm		serum
Antibody dilution	N	EAE1(+MOG)	EAE2(+MOG)	EAE3(+MOG)	EAE4(+MOG)	EAE5(+MOG)	EAE6(+MOG)	EAE7(+MOG)	EAE8(+MOG)	WT1(+MOG)	WT2(+MOG)	WT3(+MOG)	WT4(+MOG)	WT5(+MOG)	WT6(+MOG)
0.005	N=1	2.618	2.539	2.544	2.544	2.547	2.553	2.474	2.496	0.148	0.168	0.143	0.156	0.137	0.158
0.005	N=2	2.681	2.639	2.534	2.655	2.579	2.543	2.568	2.561	0.153	0.143	0.159	0.131	0.142	0.155
0.005	N=3	2.66	2.651	2.631	2.61	2.612	2.542	2.572	2.568	0.144	0.167	0.163	0.138	0.147	0.159
0.001	N=1	2.288	1.994	1.289	2.074	2.107	1.922	2.211	2.477	0.139	0.127	0.133	0.126	0.127	0.123
0.001	N=2	2.599	2.457	1.946	2.612	2.41	2.346	2.488	2.546	0.148	0.146	0.146	0.14	0.152	0.141
0.001	N=3	2.487	2.197	1.692	2.344	2.279	1.817	2.314	2.496	0.145	0.131	0.136	0.122	0.137	0.125
0.0002	N=1	1.173	0.838	0.603	1.227	0.971	0.871	1.053	1.678	0.148	0.147	0.157	0.145	0.146	0.141
0.0002	N=2	0.918	0.68	0.546	1.059	0.845	0.678	0.829	1.067	0.147	0.138	0.158	0.143	0.15	0.142
0.0002	N=3	1.26	0.943	0.576	1.358	1.058	0.849	1.004	1.705	0.144	0.16	0.155	0.143	0.147	0.148
4e-05	N=1	0.336	0.239	0.204	0.325	0.286	0.244	0.277	0.408	0.145	0.128	0.141	0.132	0.138	0.124
4e-05	N=2	0.372	0.273	0.223	0.414	0.329	0.35	0.326	0.569	0.151	0.172	0.154	0.159	0.147	0.16
4e-05	N=3	0.297	0.213	0.197	0.339	0.263	0.229	0.29	0.405	0.145	0.133	0.147	0.128	0.145	0.138
8e-06	N=1	0.213	0.184	0.179	0.206	0.198	0.184	0.191	0.238	0.154	0.171	0.157	0.154	0.146	0.145
8e-06	N=2	0.165	0.143	0.142	0.153	0.158	0.141	0.17	0.171	0.152	0.127	0.139	0.135	0.129	0.13
8e-06	N=3	0.18	0.155	0.143	0.187	0.176	0.164	0.173	0.207	0.163	0.146	0.181	0.145	0.137	0.151
1.6e-06	N=1	0.136	0.125	0.145	0.135	0.147	0.139	0.144	0.143	0.14	0.129	0.163	0.148	0.135	0.136
1.6e-06	N=2	0.145	0.145	0.151	0.175	0.155	0.157	0.166	0.162	0.185	0.157	0.149	0.162	0.154	0.153
1.6e-06	N=3	0.134	0.125	0.131	0.133	0.142	0.133	0.139	0.137	0.149	0.151	0.165	0.129	0.141	0.133
3.2e-07	N=1	0.143	0.137	0.138	0.14	0.15	0.138	0.144	0.151	0.144	0.142	0.149	0.145	0.158	0.142
3.2e-07	N=2	0.133	0.121	0.133	0.122	0.129	0.149	0.149	0.134	0.132	0.134	0.139	0.142	0.138	0.131
3.2e-07	N=3	0.134	0.121	0.139	0.138	0.146	0.146	0.171	0.148	0.144	0.146	0.162	0.164	0.141	0.175
0	N=1	0.132	0.117	0.134	0.128	0.136	0.128	0.149	0.132	0.141	0.133	0.157	0.141	0.156	0.145
0	N=2	0.161	0.144	0.17	0.144	0.154	0.15	0.157	0.161	0.168	0.169	0.174	0.173	0.122	0.119
0	N=3	0.146	0.132	0.129	0.129	0.149	0.139	0.153	0.13	0.166	0.149	0.16	0.142	0.119	0.105
