# Supplementary material for: DECODE enables high-throughput mapping of antibody epitopes at single amino acid resolution
Source: PLoS Biol. 2025 Jan 23;23(1):e3002707. doi: 10.1371/journal.pbio.3002707 (PMC11756784; doi:10.1371/journal.pbio.3002707)
Supplement: S2 Data — (XLSX uploaded to Zenodo: https://doi.org/10.5281/zenodo.14286317.) (ZIP) [file pbio.3002707.s019.zip › S2_Data/Fig.S13_Data.xlsx]

## Sheet: A
serum	round	raw_data_file(.csv) in a folder "S3_Data"
EAE-1	1st	49
EAE-2	1st	50
EAE-3	1st	51
EAE-4	1st	52
EAE-5	1st	53
EAE-6	1st	54
EAE-7	1st	55
EAE-8	1st	56
Wild-1	1st	57
Wild-2	1st	58
Wild-3	1st	59
Wild-4	1st	60
Wild-5	1st	61
Wild-6	1st	62
Flag	1st	63
Beads	1st	64
EAE-1	2nd	65
EAE-2	2nd	66
EAE-3	2nd	67
EAE-4	2nd	68
EAE-5	2nd	69
EAE-6	2nd	70
EAE-7	2nd	71
EAE-8	2nd	72
Wild-1	2nd	73
Wild-2	2nd	74
Wild-3	2nd	75
Wild-4	2nd	76
Wild-5	2nd	77
Wild-6	2nd	78
Flag	2nd	79
Beads	2nd	80
EAE-1	3rd	81
EAE-2	3rd	82
EAE-3	3rd	83
EAE-4	3rd	84
EAE-5	3rd	85
EAE-6	3rd	86
EAE-7	3rd	87
EAE-8	3rd	88
Wild-1	3rd	89
Wild-2	3rd	90
Wild-3	3rd	91
Wild-4	3rd	92
Wild-5	3rd	93
Wild-6	3rd	94
Flag	3rd	95
Beads	3rd	96
