# Supplementary material for: DECODE enables high-throughput mapping of antibody epitopes at single amino acid resolution
Source: PLoS Biol. 2025 Jan 23;23(1):e3002707. doi: 10.1371/journal.pbio.3002707 (PMC11756784; doi:10.1371/journal.pbio.3002707)
Supplement: S2 Data — (XLSX uploaded to Zenodo: https://doi.org/10.5281/zenodo.14286317.) (ZIP) [file pbio.3002707.s019.zip › S2_Data/Fig.S1_Data.xlsx]

## Sheet: G
Sample Name	CT	CT	CT	mean	sd		Quantity Mean			mean	sd
Hair-pin	11.7569	11.5227	11.5989	11.6262	0.119505		0.038155	0.043567	0.041726	0.041149	0.002751
Hair-pin	11.1394	10.9132	10.8668	10.9731	0.145836		0.054122	0.061514	0.063152	0.059596	0.004811
Hair-pin	10.8514	10.6574	10.7578	10.7555	0.097019		0.063704	0.071098	0.067171	0.067324	0.003699
-Gm	11.4454	11.2449	11.3012	11.3305	0.103427		0.045513	0.050985	0.049383	0.048627	0.002813
-Gm	11.32	11.277	11.1942	11.2637	0.063945		0.048862	0.050067	0.052469	0.050466	0.001836
-Gm	10.4512	10.3672	10.3759	10.3981	0.046187		0.079901	0.08379	0.083382	0.082357	0.002137
+Gm	8.3556	8.26913	8.35378	8.32617	0.049408		0.261649	0.274775	0.261919	0.266114	0.007502
+Gm	7.87587	7.97367	7.93033	7.92662	0.049009		0.343284	0.324795	0.332862	0.333647	0.009269
+Gm	6.46979	5.94166	6.27337	6.22827	0.266938		0.760878	1.026	0.850354	0.879077	0.134874
-Primer	9.62665	9.27523	9.5075	9.46979	0.178717		0.127425	0.155469	0.136315	0.139736	0.014332
-Primer	9.27001	9.3575	9.36138	9.32963	0.051668		0.155929	0.148395	0.148069	0.150798	0.004447
-Primer	8.98637	8.41855	8.45522	8.62004	0.317775		0.183086	0.252491	0.247303	0.227627	0.03866
		CT	mean	sd				Quantity	mean	sd
		Hair-pin	11.1183	0.406469				Hair-pin	0.056023	0.012114
		-Gm	10.9975	0.455107				-Gm	0.060484	0.016545
		+Gm	7.49369	0.974513				+Gm	0.492946	0.29884
		-Primer	9.13982	0.435375				-Primer	0.17272	0.046354
