# Supplementary material for: DECODE enables high-throughput mapping of antibody epitopes at single amino acid resolution
Source: PLoS Biol. 2025 Jan 23;23(1):e3002707. doi: 10.1371/journal.pbio.3002707 (PMC11756784; doi:10.1371/journal.pbio.3002707)
Supplement: S2 Data — (XLSX uploaded to Zenodo: https://doi.org/10.5281/zenodo.14286317.) (ZIP) [file pbio.3002707.s019.zip › S2_Data/Fig.S2_Data.xlsx]

## Sheet: A
126.001	135.985	114.28	87.039	93.06	77.687	82.558	69.098	53.793	38.983	32.292	24.548	19.23	14.052	9.92	6.784	4.828	3.367	2.296	1.525	0.98	0.629	0.405	0.26	0.161	0.098	0.058	0.035	0.021	0.012	0.007	0.004	0.002	0.001	0.001	0	0	0	0	0	0	0	0	0	0	0	0	0	0	0
120.961	138.811	102.957	75.342	98.963	84.195	82.067	69.639	55.524	39.395	34.842	27.069	20.462	14.79	10.895	7.445	5.408	3.824	2.587	1.698	1.128	0.734	0.475	0.307	0.19	0.116	0.07	0.043	0.026	0.015	0.009	0.005	0.003	0.002	0.001	0	0	0	0	0	0	0	0	0	0	0	0	0	0	0
116.122	141.194	92.899	62.971	104.624	92.751	79.615	68.174	58.749	40.53	36.596	29.732	21.803	15.223	12.04	8.33	5.93	4.261	2.943	1.877	1.289	0.865	0.552	0.354	0.226	0.138	0.084	0.053	0.031	0.018	0.011	0.006	0.003	0.002	0.001	0.001	0	0	0	0	0	0	0	0	0	0	0	0	0	0
94.473	132.95	97.256	62.125	102.041	102.523	82.893	65.99	62.1	46.395	38.257	31.096	23.842	16.264	12.662	9.246	6.449	4.428	3.145	2.05	1.356	0.913	0.592	0.366	0.231	0.145	0.087	0.053	0.032	0.018	0.01	0.006	0.003	0.002	0.001	0.001	0	0	0	0	0	0	0	0	0	0	0	0	0	0
106.282	131.363	91.522	60.416	95.565	97.658	86.611	68.526	57.61	46.077	39.949	31.983	24.096	17.569	13.061	9.67	7.028	4.955	3.359	2.296	1.541	1.034	0.678	0.439	0.272	0.171	0.107	0.066	0.039	0.023	0.014	0.008	0.005	0.003	0.001	0.001	0	0	0	0	0	0	0	0	0	0	0	0	0	0
109.824	135.742	94.573	62.43	98.75	100.914	82.176	61.761	53.225	46.993	39.076	29.372	21.435	17.223	13.204	9.747	6.942	5.082	3.578	2.556	1.778	1.222	0.824	0.551	0.365	0.241	0.157	0.099	0.062	0.039	0.024	0.015	0.009	0.005	0.003	0.002	0.001	0.001	0	0	0	0	0	0	0	0	0	0	0	0
89.349	127.534	97.786	62.133	96.713	107.687	86.617	61.453	55.805	51.527	41.878	30.548	22.629	18.537	14.394	10.397	7.255	5.416	3.904	2.736	1.868	1.296	0.881	0.586	0.385	0.253	0.165	0.103	0.064	0.04	0.025	0.015	0.009	0.005	0.003	0.002	0.001	0.001	0	0	0	0	0	0	0	0	0	0	0	0
87.525	125.304	96.246	55.821	99.296	114.686	88.404	56.249	56.621	55.804	43.26	29.02	22.288	19.594	14.924	10.174	6.958	5.538	4.029	2.702	1.777	1.29	0.892	0.572	0.365	0.246	0.164	0.098	0.06	0.038	0.024	0.014	0.008	0.005	0.003	0.002	0.001	0	0	0	0	0	0	0	0	0	0	0	0	0
87.525	125.304	96.246	55.821	99.296	114.686	88.404	56.249	56.621	55.804	43.26	29.02	22.288	19.594	14.924	10.174	6.958	5.538	4.029	2.702	1.777	1.29	0.892	0.572	0.365	0.246	0.164	0.098	0.06	0.038	0.024	0.014	0.008	0.005	0.003	0.002	0.001	0	0	0	0	0	0	0	0	0	0	0	0	0
76.386	122.492	99.547	58.142	96.455	119.51	92.444	55.92	56.198	58.798	44.813	28.164	21.823	20.182	15.291	9.795	6.622	5.514	4.082	2.584	1.641	1.242	0.885	0.537	0.327	0.228	0.157	0.089	0.051	0.034	0.022	0.012	0.006	0.004	0.003	0.001	0.001	0	0	0	0	0	0	0	0	0	0	0	0	0
80.406	128.939	100.554	51.594	91.715	119.556	90.672	51.892	54.26	59.438	44.765	28.165	22.722	21.497	16.015	10.421	7.414	6.268	4.529	2.864	1.931	1.509	1.051	0.623	0.402	0.298	0.203	0.112	0.067	0.048	0.032	0.016	0.009	0.006	0.004	0.002	0.001	0.001	0	0	0	0	0	0	0	0	0	0	0	0
81.923	132.746	98.342	44.655	93.72	126.623	89.478	45.321	55.367	63.544	44.23	25.336	22.996	22.79	15.846	9.673	7.384	6.553	4.498	2.7	1.892	1.568	1.045	0.583	0.391	0.311	0.202	0.102	0.064	0.05	0.032	0.014	0.008	0.006	0.004	0.002	0.001	0.001	0	0	0	0	0	0	0	0	0	0	0	0
91.026	137.381	94.005	39.172	93.039	120.178	85.172	47.824	56.598	58.722	43.253	29.182	24.744	21.58	16.106	11.503	8.369	6.63	4.771	3.306	2.289	1.713	1.164	0.759	0.513	0.362	0.238	0.147	0.094	0.062	0.04	0.024	0.014	0.009	0.005	0.003	0.002	0.001	0.001	0	0	0	0	0	0	0	0	0	0	0
104.3	139.479	88.172	36.156	97.275	114.098	81.353	50.059	57.536	54.531	42.035	30.668	24.876	20.638	15.893	11.877	8.505	6.638	4.76	3.405	2.381	1.764	1.185	0.8	0.546	0.378	0.25	0.16	0.103	0.066	0.044	0.027	0.016	0.01	0.006	0.004	0.002	0.001	0.001	0	0	0	0	0	0	0	0	0	0	0
104.3	139.479	88.172	36.156	97.275	114.098	81.353	50.059	57.536	54.531	42.035	30.668	24.876	20.638	15.893	11.877	8.505	6.638	4.76	3.405	2.381	1.764	1.185	0.8	0.546	0.378	0.25	0.16	0.103	0.066	0.044	0.027	0.016	0.01	0.006	0.004	0.002	0.001	0.001	0	0	0	0	0	0	0	0	0	0	0
108.646	131.348	84.797	38.968	103.027	109.524	79.962	51.422	59.453	53.955	42.059	31.061	25.26	20.936	15.984	12.037	8.618	6.78	4.796	3.478	2.422	1.798	1.201	0.82	0.558	0.385	0.255	0.163	0.106	0.068	0.045	0.027	0.017	0.01	0.006	0.004	0.002	0.001	0.001	0	0	0	0	0	0	0	0	0	0	0
96.574	133.297	91.185	42.027	105.934	114.818	77.794	47.581	64.504	55.217	39.07	28.976	27.005	20.042	14.88	11.476	8.5	6.208	4.523	3.266	2.191	1.653	1.101	0.733	0.486	0.357	0.217	0.14	0.092	0.06	0.035	0.023	0.014	0.008	0.005	0.003	0.002	0.001	0.001	0	0	0	0	0	0	0	0	0	0	0
88.786	122.547	88.504	48.203	106.103	110.533	78.002	55.832	71.07	55.654	37.978	31.954	30.647	20.175	13.891	11.956	9.161	5.711	4.079	3.223	2.049	1.315	0.943	0.65	0.368	0.25	0.168	0.1	0.056	0.038	0.023	0.012	0.007	0.005	0.002	0.001	0.001	0	0	0	0	0	0	0	0	0	0	0	0	0
105.433	123.559	84.907	50.91	112.849	99.003	70.028	60.376	72.298	49.078	34.898	33.989	29.574	18.491	13.854	12.562	8.593	5.588	4.351	3.367	1.991	1.399	1.045	0.683	0.398	0.289	0.193	0.11	0.069	0.048	0.028	0.015	0.01	0.006	0.003	0.002	0.001	0.001	0	0	0	0	0	0	0	0	0	0	0	0
127.399	127.152	85.647	52.36	115.186	86.561	64.706	59.972	70.294	44.515	33.401	32.235	27.805	17.76	13.786	12.142	8.491	5.69	4.393	3.466	2.177	1.519	1.116	0.785	0.475	0.338	0.233	0.147	0.089	0.062	0.04	0.023	0.015	0.01	0.006	0.003	0.002	0.001	0.001	0	0	0	0	0	0	0	0	0	0	0
113.243	124.034	85.896	52.859	111.977	90.772	66.614	59.792	71.45	47.541	34.906	33.195	29.514	19.081	14.548	12.852	9.271	6.16	4.728	3.766	2.415	1.661	1.227	0.874	0.533	0.375	0.261	0.167	0.101	0.071	0.046	0.027	0.017	0.011	0.007	0.004	0.002	0.001	0.001	0	0	0	0	0	0	0	0	0	0	0
141.554	125.552	81.213	49.154	112.037	74.43	57.609	66.03	71.888	42.304	32.023	35.899	27.992	18.282	15.356	14.332	9.066	6.435	5.417	4.247	2.591	1.944	1.522	1.017	0.644	0.485	0.349	0.21	0.141	0.1	0.066	0.038	0.027	0.017	0.01	0.006	0.004	0.003	0.001	0.001	0.001	0	0	0	0	0	0	0	0	0
127.399	127.152	85.647	52.36	115.186	86.561	64.706	59.972	70.294	44.515	33.401	32.235	27.805	17.76	13.786	12.142	8.491	5.69	4.393	3.466	2.177	1.519	1.116	0.785	0.475	0.338	0.233	0.147	0.089	0.062	0.04	0.023	0.015	0.01	0.006	0.003	0.002	0.001	0.001	0	0	0	0	0	0	0	0	0	0	0
129.758	119.808	83.349	51.95	114.124	79.879	67.803	62.921	70.34	43.179	36.312	33.56	28.113	18.685	15.422	12.775	8.889	6.369	4.946	3.74	2.416	1.782	1.268	0.882	0.561	0.409	0.271	0.175	0.112	0.077	0.048	0.03	0.019	0.012	0.007	0.004	0.003	0.002	0.001	0.001	0	0	0	0	0	0	0	0	0	0
103.806	117.473	86.647	55.451	112.933	94.904	68.97	59.001	72.395	50.558	35.498	32.865	30.52	20.018	14.256	12.776	9.685	6.254	4.525	3.759	2.495	1.613	1.16	0.874	0.536	0.348	0.245	0.166	0.097	0.063	0.043	0.026	0.015	0.01	0.006	0.003	0.002	0.001	0.001	0	0	0	0	0	0	0	0	0	0	0
111.356	123.854	86.531	57.184	115.127	93.989	65.129	59.515	71.376	48.11	33.167	32.365	29.039	18.444	13.353	12.241	8.919	5.646	4.229	3.497	2.237	1.443	1.074	0.789	0.47	0.311	0.223	0.145	0.084	0.056	0.038	0.022	0.013	0.009	0.005	0.003	0.002	0.001	0.001	0	0	0	0	0	0	0	0	0	0	0
111.356	123.854	86.531	57.184	115.127	93.989	65.129	59.515	71.376	48.11	33.167	32.365	29.039	18.444	13.353	12.241	8.919	5.646	4.229	3.497	2.237	1.443	1.074	0.789	0.47	0.311	0.223	0.145	0.084	0.056	0.038	0.022	0.013	0.009	0.005	0.003	0.002	0.001	0.001	0	0	0	0	0	0	0	0	0	0	0
106.902	132.619	88.679	54.499	111.039	98.96	64.264	57.425	71.179	49.576	31.906	31.436	29.307	18.478	12.837	12.028	8.99	5.518	4.09	3.46	2.235	1.393	1.046	0.782	0.463	0.299	0.219	0.144	0.082	0.054	0.038	0.022	0.013	0.008	0.005	0.003	0.002	0.001	0.001	0	0	0	0	0	0	0	0	0	0	0
111.356	130.536	97.882	65.887	107.052	89.696	67.094	61.193	65.558	46.643	33.32	30.344	25.78	17.733	12.903	10.895	7.885	5.314	3.854	2.993	1.985	1.319	0.931	0.658	0.414	0.272	0.186	0.12	0.073	0.047	0.03	0.018	0.011	0.007	0.004	0.002	0.001	0.001	0	0	0	0	0	0	0	0	0	0	0	0
117.217	137.406	96.865	58.01	102.767	87.965	70.996	61.226	64.233	44.61	35.022	30.028	25.351	17.661	13.647	10.669	7.736	5.454	4.031	2.947	1.972	1.377	0.951	0.653	0.417	0.287	0.187	0.12	0.074	0.049	0.03	0.018	0.011	0.007	0.004	0.002	0.001	0.001	0	0	0	0	0	0	0	0	0	0	0	0
98.709	136.275	100.481	55.209	98.986	100.138	78.268	57.913	63.235	48.774	37.494	29.616	26.179	18.395	13.828	10.434	7.97	5.459	3.963	2.826	1.946	1.307	0.899	0.61	0.388	0.257	0.167	0.107	0.064	0.042	0.025	0.015	0.009	0.006	0.003	0.002	0.001	0.001	0	0	0	0	0	0	0	0	0	0	0	0
102.112	137.453	95.685	49.073	97.408	98.54	74.21	60.761	66.639	48.253	35.333	32.89	28.276	18.92	14.112	11.92	8.413	5.868	4.431	3.24	2.043	1.471	1.042	0.683	0.429	0.299	0.189	0.116	0.075	0.048	0.028	0.017	0.01	0.006	0.003	0.002	0.001	0.001	0	0	0	0	0	0	0	0	0	0	0	0
106.367	135.911	91.403	52.412	101.508	96.149	71.257	62.895	66.761	46.905	35.145	33.457	27.505	18.468	14.219	11.839	8.136	5.794	4.408	3.142	1.996	1.456	1.018	0.657	0.422	0.291	0.182	0.112	0.073	0.046	0.027	0.016	0.01	0.006	0.003	0.002	0.001	0.001	0	0	0	0	0	0	0	0	0	0	0	0
86.866	128.722	97.297	63.355	98.429	100.01	80.384	67.055	64.276	48.256	38.824	33.162	26.091	18.161	14.118	10.692	7.495	5.326	3.864	2.584	1.707	1.196	0.789	0.499	0.319	0.206	0.125	0.078	0.047	0.028	0.016	0.01	0.005	0.003	0.002	0.001	0	0	0	0	0	0	0	0	0	0	0	0	0	0
86.866	128.722	97.297	63.355	91.995	97.624	82.977	69.282	61.908	48.578	40.05	33.848	26.396	19.29	14.6	11.007	7.962	5.778	4.077	2.791	1.886	1.303	0.87	0.57	0.362	0.231	0.146	0.092	0.056	0.033	0.02	0.012	0.007	0.004	0.002	0.001	0.001	0	0	0	0	0	0	0	0	0	0	0	0	0
82.128	131.35	106.109	70.098	88.843	98.199	85.101	69.395	59.607	48.202	38.939	32.086	24.927	18.333	13.471	10.028	7.26	5.185	3.592	2.44	1.633	1.102	0.731	0.472	0.295	0.184	0.116	0.071	0.043	0.025	0.015	0.008	0.005	0.003	0.001	0.001	0	0	0	0	0	0	0	0	0	0	0	0	0	0
94.105	134.321	102.495	68.861	88.165	92.194	83.34	71.036	58.891	45.871	38.157	31.996	24.766	18.393	13.554	10.006	7.298	5.325	3.712	2.528	1.698	1.155	0.774	0.509	0.322	0.202	0.127	0.08	0.049	0.029	0.017	0.01	0.006	0.003	0.002	0.001	0.001	0	0	0	0	0	0	0	0	0	0	0	0	0
94.105	134.321	102.495	68.861	88.165	92.194	83.34	71.036	58.891	45.871	38.157	31.996	24.766	18.393	13.554	10.006	7.298	5.325	3.712	2.528	1.698	1.155	0.774	0.509	0.322	0.202	0.127	0.08	0.049	0.029	0.017	0.01	0.006	0.003	0.002	0.001	0.001	0	0	0	0	0	0	0	0	0	0	0	0	0
121.553	148.175	101.519	67.796	84.561	82.945	77.678	67.098	51.519	42.07	36.408	29.627	22.246	17.538	13.144	9.956	7.531	5.571	3.902	2.797	2.002	1.41	0.985	0.667	0.443	0.296	0.201	0.132	0.085	0.053	0.034	0.022	0.014	0.008	0.005	0.003	0.002	0.001	0.001	0	0	0	0	0	0	0	0	0	0	0
136.747	153.402	100.773	67.966	82.482	79.872	76.979	66.311	49.267	40.433	34.645	27.966	21.039	16.58	12.229	9.269	7.01	5.137	3.583	2.559	1.821	1.279	0.895	0.6	0.396	0.264	0.179	0.117	0.076	0.047	0.029	0.019	0.012	0.007	0.004	0.002	0.001	0.001	0	0	0	0	0	0	0	0	0	0	0	0
150.422	153.153	82.964	54.937	88.038	81.155	77.698	67.155	49.081	39.92	36.514	29.483	21.83	17.701	13.11	9.954	7.663	5.712	3.929	2.886	2.083	1.47	1.034	0.707	0.468	0.317	0.22	0.144	0.094	0.059	0.038	0.024	0.016	0.01	0.006	0.003	0.002	0.001	0.001	0	0	0	0	0	0	0	0	0	0	0
125.351	137.656	89.375	61.522	97.601	92.476	75.967	62.869	53.403	45.029	37.625	30.216	22.435	17.972	13.651	10.295	7.598	5.69	3.981	2.845	2.047	1.441	0.985	0.665	0.449	0.3	0.202	0.131	0.084	0.053	0.034	0.021	0.013	0.008	0.005	0.003	0.002	0.001	0.001	0	0	0	0	0	0	0	0	0	0	0
125.351	137.656	89.375	61.522	97.601	92.476	75.967	62.869	53.403	45.029	37.625	30.216	22.435	17.972	13.651	10.295	7.598	5.69	3.981	2.845	2.047	1.441	0.985	0.665	0.449	0.3	0.202	0.131	0.084	0.053	0.034	0.021	0.013	0.008	0.005	0.003	0.002	0.001	0.001	0	0	0	0	0	0	0	0	0	0	0
104.459	129.337	90.539	67.963	103.751	102.096	83.129	63.271	54.346	47.682	40.285	29.514	21.226	16.935	13.274	9.685	6.748	4.823	3.439	2.486	1.7	1.133	0.751	0.511	0.338	0.219	0.137	0.086	0.054	0.034	0.02	0.012	0.007	0.004	0.002	0.001	0.001	0	0	0	0	0	0	0	0	0	0	0	0	0
100.281	131.016	94.442	64.113	100.869	104.013	85.124	62.423	54.227	47.876	40.927	30.006	21.39	16.945	13.517	9.918	6.846	4.887	3.498	2.543	1.742	1.162	0.765	0.524	0.349	0.226	0.141	0.089	0.056	0.035	0.021	0.012	0.007	0.004	0.003	0.001	0.001	0	0	0	0	0	0	0	0	0	0	0	0	0
98.234	128.76	92.975	57.09	104.64	111.471	85.924	57.175	55.923	51.698	41.964	28.852	21.157	17.606	14.069	9.871	6.544	4.885	3.614	2.562	1.667	1.127	0.761	0.524	0.338	0.214	0.134	0.086	0.054	0.033	0.019	0.011	0.007	0.004	0.002	0.001	0.001	0	0	0	0	0	0	0	0	0	0	0	0	0
98.234	128.76	92.975	57.09	111.917	112.924	83.112	54.829	59.706	51.244	40.014	27.147	21.427	16.983	13.451	9.113	6.185	4.642	3.425	2.318	1.504	1.049	0.693	0.468	0.296	0.191	0.115	0.075	0.046	0.028	0.016	0.01	0.005	0.003	0.002	0.001	0.001	0	0	0	0	0	0	0	0	0	0	0	0	0
92.567	125.982	89.431	58.739	111.391	110.339	81	58.913	62.458	50.602	40.597	29.756	23.159	17.431	14.285	9.952	6.874	5.052	3.758	2.531	1.731	1.198	0.782	0.529	0.353	0.225	0.136	0.091	0.056	0.034	0.02	0.012	0.007	0.004	0.002	0.001	0.001	0	0	0	0	0	0	0	0	0	0	0	0	0
99.299	133.216	89.771	59.895	114.282	110.041	77.735	58.362	60.889	47.982	38.308	28.619	21.589	16.173	13.317	9.239	6.275	4.659	3.418	2.282	1.573	1.085	0.691	0.47	0.316	0.198	0.118	0.08	0.048	0.029	0.017	0.011	0.006	0.004	0.002	0.001	0.001	0	0	0	0	0	0	0	0	0	0	0	0	0
84.152	113.152	86.515	68.24	116.082	109.243	80.972	63.618	66.052	52.318	40.401	30.251	23.994	18.087	14.072	9.794	6.874	5.101	3.686	2.452	1.663	1.162	0.757	0.501	0.327	0.208	0.126	0.082	0.05	0.029	0.017	0.011	0.006	0.003	0.002	0.001	0.001	0	0	0	0	0	0	0	0	0	0	0	0	0
81.437	109.502	83.724	66.039	112.338	105.719	78.36	66.995	71.222	53.585	39.968	34.064	28.138	19.104	14.312	11.212	7.866	5.245	3.79	2.632	1.677	1.124	0.748	0.466	0.284	0.186	0.111	0.065	0.038	0.023	0.013	0.007	0.004	0.002	0.001	0.001	0	0	0	0	0	0	0	0	0	0	0	0	0	0
81.437	109.502	83.724	66.039	106.305	104.31	80.426	68.076	68.119	54.524	41.737	34.629	27.992	20.357	15.051	11.525	8.281	5.775	4.031	2.811	1.874	1.257	0.823	0.53	0.333	0.211	0.13	0.079	0.047	0.028	0.016	0.009	0.005	0.003	0.002	0.001	0	0	0	0	0	0	0	0	0	0	0	0	0	0
74.034	107.22	83.458	68.2	107.389	108.654	80.981	68.209	69.694	56.789	41.523	34.213	28.282	20.46	14.626	11.231	8.149	5.541	3.799	2.662	1.768	1.15	0.745	0.478	0.296	0.183	0.112	0.066	0.038	0.022	0.013	0.007	0.004	0.002	0.001	0.001	0	0	0	0	0	0	0	0	0	0	0	0	0	0
79.957	118.285	87.142	67.236	102.219	108.405	81.768	66.778	64.761	54.755	40.978	32.739	26.439	19.762	14.181	10.562	7.733	5.39	3.653	2.51	1.706	1.122	0.721	0.461	0.29	0.18	0.111	0.066	0.039	0.022	0.013	0.007	0.004	0.002	0.001	0.001	0	0	0	0	0	0	0	0	0	0	0	0	0	0
89.951	124.325	86.92	68.425	104.564	107.266	79.59	65.815	62.939	52.207	38.934	31.18	24.869	18.392	13.14	9.749	7.084	4.902	3.302	2.255	1.522	0.994	0.636	0.403	0.252	0.155	0.095	0.056	0.033	0.019	0.011	0.006	0.003	0.002	0.001	0.001	0	0	0	0	0	0	0	0	0	0	0	0	0	0
89.951	113.531	84.306	75.079	107.187	102.834	79.326	69.206	64.227	52.189	39.766	32.251	25.333	18.771	13.578	10.078	7.255	5.036	3.422	2.34	1.57	1.026	0.66	0.419	0.262	0.161	0.098	0.058	0.034	0.02	0.011	0.006	0.003	0.002	0.001	0.001	0	0	0	0	0	0	0	0	0	0	0	0	0	0
89.951	113.531	84.306	75.079	107.187	102.834	79.326	69.206	64.227	52.189	39.766	32.251	25.333	18.771	13.578	10.078	7.255	5.036	3.422	2.34	1.57	1.026	0.66	0.419	0.262	0.161	0.098	0.058	0.034	0.02	0.011	0.006	0.003	0.002	0.001	0.001	0	0	0	0	0	0	0	0	0	0	0	0	0	0
101.195	117.884	84.476	77.403	101.196	100.765	80.005	68.455	60.252	50.525	39.304	31.118	24.284	18.261	13.254	9.698	7.054	4.931	3.359	2.28	1.542	1.017	0.658	0.417	0.262	0.163	0.1	0.06	0.035	0.02	0.012	0.007	0.004	0.002	0.001	0.001	0	0	0	0	0	0	0	0	0	0	0	0	0	0
89.951	113.531	84.306	75.079	100.524	101.828	81.603	69.637	62.295	52.801	41.271	32.801	25.784	19.567	14.298	10.514	7.686	5.415	3.711	2.535	1.726	1.145	0.744	0.475	0.301	0.188	0.116	0.07	0.041	0.024	0.014	0.008	0.004	0.002	0.001	0.001	0	0	0	0	0	0	0	0	0	0	0	0	0	0
110.144	116.539	79.448	68.976	101.879	99.031	70.993	67.13	62.541	51.611	37.864	32.772	27.139	20.025	14.547	11.222	8.66	6.004	4.202	3.004	2.136	1.417	0.943	0.641	0.421	0.267	0.168	0.109	0.067	0.04	0.024	0.015	0.009	0.005	0.003	0.002	0.001	0	0	0	0	0	0	0	0	0	0	0	0	0
102.677	110.632	79.871	66.109	100.733	99.62	73.354	67.392	63.63	54.075	39.614	34.148	28.382	21.489	15.526	11.991	9.335	6.558	4.594	3.273	2.365	1.579	1.053	0.713	0.476	0.304	0.191	0.124	0.077	0.047	0.028	0.017	0.01	0.006	0.003	0.002	0.001	0.001	0	0	0	0	0	0	0	0	0	0	0	0
102.677	116.792	82.278	57.475	98.206	103.792	75.571	63.892	62.436	55.322	39.589	33.472	28.326	21.911	15.379	11.839	9.407	6.689	4.596	3.246	2.399	1.611	1.064	0.715	0.487	0.311	0.194	0.126	0.08	0.049	0.028	0.017	0.01	0.006	0.003	0.002	0.001	0.001	0	0	0	0	0	0	0	0	0	0	0	0
88.987	114.91	90.303	64.675	95.518	108.386	86.5	65.719	59.404	55.654	42.916	32.283	25.236	20.197	14.657	10.4	7.65	5.53	3.767	2.479	1.713	1.16	0.746	0.459	0.292	0.188	0.114	0.067	0.039	0.023	0.014	0.008	0.004	0.002	0.001	0.001	0	0	0	0	0	0	0	0	0	0	0	0	0	0
97.226	118.043	93.1	67.919	102.555	105.757	81.567	63.062	58.504	51.344	37.612	30.349	24.442	18.82	13	10.193	7.913	5.622	3.802	2.768	2.071	1.401	0.948	0.652	0.46	0.3	0.198	0.133	0.088	0.055	0.035	0.023	0.014	0.009	0.005	0.003	0.002	0.001	0.001	0	0	0	0	0	0	0	0	0	0	0
97.226	112.21	94.612	65.731	103.391	104.432	83.271	63.079	59.013	52.147	38.441	31.064	24.701	19.428	13.316	10.549	8.083	5.844	3.928	2.866	2.148	1.459	0.991	0.675	0.483	0.313	0.209	0.139	0.093	0.058	0.037	0.024	0.015	0.009	0.005	0.003	0.002	0.001	0.001	0	0	0	0	0	0	0	0	0	0	0
90.024	106.498	90.316	68.493	110.078	104.768	81.77	64.038	64.09	53.021	38.374	31.377	25.937	19.56	13.32	10.844	8.231	5.802	3.874	2.976	2.149	1.432	0.968	0.691	0.478	0.303	0.205	0.138	0.091	0.055	0.036	0.023	0.014	0.008	0.005	0.003	0.002	0.001	0.001	0	0	0	0	0	0	0	0	0	0	0
86.69	106.259	94.277	72.806	104.983	103.531	83.797	66.302	61.625	52.485	39.023	31.645	25.336	19.511	13.591	10.708	8.122	5.821	3.966	2.915	2.13	1.445	0.985	0.68	0.475	0.308	0.206	0.137	0.091	0.057	0.036	0.023	0.015	0.009	0.005	0.003	0.002	0.001	0.001	0	0	0	0	0	0	0	0	0	0	0
104.028	125.43	98.14	62.03	96.686	99.482	76.114	61.58	58.326	49.91	35.161	31.319	26.348	20.024	13.435	11.121	8.928	6.318	4.397	3.297	2.483	1.645	1.18	0.848	0.597	0.38	0.263	0.186	0.123	0.078	0.051	0.035	0.022	0.014	0.009	0.005	0.003	0.002	0.001	0.001	0	0	0	0	0	0	0	0	0	0
117.032	129.731	99.059	61.414	89.102	97.893	75.739	63.515	54.113	47.986	34.621	30.82	25.503	19.37	13.414	10.473	8.674	6.191	4.438	3.144	2.393	1.632	1.165	0.833	0.579	0.384	0.255	0.183	0.122	0.08	0.05	0.034	0.022	0.014	0.009	0.005	0.003	0.002	0.001	0.001	0	0	0	0	0	0	0	0	0	0
108.363	116.75	97.028	63.032	100.388	97.025	75.559	62.913	58.661	50.068	35.285	32.196	26.237	20.179	13.64	11.421	8.98	6.362	4.5	3.352	2.522	1.664	1.214	0.859	0.607	0.388	0.27	0.189	0.125	0.08	0.052	0.035	0.022	0.014	0.009	0.006	0.003	0.002	0.001	0.001	0	0	0	0	0	0	0	0	0	0
112.878	113.901	94.367	66.921	102.039	96.005	73.084	64.489	58.52	49.324	34.873	32.265	26.006	19.64	13.653	11.331	8.856	6.171	4.473	3.313	2.465	1.628	1.193	0.847	0.587	0.381	0.264	0.185	0.121	0.078	0.051	0.034	0.021	0.014	0.009	0.005	0.003	0.002	0.001	0.001	0	0	0	0	0	0	0	0	0	0
90.302	109.934	94.477	69.265	104.072	105.201	83.905	64.444	60.439	52.515	38.81	31.135	25.021	19.385	13.387	10.538	8.073	5.789	3.897	2.861	2.118	1.438	0.97	0.669	0.471	0.306	0.204	0.136	0.09	0.056	0.036	0.023	0.014	0.009	0.005	0.003	0.002	0.001	0.001	0	0	0	0	0	0	0	0	0	0	0
78.809	109.495	95.593	70.169	102.945	110.459	86.82	64.071	61.239	55.163	39.86	30.293	25.042	19.845	13.408	10.16	8.019	5.79	3.77	2.731	2.088	1.411	0.909	0.629	0.457	0.294	0.186	0.126	0.085	0.052	0.032	0.021	0.013	0.008	0.004	0.003	0.002	0.001	0	0	0	0	0	0	0	0	0	0	0	0
78.809	114.223	95.48	71.504	102.827	111.713	85.521	63.657	60.798	54.42	38.893	29.569	24.719	19.282	13.006	9.832	7.842	5.577	3.628	2.637	2.017	1.351	0.867	0.606	0.437	0.279	0.177	0.12	0.081	0.049	0.03	0.02	0.013	0.007	0.004	0.003	0.002	0.001	0	0	0	0	0	0	0	0	0	0	0	0
81.84	115.119	91.474	66.771	107.304	114.437	82.885	60.802	63.281	55.921	37.808	28.935	25.514	19.59	12.576	9.842	8.069	5.578	3.49	2.678	2.077	1.332	0.836	0.618	0.448	0.272	0.172	0.123	0.082	0.047	0.029	0.02	0.013	0.007	0.004	0.003	0.002	0.001	0	0	0	0	0	0	0	0	0	0	0	0
83.227	114.249	86.33	61.103	104.125	110.775	77.005	61.016	67.48	58.714	38.698	31.988	29.373	21.998	14.135	11.31	9.257	6.234	3.951	2.964	2.211	1.376	0.854	0.602	0.412	0.239	0.143	0.096	0.06	0.033	0.018	0.012	0.007	0.003	0.002	0.001	0.001	0	0	0	0	0	0	0	0	0	0	0	0	0
79.898	119.933	89.74	59.151	100.669	113.702	78.521	58.832	66.41	59.491	38.639	30.86	29.164	22.097	13.875	10.942	9.188	6.213	3.839	2.876	2.186	1.36	0.825	0.584	0.406	0.235	0.137	0.093	0.059	0.032	0.017	0.011	0.007	0.003	0.002	0.001	0.001	0	0	0	0	0	0	0	0	0	0	0	0	0
83.094	125.881	98.092	61.955	94.876	110.68	81.618	59.811	61.382	56.531	38.875	29.886	26.68	20.948	13.676	10.123	8.287	5.88	3.714	2.582	1.948	1.281	0.78	0.515	0.359	0.22	0.127	0.08	0.052	0.03	0.016	0.01	0.006	0.003	0.002	0.001	0.001	0	0	0	0	0	0	0	0	0	0	0	0	0
86.29	127.035	93.526	56.381	93.402	112.419	81.438	58.625	61.09	57.841	39.835	30.314	27.305	21.838	14.333	10.503	8.74	6.315	3.998	2.752	2.118	1.425	0.866	0.569	0.404	0.254	0.146	0.092	0.061	0.036	0.019	0.012	0.007	0.004	0.002	0.001	0.001	0	0	0	0	0	0	0	0	0	0	0	0	0
77.661	117.207	91.285	58.095	89.059	114.799	92.858	63.399	57.474	59.302	47.185	32.745	25.122	21.493	16.095	10.811	7.772	5.91	4.101	2.579	1.749	1.245	0.809	0.47	0.293	0.2	0.124	0.067	0.037	0.024	0.015	0.007	0.004	0.002	0.001	0.001	0	0	0	0	0	0	0	0	0	0	0	0	0	0
77.661	117.207	91.285	58.095	94.811	117.089	90.683	61.183	60.014	60.5	45.257	30.939	25.048	21.448	15.114	9.993	7.432	5.685	3.73	2.302	1.615	1.148	0.702	0.397	0.26	0.176	0.101	0.052	0.031	0.02	0.011	0.005	0.003	0.002	0.001	0	0	0	0	0	0	0	0	0	0	0	0	0	0	0
93.193	133.193	91.431	51.744	91.137	113.094	81.51	57.854	59.308	56.959	39.873	30.022	26.716	21.619	14.38	10.31	8.577	6.337	4.032	2.699	2.086	1.443	0.876	0.561	0.402	0.259	0.148	0.092	0.062	0.037	0.019	0.011	0.007	0.004	0.002	0.001	0.001	0	0	0	0	0	0	0	0	0	0	0	0	0
108.104	143.098	95.081	49.211	87.322	107.526	77.108	54.924	56.973	54.881	37.413	27.719	25.701	21.638	14.189	9.968	8.559	6.604	4.211	2.846	2.278	1.63	0.997	0.652	0.495	0.333	0.194	0.122	0.088	0.056	0.031	0.019	0.013	0.008	0.004	0.002	0.002	0.001	0	0	0	0	0	0	0	0	0	0	0	0
135.13	150.72	87.452	43.294	83.241	98.226	64.99	58.712	60.504	51.642	31.985	27.922	27.706	21.245	13.889	10.824	9.554	6.727	4.436	3.422	2.744	1.808	1.145	0.862	0.647	0.407	0.251	0.182	0.127	0.076	0.046	0.032	0.021	0.012	0.007	0.005	0.003	0.002	0.001	0.001	0	0	0	0	0	0	0	0	0	0
160.467	145.549	81.972	49.385	80.248	88.081	55.585	67.206	62.251	47.367	29.198	27.891	27.552	19.354	14.153	11.421	9.427	6.193	4.42	3.688	2.754	1.776	1.203	0.937	0.655	0.411	0.281	0.207	0.134	0.081	0.054	0.038	0.024	0.014	0.009	0.006	0.003	0.002	0.001	0.001	0	0	0	0	0	0	0	0	0	0
192.561	147.7	77.688	36.832	66.874	79.857	59.934	76.941	60.346	42.358	26.116	27.084	26.349	19.956	15.455	11.584	8.721	5.918	4.748	3.86	2.844	1.888	1.322	0.956	0.665	0.465	0.33	0.228	0.144	0.095	0.064	0.043	0.027	0.018	0.011	0.007	0.004	0.003	0.002	0.001	0.001	0	0	0	0	0	0	0	0	0
178.297	131.213	82.559	41.626	73.967	80.097	59.981	75.941	59.529	45.715	28.926	29.859	27.316	20.721	16.197	12.346	9.611	6.598	5.265	4.151	3.067	2.073	1.482	1.079	0.754	0.523	0.368	0.255	0.164	0.11	0.074	0.05	0.032	0.02	0.013	0.008	0.005	0.003	0.002	0.001	0.001	0	0	0	0	0	0	0	0	0
178.297	131.213	82.559	41.626	73.967	80.097	59.981	75.941	59.529	45.715	28.926	29.859	27.316	20.721	16.197	12.346	9.611	6.598	5.265	4.151	3.067	2.073	1.482	1.079	0.754	0.523	0.368	0.255	0.164	0.11	0.074	0.05	0.032	0.02	0.013	0.008	0.005	0.003	0.002	0.001	0.001	0	0	0	0	0	0	0	0	0
200.584	128.113	82.59	39.942	55.021	86.736	60.031	82.312	55.905	42.546	28.563	25.966	28.393	20.453	16.79	11.581	8.882	6.493	5.024	4.184	3.016	2.076	1.415	1.02	0.739	0.525	0.366	0.253	0.162	0.108	0.072	0.049	0.033	0.02	0.013	0.008	0.005	0.003	0.002	0.001	0.001	0	0	0	0	0	0	0	0	0
200.584	128.113	82.59	39.942	55.021	86.736	60.031	82.312	55.905	42.546	28.563	25.966	28.393	20.453	16.79	11.581	8.882	6.493	5.024	4.184	3.016	2.076	1.415	1.02	0.739	0.525	0.366	0.253	0.162	0.108	0.072	0.049	0.033	0.02	0.013	0.008	0.005	0.003	0.002	0.001	0.001	0	0	0	0	0	0	0	0	0
178.297	131.213	82.559	41.626	73.967	80.097	59.981	75.941	59.529	45.715	28.926	29.859	27.316	20.721	16.197	12.346	9.611	6.598	5.265	4.151	3.067	2.073	1.482	1.079	0.754	0.523	0.368	0.255	0.164	0.11	0.074	0.05	0.032	0.02	0.013	0.008	0.005	0.003	0.002	0.001	0.001	0	0	0	0	0	0	0	0	0
178.297	144.42	85.186	42.295	87.077	73.433	53.004	71.541	64.133	43.562	26.3	30.222	25.001	17.971	14.211	12.244	8.668	5.648	4.671	3.69	2.57	1.708	1.316	0.92	0.608	0.418	0.308	0.203	0.127	0.087	0.059	0.037	0.023	0.016	0.01	0.006	0.004	0.002	0.001	0.001	0	0	0	0	0	0	0	0	0	0
198.108	138.454	79.267	38.187	77.835	62.687	59.264	80.774	62.829	39.911	26.848	30.053	23.711	19.677	16.365	12.787	8.402	6.124	5.15	3.912	2.851	2.034	1.497	0.985	0.701	0.51	0.365	0.238	0.161	0.109	0.071	0.047	0.032	0.021	0.013	0.008	0.005	0.003	0.002	0.001	0.001	0	0	0	0	0	0	0	0	0
178.297	144.42	85.186	42.295	87.077	73.433	64.891	69.282	60.184	40.703	29.286	29.312	23.639	18.415	13.867	11.136	7.708	5.711	4.384	3.312	2.29	1.599	1.151	0.783	0.539	0.372	0.259	0.164	0.109	0.072	0.047	0.029	0.019	0.012	0.007	0.004	0.003	0.002	0.001	0.001	0	0	0	0	0	0	0	0	0	0
175.223	135.888	82.211	47.663	90.484	72.528	64.113	76.325	59.131	39.403	29.509	31.97	23.442	18.449	14.595	11.015	7.409	5.682	4.633	3.173	2.232	1.55	1.114	0.725	0.522	0.358	0.233	0.148	0.098	0.066	0.041	0.026	0.016	0.01	0.006	0.004	0.002	0.001	0.001	0	0	0	0	0	0	0	0	0	0	0
157.701	139.821	87.579	51.118	97.883	83.383	70.436	67.768	57.561	40.373	31.365	30.287	22.678	16.88	12.43	9.667	6.641	4.994	3.692	2.541	1.694	1.168	0.822	0.533	0.358	0.232	0.15	0.092	0.06	0.038	0.023	0.014	0.008	0.005	0.003	0.002	0.001	0.001	0	0	0	0	0	0	0	0	0	0	0	0
149.401	137.995	85.546	43.901	88.254	95.51	81.621	65.452	52.272	43.638	35.339	31.397	24.038	18.152	12.75	9.855	7.415	5.484	3.845	2.629	1.81	1.234	0.872	0.575	0.373	0.233	0.154	0.098	0.062	0.038	0.023	0.014	0.008	0.005	0.003	0.002	0.001	0	0	0	0	0	0	0	0	0	0	0	0	0
134.461	139.136	90.791	48.066	93.779	103.984	79.749	60.72	53.421	47.665	35.359	29.222	22.942	17.602	12.085	9.06	6.905	4.939	3.329	2.234	1.58	1.053	0.704	0.451	0.292	0.181	0.115	0.072	0.043	0.026	0.015	0.009	0.005	0.003	0.002	0.001	0	0	0	0	0	0	0	0	0	0	0	0	0	0
161.353	154.055	83.716	38.657	83.382	96.531	82.017	65.072	49.596	40.286	32.9	29.722	22.95	16.932	11.637	8.833	6.723	4.989	3.497	2.35	1.589	1.075	0.765	0.507	0.324	0.2	0.131	0.083	0.052	0.032	0.019	0.011	0.007	0.004	0.002	0.001	0.001	0	0	0	0	0	0	0	0	0	0	0	0	0
134.461	147.204	103.872	57.387	82.367	96.726	90.515	65.88	47.954	40.33	34.859	28.511	20.518	14.552	10.247	7.763	5.603	3.883	2.55	1.691	1.125	0.745	0.487	0.304	0.186	0.112	0.07	0.042	0.025	0.014	0.008	0.005	0.003	0.001	0.001	0	0	0	0	0	0	0	0	0	0	0	0	0	0	0
124.5	139.896	99.715	62.991	94.844	97.152	86.074	64.61	52.572	42.885	35.908	28.096	20.579	14.877	10.711	7.919	5.562	3.827	2.528	1.708	1.115	0.729	0.466	0.293	0.177	0.107	0.066	0.039	0.023	0.013	0.007	0.004	0.002	0.001	0.001	0	0	0	0	0	0	0	0	0	0	0	0	0	0	0
124.5	130.319	100.005	66.406	97.132	94.218	86.628	65.478	53.937	43.48	36.622	28.479	21.061	15.314	11.041	8.144	5.715	3.958	2.618	1.777	1.156	0.76	0.484	0.306	0.185	0.113	0.069	0.041	0.024	0.013	0.008	0.004	0.002	0.001	0.001	0	0	0	0	0	0	0	0	0	0	0	0	0	0	0
140.063	132.992	101.088	66.147	86.286	93.912	87.893	66.246	49.81	41.635	34.826	28.299	20.588	14.862	10.509	7.867	5.608	3.896	2.591	1.723	1.141	0.751	0.489	0.305	0.188	0.114	0.07	0.042	0.025	0.014	0.008	0.005	0.003	0.001	0.001	0	0	0	0	0	0	0	0	0	0	0	0	0	0	0
129.688	126.887	96.741	71.384	88.694	94.354	87.069	67.464	52.251	44.052	36.49	29.34	21.603	15.785	11.352	8.452	6.023	4.18	2.814	1.887	1.256	0.826	0.538	0.338	0.21	0.128	0.079	0.048	0.028	0.016	0.009	0.005	0.003	0.002	0.001	0	0	0	0	0	0	0	0	0	0	0	0	0	0	0
103.75	123.125	98.541	73.231	95.821	102.954	88.138	67.413	55.345	48.504	38.853	29.437	21.522	16.14	11.672	8.354	5.798	3.964	2.649	1.748	1.143	0.732	0.463	0.284	0.173	0.103	0.062	0.036	0.021	0.011	0.006	0.004	0.002	0.001	0	0	0	0	0	0	0	0	0	0	0	0	0	0	0	0
115.278	123.996	95.713	70.733	90.07	95.201	87.949	69.012	54.454	46.215	38.618	30.931	22.972	16.951	12.325	9.215	6.594	4.597	3.113	2.109	1.412	0.934	0.609	0.385	0.241	0.148	0.092	0.056	0.033	0.019	0.011	0.006	0.004	0.002	0.001	0.001	0	0	0	0	0	0	0	0	0	0	0	0	0	0
121.346	130.522	94.364	63.328	85.264	93.568	93.958	69.171	51.228	43.363	39.626	32.168	23.462	16.306	12.004	9.464	6.926	4.7	3.064	2.096	1.453	0.991	0.622	0.382	0.24	0.155	0.096	0.057	0.032	0.019	0.011	0.007	0.004	0.002	0.001	0.001	0	0	0	0	0	0	0	0	0	0	0	0	0	0
121.346	121.534	90.188	61.636	75.268	95.188	97.827	71.166	50.824	44.598	41.324	35.818	26.062	17.859	13.25	10.79	8.166	5.683	3.693	2.508	1.812	1.27	0.82	0.506	0.319	0.21	0.137	0.082	0.048	0.028	0.017	0.01	0.006	0.003	0.002	0.001	0.001	0	0	0	0	0	0	0	0	0	0	0	0	0
121.346	130.522	94.364	63.328	85.264	93.568	93.958	69.171	51.228	43.363	39.626	32.168	23.462	16.306	12.004	9.464	6.926	4.7	3.064	2.096	1.453	0.991	0.622	0.382	0.24	0.155	0.096	0.057	0.032	0.019	0.011	0.007	0.004	0.002	0.001	0.001	0	0	0	0	0	0	0	0	0	0	0	0	0	0
116.851	130.682	100.179	68.665	78.698	91.149	94.784	71.872	51.589	42.582	38.193	32.365	23.971	16.449	11.793	9.255	6.904	4.786	3.102	2.061	1.433	0.99	0.634	0.387	0.239	0.153	0.097	0.058	0.033	0.019	0.011	0.007	0.004	0.002	0.001	0.001	0	0	0	0	0	0	0	0	0	0	0	0	0	0
93.481	124.021	101.924	71.629	86.088	99.104	94.804	71.893	54.325	47.004	41.391	32.838	23.41	16.62	12.374	9.473	6.703	4.435	2.898	1.983	1.355	0.878	0.535	0.326	0.206	0.129	0.076	0.043	0.024	0.014	0.008	0.004	0.002	0.001	0.001	0	0	0	0	0	0	0	0	0	0	0	0	0	0	0
93.481	112.803	88.612	70.086	94.836	101.459	91.122	70.162	58.074	51.801	44.039	33.762	24.638	18.498	14.044	10.491	7.282	4.921	3.358	2.336	1.56	0.996	0.623	0.395	0.251	0.154	0.09	0.052	0.031	0.018	0.01	0.005	0.003	0.002	0.001	0	0	0	0	0	0	0	0	0	0	0	0	0	0	0
112.177	119.659	89.582	64.832	88.573	94.403	92.552	69.76	54.261	47.067	42.255	33.879	24.948	18.017	13.563	10.628	7.697	5.274	3.54	2.476	1.717	1.16	0.736	0.464	0.298	0.192	0.119	0.071	0.042	0.025	0.015	0.009	0.005	0.003	0.001	0.001	0	0	0	0	0	0	0	0	0	0	0	0	0	0
116.492	119.615	79.302	55.471	84.502	99.497	94.952	68.136	51.74	48.775	45.121	36.546	26.247	19.007	14.801	12.059	8.792	5.983	4.048	2.904	2.086	1.421	0.903	0.574	0.382	0.251	0.159	0.095	0.056	0.035	0.021	0.012	0.007	0.004	0.002	0.001	0.001	0	0	0	0	0	0	0	0	0	0	0	0	0
116.492	110.986	75.715	54.425	83.446	99.724	95.755	67.901	52.368	50.604	46.889	38.27	27.56	20.14	15.91	13.084	9.559	6.568	4.486	3.243	2.354	1.613	1.032	0.663	0.445	0.295	0.188	0.113	0.068	0.042	0.026	0.015	0.009	0.005	0.003	0.002	0.001	0	0	0	0	0	0	0	0	0	0	0	0	0
139.79	113.612	74.952	46.43	75.635	95.493	102.075	67.817	47.624	44.648	44.457	39.396	28.728	19.339	14.654	12.822	9.968	7.121	4.649	3.228	2.421	1.795	1.187	0.752	0.486	0.33	0.228	0.143	0.085	0.052	0.033	0.021	0.013	0.007	0.004	0.002	0.001	0.001	0	0	0	0	0	0	0	0	0	0	0	0
151.439	103.179	86.644	52.696	65.268	94.887	102.128	69.171	49.369	41.82	40.336	39.168	28.457	19.098	13.917	11.586	9.369	7.006	4.482	3.003	2.21	1.628	1.135	0.719	0.446	0.297	0.206	0.132	0.081	0.047	0.029	0.019	0.011	0.006	0.004	0.002	0.001	0.001	0	0	0	0	0	0	0	0	0	0	0	0
126.199	103.651	84.241	61.594	75.793	97.898	96.175	69.424	52.69	47.935	43.707	37.899	27.255	19.411	14.961	12.117	9.098	6.374	4.243	2.972	2.17	1.498	0.978	0.618	0.402	0.266	0.173	0.104	0.062	0.038	0.023	0.014	0.008	0.004	0.002	0.001	0.001	0	0	0	0	0	0	0	0	0	0	0	0	0
111.476	102.075	91.463	68.338	77.699	101.106	94.189	71.869	54.695	49.333	44.198	36.781	26.182	18.91	14.601	11.412	8.36	5.653	3.787	2.642	1.878	1.245	0.789	0.492	0.318	0.206	0.127	0.074	0.043	0.026	0.016	0.009	0.005	0.003	0.001	0.001	0	0	0	0	0	0	0	0	0	0	0	0	0	0
107.347	110.833	99.246	75.357	81.866	97.781	93.369	72.186	54.832	47.348	40.991	33.636	24.175	17.242	12.864	9.821	7.067	4.763	3.14	2.133	1.476	0.966	0.603	0.37	0.233	0.147	0.089	0.051	0.029	0.017	0.01	0.006	0.003	0.002	0.001	0	0	0	0	0	0	0	0	0	0	0	0	0	0	0
99.396	99.531	96.997	74.559	85.016	97.68	92.749	73.543	57.661	50.471	43.42	35.437	25.796	18.904	14.217	10.856	7.793	5.31	3.57	2.451	1.693	1.109	0.701	0.436	0.278	0.175	0.106	0.062	0.036	0.021	0.012	0.007	0.004	0.002	0.001	0.001	0	0	0	0	0	0	0	0	0	0	0	0	0	0
91.75	96.874	90.244	69.867	90.064	97.928	93.335	72.728	59.712	53.501	46.194	36.792	27.046	20.361	15.538	11.893	8.415	5.789	3.96	2.772	1.897	1.24	0.786	0.499	0.322	0.201	0.122	0.071	0.042	0.025	0.015	0.008	0.004	0.002	0.001	0.001	0	0	0	0	0	0	0	0	0	0	0	0	0	0
114.687	97.199	92.555	68.052	84.066	92.746	85.777	72.179	57.167	50.893	42.239	35.673	27.39	21.162	15.795	12.093	9.034	6.559	4.675	3.233	2.265	1.553	1.065	0.699	0.456	0.292	0.189	0.12	0.074	0.045	0.027	0.016	0.01	0.006	0.003	0.002	0.001	0.001	0	0	0	0	0	0	0	0	0	0	0	0
121.569	112.069	100.173	63.989	73.76	92.858	88.974	73.547	53.397	46.217	39.592	34.517	26.524	19.698	14.372	10.936	8.365	6.108	4.317	2.907	2.015	1.392	0.967	0.637	0.407	0.257	0.165	0.107	0.067	0.04	0.023	0.014	0.008	0.005	0.003	0.001	0.001	0	0	0	0	0	0	0	0	0	0	0	0	0
107.386	109.125	105.93	72.343	77.165	96.489	87.826	74.636	54.299	47.814	40.335	33.404	25.542	18.716	14.026	10.303	7.72	5.479	3.834	2.566	1.74	1.183	0.793	0.515	0.319	0.199	0.125	0.079	0.047	0.027	0.016	0.009	0.005	0.003	0.002	0.001	0	0	0	0	0	0	0	0	0	0	0	0	0	0
105.397	113.143	113.933	80.484	83.081	93.414	85.783	73.16	54.56	46.381	37.493	30.677	23.261	17.16	12.511	9.027	6.601	4.638	3.212	2.118	1.41	0.934	0.618	0.394	0.241	0.147	0.09	0.056	0.033	0.019	0.01	0.006	0.003	0.002	0.001	0	0	0	0	0	0	0	0	0	0	0	0	0	0	0
103.445	116.976	121.943	89.075	89.618	91.13	83.497	70.871	54.044	44.486	34.82	27.979	20.957	15.471	11.017	7.828	5.571	3.869	2.638	1.718	1.122	0.725	0.471	0.294	0.178	0.106	0.064	0.038	0.022	0.012	0.007	0.004	0.002	0.001	0.001	0	0	0	0	0	0	0	0	0	0	0	0	0	0	0
89.652	108.275	123.827	97.026	95.802	97.31	85.323	72.947	54.626	45.764	35.198	27.314	20.184	14.542	10.516	7.175	5.038	3.385	2.272	1.449	0.91	0.582	0.362	0.221	0.127	0.074	0.044	0.025	0.014	0.007	0.004	0.002	0.001	0.001	0	0	0	0	0	0	0	0	0	0	0	0	0	0	0	0
93.101	108.726	117.096	88.132	87.69	98.318	86.663	74.55	54.886	47.288	37.889	29.619	22.264	15.99	11.919	8.257	5.914	4.049	2.752	1.799	1.143	0.753	0.478	0.299	0.174	0.104	0.063	0.037	0.021	0.011	0.006	0.004	0.002	0.001	0	0	0	0	0	0	0	0	0	0	0	0	0	0	0	0
100.549	107.072	119.547	81.446	77.044	97.864	85.932	78.796	53.235	46.333	38.716	30.877	24.33	16.495	12.818	8.857	6.573	4.603	3.088	2.11	1.31	0.904	0.578	0.374	0.224	0.13	0.083	0.049	0.03	0.016	0.009	0.005	0.003	0.002	0.001	0	0	0	0	0	0	0	0	0	0	0	0	0	0	0
94.857	93.959	110.16	81.317	85.54	100.295	85.087	77.708	56.362	51.251	41.363	32.602	25.299	18.086	14.13	9.789	7.221	4.996	3.439	2.332	1.495	1.021	0.647	0.416	0.25	0.152	0.095	0.056	0.033	0.018	0.01	0.006	0.003	0.002	0.001	0	0	0	0	0	0	0	0	0	0	0	0	0	0	0
98.506	86.067	104.629	72.889	80.957	102.468	84.16	79.625	55.884	53.475	44.348	35.12	27.912	19.718	16.092	11.238	8.481	5.95	4.128	2.894	1.868	1.315	0.842	0.555	0.34	0.211	0.136	0.081	0.049	0.027	0.016	0.009	0.005	0.003	0.001	0.001	0	0	0	0	0	0	0	0	0	0	0	0	0	0
106.386	88.382	104.801	70.893	67.712	106.946	82.009	82.392	54.375	49.113	46.447	34.41	29.885	19.486	16.179	11.909	8.634	6.583	4.243	3.165	2.018	1.424	0.966	0.61	0.403	0.236	0.16	0.097	0.059	0.034	0.019	0.012	0.007	0.004	0.002	0.001	0.001	0	0	0	0	0	0	0	0	0	0	0	0	0
117.468	84.197	116.248	72.341	61.129	112.22	73.107	88.522	52.326	44.652	46.947	29.496	31.2	17.68	14.879	11.607	7.238	6.688	3.649	2.948	1.889	1.177	0.956	0.502	0.38	0.211	0.13	0.094	0.047	0.033	0.016	0.01	0.006	0.003	0.002	0.001	0.001	0	0	0	0	0	0	0	0	0	0	0	0	0
105.721	79.693	111.346	71.789	61.303	117.194	79.994	90.424	54.402	43.571	51.921	32.823	31.667	17.835	13.457	12.6	7.442	6.306	3.328	2.374	1.892	1.047	0.791	0.391	0.265	0.186	0.096	0.065	0.03	0.02	0.012	0.006	0.004	0.002	0.001	0.001	0	0	0	0	0	0	0	0	0	0	0	0	0	0
97.742	84.405	102.639	77.31	59.692	111.064	85.954	84.806	60.788	43.397	50.782	36.335	30.495	20.902	13.806	12.828	8.603	6.304	4.142	2.53	2.026	1.282	0.832	0.525	0.296	0.212	0.127	0.074	0.044	0.023	0.015	0.009	0.004	0.003	0.001	0.001	0	0	0	0	0	0	0	0	0	0	0	0	0	0
95.898	81.142	103.245	77.289	60.937	110.713	84.552	85.911	61.287	44.454	51.175	36.265	31.085	21.234	14.186	13.039	8.674	6.462	4.237	2.607	2.074	1.302	0.858	0.54	0.305	0.219	0.13	0.076	0.046	0.024	0.016	0.009	0.005	0.003	0.001	0.001	0	0	0	0	0	0	0	0	0	0	0	0	0	0
90.47	80.68	104.535	79.786	63.967	107.583	84.796	86.633	62.611	46.049	50.047	36.202	31.068	21.374	14.447	12.679	8.543	6.369	4.181	2.598	1.988	1.255	0.829	0.519	0.296	0.205	0.121	0.072	0.043	0.022	0.014	0.008	0.004	0.002	0.001	0.001	0	0	0	0	0	0	0	0	0	0	0	0	0	0
92.177	83.748	100.784	77.297	66.136	107.393	88.181	83.662	60.963	47.564	49.464	37.506	30.05	20.803	14.891	12.445	8.771	6.169	4.043	2.668	1.938	1.269	0.803	0.495	0.302	0.198	0.12	0.07	0.04	0.023	0.014	0.008	0.004	0.002	0.001	0.001	0	0	0	0	0	0	0	0	0	0	0	0	0	0
95.722	90.242	96.337	74.075	67.875	108.146	92.096	79.732	58.44	48.383	49.013	38.196	28.562	19.878	14.983	12.195	8.719	5.842	3.835	2.649	1.88	1.231	0.756	0.464	0.296	0.19	0.113	0.064	0.037	0.022	0.013	0.007	0.004	0.002	0.001	0.001	0	0	0	0	0	0	0	0	0	0	0	0	0	0
95.722	97.333	99.214	77.5	76.651	106.028	93.667	77.032	57.393	49.391	45.475	35.627	25.572	17.991	13.721	10.462	7.336	4.782	3.146	2.16	1.461	0.923	0.557	0.34	0.213	0.131	0.075	0.042	0.024	0.014	0.008	0.004	0.002	0.001	0.001	0	0	0	0	0	0	0	0	0	0	0	0	0	0	0
92.177	97.404	106.363	85.247	83.48	103.444	92.428	77.5	58.486	48.899	42.283	32.986	23.771	16.703	12.284	9.003	6.23	4.053	2.629	1.74	1.142	0.71	0.425	0.253	0.154	0.092	0.052	0.029	0.016	0.009	0.005	0.002	0.001	0.001	0	0	0	0	0	0	0	0	0	0	0	0	0	0	0	0
114.299	118.495	115.805	80.026	71.681	100.86	90.641	71.648	47.843	41.465	38.586	31.284	21.442	14.293	11.693	9.319	6.805	4.318	2.866	2.17	1.594	1.05	0.637	0.409	0.286	0.194	0.117	0.068	0.041	0.027	0.016	0.009	0.005	0.003	0.002	0.001	0	0	0	0	0	0	0	0	0	0	0	0	0	0
114.299	118.495	115.805	80.026	71.681	100.86	90.641	71.648	47.843	41.465	38.586	31.284	21.442	14.293	11.693	9.319	6.805	4.318	2.866	2.17	1.594	1.05	0.637	0.409	0.286	0.194	0.117	0.068	0.041	0.027	0.016	0.009	0.005	0.003	0.002	0.001	0	0	0	0	0	0	0	0	0	0	0	0	0	0
103.716	124.849	118.56	91.397	78.67	93.406	89.36	70.228	50.508	41.272	35.549	29.152	20.711	14.279	10.886	8.466	6.168	4.143	2.743	1.943	1.407	0.943	0.598	0.376	0.248	0.165	0.104	0.061	0.036	0.022	0.014	0.008	0.004	0.002	0.001	0.001	0	0	0	0	0	0	0	0	0	0	0	0	0	0
105.673	121.149	110.018	82.784	71.964	96.303	92.586	71.718	50.953	42.578	38.761	32.353	22.81	15.632	12.281	9.799	7.243	4.835	3.208	2.341	1.736	1.172	0.743	0.472	0.321	0.22	0.139	0.083	0.05	0.031	0.02	0.012	0.007	0.004	0.002	0.001	0.001	0	0	0	0	0	0	0	0	0	0	0	0	0
105.673	121.149	110.018	82.784	71.964	96.303	92.586	71.718	50.953	42.578	38.761	32.353	22.81	15.632	12.281	9.799	7.243	4.835	3.208	2.341	1.736	1.172	0.743	0.472	0.321	0.22	0.139	0.083	0.05	0.031	0.02	0.012	0.007	0.004	0.002	0.001	0.001	0	0	0	0	0	0	0	0	0	0	0	0	0
116.456	114.058	107.225	71.654	65.571	105.439	93.077	72.552	47.357	42.453	42.544	34.426	23.398	15.376	13.138	10.838	7.955	4.984	3.307	2.622	1.963	1.299	0.779	0.509	0.371	0.257	0.155	0.089	0.056	0.038	0.024	0.013	0.007	0.004	0.003	0.002	0.001	0	0	0	0	0	0	0	0	0	0	0	0	0
118.695	118.319	106.415	70.278	64.285	106.143	94.303	71.537	46.072	41.655	42.54	34.319	22.922	14.896	12.909	10.781	7.846	4.849	3.202	2.577	1.942	1.272	0.753	0.492	0.364	0.253	0.151	0.086	0.054	0.037	0.023	0.013	0.007	0.004	0.003	0.001	0.001	0	0	0	0	0	0	0	0	0	0	0	0	0
118.695	111.197	95.565	61.534	72.581	111.187	94.207	67.563	45.059	47.934	46.533	35.488	22.696	16.137	15.098	12.143	8.271	5.058	3.743	3.082	2.222	1.369	0.835	0.608	0.45	0.293	0.168	0.102	0.07	0.047	0.028	0.015	0.009	0.006	0.003	0.002	0.001	0.001	0	0	0	0	0	0	0	0	0	0	0	0
118.695	111.197	95.565	61.534	63.789	112.719	95.195	69.975	44.624	45.009	48.042	37.115	24.214	15.972	15.108	12.839	9.028	5.471	3.773	3.246	2.435	1.553	0.91	0.636	0.495	0.338	0.197	0.113	0.077	0.055	0.034	0.018	0.01	0.007	0.004	0.002	0.001	0.001	0	0	0	0	0	0	0	0	0	0	0	0
120.893	104.22	94.27	59.857	61.777	111.042	93.88	71.643	46.115	45.279	47.918	38.68	26.108	17.377	15.718	13.345	9.938	6.253	4.257	3.492	2.677	1.811	1.102	0.741	0.555	0.397	0.247	0.146	0.094	0.065	0.043	0.025	0.014	0.009	0.006	0.003	0.002	0.001	0.001	0	0	0	0	0	0	0	0	0	0	0
120.893	104.22	94.27	59.857	52.822	113.272	94.369	74.138	46.359	41.437	49.58	39.958	27.838	17.531	15.382	13.972	10.672	6.807	4.343	3.611	2.862	2.023	1.22	0.776	0.598	0.441	0.286	0.166	0.102	0.073	0.051	0.03	0.017	0.01	0.007	0.004	0.002	0.001	0.001	0	0	0	0	0	0	0	0	0	0	0
116.244	100.569	86.811	54.541	62.383	114.045	94.554	70.394	45.21	48.183	52.006	40.78	27.159	18.319	17.605	15.109	10.969	6.832	4.8	4.108	3.144	2.09	1.263	0.889	0.687	0.486	0.298	0.177	0.12	0.086	0.056	0.032	0.018	0.012	0.008	0.005	0.003	0.001	0.001	0.001	0	0	0	0	0	0	0	0	0	0
97.495	99.347	89.536	60.19	62.159	109.209	99.276	77.72	51.811	47.383	51.767	42.629	30.047	19.638	16.037	14.01	10.526	6.838	4.324	3.183	2.434	1.676	1.018	0.614	0.412	0.287	0.182	0.104	0.059	0.037	0.024	0.014	0.007	0.004	0.002	0.001	0.001	0	0	0	0	0	0	0	0	0	0	0	0	0
97.495	106.569	93.017	62.746	70.3	107.715	99.608	75.195	51.605	48.722	48.702	39.462	27.001	18.291	14.962	12.307	8.914	5.676	3.699	2.691	1.963	1.29	0.773	0.475	0.315	0.21	0.127	0.071	0.041	0.025	0.015	0.009	0.004	0.002	0.001	0.001	0	0	0	0	0	0	0	0	0	0	0	0	0	0
105.453	103.696	98.281	59.546	71.534	112.167	97.978	75.479	47.9	48.768	48.765	38.233	25.49	16.599	14.56	11.796	8.315	5.006	3.27	2.509	1.79	1.132	0.636	0.405	0.277	0.18	0.102	0.055	0.033	0.021	0.012	0.006	0.003	0.002	0.001	0.001	0	0	0	0	0	0	0	0	0	0	0	0	0	0
105.453	111.507	101.767	62.567	72.064	111.223	98.944	74.555	47.319	46.869	46.645	36.452	23.967	15.483	13.348	10.776	7.514	4.478	2.891	2.195	1.557	0.973	0.541	0.341	0.231	0.149	0.084	0.044	0.027	0.016	0.01	0.005	0.002	0.001	0.001	0	0	0	0	0	0	0	0	0	0	0	0	0	0	0
107.406	113.5	103.505	63.587	79.154	107.243	97.61	72.237	49.038	47.46	43.674	34.631	22.856	15.795	12.695	9.896	6.922	4.286	2.848	2.005	1.406	0.883	0.523	0.323	0.208	0.133	0.076	0.043	0.024	0.015	0.009	0.005	0.002	0.001	0.001	0	0	0	0	0	0	0	0	0	0	0	0	0	0	0
103.428	121.378	112.138	72.121	82.652	104.107	96.614	71.934	49.638	44.888	39.807	31.32	20.806	14.249	10.883	8.259	5.695	3.537	2.293	1.557	1.063	0.659	0.388	0.233	0.145	0.09	0.052	0.029	0.016	0.009	0.005	0.003	0.001	0.001	0	0	0	0	0	0	0	0	0	0	0	0	0	0	0	0
97.574	113.108	104.723	67.247	89.341	106.45	96.882	70.05	52.448	49.702	42.961	32.622	21.652	15.974	12.403	9.237	6.134	3.91	2.658	1.83	1.216	0.736	0.447	0.277	0.176	0.105	0.059	0.034	0.019	0.011	0.006	0.003	0.002	0.001	0	0	0	0	0	0	0	0	0	0	0	0	0	0	0	0
103.428	121.378	112.138	72.121	82.652	104.107	96.614	71.934	49.638	44.888	39.807	31.32	20.806	14.249	10.883	8.259	5.695	3.537	2.293	1.557	1.063	0.659	0.388	0.233	0.145	0.09	0.052	0.029	0.016	0.009	0.005	0.003	0.001	0.001	0	0	0	0	0	0	0	0	0	0	0	0	0	0	0	0
105.344	115.751	109.68	69.919	88.984	100.82	95.605	70.455	52.537	46.248	39.867	31.377	21.456	15.326	11.305	8.536	5.867	3.83	2.492	1.674	1.126	0.711	0.435	0.26	0.162	0.099	0.059	0.033	0.019	0.011	0.006	0.003	0.002	0.001	0	0	0	0	0	0	0	0	0	0	0	0	0	0	0	0
101.513	117.427	115.914	77.28	87.519	101.761	95.077	72.262	51.454	44.843	38.239	30.037	20.243	14.01	10.327	7.664	5.244	3.299	2.124	1.404	0.939	0.579	0.343	0.203	0.124	0.075	0.043	0.024	0.013	0.007	0.004	0.002	0.001	0.001	0	0	0	0	0	0	0	0	0	0	0	0	0	0	0	0
97.753	109.736	119.406	82.784	93.683	99.171	94.02	72.937	54.091	45.314	37.249	29.158	20.001	14.004	9.979	7.25	4.912	3.14	2.005	1.297	0.847	0.519	0.309	0.181	0.109	0.064	0.037	0.02	0.011	0.006	0.003	0.002	0.001	0	0	0	0	0	0	0	0	0	0	0	0	0	0	0	0	0
93.843	117.39	119.678	84.389	90.637	99.02	94.888	73.118	53.44	44.213	36.905	28.93	19.844	13.674	9.741	7.11	4.836	3.08	1.948	1.261	0.825	0.508	0.301	0.175	0.105	0.062	0.036	0.019	0.01	0.006	0.003	0.002	0.001	0	0	0	0	0	0	0	0	0	0	0	0	0	0	0	0	0
97.452	117.74	115.964	79.074	94.453	100.996	95.47	70.338	53.369	45.148	37.843	28.695	19.48	13.738	9.933	7.221	4.773	3.048	1.947	1.282	0.825	0.5	0.295	0.174	0.105	0.061	0.035	0.019	0.01	0.006	0.003	0.002	0.001	0	0	0	0	0	0	0	0	0	0	0	0	0	0	0	0	0
90.234	106.211	111.513	78.138	97.366	100.765	96.304	71.979	56.983	48.393	40.434	30.708	21.263	15.358	11.161	8.113	5.378	3.501	2.27	1.506	0.967	0.591	0.354	0.211	0.129	0.075	0.043	0.023	0.013	0.007	0.004	0.002	0.001	0.001	0	0	0	0	0	0	0	0	0	0	0	0	0	0	0	0
88.531	109.476	111.836	78.691	95.667	101.609	96.442	72.18	56.298	48.103	40.307	30.62	21.084	15.162	11.06	8.041	5.332	3.45	2.238	1.485	0.956	0.582	0.348	0.208	0.126	0.074	0.042	0.023	0.013	0.007	0.004	0.002	0.001	0.001	0	0	0	0	0	0	0	0	0	0	0	0	0	0	0	0
88.531	109.476	111.836	78.691	95.667	101.609	96.442	72.18	56.298	48.103	40.307	30.62	21.084	15.162	11.06	8.041	5.332	3.45	2.238	1.485	0.956	0.582	0.348	0.208	0.126	0.074	0.042	0.023	0.013	0.007	0.004	0.002	0.001	0.001	0	0	0	0	0	0	0	0	0	0	0	0	0	0	0	0
85.312	110.441	117.042	85.686	95.45	102.943	96.41	73.841	55.034	46.783	38.572	29.301	19.682	13.784	9.997	7.158	4.687	2.913	1.872	1.222	0.78	0.458	0.266	0.157	0.094	0.054	0.029	0.016	0.009	0.005	0.002	0.001	0.001	0	0	0	0	0	0	0	0	0	0	0	0	0	0	0	0	0
82.031	95.214	106.705	83.869	103.342	103.801	95.433	74.24	60.57	51.769	41.294	30.793	21.532	15.853	11.37	7.923	5.153	3.355	2.2	1.415	0.876	0.521	0.313	0.186	0.109	0.061	0.034	0.019	0.01	0.005	0.003	0.001	0.001	0	0	0	0	0	0	0	0	0	0	0	0	0	0	0	0	0
88.593	105.587	111.133	86.045	101.831	104.423	94.224	72.124	57.064	48.617	38.683	28.512	19.572	14.165	10.144	7.018	4.517	2.888	1.878	1.203	0.74	0.434	0.257	0.152	0.089	0.049	0.027	0.015	0.008	0.004	0.002	0.001	0.001	0	0	0	0	0	0	0	0	0	0	0	0	0	0	0	0	0
81.907	106.607	106.428	87.448	100.075	102.914	93.744	73.58	59.153	49.385	39.855	29.805	21.185	15.22	10.92	7.662	5.09	3.314	2.146	1.392	0.875	0.532	0.317	0.189	0.112	0.064	0.036	0.02	0.011	0.006	0.003	0.002	0.001	0	0	0	0	0	0	0	0	0	0	0	0	0	0	0	0	0
74.461	100.164	104.113	87.564	102.981	106.434	95.593	74.968	61.257	51.832	41.281	30.267	21.36	15.501	11.103	7.615	4.943	3.198	2.075	1.328	0.811	0.481	0.285	0.169	0.098	0.054	0.03	0.016	0.009	0.005	0.002	0.001	0.001	0	0	0	0	0	0	0	0	0	0	0	0	0	0	0	0	0
70.246	93.487	97.278	81.792	104.99	107.401	96.19	75.034	64.895	55.482	44.116	32.089	23.297	17.32	12.444	8.472	5.545	3.678	2.41	1.538	0.935	0.564	0.339	0.202	0.116	0.064	0.036	0.02	0.011	0.006	0.003	0.001	0.001	0	0	0	0	0	0	0	0	0	0	0	0	0	0	0	0	0
70.246	93.487	97.278	81.792	104.99	107.401	96.19	75.034	64.895	55.482	44.116	32.089	23.297	17.32	12.444	8.472	5.545	3.678	2.41	1.538	0.935	0.564	0.339	0.202	0.116	0.064	0.036	0.02	0.011	0.006	0.003	0.001	0.001	0	0	0	0	0	0	0	0	0	0	0	0	0	0	0	0	0
77.563	94.384	103.34	86.706	104.794	105.638	95.116	75.218	62.125	52.501	41.547	30.601	21.728	15.839	11.305	7.753	5.048	3.284	2.131	1.361	0.832	0.496	0.294	0.174	0.101	0.056	0.031	0.017	0.009	0.005	0.002	0.001	0.001	0	0	0	0	0	0	0	0	0	0	0	0	0	0	0	0	0
74.691	88.335	105.307	89.936	103.292	103.974	95.205	77.803	62.88	52.708	41.803	31.493	22.435	16.166	11.525	7.988	5.275	3.419	2.209	1.415	0.878	0.526	0.312	0.184	0.108	0.061	0.033	0.018	0.01	0.005	0.003	0.001	0.001	0	0	0	0	0	0	0	0	0	0	0	0	0	0	0	0	0
79.172	94.77	112.519	96.346	100.697	103.589	93.266	77.212	59.925	49.113	38.857	29.285	20.745	14.518	10.252	7.089	4.695	3.003	1.906	1.212	0.755	0.452	0.265	0.154	0.09	0.051	0.028	0.015	0.008	0.004	0.002	0.001	0.001	0	0	0	0	0	0	0	0	0	0	0	0	0	0	0	0	0
79.172	88.68	112.256	95.256	102.119	103.077	93.302	78.03	61.075	50.18	39.5	29.933	21.325	15.017	10.591	7.322	4.865	3.13	1.991	1.265	0.788	0.474	0.279	0.162	0.095	0.054	0.03	0.016	0.009	0.005	0.002	0.001	0.001	0	0	0	0	0	0	0	0	0	0	0	0	0	0	0	0	0
73.307	79.83	107.504	91.139	108.597	102.419	96.77	78.665	65.097	52.943	41.713	31.225	22.378	15.968	11.192	7.669	5.036	3.252	2.068	1.306	0.798	0.477	0.279	0.162	0.093	0.052	0.028	0.015	0.008	0.004	0.002	0.001	0.001	0	0	0	0	0	0	0	0	0	0	0	0	0	0	0	0	0
73.307	79.83	107.504	91.139	108.597	102.419	96.77	78.665	65.097	52.943	41.713	31.225	22.378	15.968	11.192	7.669	5.036	3.252	2.068	1.306	0.798	0.477	0.279	0.162	0.093	0.052	0.028	0.015	0.008	0.004	0.002	0.001	0.001	0	0	0	0	0	0	0	0	0	0	0	0	0	0	0	0	0
86.503	93.936	116.193	92.11	104.67	99.248	93.929	74.609	59.801	47.673	38.036	28.639	20.48	14.356	10.06	7.005	4.678	3.034	1.921	1.225	0.767	0.47	0.278	0.162	0.095	0.055	0.031	0.017	0.009	0.005	0.003	0.001	0.001	0	0	0	0	0	0	0	0	0	0	0	0	0	0	0	0	0
80.095	79.68	110.083	92.052	107.135	100.089	94.442	77.408	63.819	51.505	40.773	30.829	22.421	16.013	11.292	7.837	5.249	3.448	2.213	1.416	0.885	0.542	0.324	0.192	0.112	0.064	0.036	0.02	0.011	0.006	0.003	0.002	0.001	0	0	0	0	0	0	0	0	0	0	0	0	0	0	0	0	0
81.73	71.165	110.849	81.796	114.58	97.978	98.426	76.132	66.209	53.464	42.334	31.777	22.762	16.649	11.606	8.057	5.272	3.464	2.222	1.411	0.868	0.521	0.31	0.182	0.105	0.059	0.033	0.018	0.01	0.005	0.003	0.001	0.001	0	0	0	0	0	0	0	0	0	0	0	0	0	0	0	0	0
88.268	79.604	114.827	86.087	113.435	99.745	96.092	74.58	62.542	50.585	39.43	29.339	20.686	14.917	10.34	7.095	4.604	2.979	1.896	1.194	0.729	0.433	0.255	0.148	0.085	0.047	0.026	0.014	0.007	0.004	0.002	0.001	0	0	0	0	0	0	0	0	0	0	0	0	0	0	0	0	0	0
95.33	88.939	118.825	90.132	111.746	100.882	93.666	72.585	58.86	47.495	36.593	26.947	18.719	13.287	9.16	6.221	4.002	2.551	1.609	1.005	0.61	0.358	0.209	0.12	0.069	0.038	0.02	0.011	0.006	0.003	0.002	0.001	0	0	0	0	0	0	0	0	0	0	0	0	0	0	0	0	0	0
106.329	94.688	120.07	88.361	112.025	97.385	88.592	65.774	57.032	45.167	35.676	25.394	19.021	13.87	10.051	6.848	4.656	3.186	2.139	1.399	0.883	0.564	0.354	0.22	0.131	0.078	0.046	0.027	0.015	0.008	0.005	0.003	0.001	0.001	0	0	0	0	0	0	0	0	0	0	0	0	0	0	0	0
108.335	90.267	113.229	80.638	105.851	98.661	88.183	67.587	57.862	48.781	38.538	28.308	21.001	15.963	11.664	8.159	5.538	3.903	2.657	1.779	1.132	0.738	0.474	0.301	0.183	0.11	0.067	0.04	0.023	0.013	0.007	0.004	0.002	0.001	0.001	0	0	0	0	0	0	0	0	0	0	0	0	0	0	0
125.002	94.538	108.953	73.754	103.891	92.53	79.008	65.374	56.725	49.094	36.79	29.272	22.81	17.888	12.761	9.405	6.82	4.98	3.385	2.342	1.602	1.093	0.714	0.462	0.303	0.193	0.122	0.074	0.046	0.028	0.017	0.01	0.006	0.003	0.002	0.001	0.001	0	0	0	0	0	0	0	0	0	0	0	0	0
127.361	98.458	102.811	70.35	109.239	92.751	78.487	62.834	58.531	49.039	36.461	28.821	22.993	17.96	12.523	9.324	6.823	4.981	3.313	2.318	1.591	1.088	0.696	0.455	0.299	0.191	0.118	0.072	0.045	0.027	0.016	0.009	0.005	0.003	0.002	0.001	0.001	0	0	0	0	0	0	0	0	0	0	0	0	0
151.853	105.711	96.929	64.225	114.122	88.558	69.535	55.623	55.015	48.328	33.788	27.468	21.97	18.64	12.671	9.71	7.286	5.665	3.843	2.73	1.979	1.435	0.964	0.637	0.45	0.306	0.202	0.125	0.086	0.055	0.035	0.021	0.014	0.008	0.005	0.003	0.002	0.001	0.001	0	0	0	0	0	0	0	0	0	0	0
157.927	109.454	106.095	69.99	102.418	88.084	69.352	56.921	50.187	46.764	33.071	26.633	20.527	17.256	12.248	9.144	6.799	5.172	3.642	2.531	1.816	1.301	0.895	0.586	0.407	0.274	0.184	0.115	0.076	0.049	0.032	0.019	0.012	0.007	0.005	0.003	0.002	0.001	0.001	0	0	0	0	0	0	0	0	0	0	0
148.988	92.183	100.092	75.94	112.434	85.196	69.969	59.863	54.923	47.785	34.117	28.588	22.451	18.476	12.845	9.975	7.449	5.641	3.895	2.794	2.015	1.434	0.971	0.65	0.457	0.306	0.202	0.128	0.087	0.055	0.035	0.021	0.014	0.008	0.005	0.003	0.002	0.001	0.001	0	0	0	0	0	0	0	0	0	0	0
151.513	91.177	100.243	70.392	110.055	81.377	62.253	63.102	54.877	49.955	33.127	31.515	24.27	19.86	13.856	11.116	8.83	6.362	4.592	3.314	2.56	1.753	1.223	0.843	0.618	0.411	0.273	0.182	0.127	0.082	0.051	0.034	0.022	0.014	0.008	0.005	0.003	0.002	0.001	0.001	0	0	0	0	0	0	0	0	0	0
166.665	103.022	97.915	57.434	105.837	79.18	63.458	60.344	54.486	49.209	32.613	30.494	23.336	19.911	13.595	11.108	8.646	6.46	4.59	3.319	2.563	1.785	1.262	0.856	0.635	0.424	0.288	0.189	0.133	0.087	0.056	0.036	0.024	0.015	0.009	0.006	0.004	0.002	0.001	0.001	0	0	0	0	0	0	0	0	0	0
183.331	105.324	95.402	55.157	98.59	74.871	64.42	61.888	53.218	47.578	32.269	29.79	22.65	19.517	13.575	11.135	8.509	6.397	4.581	3.342	2.544	1.792	1.287	0.874	0.642	0.43	0.297	0.196	0.138	0.09	0.059	0.038	0.025	0.016	0.01	0.006	0.004	0.002	0.001	0.001	0.001	0	0	0	0	0	0	0	0	0
169.751	92.241	99.468	54.888	104.137	74.013	67.506	62.184	54.963	49.31	34.023	31.987	23.857	20.939	14.431	12.098	9.114	6.983	5.009	3.692	2.802	1.978	1.431	0.976	0.721	0.483	0.338	0.223	0.157	0.103	0.068	0.044	0.029	0.019	0.012	0.008	0.005	0.003	0.002	0.001	0.001	0	0	0	0	0	0	0	0	0
188.612	81.534	101.46	49.713	96.213	65.507	72.787	64.156	54.183	47.982	34.795	32.406	23.894	21.662	15.122	13.014	9.431	7.476	5.382	4.091	3.03	2.203	1.622	1.119	0.824	0.555	0.401	0.267	0.19	0.124	0.085	0.056	0.037	0.024	0.016	0.01	0.006	0.004	0.002	0.002	0.001	0.001	0	0	0	0	0	0	0	0
191.864	79.575	95.256	52.795	96.435	66.648	77.766	67.667	50.35	47.154	35.105	33.034	23.354	21.617	14.51	12.399	9.101	7.039	5.11	3.768	2.82	1.955	1.489	0.982	0.72	0.475	0.343	0.224	0.156	0.101	0.066	0.044	0.028	0.018	0.011	0.007	0.004	0.003	0.002	0.001	0.001	0	0	0	0	0	0	0	0	0
213.182	80.521	94.962	52.162	101.701	44.668	72.038	74.524	50.614	43.515	34.467	32.956	20.108	22.191	14.732	12.309	8.942	7.4	5.054	3.819	3.038	2	1.564	1.072	0.799	0.499	0.39	0.251	0.176	0.118	0.08	0.052	0.034	0.023	0.014	0.009	0.006	0.004	0.002	0.001	0.001	0.001	0	0	0	0	0	0	0	0
188.311	88.892	104.805	59.358	100.514	58.515	76.82	65.422	51.535	44.027	34.978	30.585	21.39	20.04	13.292	11.293	8.07	6.441	4.377	3.353	2.413	1.686	1.244	0.841	0.598	0.388	0.283	0.179	0.125	0.079	0.053	0.033	0.022	0.014	0.009	0.005	0.003	0.002	0.001	0.001	0	0	0	0	0	0	0	0	0	0
184.824	84.146	115.694	61.693	91.366	61.725	76.125	66.511	50.369	46.384	33.599	30.703	21.697	19.977	13.408	11.331	8.218	6.305	4.539	3.322	2.444	1.687	1.271	0.84	0.606	0.396	0.282	0.183	0.126	0.082	0.053	0.034	0.022	0.014	0.009	0.006	0.003	0.002	0.001	0.001	0	0	0	0	0	0	0	0	0	0
149.052	88.727	120.688	70.958	91.844	69.045	78.559	70.072	56.491	46.195	35.34	30.378	22.999	19.381	13.689	10.593	7.439	5.637	4	2.878	1.988	1.349	0.929	0.616	0.419	0.268	0.176	0.109	0.071	0.043	0.027	0.016	0.01	0.006	0.003	0.002	0.001	0.001	0	0	0	0	0	0	0	0	0	0	0	0
137.586	99.982	104.901	69.103	98.203	70.815	79.096	69.687	59.074	45.11	37.56	31.786	24.131	19.848	14.395	11.073	7.822	6.062	4.223	3.07	2.097	1.461	0.99	0.672	0.45	0.291	0.191	0.12	0.078	0.048	0.03	0.018	0.011	0.006	0.004	0.002	0.001	0.001	0	0	0	0	0	0	0	0	0	0	0	0
137.586	116.493	100.059	65.057	94.001	74.175	77.577	70.305	58.646	43.525	36.198	31.307	24.043	19.343	14.137	10.674	7.594	5.885	4.157	2.979	2.032	1.409	0.957	0.652	0.437	0.282	0.184	0.115	0.075	0.046	0.029	0.017	0.01	0.006	0.004	0.002	0.001	0.001	0	0	0	0	0	0	0	0	0	0	0	0
123.827	118.602	101.702	68.557	100.279	83.923	83.907	67.114	58.172	43.202	37.532	29.798	23.084	17.121	12.597	9.229	6.624	4.843	3.286	2.269	1.491	1.024	0.664	0.44	0.271	0.173	0.106	0.066	0.04	0.024	0.014	0.008	0.005	0.003	0.001	0.001	0	0	0	0	0	0	0	0	0	0	0	0	0	0
108.068	122.092	101.953	70.176	101.336	91.517	83.078	66.691	59.229	45.313	37.745	30.165	23.189	17.015	12.526	9.228	6.549	4.7	3.187	2.176	1.429	0.97	0.625	0.405	0.248	0.156	0.096	0.059	0.034	0.02	0.012	0.007	0.004	0.002	0.001	0.001	0	0	0	0	0	0	0	0	0	0	0	0	0	0
98.243	115.279	101.659	72.202	104.75	96.267	84.246	66.287	60.908	47.833	38.621	30.478	23.583	17.307	12.621	9.338	6.576	4.645	3.128	2.137	1.395	0.936	0.596	0.38	0.231	0.144	0.088	0.053	0.03	0.017	0.01	0.006	0.003	0.002	0.001	0	0	0	0	0	0	0	0	0	0	0	0	0	0	0
108.068	122.092	101.953	70.176	101.336	91.517	83.078	66.691	59.229	45.313	37.745	30.165	23.189	17.015	12.526	9.228	6.549	4.7	3.187	2.176	1.429	0.97	0.625	0.405	0.248	0.156	0.096	0.059	0.034	0.02	0.012	0.007	0.004	0.002	0.001	0.001	0	0	0	0	0	0	0	0	0	0	0	0	0	0
90.056	108.947	100.305	73.416	106.728	99.907	86.28	66.97	62.789	50.413	39.616	30.683	24.022	17.803	12.707	9.315	6.586	4.625	3.057	2.075	1.356	0.898	0.561	0.353	0.215	0.132	0.079	0.046	0.026	0.015	0.008	0.005	0.003	0.001	0.001	0	0	0	0	0	0	0	0	0	0	0	0	0	0	0
82.424	107.476	101.062	72.888	100.271	103.274	89.499	68.31	61.171	53.22	41.543	31.683	24.272	18.859	13.392	9.65	6.844	4.887	3.242	2.145	1.428	0.945	0.597	0.363	0.225	0.138	0.083	0.047	0.027	0.015	0.009	0.005	0.002	0.001	0.001	0	0	0	0	0	0	0	0	0	0	0	0	0	0	0
82.424	107.476	101.062	72.888	100.271	103.274	94.994	69.98	60.744	51.342	43.368	31.883	23.354	17.08	12.804	9.148	6.191	4.108	2.735	1.846	1.182	0.735	0.444	0.276	0.167	0.099	0.055	0.031	0.018	0.01	0.005	0.003	0.001	0.001	0	0	0	0	0	0	0	0	0	0	0	0	0	0	0	0
93.311	112.868	96.72	64.872	100.095	99.054	92.603	67.472	60.591	49.038	43.726	32.568	24.689	17.544	13.711	9.964	7.078	4.705	3.218	2.202	1.478	0.949	0.591	0.374	0.233	0.145	0.085	0.05	0.028	0.017	0.009	0.005	0.003	0.002	0.001	0	0	0	0	0	0	0	0	0	0	0	0	0	0	0
88.029	105.217	90.236	60.564	104.664	100.909	91.951	65.766	65.145	52.083	46.371	33.588	26.759	18.906	15.304	10.825	7.815	5.147	3.689	2.49	1.683	1.065	0.683	0.434	0.273	0.168	0.099	0.059	0.034	0.02	0.011	0.006	0.003	0.002	0.001	0.001	0	0	0	0	0	0	0	0	0	0	0	0	0	0
105.635	111.471	80.001	48.1	109.263	97.909	81.294	61.231	67.302	50.763	43.349	34.893	28.872	20.468	16.281	12.599	9.129	6.519	4.696	3.363	2.245	1.601	1.062	0.712	0.445	0.304	0.19	0.121	0.072	0.046	0.027	0.016	0.009	0.005	0.003	0.002	0.001	0.001	0	0	0	0	0	0	0	0	0	0	0	0
116.638	109.787	85.876	52.843	106.733	91.94	83.822	63.502	62.898	48.12	42.337	33.902	26.752	19.731	15.227	11.71	8.42	6.181	4.287	3.067	2.054	1.462	0.957	0.642	0.404	0.268	0.169	0.107	0.065	0.039	0.024	0.014	0.008	0.005	0.003	0.001	0.001	0	0	0	0	0	0	0	0	0	0	0	0	0
125.969	114.931	89.831	47.241	107.357	91.272	85.631	60.659	61.531	45.819	41.3	32.449	25.778	18.617	14.343	11.035	7.914	5.807	3.967	2.851	1.88	1.354	0.874	0.591	0.363	0.243	0.152	0.097	0.058	0.035	0.021	0.013	0.007	0.004	0.002	0.001	0.001	0	0	0	0	0	0	0	0	0	0	0	0	0
111.973	113.047	88.572	48.786	104.458	93.801	86.017	61.855	63.246	48.288	42.974	33.875	27.311	19.802	15.402	11.85	8.603	6.273	4.358	3.133	2.093	1.5	0.979	0.663	0.413	0.277	0.174	0.112	0.067	0.041	0.025	0.015	0.009	0.005	0.003	0.002	0.001	0	0	0	0	0	0	0	0	0	0	0	0	0
125.969	114.931	89.831	47.241	98.026	93.126	87.285	63.63	57.44	47.328	41.428	34.064	25.837	19.662	14.552	11.548	8.347	6.212	4.223	3.029	2.059	1.46	0.98	0.649	0.416	0.269	0.177	0.111	0.069	0.041	0.025	0.015	0.009	0.005	0.003	0.002	0.001	0.001	0	0	0	0	0	0	0	0	0	0	0	0
151.163	125.824	85.638	39.772	89.459	86.314	80.403	68.324	55.489	43.717	35.908	34.15	26.192	20.504	14.508	11.554	8.575	6.698	4.831	3.393	2.357	1.653	1.199	0.811	0.552	0.353	0.239	0.154	0.102	0.065	0.04	0.025	0.015	0.009	0.006	0.003	0.002	0.001	0.001	0	0	0	0	0	0	0	0	0	0	0
145.666	129.694	94.943	47.093	82.939	87.895	79.72	69.16	53.586	44.423	34.822	32.426	25.173	19.609	13.863	10.648	8.08	6.097	4.446	3.047	2.134	1.458	1.054	0.707	0.474	0.302	0.199	0.129	0.083	0.053	0.032	0.02	0.012	0.007	0.004	0.002	0.001	0.001	0	0	0	0	0	0	0	0	0	0	0	0
139.84	142.452	94.5	45.242	78.56	89.531	80.716	68.94	53.827	43.346	34.42	31.898	25.316	19.411	13.7	10.409	7.94	6.024	4.39	3.009	2.083	1.427	1.029	0.697	0.465	0.295	0.194	0.126	0.081	0.052	0.031	0.019	0.011	0.007	0.004	0.002	0.001	0.001	0	0	0	0	0	0	0	0	0	0	0	0
137.25	137.512	101.02	52.482	82.463	84.349	79.048	69.003	55.314	43.289	34.042	31.057	24.342	18.95	13.412	10.186	7.521	5.718	4.134	2.861	1.961	1.336	0.948	0.637	0.426	0.269	0.176	0.112	0.072	0.045	0.027	0.016	0.01	0.006	0.003	0.002	0.001	0.001	0	0	0	0	0	0	0	0	0	0	0	0
121.238	132.906	109.843	63.944	83.95	89.454	78.854	67.67	54.307	45.934	34.58	29.828	23.403	18.171	12.872	9.451	7.116	5.18	3.701	2.489	1.728	1.155	0.795	0.523	0.341	0.215	0.135	0.086	0.053	0.033	0.019	0.011	0.006	0.004	0.002	0.001	0.001	0	0	0	0	0	0	0	0	0	0	0	0	0
109.114	131.74	112.15	68.534	90.032	97.764	79.962	64.269	53.764	48.166	34.97	28.297	22.335	17.472	12.123	8.57	6.579	4.698	3.218	2.075	1.47	0.986	0.64	0.403	0.26	0.166	0.098	0.06	0.036	0.022	0.012	0.007	0.004	0.002	0.001	0.001	0	0	0	0	0	0	0	0	0	0	0	0	0	0
128.754	147.335	112.884	66.661	83.064	91.99	75.866	64.88	51.896	43.47	31.667	26.354	21.177	16.014	11.161	7.839	5.97	4.266	2.97	1.956	1.339	0.889	0.586	0.382	0.244	0.153	0.092	0.057	0.035	0.021	0.012	0.007	0.004	0.002	0.001	0.001	0	0	0	0	0	0	0	0	0	0	0	0	0	0
115.879	145.477	116.329	71.283	81.424	99.681	87.301	65.779	47.94	42.095	34.228	26.515	19.375	14.17	10.159	7.087	5.108	3.566	2.399	1.509	0.978	0.655	0.428	0.26	0.151	0.092	0.057	0.034	0.019	0.01	0.006	0.003	0.002	0.001	0	0	0	0	0	0	0	0	0	0	0	0	0	0	0	0
109.32	135.674	108.42	66.539	89.633	104.43	87.461	64.013	50.846	46.569	36.797	27.935	20.461	15.639	11.214	7.896	5.668	3.986	2.674	1.7	1.136	0.76	0.491	0.293	0.176	0.11	0.068	0.04	0.022	0.012	0.007	0.004	0.002	0.001	0.001	0	0	0	0	0	0	0	0	0	0	0	0	0	0	0
121.466	137.253	105.216	62.242	83.679	96.568	78.655	65.873	53.028	46.729	34.796	28.932	23.328	17.802	12.646	8.992	7.021	5.056	3.542	2.345	1.64	1.118	0.744	0.489	0.315	0.202	0.124	0.078	0.049	0.03	0.017	0.01	0.006	0.003	0.002	0.001	0.001	0	0	0	0	0	0	0	0	0	0	0	0	0
126.528	126.734	104.757	63.217	87.317	95.876	77.036	67.049	52.858	47.659	34.832	29.528	23.48	17.891	12.869	9.149	7.191	5.092	3.607	2.388	1.68	1.142	0.759	0.502	0.321	0.208	0.127	0.081	0.05	0.031	0.018	0.01	0.006	0.004	0.002	0.001	0.001	0	0	0	0	0	0	0	0	0	0	0	0	0
117.155	113.702	103.124	64.223	100.215	94.193	77.651	65.648	57.266	49.878	35.738	31.178	24.054	18.873	13.059	9.932	7.485	5.299	3.693	2.495	1.786	1.172	0.79	0.509	0.336	0.211	0.131	0.082	0.05	0.031	0.017	0.01	0.006	0.003	0.002	0.001	0.001	0	0	0	0	0	0	0	0	0	0	0	0	0
95.677	112.382	103.168	75.494	98.231	98.783	86.23	68.977	58.364	49.423	39.089	30.873	23.337	17.648	12.679	9.262	6.608	4.661	3.139	2.1	1.398	0.925	0.597	0.373	0.23	0.141	0.087	0.052	0.03	0.017	0.01	0.006	0.003	0.002	0.001	0	0	0	0	0	0	0	0	0	0	0	0	0	0	0
99.287	110.867	96.96	68.962	100.272	97.017	85.465	68.032	60.406	49.917	40.29	32.217	24.768	18.713	13.601	10.153	7.282	5.212	3.534	2.424	1.622	1.095	0.712	0.456	0.285	0.179	0.111	0.068	0.04	0.023	0.014	0.008	0.004	0.002	0.001	0.001	0	0	0	0	0	0	0	0	0	0	0	0	0	0
124.109	112.728	97.715	65.846	96.108	87.157	76.459	69.154	58.325	47.43	36.671	32.343	25.017	19.373	14.051	10.755	7.894	5.807	4.136	2.888	1.999	1.359	0.936	0.621	0.412	0.262	0.17	0.107	0.068	0.042	0.025	0.015	0.009	0.005	0.003	0.002	0.001	0.001	0	0	0	0	0	0	0	0	0	0	0	0
124.109	112.728	97.715	65.846	96.108	87.157	76.459	69.154	58.325	47.43	36.671	32.343	25.017	19.373	14.051	10.755	7.894	5.807	4.136	2.888	1.999	1.359	0.936	0.621	0.412	0.262	0.17	0.107	0.068	0.042	0.025	0.015	0.009	0.005	0.003	0.002	0.001	0.001	0	0	0	0	0	0	0	0	0	0	0	0
140.501	114.361	89.228	57.493	96.644	79.91	67.409	71.897	60.497	46.289	34.536	34.572	26.317	20.327	15.475	12.28	8.886	6.583	5.065	3.599	2.54	1.753	1.265	0.856	0.592	0.393	0.262	0.169	0.111	0.072	0.045	0.028	0.017	0.011	0.006	0.004	0.002	0.001	0.001	0	0	0	0	0	0	0	0	0	0	0
135.297	105.5	98.283	63.76	90.131	77.872	69.873	73.924	58.311	48.377	35.816	34.034	26.303	21.1	16.049	12.205	9.162	6.756	5.165	3.668	2.644	1.811	1.291	0.885	0.613	0.409	0.271	0.177	0.115	0.075	0.048	0.03	0.018	0.011	0.007	0.004	0.002	0.001	0.001	0	0	0	0	0	0	0	0	0	0	0
137.59	104.956	98.17	58.513	87.109	74.387	63.149	76.769	59.301	50.731	34.331	35.608	27.564	21.961	17.743	13.41	10.461	7.313	6.048	4.311	3.197	2.216	1.601	1.138	0.782	0.552	0.368	0.252	0.163	0.11	0.071	0.047	0.029	0.018	0.012	0.007	0.004	0.003	0.002	0.001	0.001	0	0	0	0	0	0	0	0	0
122.302	105.185	95.012	59.634	96.928	74.086	64.792	72.198	64.168	50.031	35.881	37.753	28.142	22.382	17.46	14.564	10.43	7.634	6.195	4.461	3.228	2.243	1.691	1.14	0.804	0.553	0.38	0.251	0.166	0.111	0.071	0.047	0.029	0.019	0.011	0.007	0.004	0.003	0.002	0.001	0.001	0	0	0	0	0	0	0	0	0
122.302	105.185	95.012	59.634	96.928	74.086	64.792	72.198	64.168	50.031	35.881	37.753	28.142	22.382	17.46	14.564	10.43	7.634	6.195	4.461	3.228	2.243	1.691	1.14	0.804	0.553	0.38	0.251	0.166	0.111	0.071	0.047	0.029	0.019	0.011	0.007	0.004	0.003	0.002	0.001	0.001	0	0	0	0	0	0	0	0	0
108.034	103.105	100.846	67.607	96.923	81.572	73.375	70.078	62.132	50.863	38.104	35.372	27.365	21.88	16.16	12.866	9.459	6.981	5.192	3.723	2.663	1.818	1.293	0.874	0.601	0.393	0.262	0.169	0.11	0.07	0.044	0.027	0.016	0.01	0.006	0.004	0.002	0.001	0.001	0	0	0	0	0	0	0	0	0	0	0
129.64	113.355	101.575	63.934	87.51	72.169	63.087	74.244	61.319	49.598	34.69	34.548	26.467	21.293	17.015	13.2	9.826	7.029	5.67	4.057	2.988	2.067	1.496	1.033	0.719	0.499	0.335	0.225	0.146	0.097	0.063	0.041	0.025	0.016	0.01	0.006	0.004	0.002	0.001	0.001	0	0	0	0	0	0	0	0	0	0
129.64	121.134	97.383	68.451	84.81	72.786	60.859	74.535	62.035	48.081	35.023	33.431	26.264	20.503	16.9	12.93	9.531	6.871	5.467	3.958	2.867	2.017	1.435	0.995	0.689	0.478	0.321	0.215	0.139	0.092	0.06	0.038	0.024	0.015	0.009	0.006	0.003	0.002	0.001	0.001	0	0	0	0	0	0	0	0	0	0
137.578	111.056	106.444	65.278	87.393	73.487	61.246	74.572	58.102	50.406	33.239	33.368	25.537	20.237	16.242	12.105	9.538	6.423	5.272	3.692	2.753	1.87	1.322	0.943	0.627	0.443	0.286	0.198	0.124	0.082	0.053	0.034	0.021	0.013	0.008	0.005	0.003	0.002	0.001	0.001	0	0	0	0	0	0	0	0	0	0
120.068	117.569	104.447	68.25	90.318	79.96	62.169	70.171	60.262	50.985	34.134	33.469	26.686	20.283	15.72	12.169	9.6	6.432	5.13	3.679	2.698	1.808	1.276	0.92	0.605	0.417	0.269	0.187	0.116	0.075	0.048	0.031	0.019	0.011	0.007	0.004	0.002	0.001	0.001	0	0	0	0	0	0	0	0	0	0	0
100.056	99.976	101.005	78.377	100.689	87.805	71.945	70.272	60.786	51.918	37.882	34.372	26.768	20.723	15.36	11.831	9	6.274	4.648	3.259	2.35	1.559	1.077	0.732	0.485	0.315	0.2	0.131	0.081	0.05	0.03	0.019	0.011	0.006	0.004	0.002	0.001	0.001	0	0	0	0	0	0	0	0	0	0	0	0
90.617	100.874	93.985	73.561	103.272	91.123	72.962	68.782	64.938	53.215	38.889	35.794	28.702	21.836	15.875	12.891	9.648	6.759	4.942	3.592	2.564	1.689	1.188	0.809	0.542	0.344	0.225	0.148	0.092	0.056	0.034	0.022	0.013	0.007	0.004	0.002	0.001	0.001	0	0	0	0	0	0	0	0	0	0	0	0
74.004	97.483	93.566	80.27	101.643	96.329	81.471	71.925	65.687	54.144	42.159	35.221	28.076	21.422	15.763	12.003	8.807	6.305	4.416	3.096	2.131	1.432	0.952	0.625	0.406	0.256	0.161	0.099	0.061	0.036	0.021	0.012	0.007	0.004	0.002	0.001	0.001	0	0	0	0	0	0	0	0	0	0	0	0	0
71.158	98.222	87.324	75.997	103.934	99.703	79.694	71.172	68.625	55.526	42.218	36.145	29.525	21.894	16.089	12.605	9.263	6.502	4.589	3.28	2.241	1.497	1.003	0.664	0.428	0.27	0.171	0.106	0.064	0.038	0.023	0.013	0.008	0.004	0.002	0.001	0.001	0	0	0	0	0	0	0	0	0	0	0	0	0
62.856	92.693	90.065	80.956	103.963	104.17	88.908	74.877	68.217	56.971	44.421	34.873	27.335	20.57	14.864	10.794	7.712	5.379	3.618	2.428	1.607	1.045	0.657	0.409	0.251	0.152	0.09	0.052	0.03	0.017	0.009	0.005	0.003	0.001	0.001	0	0	0	0	0	0	0	0	0	0	0	0	0	0	0
65.475	88.152	88.416	81.139	105.315	102.547	88.799	75.564	68.796	57.14	44.814	35.354	27.644	20.831	15.086	10.994	7.843	5.479	3.69	2.485	1.644	1.07	0.674	0.42	0.258	0.157	0.093	0.054	0.031	0.017	0.01	0.005	0.003	0.001	0.001	0	0	0	0	0	0	0	0	0	0	0	0	0	0	0
68.094	91.469	94.096	87.191	103.955	101.162	89.018	75.855	65.83	54.735	43.208	33.824	25.916	19.523	14.139	10.181	7.205	5.017	3.376	2.247	1.477	0.956	0.603	0.373	0.227	0.137	0.081	0.047	0.027	0.015	0.008	0.004	0.002	0.001	0.001	0	0	0	0	0	0	0	0	0	0	0	0	0	0	0
69.379	94.358	92.089	83.679	106.082	102.802	87.986	74.41	66.687	54.945	42.842	33.569	25.994	19.453	14.007	10.12	7.171	4.979	3.33	2.222	1.46	0.944	0.59	0.365	0.222	0.134	0.079	0.045	0.026	0.014	0.008	0.004	0.002	0.001	0.001	0	0	0	0	0	0	0	0	0	0	0	0	0	0	0
61.285	89.131	93.834	87.881	106.818	107.539	96.505	78.899	67.821	56.333	44.436	32.698	23.926	17.377	12.298	8.31	5.475	3.574	2.303	1.444	0.876	0.523	0.309	0.18	0.102	0.056	0.031	0.017	0.009	0.005	0.002	0.001	0.001	0	0	0	0	0	0	0	0	0	0	0	0	0	0	0	0	0
73.541	96.662	99.068	87.176	104.294	100.769	88.543	73.953	63.773	52.804	41.441	32.239	24.531	18.428	13.24	9.494	6.679	4.641	3.1	2.052	1.341	0.866	0.543	0.334	0.202	0.122	0.072	0.041	0.023	0.013	0.007	0.004	0.002	0.001	0.001	0	0	0	0	0	0	0	0	0	0	0	0	0	0	0
83.441	104.67	96.583	84.138	106.111	99.07	84.691	71.68	62.944	50.704	39.917	31.525	24.102	17.906	12.961	9.402	6.632	4.621	3.106	2.083	1.369	0.893	0.565	0.353	0.216	0.132	0.079	0.046	0.026	0.015	0.008	0.005	0.003	0.001	0.001	0	0	0	0	0	0	0	0	0	0	0	0	0	0	0
95.61	103.492	96.945	84.597	104.755	93.226	83.564	71.426	61.32	48.977	39.539	31.341	23.862	17.898	13.048	9.507	6.737	4.755	3.221	2.183	1.442	0.952	0.611	0.388	0.24	0.148	0.09	0.054	0.031	0.018	0.01	0.006	0.003	0.002	0.001	0	0	0	0	0	0	0	0	0	0	0	0	0	0	0
105.171	115.562	99.672	76.799	99.177	90.226	83.651	69.813	59.211	46.494	38.47	30.756	23.602	17.661	12.894	9.424	6.762	4.85	3.304	2.252	1.493	1.003	0.653	0.423	0.263	0.164	0.101	0.062	0.037	0.022	0.012	0.007	0.004	0.002	0.001	0.001	0	0	0	0	0	0	0	0	0	0	0	0	0	0
129.272	117.304	100.483	79.924	95.511	82.56	82.522	69.32	55.767	43.13	35.995	28.668	22.13	16.71	11.985	8.692	6.269	4.526	3.097	2.123	1.396	0.937	0.616	0.404	0.252	0.159	0.097	0.06	0.037	0.022	0.013	0.007	0.004	0.002	0.001	0.001	0	0	0	0	0	0	0	0	0	0	0	0	0	0
131.911	103.331	101.574	70.528	107.297	84.814	84.035	66.06	58.175	44.434	37.416	29.541	22.51	16.898	12.176	9.046	6.387	4.632	3.092	2.141	1.4	0.954	0.612	0.399	0.246	0.155	0.095	0.058	0.035	0.02	0.012	0.007	0.004	0.002	0.001	0.001	0	0	0	0	0	0	0	0	0	0	0	0	0	0
155.655	102.777	107.536	66.136	104.276	77.017	85.602	64.525	55.427	40.721	35.553	27.862	21.513	16.126	11.441	8.474	6.015	4.443	2.957	2.067	1.33	0.92	0.593	0.396	0.243	0.155	0.094	0.059	0.036	0.021	0.012	0.007	0.004	0.002	0.001	0.001	0	0	0	0	0	0	0	0	0	0	0	0	0	0
176.213	99.727	99.031	58.002	105.102	66.247	78.963	68.609	55.884	39.799	34.768	30.148	22.11	18.247	12.93	9.867	6.839	5.489	3.728	2.71	1.814	1.271	0.847	0.586	0.389	0.249	0.162	0.101	0.066	0.04	0.026	0.015	0.009	0.005	0.003	0.002	0.001	0.001	0	0	0	0	0	0	0	0	0	0	0	0
190.31	113.626	94.606	57.867	99.532	65.91	76.564	69.872	53.337	37.223	32.209	28.281	20.728	17.156	12.039	8.891	6.177	4.944	3.385	2.43	1.625	1.112	0.741	0.511	0.34	0.216	0.139	0.086	0.056	0.034	0.022	0.012	0.008	0.004	0.003	0.002	0.001	0	0	0	0	0	0	0	0	0	0	0	0	0
175.671	127.971	79.066	50.762	111.935	71.867	70.899	69.11	58.706	35.427	33.461	30.974	21.825	16.607	12.971	9.585	6.378	5.295	3.683	2.527	1.692	1.242	0.794	0.549	0.369	0.236	0.147	0.096	0.062	0.037	0.024	0.014	0.008	0.005	0.003	0.002	0.001	0.001	0	0	0	0	0	0	0	0	0	0	0	0
156.152	128.933	79.654	50.913	111.194	76.924	70.668	68.578	61.562	37.809	34.746	32.467	23.491	17.329	13.824	10.422	6.971	5.675	4.041	2.772	1.856	1.379	0.892	0.611	0.412	0.268	0.167	0.11	0.071	0.043	0.027	0.016	0.01	0.006	0.004	0.002	0.001	0.001	0	0	0	0	0	0	0	0	0	0	0	0
159.098	122.249	68.374	44.068	108.901	82.567	73.075	68.753	60.078	41.055	36.337	34.534	25.639	19.445	14.586	11.513	8.203	6.488	4.591	3.283	2.237	1.601	1.109	0.767	0.51	0.332	0.222	0.142	0.093	0.059	0.037	0.022	0.014	0.008	0.005	0.003	0.002	0.001	0.001	0	0	0	0	0	0	0	0	0	0	0
159.098	122.249	68.374	44.068	108.901	82.567	73.075	68.753	60.078	41.055	36.337	34.534	25.639	19.445	14.586	11.513	8.203	6.488	4.591	3.283	2.237	1.601	1.109	0.767	0.51	0.332	0.222	0.142	0.093	0.059	0.037	0.022	0.014	0.008	0.005	0.003	0.002	0.001	0.001	0	0	0	0	0	0	0	0	0	0	0
129.436	124.229	74.241	41.795	107.327	93.727	73.006	63.715	64.831	46.99	37.357	35.238	28.157	20.437	15.119	12.547	9.06	6.785	4.823	3.538	2.408	1.711	1.184	0.814	0.537	0.35	0.234	0.151	0.097	0.06	0.038	0.023	0.014	0.008	0.005	0.003	0.002	0.001	0.001	0	0	0	0	0	0	0	0	0	0	0
141.202	130.388	71.114	38.267	105.404	89.912	72.94	65.792	62.744	43.331	36.89	35.482	27.32	19.889	15.198	12.318	8.769	6.823	4.92	3.524	2.389	1.744	1.213	0.834	0.553	0.365	0.244	0.158	0.103	0.065	0.041	0.024	0.015	0.009	0.006	0.003	0.002	0.001	0.001	0	0	0	0	0	0	0	0	0	0	0
123.231	134.985	76.38	38.641	103.446	99.327	71.741	61.618	64.95	47.607	36.263	34.828	28.402	19.915	14.808	12.491	9.012	6.584	4.785	3.495	2.351	1.675	1.178	0.799	0.521	0.343	0.231	0.148	0.094	0.059	0.038	0.022	0.014	0.008	0.005	0.003	0.002	0.001	0.001	0	0	0	0	0	0	0	0	0	0	0
110.699	129.825	86.207	45.122	96.214	100.237	77.471	61.779	62.373	50.741	38.164	33.86	28.092	20.996	14.911	12.13	9.128	6.68	4.665	3.393	2.367	1.637	1.13	0.767	0.507	0.324	0.217	0.139	0.088	0.053	0.034	0.02	0.012	0.007	0.004	0.002	0.001	0.001	0	0	0	0	0	0	0	0	0	0	0	0
119.555	143.93	87.603	40.554	84.726	101.363	80.684	63.484	56.685	48.205	37.252	32.892	26.932	20.466	14.421	11.205	8.741	6.505	4.57	3.187	2.264	1.566	1.097	0.742	0.493	0.314	0.208	0.136	0.086	0.053	0.033	0.02	0.012	0.007	0.004	0.002	0.001	0.001	0	0	0	0	0	0	0	0	0	0	0	0
97.265	135.711	93.365	42.961	82.633	106.897	85.165	60.603	57.678	53.813	40.915	33.257	27.975	22.201	15.53	11.869	9.408	7.042	4.817	3.353	2.449	1.712	1.161	0.772	0.523	0.336	0.219	0.142	0.09	0.055	0.033	0.021	0.012	0.007	0.004	0.002	0.001	0.001	0	0	0	0	0	0	0	0	0	0	0	0
87.539	125.382	91.795	46.301	78.914	110.12	96.537	64.445	52.706	54.518	48.143	36.345	26.369	21.354	16.735	12.518	9.072	6.635	4.681	3.208	2.24	1.559	1.053	0.668	0.428	0.279	0.183	0.113	0.066	0.039	0.024	0.015	0.008	0.004	0.002	0.001	0.001	0	0	0	0	0	0	0	0	0	0	0	0	0
77.812	119.016	91.59	47.979	77.352	109.019	97.505	65.918	54.498	56.326	50.135	37.929	27.775	22.664	17.947	13.461	9.759	7.187	5.121	3.544	2.476	1.73	1.173	0.752	0.486	0.318	0.209	0.129	0.077	0.046	0.028	0.017	0.01	0.005	0.003	0.002	0.001	0.001	0	0	0	0	0	0	0	0	0	0	0	0
81.054	118.436	88.089	49.846	80.978	108.809	94.418	65.816	55.808	56.571	49.095	37.265	27.786	22.626	17.698	13.19	9.638	7.084	5.031	3.473	2.431	1.691	1.142	0.733	0.474	0.31	0.202	0.125	0.074	0.045	0.027	0.017	0.009	0.005	0.003	0.002	0.001	0	0	0	0	0	0	0	0	0	0	0	0	0
101.318	126.937	83.666	44.877	79.208	103.643	85.972	65.504	56.082	53.416	43.648	36.047	29.279	23.374	17.282	13.032	10.387	7.861	5.596	3.861	2.821	2.018	1.406	0.944	0.633	0.422	0.278	0.182	0.117	0.074	0.045	0.028	0.017	0.01	0.006	0.004	0.002	0.001	0.001	0	0	0	0	0	0	0	0	0	0	0
103.194	129.218	85.061	45.572	86.226	100.863	81.45	64.731	59.752	52.137	40.871	35.293	29.06	22.597	16.347	12.777	9.946	7.437	5.266	3.734	2.687	1.879	1.312	0.89	0.599	0.39	0.259	0.169	0.108	0.068	0.042	0.026	0.016	0.01	0.006	0.003	0.002	0.001	0.001	0	0	0	0	0	0	0	0	0	0	0
85.995	119.721	85.96	53.06	90.513	106.979	87.592	65.061	60.155	55.485	45.271	35.448	27.792	21.901	16.411	12.35	9.147	6.663	4.621	3.222	2.25	1.545	1.027	0.669	0.432	0.277	0.178	0.111	0.067	0.039	0.024	0.014	0.008	0.004	0.003	0.001	0.001	0	0	0	0	0	0	0	0	0	0	0	0	0
98.536	120.235	82.018	52.281	91.67	101.918	86.065	66.496	59.215	52.614	44.218	35.815	27.755	21.55	16.194	12.424	9.245	6.757	4.706	3.314	2.314	1.602	1.082	0.712	0.461	0.298	0.195	0.122	0.075	0.045	0.028	0.017	0.01	0.006	0.003	0.002	0.001	0.001	0	0	0	0	0	0	0	0	0	0	0	0
82.113	106.765	82.933	57.051	95.199	106.552	87.354	66.056	63.155	58.614	46.563	35.848	28.562	23.054	16.994	12.544	9.283	6.84	4.703	3.231	2.255	1.55	1.015	0.648	0.422	0.272	0.171	0.103	0.062	0.037	0.022	0.013	0.007	0.004	0.002	0.001	0.001	0	0	0	0	0	0	0	0	0	0	0	0	0
82.113	106.765	82.933	57.051	95.199	106.552	87.354	66.056	63.155	58.614	46.563	35.848	28.562	23.054	16.994	12.544	9.283	6.84	4.703	3.231	2.255	1.55	1.015	0.648	0.422	0.272	0.171	0.103	0.062	0.037	0.022	0.013	0.007	0.004	0.002	0.001	0.001	0	0	0	0	0	0	0	0	0	0	0	0	0
92.959	112.096	76.295	48.929	97.398	104.236	83.674	64.198	63.537	56.147	45.872	36.901	29.562	23.113	17.474	13.5	10.038	7.368	5.155	3.696	2.588	1.799	1.206	0.806	0.526	0.343	0.223	0.141	0.086	0.052	0.033	0.019	0.011	0.006	0.004	0.002	0.001	0.001	0	0	0	0	0	0	0	0	0	0	0	0
82.63	107.675	76.613	49.108	100.509	105.857	82.419	63.164	68.532	58.196	46.162	37.195	31.359	23.697	17.966	13.921	10.406	7.497	5.3	3.82	2.645	1.833	1.219	0.822	0.53	0.348	0.222	0.141	0.085	0.052	0.032	0.019	0.011	0.006	0.004	0.002	0.001	0.001	0	0	0	0	0	0	0	0	0	0	0	0
101.566	112.912	72.89	50.216	105.895	99.227	79.218	65.25	66.326	52.22	43.992	36.626	29.258	21.713	16.959	13.105	9.604	7.016	4.976	3.552	2.451	1.721	1.149	0.775	0.498	0.329	0.212	0.135	0.082	0.051	0.031	0.019	0.011	0.006	0.004	0.002	0.001	0.001	0	0	0	0	0	0	0	0	0	0	0	0
107.208	115.214	74.344	56.02	115.181	91.976	70.888	67.779	70.909	46.445	39.831	36.868	28.565	19.215	16.37	12.836	8.64	6.422	4.935	3.339	2.195	1.662	1.11	0.709	0.475	0.33	0.197	0.127	0.083	0.051	0.03	0.019	0.011	0.006	0.004	0.002	0.001	0.001	0	0	0	0	0	0	0	0	0	0	0	0
120.609	117.89	73.478	57.007	118.563	88.035	69.916	68.089	68.837	43.434	38.735	35.523	26.648	18.077	15.529	11.883	7.898	6.001	4.528	3.014	1.991	1.514	0.986	0.633	0.425	0.291	0.172	0.112	0.073	0.044	0.026	0.016	0.01	0.005	0.003	0.002	0.001	0.001	0	0	0	0	0	0	0	0	0	0	0	0
130.258	123.558	76.205	51.901	119.437	87.559	70.483	65.301	68.05	41.451	37.279	33.934	25.867	17.022	14.638	11.223	7.426	5.595	4.225	2.815	1.82	1.398	0.906	0.582	0.384	0.266	0.155	0.101	0.065	0.04	0.023	0.015	0.009	0.005	0.003	0.002	0.001	0	0	0	0	0	0	0	0	0	0	0	0	0
119.403	117.604	78.315	54.235	120.267	92.151	79.661	63.88	67.577	43.329	41.713	31.896	25.694	16.535	14.722	9.917	7.316	4.952	3.774	2.323	1.66	1.108	0.736	0.449	0.303	0.189	0.115	0.072	0.044	0.026	0.015	0.009	0.005	0.003	0.002	0.001	0	0	0	0	0	0	0	0	0	0	0	0	0	0
128.087	125.841	83.396	57.695	121.717	91.811	76.208	60.941	63.052	39.645	36.462	30.049	23.749	14.921	12.626	9.879	6.98	4.867	3.673	2.646	1.721	1.309	0.905	0.614	0.386	0.293	0.184	0.123	0.079	0.055	0.032	0.021	0.013	0.008	0.005	0.003	0.002	0.001	0.001	0	0	0	0	0	0	0	0	0	0	0
135.772	127.192	93.424	58.337	114.8	87.377	81.525	59.931	58.517	37.999	35.893	28.388	22.597	14.76	11.721	9.118	6.629	4.785	3.381	2.466	1.615	1.239	0.831	0.583	0.364	0.268	0.169	0.116	0.073	0.049	0.03	0.019	0.012	0.008	0.005	0.003	0.002	0.001	0.001	0	0	0	0	0	0	0	0	0	0	0
148.115	133.369	91.681	55.457	111.807	81.964	71.504	61.798	58.807	37.375	31.935	30.446	22.93	15.804	11.856	10.177	6.782	5.245	3.835	2.874	1.79	1.378	0.999	0.684	0.447	0.317	0.217	0.137	0.097	0.063	0.041	0.025	0.017	0.011	0.007	0.004	0.003	0.001	0.001	0.001	0	0	0	0	0	0	0	0	0	0
148.115	133.369	91.681	55.457	111.807	81.964	71.504	61.798	58.807	37.375	31.935	30.446	22.93	15.804	11.856	10.177	6.782	5.245	3.835	2.874	1.79	1.378	0.999	0.684	0.447	0.317	0.217	0.137	0.097	0.063	0.041	0.025	0.017	0.011	0.007	0.004	0.003	0.001	0.001	0.001	0	0	0	0	0	0	0	0	0	0
178.973	130.04	95.418	56.509	107.086	67.444	68.496	59.733	56.954	35.448	30.469	28.173	21.976	15.726	11.834	10.038	6.725	5.235	3.896	3.053	1.922	1.463	1.041	0.751	0.496	0.363	0.248	0.162	0.11	0.075	0.051	0.032	0.022	0.014	0.009	0.005	0.004	0.002	0.001	0.001	0.001	0	0	0	0	0	0	0	0	0
143.178	133.861	98.008	61.11	112.985	84.807	66.034	55.929	59.694	40.521	29.601	27.936	23.57	16.06	11.156	10.119	7.277	5.019	3.601	3.025	1.975	1.339	0.981	0.745	0.474	0.317	0.231	0.157	0.099	0.065	0.047	0.029	0.018	0.012	0.008	0.005	0.003	0.002	0.001	0.001	0	0	0	0	0	0	0	0	0	0
146.161	136.028	99.598	71.001	103.374	77.698	66.226	60.819	56.381	39.017	30.456	28.002	22.283	15.966	11.834	9.849	6.937	5.06	3.803	2.938	1.945	1.388	1.009	0.72	0.479	0.337	0.234	0.155	0.103	0.069	0.047	0.03	0.02	0.012	0.008	0.005	0.003	0.002	0.001	0.001	0	0	0	0	0	0	0	0	0	0
118.911	133.424	101.823	68.888	105.308	89.33	69.297	58.658	59.216	43.512	31.83	28.553	24.301	17.254	12.163	10.362	7.739	5.405	3.888	3.124	2.138	1.454	1.05	0.782	0.516	0.346	0.246	0.168	0.108	0.071	0.049	0.032	0.02	0.013	0.008	0.005	0.003	0.002	0.001	0.001	0	0	0	0	0	0	0	0	0	0
104.308	125.384	101.536	66.677	107.129	97.556	77.186	57.284	60.123	46.558	34.91	28.19	24.893	18.008	12.627	10.228	7.998	5.621	3.845	3.033	2.15	1.476	1.004	0.757	0.504	0.338	0.227	0.16	0.103	0.067	0.044	0.029	0.018	0.011	0.007	0.004	0.003	0.002	0.001	0.001	0	0	0	0	0	0	0	0	0	0
115.897	126.438	98.77	63.112	103.435	87.538	76.446	59.767	60.022	43.516	36.227	30.096	25.586	18.186	13.779	11.053	8.349	6.059	4.422	3.394	2.329	1.69	1.192	0.874	0.575	0.411	0.277	0.192	0.125	0.086	0.056	0.037	0.024	0.015	0.01	0.006	0.004	0.002	0.001	0.001	0.001	0	0	0	0	0	0	0	0	0
107.312	120.172	107.368	73.359	98.828	83.738	78.707	62.626	58.708	43.904	36.766	30.089	25.032	18.577	13.977	10.93	8.183	6.109	4.43	3.342	2.315	1.689	1.178	0.855	0.575	0.406	0.273	0.188	0.124	0.084	0.055	0.036	0.023	0.015	0.01	0.006	0.004	0.002	0.001	0.001	0.001	0	0	0	0	0	0	0	0	0
117.068	126.84	108.26	71.479	94.891	78.382	77.204	62.89	57.646	41.973	36.012	29.798	24.687	18.263	13.895	10.796	8.046	6.088	4.484	3.36	2.313	1.706	1.197	0.866	0.585	0.418	0.28	0.193	0.128	0.088	0.058	0.038	0.025	0.016	0.01	0.006	0.004	0.003	0.002	0.001	0.001	0	0	0	0	0	0	0	0	0
119.052	124.954	101.823	65.003	90.845	74.427	72.91	66.898	62.483	45.638	37.803	31.89	25.94	20.121	15.731	12.132	8.822	6.686	4.92	3.638	2.526	1.828	1.261	0.882	0.594	0.413	0.273	0.18	0.117	0.077	0.049	0.031	0.02	0.012	0.007	0.004	0.003	0.002	0.001	0.001	0	0	0	0	0	0	0	0	0	0
112.313	123.009	105.959	69.638	91.248	73.716	72.772	66.661	62.854	46.191	38.286	31.776	25.822	19.991	15.718	12.078	8.783	6.621	4.861	3.584	2.489	1.799	1.236	0.863	0.578	0.402	0.264	0.175	0.113	0.074	0.047	0.03	0.019	0.011	0.007	0.004	0.003	0.001	0.001	0	0	0	0	0	0	0	0	0	0	0
93.595	115.611	102.651	76.009	97.803	85.574	79.79	67.006	62.217	47.535	40.411	32.013	26.021	19.346	15.105	11.16	8.28	5.967	4.341	3.064	2.119	1.467	0.999	0.675	0.441	0.295	0.188	0.122	0.075	0.048	0.029	0.018	0.011	0.006	0.004	0.002	0.001	0.001	0	0	0	0	0	0	0	0	0	0	0	0
101.082	128.005	106.409	75.655	88.053	83.187	79.222	68.082	58.965	46.482	38.252	30.858	24.7	18.971	14.354	10.73	7.873	5.755	4.14	2.959	2.037	1.411	0.96	0.651	0.429	0.285	0.184	0.118	0.074	0.047	0.029	0.018	0.011	0.006	0.004	0.002	0.001	0.001	0	0	0	0	0	0	0	0	0	0	0	0
92.368	122.499	107.833	79.191	87.874	86.548	84.036	72.567	59.238	46.52	38.531	31.77	24.762	18.693	13.662	10.052	7.313	5.326	3.711	2.545	1.702	1.15	0.768	0.505	0.32	0.2	0.125	0.078	0.048	0.028	0.016	0.009	0.006	0.003	0.002	0.001	0	0	0	0	0	0	0	0	0	0	0	0	0	0
96.217	115.255	106.22	79.556	90.065	86.219	84.312	72.195	59.442	47.1	39.103	32.081	24.943	18.913	13.84	10.244	7.436	5.419	3.768	2.595	1.738	1.178	0.785	0.516	0.327	0.206	0.129	0.08	0.049	0.029	0.017	0.01	0.006	0.003	0.002	0.001	0.001	0	0	0	0	0	0	0	0	0	0	0	0	0
104.071	113.242	111.395	77.192	91.52	87.371	85.244	70.443	57.519	46.471	37.94	31.146	23.711	18.011	12.929	9.646	6.908	5.001	3.429	2.341	1.559	1.045	0.694	0.447	0.282	0.173	0.108	0.066	0.04	0.023	0.013	0.008	0.004	0.002	0.001	0.001	0	0	0	0	0	0	0	0	0	0	0	0	0	0
130.089	114.451	115.4	72.449	83.045	77.606	75.963	71.845	55.987	46.008	34.777	30.333	23.602	18.949	13.736	10.197	7.433	5.496	4.019	2.79	1.939	1.293	0.9	0.598	0.402	0.257	0.165	0.104	0.065	0.041	0.025	0.015	0.009	0.005	0.003	0.002	0.001	0.001	0	0	0	0	0	0	0	0	0	0	0	0
130.089	114.451	115.4	72.449	83.045	77.606	75.963	71.845	55.987	46.008	34.777	30.333	23.602	18.949	13.736	10.197	7.433	5.496	4.019	2.79	1.939	1.293	0.9	0.598	0.402	0.257	0.165	0.104	0.065	0.041	0.025	0.015	0.009	0.005	0.003	0.002	0.001	0.001	0	0	0	0	0	0	0	0	0	0	0	0
134.425	118.266	119.247	74.864	85.813	80.193	69.533	66.356	49.904	46.886	34.031	29.844	22.168	17.925	13.454	9.943	7.807	5.556	4.209	2.848	2.118	1.46	1.041	0.705	0.475	0.323	0.212	0.144	0.091	0.06	0.037	0.024	0.015	0.009	0.006	0.003	0.002	0.001	0.001	0	0	0	0	0	0	0	0	0	0	0
145.179	123.533	108.262	65.182	79.545	85.799	70.152	67.265	48.709	47.009	34.653	29.982	23.13	18.201	14.168	10.215	8.283	5.863	4.468	3.045	2.258	1.608	1.131	0.783	0.519	0.364	0.239	0.164	0.105	0.069	0.044	0.028	0.018	0.011	0.007	0.004	0.002	0.001	0.001	0	0	0	0	0	0	0	0	0	0	0
145.179	123.533	108.262	65.182	79.545	85.799	60.474	68.708	49.727	49.881	33.695	29.566	24.818	18.297	15.338	10.137	9.17	6.202	4.812	3.367	2.449	1.877	1.2	0.922	0.589	0.437	0.279	0.19	0.132	0.083	0.057	0.033	0.023	0.014	0.009	0.005	0.003	0.002	0.001	0.001	0	0	0	0	0	0	0	0	0	0
120.983	119.882	104.631	74.208	89.747	94.428	70.881	64.569	51.056	49.137	36.419	29.653	23.645	18.428	14.336	10.045	8.118	5.797	4.286	2.925	2.126	1.548	1.039	0.714	0.469	0.333	0.215	0.14	0.09	0.058	0.037	0.022	0.014	0.009	0.005	0.003	0.002	0.001	0.001	0	0	0	0	0	0	0	0	0	0	0
120.983	119.882	90.113	69.113	96.518	98.635	69.135	62.497	54.513	51.03	37.184	30.268	24.88	19.649	14.852	10.662	8.641	6.281	4.538	3.13	2.337	1.691	1.131	0.769	0.526	0.372	0.238	0.155	0.102	0.067	0.042	0.026	0.016	0.01	0.006	0.003	0.002	0.001	0.001	0	0	0	0	0	0	0	0	0	0	0
130.661	125.698	94.11	64.441	85.517	100.112	70.682	62.82	50.26	50.089	37.737	29.358	24.366	18.885	15.056	10.354	8.502	6.207	4.532	3.14	2.26	1.713	1.136	0.783	0.517	0.374	0.247	0.158	0.104	0.068	0.044	0.027	0.017	0.011	0.007	0.004	0.002	0.001	0.001	0	0	0	0	0	0	0	0	0	0	0
150.019	127.651	93.869	63.558	91.124	93.706	61.286	58.364	46.513	50.431	35.438	28.716	22.848	18.866	15.162	10.196	8.828	6.314	4.959	3.328	2.558	1.931	1.321	0.942	0.626	0.485	0.316	0.216	0.142	0.099	0.068	0.042	0.028	0.018	0.012	0.007	0.005	0.003	0.002	0.001	0.001	0	0	0	0	0	0	0	0	0
152.849	132.623	86.044	57.257	88.143	98.707	61.715	56.969	46.602	51.504	36.788	28.208	23.348	19.229	15.87	10.442	9.069	6.632	5.156	3.511	2.638	2.067	1.397	1.002	0.664	0.521	0.346	0.231	0.154	0.107	0.075	0.046	0.031	0.02	0.014	0.008	0.005	0.003	0.002	0.001	0.001	0	0	0	0	0	0	0	0	0
183.419	144.474	77.021	50.989	73.521	91.151	51.642	63.048	48.534	48.823	34.74	26.651	25.179	18.007	15.978	10.342	9.876	7.124	5.166	3.857	2.797	2.363	1.479	1.157	0.78	0.598	0.408	0.269	0.203	0.131	0.095	0.058	0.042	0.028	0.018	0.012	0.007	0.005	0.003	0.002	0.001	0.001	0	0	0	0	0	0	0	0
207.644	143.967	57.94	41.392	74.953	85.159	53.182	68.649	48.705	46.516	33.6	28.363	24.6	18.844	16.362	11.159	10.444	7.32	5.559	4.031	3.151	2.461	1.674	1.294	0.873	0.67	0.451	0.326	0.227	0.157	0.109	0.071	0.051	0.033	0.022	0.014	0.01	0.006	0.004	0.003	0.002	0.001	0.001	0	0	0	0	0	0	0
214.566	148.766	59.872	42.771	77.452	87.998	54.955	56.632	40.411	50.996	36.667	26.076	20.933	18.307	15.971	10.61	9.681	6.743	5.557	3.89	2.981	2.298	1.65	1.238	0.824	0.67	0.451	0.324	0.216	0.157	0.112	0.075	0.051	0.033	0.024	0.015	0.01	0.007	0.004	0.003	0.002	0.001	0.001	0	0	0	0	0	0	0
231.731	167.876	50.545	35.904	54.057	94.155	63.89	55.595	37.816	47.35	38.28	23.437	20.792	16.296	15.964	10.915	9.169	6.557	5.101	3.903	2.714	2.298	1.584	1.2	0.801	0.625	0.447	0.306	0.215	0.145	0.111	0.073	0.05	0.032	0.023	0.015	0.01	0.007	0.004	0.003	0.002	0.001	0.001	0	0	0	0	0	0	0
201.83	168.64	60.269	36.163	50.556	102.188	75.589	57.866	40.633	41.877	38.557	26.295	22.797	17.014	15.24	11.083	8.688	6.629	4.778	3.679	2.598	2.12	1.477	1.036	0.708	0.517	0.384	0.258	0.176	0.115	0.083	0.055	0.037	0.024	0.015	0.01	0.007	0.004	0.003	0.002	0.001	0.001	0	0	0	0	0	0	0	0
213.043	154.338	57.681	48.607	57.558	89.93	62.512	64.887	46.31	43.04	34.995	24.941	23.964	17.555	15.331	10.698	9.162	6.812	4.853	3.743	2.675	2.208	1.5	1.103	0.754	0.553	0.395	0.268	0.193	0.127	0.09	0.058	0.04	0.027	0.018	0.011	0.007	0.005	0.003	0.002	0.001	0.001	0	0	0	0	0	0	0	0
191.739	160.208	67.347	49.514	56.663	100.896	75.543	55.712	40.728	42.715	38.494	26.336	21.661	16.247	14.709	10.779	8.131	6.078	4.464	3.432	2.412	1.885	1.306	0.924	0.633	0.454	0.329	0.22	0.148	0.097	0.069	0.046	0.03	0.019	0.012	0.008	0.005	0.003	0.002	0.001	0.001	0	0	0	0	0	0	0	0	0
184.069	166.378	73.402	39.683	57.044	101.717	78.288	56.976	38.397	43.049	38.854	27.365	21.463	16.275	14.96	10.878	8.344	6.043	4.57	3.47	2.461	1.919	1.324	0.95	0.637	0.466	0.335	0.227	0.152	0.098	0.071	0.047	0.031	0.019	0.013	0.008	0.005	0.003	0.002	0.001	0.001	0	0	0	0	0	0	0	0	0
176.706	171.798	79.69	31.017	56.001	102.657	81.7	57.837	36.365	43.007	39.277	28.571	21.196	16.318	15.139	11.042	8.541	6.014	4.676	3.5	2.524	1.944	1.347	0.973	0.642	0.479	0.34	0.235	0.154	0.1	0.072	0.048	0.032	0.02	0.013	0.009	0.006	0.003	0.002	0.001	0.001	0.001	0	0	0	0	0	0	0	0
193.068	169.525	71.414	33.974	64.348	94.7	75.78	59.433	38.437	42.8	36.156	27.462	20.853	16.654	14.227	10.464	8.398	5.87	4.528	3.275	2.467	1.857	1.312	0.923	0.62	0.463	0.321	0.226	0.147	0.099	0.068	0.046	0.031	0.019	0.013	0.008	0.005	0.003	0.002	0.001	0.001	0	0	0	0	0	0	0	0	0
155.7	158.512	76.732	44.804	76.389	98.029	78.056	61.791	46.441	43.609	36.642	29.448	23.023	17.832	13.853	10.308	8.112	5.947	4.332	3.052	2.235	1.631	1.143	0.776	0.521	0.365	0.249	0.168	0.108	0.07	0.045	0.03	0.019	0.012	0.007	0.004	0.003	0.002	0.001	0.001	0	0	0	0	0	0	0	0	0	0
170.117	157.171	69.308	48.439	84.78	89.341	72.956	64.418	47.613	41.487	34.733	28.941	22.219	17.559	13.252	9.941	7.823	5.736	4.14	2.934	2.17	1.545	1.096	0.744	0.504	0.347	0.237	0.16	0.104	0.067	0.043	0.028	0.018	0.011	0.007	0.004	0.003	0.002	0.001	0.001	0	0	0	0	0	0	0	0	0	0
153.105	158.465	78.095	50.526	81.146	100.226	85.072	59.685	41.958	42.546	37.996	28.974	20.504	15.528	12.47	9.791	7.128	4.893	3.538	2.571	1.874	1.298	0.871	0.58	0.397	0.271	0.18	0.116	0.073	0.046	0.03	0.019	0.012	0.007	0.004	0.003	0.002	0.001	0.001	0	0	0	0	0	0	0	0	0	0	0
145.45	150.542	81.845	61.026	86.275	100.344	76.863	59.484	47.281	44.773	36.116	27.066	21.013	16.337	12.675	9.175	6.923	5.016	3.609	2.519	1.793	1.284	0.872	0.582	0.387	0.266	0.176	0.114	0.072	0.046	0.029	0.018	0.012	0.007	0.004	0.002	0.001	0.001	0.001	0	0	0	0	0	0	0	0	0	0	0
140.758	145.686	79.205	59.058	83.492	97.107	74.384	66.949	55.468	44.068	34.188	29.204	24.904	18.075	12.971	9.53	7.429	5.395	3.817	2.691	1.847	1.257	0.852	0.591	0.391	0.251	0.159	0.103	0.066	0.041	0.025	0.015	0.009	0.006	0.003	0.002	0.001	0.001	0	0	0	0	0	0	0	0	0	0	0	0
138.151	140.671	86.024	66.531	85.889	92.851	72.841	68.258	55.824	43.875	33.588	28.721	23.912	17.472	12.69	9.261	7.06	5.055	3.61	2.533	1.73	1.164	0.786	0.539	0.353	0.227	0.143	0.092	0.058	0.036	0.022	0.013	0.008	0.005	0.003	0.002	0.001	0.001	0	0	0	0	0	0	0	0	0	0	0	0
138.151	140.671	86.024	66.531	96.123	91.9	68.899	67.252	57.37	43.461	32.222	28.825	23.053	16.568	12.059	9.072	6.717	4.68	3.364	2.353	1.601	1.055	0.719	0.485	0.313	0.199	0.126	0.08	0.05	0.031	0.019	0.011	0.007	0.004	0.002	0.001	0.001	0	0	0	0	0	0	0	0	0	0	0	0	0
133.304	140.582	85.773	60.074	95.927	95.615	75.297	65.896	55.961	44.36	34.263	29.569	23.109	17.054	12.169	9.128	6.771	4.843	3.376	2.308	1.576	1.054	0.715	0.47	0.302	0.19	0.121	0.076	0.047	0.028	0.017	0.01	0.006	0.003	0.002	0.001	0.001	0	0	0	0	0	0	0	0	0	0	0	0	0
118.492	136.482	87.112	59.604	104.582	97.978	73.171	64.61	61.011	45.892	34.681	30.677	24.04	17.177	12.474	9.698	6.927	4.904	3.432	2.386	1.597	1.077	0.723	0.472	0.301	0.19	0.121	0.075	0.046	0.028	0.017	0.01	0.006	0.003	0.002	0.001	0.001	0	0	0	0	0	0	0	0	0	0	0	0	0
145.647	139.885	80.776	63.187	104.107	87.065	71.166	68.261	56.816	40.493	33.302	29.584	21.884	16.13	11.988	8.899	6.288	4.643	3.261	2.217	1.489	1.013	0.681	0.447	0.289	0.183	0.116	0.072	0.045	0.027	0.016	0.01	0.006	0.003	0.002	0.001	0.001	0	0	0	0	0	0	0	0	0	0	0	0	0
182.059	136.927	72.443	63.892	94.066	72.119	64.878	75.961	55.094	36.855	31.106	29.68	21.541	16.998	13.244	9.389	6.585	5.083	3.827	2.623	1.836	1.247	0.854	0.577	0.399	0.261	0.168	0.107	0.069	0.044	0.028	0.017	0.01	0.006	0.004	0.002	0.001	0.001	0	0	0	0	0	0	0	0	0	0	0	0
148.115	139.745	79.776	57.885	100.154	84.139	63.963	70.076	60.519	41.499	31.677	31.703	24.046	17.371	13.398	10.453	7.3	5.327	4.062	2.833	1.925	1.318	0.93	0.619	0.416	0.272	0.177	0.112	0.072	0.046	0.028	0.017	0.01	0.006	0.004	0.002	0.001	0.001	0	0	0	0	0	0	0	0	0	0	0	0
183.663	147.572	78.262	49.801	93.671	74.717	59.605	68.945	53.414	40.352	30.315	29.538	21.303	17.517	13.33	10.012	7.698	5.748	4.225	2.925	2.285	1.563	1.115	0.777	0.548	0.361	0.246	0.172	0.113	0.074	0.047	0.031	0.02	0.013	0.008	0.005	0.003	0.002	0.001	0.001	0	0	0	0	0	0	0	0	0	0
168.098	150.894	84.08	46.416	97.347	83.416	58.773	63.129	55.502	42.924	29.723	29.579	22.174	17.411	12.858	10.097	7.739	5.662	4.166	2.863	2.235	1.531	1.081	0.736	0.53	0.349	0.231	0.161	0.107	0.069	0.043	0.029	0.018	0.012	0.007	0.004	0.003	0.002	0.001	0.001	0	0	0	0	0	0	0	0	0	0
168.098	150.894	84.08	46.416	109.799	80.758	54.119	60.856	59.527	40.522	28.361	30.398	21.686	16.236	12.188	10.262	7.111	5.415	3.943	2.733	2.062	1.443	0.998	0.666	0.501	0.313	0.208	0.145	0.098	0.059	0.038	0.026	0.016	0.01	0.006	0.004	0.002	0.001	0.001	0	0	0	0	0	0	0	0	0	0	0
159.251	160.647	87.156	38.781	110.479	93.555	58.496	52.219	58.507	42.464	28.659	27.89	21.641	15.982	11.296	9.485	6.694	5.116	3.497	2.46	1.816	1.316	0.859	0.56	0.419	0.268	0.172	0.113	0.079	0.046	0.029	0.019	0.012	0.007	0.004	0.003	0.001	0.001	0	0	0	0	0	0	0	0	0	0	0	0
153.943	160.6	94.914	45.748	110.994	95.412	63.347	45.284	54.849	43.766	30.925	23.224	20.126	15.995	11.105	8.162	6.196	4.839	3.181	2.253	1.609	1.207	0.768	0.517	0.353	0.251	0.156	0.099	0.066	0.044	0.027	0.016	0.01	0.006	0.004	0.002	0.001	0.001	0	0	0	0	0	0	0	0	0	0	0	0
156.847	154.643	82.148	36.833	108.721	101.599	66.887	45.797	54.404	48.245	33.54	24.323	21.122	18.261	12.495	9.017	6.957	5.617	3.724	2.609	1.901	1.438	0.945	0.623	0.434	0.311	0.202	0.125	0.085	0.057	0.036	0.021	0.014	0.009	0.005	0.003	0.002	0.001	0.001	0	0	0	0	0	0	0	0	0	0	0
151.038	143.751	92.016	48.512	99.972	94.035	72.479	51.74	51.423	46.924	35.097	26.012	20.865	18.073	12.91	9.518	7.054	5.586	3.875	2.739	1.945	1.443	0.988	0.655	0.449	0.314	0.211	0.133	0.088	0.058	0.038	0.023	0.015	0.009	0.006	0.003	0.002	0.001	0.001	0	0	0	0	0	0	0	0	0	0	0
164.769	150.828	88.905	44.205	95.233	89.286	72.502	53.119	49.794	44.498	34.712	26.191	20.466	17.423	12.742	9.653	7.055	5.475	3.85	2.804	1.97	1.444	1.001	0.679	0.463	0.319	0.217	0.141	0.094	0.06	0.04	0.025	0.016	0.01	0.006	0.004	0.002	0.001	0.001	0	0	0	0	0	0	0	0	0	0	0
164.769	150.828	88.905	44.205	95.233	89.286	72.502	53.119	49.794	44.498	34.712	26.191	20.466	17.423	12.742	9.653	7.055	5.475	3.85	2.804	1.97	1.444	1.001	0.679	0.463	0.319	0.217	0.141	0.094	0.06	0.04	0.025	0.016	0.01	0.006	0.004	0.002	0.001	0.001	0	0	0	0	0	0	0	0	0	0	0
134.049	148.363	95.379	44.871	95.936	99.26	75.411	50.44	51.746	48.767	37.366	26.841	21.489	18.828	13.866	10.06	7.381	5.917	4.186	2.956	2.075	1.547	1.074	0.718	0.486	0.34	0.232	0.147	0.097	0.063	0.042	0.026	0.016	0.01	0.006	0.004	0.002	0.001	0.001	0	0	0	0	0	0	0	0	0	0	0
107.239	141.032	101.03	51.793	97.633	110.234	86.41	50.258	49.995	50.828	42.109	26.236	19.49	17.76	14.617	9.71	6.342	5.039	3.972	2.769	1.707	1.201	0.888	0.626	0.38	0.243	0.165	0.115	0.07	0.042	0.026	0.017	0.011	0.006	0.003	0.002	0.001	0.001	0	0	0	0	0	0	0	0	0	0	0	0
109.474	143.504	102.62	59.244	93.245	101.821	84.841	56.205	49.241	46.875	40.414	27.827	20.186	16.851	13.782	9.944	6.766	4.956	3.769	2.762	1.822	1.235	0.866	0.615	0.403	0.26	0.167	0.113	0.074	0.046	0.027	0.017	0.011	0.007	0.004	0.002	0.001	0.001	0	0	0	0	0	0	0	0	0	0	0	0
93.582	131.502	106.359	68.178	91.108	101.914	91.382	64.768	54.01	47.657	40.547	29.377	21.721	16.478	12.667	9.055	6.284	4.333	3.064	2.122	1.396	0.898	0.585	0.389	0.247	0.15	0.09	0.056	0.035	0.02	0.011	0.006	0.004	0.002	0.001	0.001	0	0	0	0	0	0	0	0	0	0	0	0	0	0
103.98	134.559	103.226	64.284	86.386	93.672	83.481	64.859	56.147	47.654	38.624	30.294	24.159	18.863	13.916	10.271	7.581	5.578	3.93	2.769	1.903	1.312	0.884	0.594	0.388	0.254	0.163	0.104	0.065	0.04	0.025	0.015	0.009	0.005	0.003	0.002	0.001	0.001	0	0	0	0	0	0	0	0	0	0	0	0
92.427	128.594	102.386	64.881	86.19	95.11	84.87	66.018	57.798	49.697	40.624	31.883	25.499	20.022	14.92	11.054	8.208	6.063	4.294	3.034	2.101	1.456	0.986	0.665	0.437	0.287	0.185	0.119	0.074	0.046	0.029	0.018	0.01	0.006	0.004	0.002	0.001	0.001	0	0	0	0	0	0	0	0	0	0	0	0
82.157	122.294	101.236	65.384	85.547	96.228	86.238	67.183	59.376	51.721	42.609	33.488	26.873	21.224	15.97	11.876	8.866	6.577	4.683	3.32	2.316	1.612	1.097	0.743	0.491	0.324	0.21	0.135	0.085	0.053	0.033	0.02	0.012	0.007	0.004	0.003	0.001	0.001	0	0	0	0	0	0	0	0	0	0	0	0
77.908	116.115	96.359	62.383	85.643	97.676	89.793	71.135	61.276	52.072	44.415	36.324	28.415	21.599	16.233	12.302	9.13	6.67	4.65	3.24	2.23	1.54	1.034	0.684	0.436	0.279	0.179	0.113	0.069	0.041	0.025	0.015	0.009	0.005	0.003	0.001	0.001	0	0	0	0	0	0	0	0	0	0	0	0	0
69.251	115.076	100.328	65.318	90.201	102.13	88.701	68.575	64.074	53.551	43.396	34.97	28.271	20.785	15.597	11.808	8.651	6.12	4.316	2.989	2.014	1.376	0.915	0.595	0.374	0.24	0.15	0.094	0.056	0.033	0.019	0.012	0.007	0.004	0.002	0.001	0.001	0	0	0	0	0	0	0	0	0	0	0	0	0
66.588	110.854	94.438	59.32	92.005	106.96	88.554	65.368	66.588	57.276	44.807	35.534	30.187	22.046	16.396	12.659	9.456	6.508	4.646	3.3	2.22	1.499	1.017	0.663	0.413	0.271	0.171	0.105	0.062	0.038	0.022	0.013	0.007	0.004	0.002	0.001	0.001	0	0	0	0	0	0	0	0	0	0	0	0	0
53.27	99.782	94.026	63.196	90.149	111.987	94.562	66.333	67.097	63.402	48.237	34.966	30.427	23.974	16.798	12.187	9.477	6.656	4.412	3.082	2.151	1.407	0.896	0.586	0.369	0.23	0.14	0.085	0.049	0.029	0.017	0.009	0.005	0.003	0.002	0.001	0	0	0	0	0	0	0	0	0	0	0	0	0	0
53.27	99.782	94.026	63.196	90.149	111.987	94.562	66.333	67.097	63.402	48.237	34.966	30.427	23.974	16.798	12.187	9.477	6.656	4.412	3.082	2.151	1.407	0.896	0.586	0.369	0.23	0.14	0.085	0.049	0.029	0.017	0.009	0.005	0.003	0.002	0.001	0	0	0	0	0	0	0	0	0	0	0	0	0	0
66.588	110.854	94.438	59.32	92.005	106.96	84.114	62.417	67.682	59.617	42.628	34.537	31.71	23.789	16.241	13.124	10.432	7.192	4.901	3.727	2.607	1.717	1.165	0.814	0.52	0.332	0.217	0.139	0.084	0.052	0.032	0.019	0.011	0.006	0.004	0.002	0.001	0.001	0	0	0	0	0	0	0	0	0	0	0	0
74.911	117.428	95.635	58.616	89.345	104.087	83.597	63.86	64.416	56.766	42.046	34.45	29.964	23.028	16.16	12.674	9.869	7.103	4.895	3.555	2.518	1.714	1.156	0.785	0.519	0.333	0.215	0.137	0.086	0.053	0.032	0.019	0.011	0.007	0.004	0.002	0.001	0.001	0	0	0	0	0	0	0	0	0	0	0	0
76.44	110.34	90.77	54	95.157	107.692	84.4	60.108	66.143	60.272	43.168	33.784	30.678	24.35	16.227	12.7	10.249	7.445	4.81	3.556	2.624	1.767	1.128	0.775	0.534	0.333	0.208	0.134	0.087	0.051	0.03	0.018	0.011	0.006	0.003	0.002	0.001	0.001	0	0	0	0	0	0	0	0	0	0	0	0
72.113	103.06	84.563	50.366	98.217	109.556	83.571	57.973	70.4	63.857	44.349	34.326	33.464	26.256	16.936	13.616	11.467	8.14	5.086	3.984	2.993	1.96	1.222	0.897	0.617	0.374	0.234	0.158	0.102	0.057	0.035	0.022	0.013	0.007	0.004	0.002	0.001	0.001	0	0	0	0	0	0	0	0	0	0	0	0
64.902	99.965	86.413	53.786	98.239	115.293	91.807	59.564	69.041	66.054	48.285	32.644	30.557	25.113	16.854	11.633	9.509	7.004	4.344	2.965	2.183	1.482	0.859	0.562	0.378	0.239	0.131	0.08	0.05	0.029	0.015	0.009	0.005	0.003	0.001	0.001	0	0	0	0	0	0	0	0	0	0	0	0	0	0
67.606	95.455	83.866	54.086	102.41	111.994	90.413	60.43	71.421	65.056	48.176	33.388	31.321	25.026	16.995	11.982	9.687	7.05	4.415	3.07	2.221	1.505	0.878	0.584	0.386	0.245	0.135	0.084	0.051	0.03	0.016	0.009	0.005	0.003	0.001	0.001	0	0	0	0	0	0	0	0	0	0	0	0	0	0
0	0	0	0	0	0	0	0	0	0	0	0	0	0	0	0	0	0	0	0	0	0	0	0	0	0	0	0	0	0	0	0	0	0	0	0	0	0	0	0	0	0	0	0	0	0	0	0	0	0
0	0	0	0	0	0	0	0	0	0	0	0	0	0	0	0	0	0	0	0	0	0	0	0	0	0	0	0	0	0	0	0	0	0	0	0	0	0	0	0	0	0	0	0	0	0	0	0	0	0
0	0	0	0	0	0	0	0	0	0	0	0	0	0	0	0	0	0	0	0	0	0	0	0	0	0	0	0	0	0	0	0	0	0	0	0	0	0	0	0	0	0	0	0	0	0	0	0	0	0
0	0	0	0	0	0	0	0	0	0	0	0	0	0	0	0	0	0	0	0	0	0	0	0	0	0	0	0	0	0	0	0	0	0	0	0	0	0	0	0	0	0	0	0	0	0	0	0	0	0
0	0	0	0	0	0	0	0	0	0	0	0	0	0	0	0	0	0	0	0	0	0	0	0	0	0	0	0	0	0	0	0	0	0	0	0	0	0	0	0	0	0	0	0	0	0	0	0	0	0
0	0	0	0	0	0	0	0	0	0	0	0	0	0	0	0	0	0	0	0	0	0	0	0	0	0	0	0	0	0	0	0	0	0	0	0	0	0	0	0	0	0	0	0	0	0	0	0	0	0
0	0	0	0	0	0	0	0	0	0	0	0	0	0	0	0	0	0	0	0	0	0	0	0	0	0	0	0	0	0	0	0	0	0	0	0	0	0	0	0	0	0	0	0	0	0	0	0	0	0
0	0	0	0	0	0	0	0	0	0	0	0	0	0	0	0	0	0	0	0	0	0	0	0	0	0	0	0	0	0	0	0	0	0	0	0	0	0	0	0	0	0	0	0	0	0	0	0	0	0
0	0	0	0	0	0	0	0	0	0	0	0	0	0	0	0	0	0	0	0	0	0	0	0	0	0	0	0	0	0	0	0	0	0	0	0	0	0	0	0	0	0	0	0	0	0	0	0	0	0
0	0	0	0	0	0	0	0	0	0	0	0	0	0	0	0	0	0	0	0	0	0	0	0	0	0	0	0	0	0	0	0	0	0	0	0	0	0	0	0	0	0	0	0	0	0	0	0	0	0
0	0	0	0	0	0	0	0	0	0	0	0	0	0	0	0	0	0	0	0	0	0	0	0	0	0	0	0	0	0	0	0	0	0	0	0	0	0	0	0	0	0	0	0	0	0	0	0	0	0
0	0	0	0	0	0	0	0	0	0	0	0	0	0	0	0	0	0	0	0	0	0	0	0	0	0	0	0	0	0	0	0	0	0	0	0	0	0	0	0	0	0	0	0	0	0	0	0	0	0
0	0	0	0	0	0	0	0	0	0	0	0	0	0	0	0	0	0	0	0	0	0	0	0	0	0	0	0	0	0	0	0	0	0	0	0	0	0	0	0	0	0	0	0	0	0	0	0	0	0
0	0	0	0	0	0	0	0	0	0	0	0	0	0	0	0	0	0	0	0	0	0	0	0	0	0	0	0	0	0	0	0	0	0	0	0	0	0	0	0	0	0	0	0	0	0	0	0	0	0
0	0	0	0	0	0	0	0	0	0	0	0	0	0	0	0	0	0	0	0	0	0	0	0	0	0	0	0	0	0	0	0	0	0	0	0	0	0	0	0	0	0	0	0	0	0	0	0	0	0
0	0	0	0	0	0	0	0	0	0	0	0	0	0	0	0	0	0	0	0	0	0	0	0	0	0	0	0	0	0	0	0	0	0	0	0	0	0	0	0	0	0	0	0	0	0	0	0	0	0
0	0	0	0	0	0	0	0	0	0	0	0	0	0	0	0	0	0	0	0	0	0	0	0	0	0	0	0	0	0	0	0	0	0	0	0	0	0	0	0	0	0	0	0	0	0	0	0	0	0
0	0	0	0	0	0	0	0	0	0	0	0	0	0	0	0	0	0	0	0	0	0	0	0	0	0	0	0	0	0	0	0	0	0	0	0	0	0	0	0	0	0	0	0	0	0	0	0	0	0
0	0	0	0	0	0	0	0	0	0	0	0	0	0	0	0	0	0	0	0	0	0	0	0	0	0	0	0	0	0	0	0	0	0	0	0	0	0	0	0	0	0	0	0	0	0	0	0	0	0
0	0	0	0	0	0	0	0	0	0	0	0	0	0	0	0	0	0	0	0	0	0	0	0	0	0	0	0	0	0	0	0	0	0	0	0	0	0	0	0	0	0	0	0	0	0	0	0	0	0
0	0	0	0	0	0	0	0	0	0	0	0	0	0	0	0	0	0	0	0	0	0	0	0	0	0	0	0	0	0	0	0	0	0	0	0	0	0	0	0	0	0	0	0	0	0	0	0	0	0
0	0	0	0	0	0	0	0	0	0	0	0	0	0	0	0	0	0	0	0	0	0	0	0	0	0	0	0	0	0	0	0	0	0	0	0	0	0	0	0	0	0	0	0	0	0	0	0	0	0
0	0	0	0	0	0	0	0	0	0	0	0	0	0	0	0	0	0	0	0	0	0	0	0	0	0	0	0	0	0	0	0	0	0	0	0	0	0	0	0	0	0	0	0	0	0	0	0	0	0
0	0	0	0	0	0	0	0	0	0	0	0	0	0	0	0	0	0	0	0	0	0	0	0	0	0	0	0	0	0	0	0	0	0	0	0	0	0	0	0	0	0	0	0	0	0	0	0	0	0
0	0	0	0	0	0	0	0	0	0	0	0	0	0	0	0	0	0	0	0	0	0	0	0	0	0	0	0	0	0	0	0	0	0	0	0	0	0	0	0	0	0	0	0	0	0	0	0	0	0
0	0	0	0	0	0	0	0	0	0	0	0	0	0	0	0	0	0	0	0	0	0	0	0	0	0	0	0	0	0	0	0	0	0	0	0	0	0	0	0	0	0	0	0	0	0	0	0	0	0
0	0	0	0	0	0	0	0	0	0	0	0	0	0	0	0	0	0	0	0	0	0	0	0	0	0	0	0	0	0	0	0	0	0	0	0	0	0	0	0	0	0	0	0	0	0	0	0	0	0
0	0	0	0	0	0	0	0	0	0	0	0	0	0	0	0	0	0	0	0	0	0	0	0	0	0	0	0	0	0	0	0	0	0	0	0	0	0	0	0	0	0	0	0	0	0	0	0	0	0
0	0	0	0	0	0	0	0	0	0	0	0	0	0	0	0	0	0	0	0	0	0	0	0	0	0	0	0	0	0	0	0	0	0	0	0	0	0	0	0	0	0	0	0	0	0	0	0	0	0
0	0	0	0	0	0	0	0	0	0	0	0	0	0	0	0	0	0	0	0	0	0	0	0	0	0	0	0	0	0	0	0	0	0	0	0	0	0	0	0	0	0	0	0	0	0	0	0	0	0
0	0	0	0	0	0	0	0	0	0	0	0	0	0	0	0	0	0	0	0	0	0	0	0	0	0	0	0	0	0	0	0	0	0	0	0	0	0	0	0	0	0	0	0	0	0	0	0	0	0
0	0	0	0	0	0	0	0	0	0	0	0	0	0	0	0	0	0	0	0	0	0	0	0	0	0	0	0	0	0	0	0	0	0	0	0	0	0	0	0	0	0	0	0	0	0	0	0	0	0
0	0	0	0	0	0	0	0	0	0	0	0	0	0	0	0	0	0	0	0	0	0	0	0	0	0	0	0	0	0	0	0	0	0	0	0	0	0	0	0	0	0	0	0	0	0	0	0	0	0
0	0	0	0	0	0	0	0	0	0	0	0	0	0	0	0	0	0	0	0	0	0	0	0	0	0	0	0	0	0	0	0	0	0	0	0	0	0	0	0	0	0	0	0	0	0	0	0	0	0
0	0	0	0	0	0	0	0	0	0	0	0	0	0	0	0	0	0	0	0	0	0	0	0	0	0	0	0	0	0	0	0	0	0	0	0	0	0	0	0	0	0	0	0	0	0	0	0	0	0
0	0	0	0	0	0	0	0	0	0	0	0	0	0	0	0	0	0	0	0	0	0	0	0	0	0	0	0	0	0	0	0	0	0	0	0	0	0	0	0	0	0	0	0	0	0	0	0	0	0
0	0	0	0	0	0	0	0	0	0	0	0	0	0	0	0	0	0	0	0	0	0	0	0	0	0	0	0	0	0	0	0	0	0	0	0	0	0	0	0	0	0	0	0	0	0	0	0	0	0
0	0	0	0	0	0	0	0	0	0	0	0	0	0	0	0	0	0	0	0	0	0	0	0	0	0	0	0	0	0	0	0	0	0	0	0	0	0	0	0	0	0	0	0	0	0	0	0	0	0
0	0	0	0	0	0	0	0	0	0	0	0	0	0	0	0	0	0	0	0	0	0	0	0	0	0	0	0	0	0	0	0	0	0	0	0	0	0	0	0	0	0	0	0	0	0	0	0	0	0
0	0	0	0	0	0	0	0	0	0	0	0	0	0	0	0	0	0	0	0	0	0	0	0	0	0	0	0	0	0	0	0	0	0	0	0	0	0	0	0	0	0	0	0	0	0	0	0	0	0
0	0	0	0	0	0	0	0	0	0	0	0	0	0	0	0	0	0	0	0	0	0	0	0	0	0	0	0	0	0	0	0	0	0	0	0	0	0	0	0	0	0	0	0	0	0	0	0	0	0
0	0	0	0	0	0	0	0	0	0	0	0	0	0	0	0	0	0	0	0	0	0	0	0	0	0	0	0	0	0	0	0	0	0	0	0	0	0	0	0	0	0	0	0	0	0	0	0	0	0
0	0	0	0	0	0	0	0	0	0	0	0	0	0	0	0	0	0	0	0	0	0	0	0	0	0	0	0	0	0	0	0	0	0	0	0	0	0	0	0	0	0	0	0	0	0	0	0	0	0
0	0	0	0	0	0	0	0	0	0	0	0	0	0	0	0	0	0	0	0	0	0	0	0	0	0	0	0	0	0	0	0	0	0	0	0	0	0	0	0	0	0	0	0	0	0	0	0	0	0
0	0	0	0	0	0	0	0	0	0	0	0	0	0	0	0	0	0	0	0	0	0	0	0	0	0	0	0	0	0	0	0	0	0	0	0	0	0	0	0	0	0	0	0	0	0	0	0	0	0
0	0	0	0	0	0	0	0	0	0	0	0	0	0	0	0	0	0	0	0	0	0	0	0	0	0	0	0	0	0	0	0	0	0	0	0	0	0	0	0	0	0	0	0	0	0	0	0	0	0
0	0	0	0	0	0	0	0	0	0	0	0	0	0	0	0	0	0	0	0	0	0	0	0	0	0	0	0	0	0	0	0	0	0	0	0	0	0	0	0	0	0	0	0	0	0	0	0	0	0
0	0	0	0	0	0	0	0	0	0	0	0	0	0	0	0	0	0	0	0	0	0	0	0	0	0	0	0	0	0	0	0	0	0	0	0	0	0	0	0	0	0	0	0	0	0	0	0	0	0
0	0	0	0	0	0	0	0	0	0	0	0	0	0	0	0	0	0	0	0	0	0	0	0	0	0	0	0	0	0	0	0	0	0	0	0	0	0	0	0	0	0	0	0	0	0	0	0	0	0
0	0	0	0	0	0	0	0	0	0	0	0	0	0	0	0	0	0	0	0	0	0	0	0	0	0	0	0	0	0	0	0	0	0	0	0	0	0	0	0	0	0	0	0	0	0	0	0	0	0
0	0	0	0	0	0	0	0	0	0	0	0	0	0	0	0	0	0	0	0	0	0	0	0	0	0	0	0	0	0	0	0	0	0	0	0	0	0	0	0	0	0	0	0	0	0	0	0	0	0
0	0	0	0	0	0	0	0	0	0	0	0	0	0	0	0	0	0	0	0	0	0	0	0	0	0	0	0	0	0	0	0	0	0	0	0	0	0	0	0	0	0	0	0	0	0	0	0	0	0
0	0	0	0	0	0	0	0	0	0	0	0	0	0	0	0	0	0	0	0	0	0	0	0	0	0	0	0	0	0	0	0	0	0	0	0	0	0	0	0	0	0	0	0	0	0	0	0	0	0
0	0	0	0	0	0	0	0	0	0	0	0	0	0	0	0	0	0	0	0	0	0	0	0	0	0	0	0	0	0	0	0	0	0	0	0	0	0	0	0	0	0	0	0	0	0	0	0	0	0
0	0	0	0	0	0	0	0	0	0	0	0	0	0	0	0	0	0	0	0	0	0	0	0	0	0	0	0	0	0	0	0	0	0	0	0	0	0	0	0	0	0	0	0	0	0	0	0	0	0
0	0	0	0	0	0	0	0	0	0	0	0	0	0	0	0	0	0	0	0	0	0	0	0	0	0	0	0	0	0	0	0	0	0	0	0	0	0	0	0	0	0	0	0	0	0	0	0	0	0
0	0	0	0	0	0	0	0	0	0	0	0	0	0	0	0	0	0	0	0	0	0	0	0	0	0	0	0	0	0	0	0	0	0	0	0	0	0	0	0	0	0	0	0	0	0	0	0	0	0
0	0	0	0	0	0	0	0	0	0	0	0	0	0	0	0	0	0	0	0	0	0	0	0	0	0	0	0	0	0	0	0	0	0	0	0	0	0	0	0	0	0	0	0	0	0	0	0	0	0
0	0	0	0	0	0	0	0	0	0	0	0	0	0	0	0	0	0	0	0	0	0	0	0	0	0	0	0	0	0	0	0	0	0	0	0	0	0	0	0	0	0	0	0	0	0	0	0	0	0
0	0	0	0	0	0	0	0	0	0	0	0	0	0	0	0	0	0	0	0	0	0	0	0	0	0	0	0	0	0	0	0	0	0	0	0	0	0	0	0	0	0	0	0	0	0	0	0	0	0
0	0	0	0	0	0	0	0	0	0	0	0	0	0	0	0	0	0	0	0	0	0	0	0	0	0	0	0	0	0	0	0	0	0	0	0	0	0	0	0	0	0	0	0	0	0	0	0	0	0
0	0	0	0	0	0	0	0	0	0	0	0	0	0	0	0	0	0	0	0	0	0	0	0	0	0	0	0	0	0	0	0	0	0	0	0	0	0	0	0	0	0	0	0	0	0	0	0	0	0
0	0	0	0	0	0	0	0	0	0	0	0	0	0	0	0	0	0	0	0	0	0	0	0	0	0	0	0	0	0	0	0	0	0	0	0	0	0	0	0	0	0	0	0	0	0	0	0	0	0
0	0	0	0	0	0	0	0	0	0	0	0	0	0	0	0	0	0	0	0	0	0	0	0	0	0	0	0	0	0	0	0	0	0	0	0	0	0	0	0	0	0	0	0	0	0	0	0	0	0
0	0	0	0	0	0	0	0	0	0	0	0	0	0	0	0	0	0	0	0	0	0	0	0	0	0	0	0	0	0	0	0	0	0	0	0	0	0	0	0	0	0	0	0	0	0	0	0	0	0
0	0	0	0	0	0	0	0	0	0	0	0	0	0	0	0	0	0	0	0	0	0	0	0	0	0	0	0	0	0	0	0	0	0	0	0	0	0	0	0	0	0	0	0	0	0	0	0	0	0
0	0	0	0	0	0	0	0	0	0	0	0	0	0	0	0	0	0	0	0	0	0	0	0	0	0	0	0	0	0	0	0	0	0	0	0	0	0	0	0	0	0	0	0	0	0	0	0	0	0
0	0	0	0	0	0	0	0	0	0	0	0	0	0	0	0	0	0	0	0	0	0	0	0	0	0	0	0	0	0	0	0	0	0	0	0	0	0	0	0	0	0	0	0	0	0	0	0	0	0
0	0	0	0	0	0	0	0	0	0	0	0	0	0	0	0	0	0	0	0	0	0	0	0	0	0	0	0	0	0	0	0	0	0	0	0	0	0	0	0	0	0	0	0	0	0	0	0	0	0
0	0	0	0	0	0	0	0	0	0	0	0	0	0	0	0	0	0	0	0	0	0	0	0	0	0	0	0	0	0	0	0	0	0	0	0	0	0	0	0	0	0	0	0	0	0	0	0	0	0
0	0	0	0	0	0	0	0	0	0	0	0	0	0	0	0	0	0	0	0	0	0	0	0	0	0	0	0	0	0	0	0	0	0	0	0	0	0	0	0	0	0	0	0	0	0	0	0	0	0
0	0	0	0	0	0	0	0	0	0	0	0	0	0	0	0	0	0	0	0	0	0	0	0	0	0	0	0	0	0	0	0	0	0	0	0	0	0	0	0	0	0	0	0	0	0	0	0	0	0
0	0	0	0	0	0	0	0	0	0	0	0	0	0	0	0	0	0	0	0	0	0	0	0	0	0	0	0	0	0	0	0	0	0	0	0	0	0	0	0	0	0	0	0	0	0	0	0	0	0
0	0	0	0	0	0	0	0	0	0	0	0	0	0	0	0	0	0	0	0	0	0	0	0	0	0	0	0	0	0	0	0	0	0	0	0	0	0	0	0	0	0	0	0	0	0	0	0	0	0
0	0	0	0	0	0	0	0	0	0	0	0	0	0	0	0	0	0	0	0	0	0	0	0	0	0	0	0	0	0	0	0	0	0	0	0	0	0	0	0	0	0	0	0	0	0	0	0	0	0
0	0	0	0	0	0	0	0	0	0	0	0	0	0	0	0	0	0	0	0	0	0	0	0	0	0	0	0	0	0	0	0	0	0	0	0	0	0	0	0	0	0	0	0	0	0	0	0	0	0
[truncated: 83 more columns]

## Sheet: B
16.7934	17.4589	22.9693	26.5162	23.6634	21.8965	23.5624	32.1372	29.7934	19.9019	14.0317	12.7706	10.0335	8.03392	5.66894	4.18498	2.01201	1.81401	0.967998	0.628999	0.391999	0.214	0.15	0.059	0.047	0.018	0.002	0.013	0.008	0.001	0.001	0.002	0	0	0	0.002	0	0	0.001	0	0	0.001	0	0	0	0	0	0	0	0
20.7793	30.7188	28.738	26.4794	28.2731	23.3914	25.6664	24.9085	20.8527	15.5518	13.5426	9.1864	7.87692	5.19494	4.27297	3.88798	2.03001	1.39501	1.34801	0.645999	0.335999	0.181	0.095	0.142	0.197	0.037	0.003	0.002	0.001	0	0.002	0.003	0	0	0.001	0.002	0.001	0	0.003	0	0	0.001	0	0	0	0	0	0	0	0
13.9752	28.3817	34.4647	30.9753	27.2893	31.2712	25.0894	20.7676	22.5938	16.3384	9.78149	9.33141	7.89891	5.75195	3.15998	2.88698	1.86301	1.17001	0.970998	0.642999	0.263	0.243	0.244	0.045	0.078	0.03	0.007	0.02	0.207	0.002	0	0	0	0	0.002	0	0.002	0	0	0	0	0	0	0	0	0.002	0	0	0	0
10.6218	25.036	27.0061	26.3384	26.4382	24.2483	29.7521	27.9773	21.9377	17.4595	16.3034	11.6085	9.80743	6.70092	4.62096	2.70298	2.58698	1.92301	0.943998	0.719999	0.446999	0.257	0.094	0.07	0.071	0.026	0.012	0.001	0	0.025	0.001	0	0.001	0	0.001	0.005	0	0.001	0.001	0.002	0	0	0	0	0	0	0	0	0	0
25.2897	28.0837	24.9362	18.242	22.9624	20.5565	39.0802	26.0855	16.981	14.2477	14.2556	10.8265	10.8645	6.74093	4.20897	3.48698	3.38298	2.02101	1.26201	0.707999	0.460999	0.371	0.208	0.18	0.109	0.013	0.034	0.012	0.022	0.004	0.013	0.04	0.005	0.001	0.013	0.015	0.006	0.006	0.003	0.004	0.002	0.002	0.002	0	0	0	0	0	0	0
32.0089	37.5183	27.7372	18.3129	23.8103	23.1924	32.8452	23.6415	15.6948	12.2207	11.8416	9.2194	7.48891	4.85695	4.21297	3.24797	2.21799	1.23701	1.20701	1.217	0.502999	0.463999	0.467999	0.251	0.079	0.097	0.049	0.069	0.005	0.003	0.021	0.003	0	0.001	0.003	0.002	0	0	0.001	0	0	0	0	0	0	0	0	0.001	0	0
13.4789	24.3831	26.16	22.2355	28.0542	27.4562	28.7944	26.6284	20.8517	17.6613	16.738	10.9886	9.18039	7.32791	5.13495	3.25297	2.51498	2.15199	0.900998	0.652999	0.453999	0.234	0.184	0.121	0.065	0.063	0.017	0.007	0.003	0.005	0	0	0.039	0.005	0.002	0	0	0.001	0	0	0.001	0	0	0	0	0	0	0	0	0
13.3349	28.1189	29.1681	21.5766	26.5913	31.8801	29.9433	24.6426	19.5497	15.6478	14.1247	10.2845	7.61689	6.12692	4.28496	3.64597	2.97298	1.77201	1.25001	0.919998	0.595999	0.579999	0.279	0.327	0.27	0.126	0.063	0.025	0.011	0.001	0.007	0.001	0.001	0.001	0.001	0	0.009	0	0	0	0	0	0	0	0	0	0	0	0	0
20.7766	37.0314	31.044	18.315	30.5132	34.9149	28.4423	21.1566	18.159	13.4268	12.4007	9.05736	6.11792	4.14797	3.51797	2.38998	1.51101	0.920997	0.702998	0.349999	0.269	0.296	0.088	0.064	0.039	0.032	0.048	0.005	0.004	0.001	0.001	0.002	0.001	0	0	0.001	0	0	0	0	0	0	0	0	0	0	0	0	0	0
15.44	34.1638	31.9639	22.8525	28.8761	37.6103	31.0951	19.7368	18.248	16.803	12.9326	8.61219	6.10393	4.20597	2.53398	1.67501	1.30601	0.685998	0.365999	0.244	0.088	0.058	0.121	0.006	0.004	0.004	0.009	0	0	0	0	0.003	0	0	0	0	0	0	0	0	0	0	0	0	0	0	0	0	0	0
21.2444	45.1286	37.5753	19.2417	25.8893	35.8768	26.2994	13.6188	15.5928	15.2928	10.3845	6.63492	6.70392	5.72894	3.36497	2.42998	1.82401	0.903998	0.611999	0.426999	0.524999	0.22	0.166	0.029	0.011	0.016	0.002	0.003	0.001	0	0	0	0.001	0	0	0	0	0	0	0	0	0	0	0	0	0	0	0	0	0
19.3017	44.0907	40.7526	19.8727	26.0184	37.7463	27.2893	13.3377	14.0358	16.905	10.0575	5.15494	6.46192	4.56096	2.85197	2.34498	2.057	0.935998	0.390999	0.529999	0.664999	0.191	0.051	0.047	0.048	0	0.016	0.027	0.001	0	0	0.004	0	0	0	0	0	0	0	0	0	0	0	0	0	0	0	0	0	0
14.9131	35.5325	36.3055	17.7403	23.1054	39.7829	29.7272	13.3348	15.7218	18.6679	11.4676	6.61891	10.1824	7.15493	3.30397	3.96998	2.98998	1.95201	0.832998	0.812999	0.702999	0.484	0.132	0.104	0.114	0.011	0.052	0.028	0.002	0.002	0	0	0.002	0	0	0	0	0	0	0	0	0	0	0	0	0	0	0	0	0
21.4014	43.435	36.1626	17.5075	25.1974	34.9789	26.7183	14.4098	15.5948	14.7198	9.7175	7.0999	8.66121	5.87893	3.21697	3.45598	2.85998	1.70501	0.538999	0.919999	0.962999	0.187	0.133	0.117	0.045	0.035	0.05	0.022	0.016	0.002	0	0	0	0	0	0	0	0	0	0	0	0	0	0	0	0	0	0	0	0
23.7643	49.3964	43.1183	20.9567	26.3403	36.4146	27.6583	14.4278	13.4368	12.3427	7.13389	5.43693	4.85295	2.49997	2.31898	2.23399	1.18501	0.468999	0.470999	0.566999	0.269	0.137	0.12	0.044	0.112	0.013	0	0.012	0	0.003	0.011	0	0	0	0	0	0	0	0	0	0	0	0	0	0	0	0	0	0	0
32.2708	52.3852	34.5689	13.7958	32.192	38.6623	20.7467	12.4218	15.7259	11.0496	6.69191	6.34591	5.82593	3.06397	2.15999	3.06998	1.55001	1.068	0.701999	0.625999	0.313999	0.227	0.058	0.118	0.041	0.03	0.013	0.01	0	0.001	0	0.001	0	0.002	0.011	0	0	0	0	0	0	0	0	0	0	0	0	0	0	0
17.158	43.3591	39.9359	19.3137	26.7202	37.7863	26.6413	15.0948	18.5479	16.9788	7.90289	7.32789	6.6669	3.25596	2.38698	2.55497	1.71701	0.849997	0.562999	0.362999	0.151	0.166	0.141	0.032	0.063	0.046	0.011	0.002	0.001	0.005	0.001	0.002	0	0	0	0	0	0	0	0	0	0	0	0	0	0	0	0	0	0
17.8324	40.7145	37.0485	22.3915	25.8302	32.1431	28.0293	22.1546	21.8207	14.1307	9.36144	8.27803	6.30592	3.19597	1.90802	1.58001	1.033	0.578999	0.617999	0.427999	0.215	0.053	0.065	0.015	0.006	0.002	0.006	0.001	0	0	0	0	0	0	0	0	0	0	0	0	0	0	0	0	0	0	0	0	0	0
15.4421	32.0158	32.2239	22.3705	27.7131	27.4562	27.7525	25.7846	21.1777	17.2956	15.3447	10.5595	5.13394	4.26996	4.44897	2.29598	1.27501	1.087	0.827998	0.29	0.358999	0.279	0.178	0.055	0.013	0.068	0.004	0.017	0.008	0	0.003	0	0	0	0	0	0	0	0	0	0	0	0	0	0	0	0	0	0	0
18.1182	29.7889	22.6523	14.0699	29.2662	24.2425	20.1628	14.9138	14.1868	25.0587	18.1681	7.3959	5.69893	7.82491	4.53696	2.75997	2.97397	3.52098	2.97198	1.31401	1.61201	2.63298	2.37598	1.70901	1.43701	1.95501	2.19399	1.79901	1.60801	1.44601	1.37401	1.104	1.007	0.893998	0.809999	0.375999	0.426999	0.462999	0.173	0.218	0.262	0.147	0.028	0.003	0.042	0.007	0.01	0.005	0	0.007
15.7941	26.044	26.7702	16.5474	18.5219	17.7993	15.7759	13.9638	14.2609	14.3007	12.9326	6.35391	3.94795	5.95793	4.58696	2.86997	2.82497	3.82797	3.08997	2.81097	3.13097	4.64797	5.17495	4.44498	4.50497	5.42996	5.53396	4.81497	4.34198	3.99799	3.65398	3.53799	2.36899	2.43799	2.20699	1.519	1.443	0.961999	0.552	0.547	0.42	0.581	0.171	0.087	0.011	0.096	0.112	0	0.044	0
34.6977	27.4849	34.5279	19.7147	23.1902	13.3029	22.2368	21.1488	14.6928	16.6252	10.5285	6.34791	3.45396	5.73094	3.22597	2.63297	2.32698	2.16899	1.35201	1.42401	1.72401	1.78001	1.54301	1.65201	1.67901	2.017	1.70101	1.72701	1.61301	1.66701	1.517	1.76701	1.344	1.231	1.06	0.637999	0.817999	0.781999	0.770999	0.342	0.4	0.297	0.157	0.16	0.126	0.181	0.072	0.047	0.056	0
24.8679	34.0467	27.8281	18.7328	30.8031	22.0015	21.7857	18.6779	15.8009	15.9587	12.5065	8.29403	4.98494	6.92793	3.47297	2.18999	3.41798	2.00501	1.25701	0.763998	1.56901	1.116	1.022	0.737998	1.086	0.992998	0.860999	1.021	0.880998	1.021	1.257	0.704999	0.969999	0.571999	0.623999	0.768999	0.781999	0.333	0.502	0.391	0.361	0.519	0.405	0.163	0.164	0.364	0.047	0.017	0.078	0.003
32.5698	34.4165	25.9911	14.7849	22.6803	18.149	18.9908	15.1159	12.2448	15.3087	12.5616	6.80391	4.42096	7.02793	3.11397	3.03598	3.17698	3.00298	1.80001	1.49601	2.20099	2.02201	1.89501	1.68901	1.76001	1.72801	2.14399	2.044	1.58201	2.53599	2.46299	2.28499	1.965	1.821	2.13699	1.641	1.232	1.306	0.939999	0.675999	0.68	0.579	0.491	0.156	0.153	0.161	0.017	0.278	0.244	0.186
20.0594	32.4477	31.7081	23.0104	23.9053	23.4355	19.0978	16.6453	14.6619	11.3696	10.2925	7.43989	5.59393	4.34696	2.88097	2.08301	1.48501	1.79901	1.50101	1.22401	1.36101	1.19701	1.41801	1.61801	2.079	2.22199	2.47398	2.35899	2.72599	2.44899	2.02301	2.58399	2.86699	1.632	2.33399	1.702	1.463	1.51	1.168	0.669999	0.883999	0.496	0.506	0.257	0.165	0.209	0.095	0.069	0.007	0.2
34.8042	38.9931	32.544	24.1513	28.7562	26.0944	18.8188	15.4979	13.7389	14.5908	10.8196	7.4149	4.68395	6.68493	3.69697	1.89702	2.26298	1.98301	1.24301	0.966998	0.733998	0.693999	0.465999	0.272	0.457999	0.204	0.368999	0.243	0.262	0.409999	0.292	0.304	0.198	0.086	0.181	0.23	0.162	0.125	0.083	0.037	0.083	0.08	0.053	0.003	0.016	0.026	0.002	0.035	0	0
15.8499	25.7113	27.1904	19.4158	27.5914	30.1073	20.9937	16.2696	16.924	15.1228	11.3907	8.79124	8.32504	6.82089	4.81594	4.13696	3.52797	3.09196	2.08101	1.83501	2.20999	1.62902	1.74601	1.62501	1.54201	1.51501	1.26001	1.54001	1.58701	1.22901	1.044	1.362	1.428	0.898999	0.939999	0.711999	0.857999	0.758999	0.552	0.477	0.124	0.186	0.186	0.055	0.09	0.144	0.002	0.057	0.003	0
13.7109	26.1192	26.9773	19.6057	28.0434	27.4753	20.7307	17.4085	19.3368	15.8358	12.2876	10.4686	9.10638	7.29692	7.63391	5.44294	3.71097	4.10797	3.01297	2.69598	1.84202	2.25398	1.47901	1.107	1.53101	0.712997	0.826997	0.737997	0.665998	0.478998	0.672998	0.705998	0.394999	0.294	0.304999	0.181	0.135	0.104	0.132	0.065	0.045	0.024	0.023	0.016	0.005	0.004	0	0.002	0	0
34.2598	43.1732	36.0017	25.2144	30.4451	25.5005	18.3989	17.5785	17.1029	11.8187	8.93832	6.17391	4.92295	4.19497	2.90297	2.28098	2.18199	1.41201	0.974998	0.598999	0.375999	0.253	0.435999	0.097	0.071	0.202	0.072	0.022	0.112	0.001	0.029	0	0	0	0	0	0	0	0	0	0	0	0	0	0	0	0	0	0	0
49.558	48.2497	32.882	18.4329	26.4743	22.3475	16.4645	15.2849	16.2037	11.9206	8.33903	7.92588	5.58992	3.99396	3.74597	2.51398	1.68601	1.004	0.921998	0.909998	0.413999	0.310999	0.237	0.169	0.062	0.056	0.036	0.007	0.002	0.004	0	0.002	0	0	0	0	0	0	0	0	0	0	0	0	0	0	0	0	0	0
14.545	23.8729	28.9569	23.4774	24.6264	26.9373	22.6965	19.3738	19.7658	16.8241	14.4036	13.0246	11.3475	8.26203	6.38994	6.58495	4.47897	2.53498	1.77401	1.89001	1.38901	0.892999	0.377999	0.368999	0.315999	0.251	0.153	0.121	0.058	0.016	0.007	0.01	0.012	0.008	0.003	0	0	0	0	0	0	0	0	0	0	0	0	0	0	0
21.0234	35.4075	37.8082	26.0095	29.1452	25.3611	20.4656	19.8958	15.7209	11.3206	11.0255	9.65844	7.48192	4.77096	5.18195	4.29897	2.53698	2.21799	1.75501	1.37401	0.923999	0.678999	0.608999	0.273	0.257	0.199	0.132	0.132	0.063	0.017	0.001	0.001	0.001	0	0.001	0	0	0	0	0	0	0	0	0	0	0	0	0	0	0
32.8	47.1858	33.1359	20.0456	36.5468	25.0782	18.8368	18.251	15.6179	9.55351	8.82026	7.84088	5.05595	3.70296	2.90697	2.78298	1.94101	1.66001	1.21901	0.756999	0.321999	0.444999	0.45	0.32	0.114	0.235	0.079	0.01	0.005	0.017	0.007	0.004	0	0	0	0	0	0	0	0	0	0	0	0	0	0	0	0	0	0
17.3627	27.3039	28.1039	22.9134	26.5992	23.2073	22.2245	25.9615	19.4467	13.9297	12.6576	11.8516	9.15437	6.70792	6.62893	4.61897	3.16598	3.69798	2.75698	1.91301	1.14	1.138	1.098	0.821999	0.503	0.215	0.158	0.176	0.091	0.031	0.001	0.15	0.001	0.017	0	0	0	0.002	0	0	0	0	0	0	0	0	0	0	0	0
9.78661	27.8618	34.8639	26.6964	22.3425	20.2935	24.8164	28.5514	21.4966	14.5507	11.6896	12.0416	10.2865	6.32192	5.77594	4.62696	3.29398	2.39199	2.66199	1.73801	0.966998	0.752999	0.422999	0.704999	0.281	0.217	0.063	0.031	0.03	0.057	0.005	0.128	0.002	0	0	0	0	0	0	0	0	0	0	0	0	0	0	0	0	0
21.2875	48.2313	49.9668	29.5183	28.3314	26.7092	25.8804	19.7037	12.8698	8.83326	7.5809	5.62692	3.83296	2.52797	1.41602	1.27201	0.702998	0.529999	0.413999	0.174	0.079	0.082	0.048	0.017	0.007	0.079	0.015	0.004	0.002	0	0.001	0	0	0	0	0	0	0	0	0	0	0	0	0	0	0	0	0	0	0
15.9171	43.57	41.5613	23.5804	27.0414	25.9283	24.6584	23.0126	15.8719	12.3137	11.1966	9.40843	6.03192	4.50296	3.11397	2.22099	2.071	1.39901	1.16901	0.428999	0.242	0.15	0.133	0.11	0.069	0.022	0.013	0.007	0.003	0.002	0	0	0	0	0	0	0	0	0	0	0	0	0	0	0	0	0	0	0	0
15.4751	39.9415	45.7929	30.5473	21.2826	21.2534	25.7304	25.5925	17.8402	15.2917	11.8035	9.09937	5.33793	3.44197	2.41197	2.00001	1.20701	0.593998	0.329999	0.216	0.26	0.127	0.091	0.039	0.027	0.004	0.007	0.001	0.002	0	0	0	0	0	0	0	0	0	0	0	0	0	0	0	0	0	0	0	0	0
42.8561	66.664	42.7893	20.1686	18.328	22.8715	23.7575	19.2778	10.1566	7.5549	7.9429	5.33894	2.35198	1.60301	1.22601	1.071	0.877998	0.274	0.219	0.184	0.138	0.034	0.016	0.004	0.018	0.006	0.002	0.001	0	0.008	0.001	0	0	0	0	0	0	0	0	0	0	0	0	0	0	0	0	0	0	0
28.2418	47.7977	32.2049	26.4853	29.9664	27.8395	24.8913	21.2816	13.9217	9.86651	9.71545	7.08791	4.80995	3.43897	2.33698	1.87801	1.27601	0.847998	0.516999	0.568999	0.303999	0.222	0.07	0.079	0.046	0.028	0.01	0.002	0.004	0.002	0.002	0.002	0	0	0	0.001	0	0	0	0	0	0	0	0	0	0	0	0	0	0
28.0504	48.9296	32.7979	17.8592	23.4186	22.2957	27.3474	24.4925	14.3157	10.4175	10.6445	7.44691	7.00893	4.77696	4.18298	2.54898	2.40799	1.68401	1.16001	1.007	0.834999	0.867999	0.268	0.313	0.168	0.133	0.048	0.213	0.01	0.006	0.07	0.006	0.005	0.009	0	0	0	0	0	0.001	0	0	0	0	0	0	0	0	0	0
49.9426	59.7243	30.0289	16.7273	20.2126	24.1995	23.5273	18.7948	10.4486	10.0495	7.8439	6.07992	5.04095	3.66197	2.159	1.80901	1.54701	1.16501	0.678999	0.558999	0.422999	0.31	0.377	0.205	0.087	0.047	0.02	0.029	0.039	0.003	0	0	0.001	0.003	0	0	0	0	0	0	0	0	0	0	0	0	0	0	0	0
40.3487	47.3543	26.1471	17.6933	31.6483	23.8725	27.1763	21.1016	12.9097	10.4895	9.64745	7.48191	6.92492	3.59297	2.34098	1.77801	1.62001	1.134	0.865998	0.498999	0.265	0.249	0.218	0.106	0.124	0.059	0.035	0.046	0.013	0	0	0.004	0	0	0	0	0	0	0	0	0	0	0	0	0	0	0	0	0	0
18.7418	26.5209	21.7053	18.9148	24.3094	22.5224	37.8985	29.7493	16.863	13.5097	16.1216	12.5596	10.8475	7.18092	4.05797	3.80197	3.30798	2.43498	1.88001	0.611999	0.581999	0.486999	0.433	0.163	0.171	0.068	0.123	0.032	0.051	0.096	0.003	0	0.001	0	0	0	0	0	0	0	0	0	0	0	0	0	0	0	0	0
22.3295	31.4767	23.6773	12.5168	21.1004	28.7151	27.7652	23.2576	17.7393	12.5847	15.4807	14.5296	11.4465	8.43812	5.71894	4.36197	4.23398	3.41099	2.30999	0.994998	0.963998	1.037	0.705	0.165	0.404	0.14	0.083	0.091	0.01	0.022	0.002	0.003	0.033	0.001	0	0.003	0	0	0	0	0	0	0	0	0	0	0	0	0	0
17.8393	36.1816	30.4821	17.4347	29.2592	35.4468	28.3612	21.5855	16.3485	14.1488	13.0717	9.94852	7.05191	4.86296	4.07897	3.52897	2.099	1.15801	0.862998	0.730999	0.616999	0.287	0.115	0.067	0.06	0.042	0.047	0.022	0.001	0.001	0	0	0.01	0	0	0	0	0	0	0	0	0	0	0	0	0	0	0	0	0
11.833	23.6701	27.3161	18.4289	24.3312	35.6569	38.9303	24.6754	20.9747	14.5527	14.8567	11.9576	8.36708	4.83595	4.70296	3.92798	2.32098	1.47901	1.176	0.430999	0.472	0.303999	0.156	0.136	0.145	0.043	0.053	0.009	0.001	0.006	0	0	0	0	0	0	0	0	0	0	0	0	0	0	0	0	0	0	0	0
14.7711	24.238	27.4271	22.6365	20.8204	22.4074	34.514	36.6569	20.9467	13.8177	14.0346	11.6495	8.60118	5.52294	5.17695	3.74198	3.12598	1.48701	1.61501	0.734999	0.695999	0.509999	0.248	0.107	0.113	0.035	0.072	0.039	0.001	0.001	0	0.001	0	0.001	0	0	0	0	0	0	0	0	0	0	0	0	0	0	0	0
15.6213	27.8705	32.7079	30.2234	29.6371	24.6562	35.2911	30.8885	15.0258	10.7836	11.7276	8.27402	6.13293	3.84397	3.32198	4.17898	1.96801	0.787998	0.980999	0.634999	0.328	0.483	0.207	0.049	0.056	0.022	0.015	0.027	0	0.002	0.005	0	0	0	0	0	0	0	0	0	0	0	0	0	0	0	0	0	0	0
24.7723	37.6562	32.3569	26.3114	36.1437	32.4131	30.9783	23.3706	16.4265	9.58154	8.42109	5.62993	3.56196	2.04901	2.49798	1.30801	1.075	0.415999	0.310999	0.16	0.096	0.106	0.026	0.025	0.04	0.002	0.001	0.01	0	0	0	0	0	0	0	0	0	0	0	0	0	0	0	0	0	0	0	0	0	0
11.9109	20.6662	22.1762	23.7175	28.6762	26.2851	28.7094	35.0533	24.1176	17.6463	13.8747	12.1096	7.2549	6.19393	5.08295	3.68897	2.59298	1.97801	1.29401	1.11701	0.406999	0.409999	0.285	0.174	0.134	0.116	0.05	0.003	0.005	0.008	0	0.011	0	0	0	0	0	0	0	0	0	0	0	0	0	0	0	0	0	0
10.4538	20.4564	25.5102	24.0075	24.0384	22.7724	32.1922	30.8073	22.9425	15.5119	15.1978	12.2086	10.4975	8.53316	6.42793	3.89897	3.10797	2.30498	1.45101	1.34801	0.611999	0.628999	0.365999	0.163	0.119	0.088	0.06	0.011	0.029	0.004	0	0	0	0	0.002	0	0	0	0	0	0	0	0	0	0	0	0	0	0	0
14.7179	25.076	32.385	32.4221	33.5361	27.6861	26.0393	23.0216	18.6358	14.6047	12.8336	10.3565	7.19191	5.56494	4.25697	2.65798	1.52101	1.27601	0.852999	0.574999	0.278	0.115	0.095	0.025	0.014	0.003	0.002	0.004	0.002	0	0	0	0	0	0	0	0	0	0	0	0	0	0	0	0	0	0	0	0	0
18.119	33.3469	30.301	27.8942	27.5692	28.5782	27.7683	28.9573	21.0347	12.9688	11.2496	9.28639	6.62291	4.38597	2.73397	1.92701	1.25401	0.622998	0.482999	0.272	0.168	0.109	0.041	0.044	0.008	0.001	0	0.001	0	0	0	0	0	0	0	0	0	0	0	0	0	0	0	0	0	0	0	0	0	0
7.30384	22.0508	39.154	37.3026	35.0811	27.4123	27.1033	27.2574	20.3618	13.5087	10.7295	8.29103	7.24991	3.69297	2.93398	2.086	1.62401	0.999998	0.517999	0.498999	0.236	0.097	0.142	0.04	0.032	0.021	0.006	0.009	0.002	0.001	0	0	0	0	0	0	0	0	0	0	0	0	0	0	0	0	0	0	0	0
17.154	42.453	40.4267	28.4034	24.1024	22.1604	25.7464	25.7116	18.3099	13.0587	9.69651	7.66591	6.49093	4.91995	3.03597	2.01601	1.58001	1.041	0.633999	0.439999	0.238	0.099	0.218	0.105	0.023	0.001	0.002	0.012	0.001	0	0	0	0	0	0	0	0	0	0	0	0	0	0	0	0	0	0	0	0	0
12.0339	35.5197	37.8154	28.0264	27.4713	27.5783	25.7753	26.2014	20.3436	14.1088	10.8586	9.33044	7.0409	3.56196	3.45097	2.25498	1.48101	1.64101	0.664999	0.239	0.167	0.086	0.013	0.046	0.004	0.007	0.001	0.026	0.001	0	0	0	0	0	0	0	0	0	0	0	0	0	0	0	0	0	0	0	0	0
11.5559	27.2821	32.1101	26.9474	21.3314	21.8154	28.8911	28.7924	19.6838	14.0318	11.9897	14.3887	10.8445	7.00792	4.22697	3.82597	4.18598	2.55898	1.48701	1.13701	0.642999	0.300999	0.355	0.094	0.077	0.059	0.033	0.054	0	0.002	0.039	0	0	0	0	0	0	0	0	0	0	0	0	0	0	0	0	0	0	0
10.3667	26.11	30.9321	31.2404	27.7944	27.1831	30.5861	26.3414	19.3948	14.3397	12.3897	10.8526	8.04892	5.38494	4.13397	2.85798	2.62698	1.94001	0.980998	0.843998	0.352999	0.423999	0.202	0.04	0.167	0.09	0.054	0.013	0.002	0.003	0.052	0.001	0	0	0	0	0	0	0	0	0	0	0	0	0	0	0	0	0	0
23.1603	44.6994	35.024	19.5117	21.8644	37.3546	27.2213	18.9768	13.4358	11.6757	11.3686	8.22399	7.1369	4.71695	3.41997	2.26798	1.90201	1.37001	0.794998	0.651999	0.427999	0.161	0.163	0.071	0.078	0.034	0.01	0.024	0.001	0	0	0	0	0	0	0	0	0	0	0	0	0	0	0	0	0	0	0	0	0
18.5319	27.496	34.6921	29.1754	22.7035	30.3131	21.9375	22.3456	16.1118	13.3327	12.8897	12.2176	8.96634	6.81292	4.82496	3.46897	2.92598	2.41298	1.44101	1.32401	0.655999	0.497999	0.235	0.209	0.087	0.092	0.029	0.012	0.009	0	0	0	0	0	0	0	0	0	0	0	0	0	0	0	0	0	0	0	0	0
33.6619	35.6095	26.0643	18.234	16.5396	32.342	25.6294	19.1638	16.866	13.9667	12.2816	10.5365	8.8453	8.44613	5.04096	3.57597	2.25598	2.29799	1.75301	0.899999	0.468999	0.217	0.631	0.137	0.173	0.024	0.041	0.02	0.025	0.001	0.002	0.001	0	0	0	0	0	0	0	0	0	0	0	0	0	0	0	0	0	0
28.0492	40.0557	28.5271	18.4299	23.3285	41.4127	26.9652	18.1361	14.5728	13.1068	13.1097	7.7789	6.16393	5.45494	3.37997	2.59998	1.46001	1.21101	0.811998	0.442999	0.278	0.168	0.222	0.02	0.047	0.005	0.003	0.006	0.001	0	0	0	0	0	0	0	0	0	0	0	0	0	0	0	0	0	0	0	0	0
26.4983	36.4867	26.8872	18.224	20.0615	41.4107	29.7222	18.6329	15.3139	15.5998	13.1527	9.51147	7.37091	4.91195	3.60797	2.94397	1.75301	1.044	0.945998	0.507999	0.358999	0.267	0.155	0.146	0.154	0.035	0.028	0.007	0.007	0.001	0.001	0	0.002	0	0	0	0	0	0	0	0	0	0	0	0	0	0	0	0	0
24.6804	28.6441	25.7394	18.9048	19.6186	32.175	22.4764	17.121	18.4419	18.4109	16.5992	13.8597	9.2174	7.9369	5.78494	5.46595	3.58697	1.79901	1.53801	1.26201	0.524998	0.709999	0.324999	0.272	0.353999	0.178	0.04	0.026	0.019	0.028	0.003	0.004	0.001	0	0	0	0.001	0	0	0	0	0	0	0	0	0	0	0	0	0
35.0491	33.187	28.6192	18.9568	28.7711	33.635	22.2055	15.872	15.0469	13.6768	9.7565	12.3056	7.9319	4.54696	3.71697	3.27097	2.83297	1.19101	1.49001	1.55301	0.717998	0.404999	0.493999	0.21	0.109	0.081	0.053	0.015	0.015	0.004	0.009	0.011	0.013	0	0	0	0	0	0	0	0	0	0	0	0	0	0	0	0	0
14.6171	25.0112	32.496	19.2346	31.5061	37.3756	28.7082	20.8927	17.8432	16.4753	15.1327	11.6156	6.84191	4.03596	4.07597	3.29897	1.91801	1.24701	1.18601	0.847998	0.578999	0.157	0.261	0.156	0.15	0.029	0.039	0.003	0.006	0.002	0.006	0.001	0	0.001	0	0	0	0	0	0	0	0	0	0	0	0	0	0	0	0
24.0491	27.7578	25.3622	13.1208	19.3017	32.3872	30.9513	21.0976	14.7008	13.2907	19.1821	18.6771	10.9115	5.31994	5.04995	4.74096	3.41998	2.05701	1.29801	1.42001	0.378999	0.341999	0.231	0.298999	0.161	0.108	0.051	0.041	0.003	0.013	0.005	0.011	0.007	0.001	0.002	0	0	0	0	0	0	0	0	0	0	0	0	0	0	0
18.9257	25.4811	26.9993	13.1398	17.7245	27.4931	35.346	27.7285	16.2806	12.4777	16.9588	18.6571	11.1215	6.07292	4.88396	4.97295	3.60497	1.98601	1.87201	1.25401	1.05	0.376999	0.299999	0.461999	0.156	0.079	0.091	0.092	0.09	0.025	0.014	0.014	0.008	0.01	0.001	0.002	0	0	0	0	0	0	0	0	0	0	0	0	0	0
21.88	27.0818	33.7369	20.3506	30.5682	28.8342	30.1664	23.0746	15.2288	12.0677	11.4085	13.1865	8.05293	6.05094	3.54297	3.53697	1.87701	1.049	1.38301	0.620999	0.437999	0.317999	0.472999	0.393999	0.11	0.137	0.082	0.029	0.019	0.035	0.001	0.009	0	0.002	0.002	0	0.001	0	0.001	0	0	0	0	0	0	0	0	0	0	0
26.3516	47.9508	33.6839	20.4076	29.8142	19.6386	31.6344	16.7752	12.5937	9.43547	13.8276	11.3495	6.65693	5.50293	2.95097	3.08997	1.097	1.13601	0.763998	0.248	0.15	0.139	0.228	0.155	0.042	0.031	0.01	0.045	0.025	0.01	0	0.002	0.001	0	0.001	0.001	0	0	0	0	0	0	0	0	0	0	0	0	0	0
18.2211	45.3781	38.3464	25.1615	28.8721	29.6691	29.2733	20.2987	11.8588	9.60555	12.0526	9.24039	5.12794	3.36197	2.57297	2.83598	1.081	0.654998	0.564998	0.460999	0.309999	0.183	0.216	0.151	0.086	0.03	0.056	0.047	0.018	0.007	0.003	0	0.002	0	0	0	0	0	0	0	0	0	0	0	0	0	0	0	0	0
10.2017	28.266	25.8872	20.9715	27.1563	37.3656	32.6791	20.6406	18.8279	17.1138	14.8247	9.31943	7.0159	6.21092	5.07995	3.84797	2.72898	1.67801	1.129	0.856997	1.15101	0.570999	0.690998	0.360999	0.304999	0.218	0.238	0.145	0.111	0.061	0.034	0.035	0.013	0.011	0.001	0	0	0.001	0	0	0	0	0	0	0	0	0	0	0	0
17.4178	36.2266	29.1962	24.1745	31.8761	39.707	26.0834	18.5528	17.5335	15.7548	12.5697	8.38506	5.73093	3.73196	3.21197	1.88701	1.19301	0.693998	0.582999	0.301999	0.286	0.300999	0.1	0.083	0.063	0.038	0.012	0.008	0.035	0	0	0.01	0	0.001	0	0	0	0	0	0	0	0	0	0	0	0	0	0	0	0
11.6469	36.3265	31.128	21.4346	32.6841	40.3258	28.8322	18.9098	17.2317	19.7129	13.1977	7.6239	5.18994	4.02996	2.57497	1.80801	1.15801	0.788998	0.340999	0.302999	0.147	0.216	0.062	0.012	0.024	0.021	0.001	0.013	0.001	0.001	0.001	0	0	0	0	0	0	0	0	0	0	0	0	0	0	0	0	0	0	0
12.4649	44.774	35.9568	20.4335	26.8222	36.8016	23.9564	14.9439	20.1298	16.3236	11.3016	7.0959	8.68622	4.93995	2.98497	2.16199	2.088	1.46301	0.902998	0.331999	0.389999	0.294999	0.159	0.09	0.058	0.182	0.006	0.002	0.003	0.001	0	0	0	0	0	0	0	0	0	0	0	0	0	0	0	0	0	0	0	0
9.80062	32.8978	38.6311	24.7844	24.7023	35.7709	29.4153	17.1479	18.4609	17.8072	13.6546	8.14295	6.92791	5.22294	3.77597	2.32298	1.99901	1.80901	0.832998	0.671999	0.345	0.262	0.147	0.131	0.036	0.025	0.002	0.004	0.002	0.013	0	0	0.002	0	0	0	0	0	0	0	0	0	0	0	0	0	0	0	0	0
15.477	38.504	35.1829	18.242	28.1453	33.4509	25.8784	15.8669	16.0618	16.4744	12.8957	9.50143	7.6879	6.51293	3.85297	3.07998	2.67598	2.29798	1.34701	0.954998	0.474999	0.352999	0.392	0.09	0.173	0.038	0.083	0.006	0.012	0.007	0	0.018	0	0	0	0	0.016	0	0	0	0	0	0	0	0	0	0	0	0	0
15.4201	28.0989	27.0373	16.2256	20.3105	24.8901	28.2133	19.6447	17.9162	17.6903	19.1319	15.0017	9.60843	7.9189	7.76692	5.66594	3.72998	3.66898	2.21399	1.96601	1.41201	0.690999	0.707999	0.298	0.182	0.144	0.047	0.135	0.006	0.003	0.001	0.004	0	0	0	0	0	0	0	0	0	0	0	0	0	0	0	0	0	0
30.9733	44.727	35.6438	21.2586	26.7343	32.976	26.4903	17.5095	12.8218	11.8578	11.1256	6.5559	5.36493	3.77396	2.39398	1.90202	0.895997	0.990997	0.668998	0.579999	0.208	0.124	0.091	0.042	0.013	0.015	0.004	0.001	0.003	0.002	0	0	0	0	0	0	0	0	0	0	0	0	0	0	0	0	0	0	0	0
23.2885	42.3994	37.1247	23.5735	30.4641	32.508	24.0954	16.2487	13.4318	12.2797	9.86752	7.48289	5.74292	4.60996	3.47697	2.60298	1.73501	1.45201	1.03	0.912999	0.495999	0.297999	0.225	0.243	0.044	0.045	0.037	0.024	0	0.01	0	0	0	0	0	0	0	0	0	0	0	0	0	0	0	0	0	0	0	0
25.0213	46.3486	32.646	19.2188	27.8283	27.2621	20.8415	18.8299	18.315	15.2608	11.8616	9.86946	6.83991	4.85895	3.75397	2.59897	1.71501	0.920997	0.719998	0.494999	0.217	0.12	0.072	0.085	0.02	0.014	0.004	0.003	0	0	0.005	0	0	0	0	0	0	0	0	0	0	0	0	0	0	0	0	0	0	0
22.9443	37.1783	29.6021	15.8419	21.8145	26.7633	20.3337	16.6023	20.4407	20.2167	15.4447	10.5624	9.69348	7.51289	5.68094	4.33597	3.78697	2.00301	1.48901	1.27601	0.996998	0.429999	0.336999	0.229	0.12	0.038	0.035	0.013	0.014	0.006	0.007	0	0	0.001	0	0	0	0	0	0	0	0	0	0	0	0	0	0	0	0
32.9208	31.7967	19.8395	10.5437	18.7898	16.1838	8.98631	16.0988	41.1401	32.0494	11.1546	9.49345	15.3257	9.68545	4.22296	5.21795	4.95595	2.17299	0.842998	1.86701	1.104	0.444999	0.336999	0.285	0.074	0.151	0.036	0.019	0.005	0.004	0.003	0.003	0	0	0	0	0	0	0	0	0	0	0	0	0	0	0	0	0	0
27.2368	28.3249	29.6351	23.0406	21.3627	18.9508	14.8988	22.1326	33.5483	20.4107	13.2187	9.2694	10.7515	5.72893	3.67196	4.13797	3.17097	2.69998	1.071	1.01	0.545999	0.283	0.202	0.081	0.096	0.139	0.038	0.015	0.016	0.053	0.006	0	0.001	0	0.001	0	0	0	0	0	0	0	0	0	0	0	0	0	0	0
38.042	21.5301	40.779	26.3096	24.5146	14.7779	11.1497	26.7224	31.0724	19.7407	7.10091	8.15096	7.57789	5.25794	3.30097	2.63997	3.09897	1.48601	0.512999	0.952998	0.380999	0.304999	0.131	0.081	0.06	0.01	0.032	0.01	0.012	0.002	0.001	0.002	0	0	0.001	0.001	0	0	0	0	0	0	0	0	0	0	0	0	0	0
23.9836	22.49	25.5302	19.9918	22.6186	12.4738	9.27846	26.6283	49.4285	23.2247	10.5795	9.2524	11.9435	8.49814	5.45493	5.93093	3.14497	1.57301	1.15801	1.009	0.429999	0.451999	0.154	0.106	0.16	0.098	0.07	0.041	0.019	0.007	0.004	0.003	0.005	0.002	0.004	0.001	0	0	0	0	0	0	0	0	0	0	0	0	0	0
39.9625	30.1758	24.9152	17.8242	16.0049	15.9969	10.7606	24.4835	38.0636	20.4978	9.20541	7.95789	10.2055	6.65993	5.47094	6.73893	4.08197	1.62301	0.963997	1.90001	0.850998	0.572999	0.265	0.217	0.116	0.098	0.062	0.016	0.045	0.01	0	0.001	0.003	0	0.001	0	0	0	0	0	0	0	0	0	0	0	0	0	0	0
36.2312	23.0284	29.7593	15.7967	15.6458	38.9043	15.1778	32.4331	16.6982	16.6362	11.7556	9.1904	8.88828	5.25394	5.94092	4.03897	3.56998	1.48501	1.35201	1.20501	0.788998	0.763999	0.465999	0.303999	0.103	0.183	0.03	0.062	0.048	0.006	0.003	0.004	0	0.001	0	0	0	0	0	0	0	0	0	0	0	0	0	0	0	0
40.2143	18.5499	27.3593	13.5007	27.9137	25.9613	9.93257	23.2423	23.3916	21.2937	10.0765	10.8705	8.86728	6.7559	7.18192	6.91693	4.95196	1.98801	1.31001	1.74001	1.60001	0.755998	0.428999	0.421999	0.252	0.141	0.077	0.028	0.015	0.003	0.001	0	0.001	0.003	0.003	0	0	0	0	0	0	0	0	0	0	0	0	0	0	0
26.5172	41.8287	29.6171	19.0508	37.2856	21.6336	16.1087	15.6478	24.0063	15.6059	7.81888	9.23039	7.53189	5.10894	4.06596	5.84692	2.81997	1.40901	1.27301	1.22401	0.912998	0.320999	0.216	0.381	0.139	0.049	0.009	0.078	0.001	0.008	0.002	0	0.001	0	0.001	0	0	0	0	0	0	0	0	0	0	0	0	0	0	0
36.0333	35.9617	33.9038	17.6224	46.0566	33.6363	17.0399	13.9539	16.971	12.2077	5.67492	7.2119	6.91191	3.95296	2.32198	2.04601	1.53001	0.499999	0.526999	0.718998	0.367999	0.169	0.143	0.172	0.064	0.012	0.032	0.001	0.003	0	0.002	0.001	0	0	0	0	0	0	0	0	0	0	0	0	0	0	0	0	0	0
57.0786	33.275	26.2971	12.1828	27.2634	27.9505	14.6367	19.1307	18.214	13.5977	8.55013	7.63989	6.68992	3.45396	5.47494	5.78693	2.38398	1.15801	1.108	1.54201	0.862998	0.253	0.450999	0.353999	0.169	0.082	0.047	0.049	0.041	0.012	0.007	0.004	0.001	0	0.001	0	0	0	0	0	0	0	0	0	0	0	0	0	0	0
51.0812	42.4455	21.6664	11.4247	27.6455	25.9705	15.5868	17.6315	24.9425	15.8858	7.64689	5.96891	7.31491	4.35196	4.18896	3.67996	2.56497	1.58101	0.966997	0.929997	0.736998	0.328999	0.325999	0.273	0.262	0.07	0.098	0.076	0.07	0.019	0.001	0.004	0.005	0.003	0	0	0	0	0	0	0	0	0	0	0	0	0	0	0	0
35.8513	37.2384	38.6391	17.4776	28.3433	31.3013	23.9186	17.8043	18.5039	14.9147	8.32605	6.80191	5.93393	3.22597	2.39898	1.77001	1.105	0.841999	0.508999	0.370999	0.166	0.141	0.045	0.076	0.022	0.005	0.005	0.002	0.006	0	0.002	0	0	0	0	0	0	0	0	0	0	0	0	0	0	0	0	0	0	0
21.727	19.4025	41.8146	28.7785	33.7429	25.4134	27.1754	17.2737	23.1076	16.5712	9.86752	9.81648	6.67291	5.09594	2.64797	2.16899	1.80701	0.624998	0.833998	0.585999	0.302999	0.092	0.11	0.055	0.023	0.019	0.008	0.003	0.003	0.002	0	0	0	0	0	0	0	0	0	0	0	0	0	0	0	0	0	0	0	0
31.6366	29.3239	28.3661	21.3348	29.9411	27.4613	22.4855	17.3787	22.6406	16.0367	9.05137	15.0676	6.65191	6.43892	3.12697	2.24199	2.77498	1.19201	1.15701	0.598999	0.537999	0.1	0.056	0.087	0.026	0.016	0.006	0.002	0	0.01	0	0	0	0	0	0	0	0	0	0	0	0	0	0	0	0	0	0	0	0
32.0538	34.1127	24.1673	16.3625	25.7662	28.0371	25.6323	20.1478	22.1267	18.0741	12.1646	9.34841	8.43711	7.13692	4.03697	2.79097	1.89801	1.27601	0.795998	0.614999	0.415999	0.116	0.063	0.08	0.073	0.006	0.007	0.003	0.002	0.001	0	0	0	0	0	0	0	0	0	0	0	0	0	0	0	0	0	0	0	0
50.2001	47.6707	28.5382	15.3738	23.6193	29.3711	27.5544	17.1058	12.1417	11.6366	8.47311	7.3799	4.71896	3.94097	2.42798	1.74701	1.47501	0.870998	0.467999	0.388999	0.206	0.084	0.175	0.098	0.07	0.001	0.001	0.006	0.003	0	0	0	0	0	0	0	0	0	0	0	0	0	0	0	0	0	0	0	0	0
42.509	45.6126	30.2741	18.0521	23.7663	25.9651	28.2913	19.0469	14.5307	10.5206	8.50012	9.87243	6.42393	4.24797	2.25598	1.88901	1.44201	1.098	0.610999	0.233	0.201	0.132	0.166	0.046	0.019	0.019	0.013	0.003	0.004	0	0	0	0	0	0	0	0	0	0	0	0	0	0	0	0	0	0	0	0	0
61.4608	60.5006	28.47	12.9729	26.6861	22.3463	17.5776	12.3828	12.9977	9.93053	6.6699	7.51691	5.36494	3.70297	2.069	1.74901	1.11901	0.988998	0.508999	0.302	0.236	0.054	0.061	0.064	0.01	0.002	0.001	0.001	0.001	0	0	0	0	0	0	0	0	0	0	0	0	0	0	0	0	0	0	0	0	0
60.9119	64.9557	36.9264	19.4696	24.3913	21.6504	19.3896	12.6868	10.8476	6.98289	4.36295	3.95296	3.34197	2.096	1.23601	0.971998	0.632998	0.409999	0.138	0.176	0.072	0.011	0.08	0.003	0.014	0.002	0.007	0.002	0.001	0.002	0.01	0.006	0.001	0.001	0	0	0	0	0	0	0	0	0	0	0	0	0	0	0	0
58.6144	51.2578	34.673	20.1775	14.8029	26.1512	15.9021	26.3414	14.1868	7.95788	6.08692	5.99391	4.75495	2.97397	2.52198	1.008	0.822998	0.510998	0.445999	0.186	0.137	0.097	0.055	0.05	0.018	0.007	0.005	0.004	0.001	0	0.003	0	0	0	0	0	0	0	0	0	0	0	0	0	0	0	0	0	0	0
58.4592	62.1983	46.625	25.2423	18.7568	22.7674	13.3849	16.2538	9.85862	7.43887	3.96694	3.03095	2.85696	1.69002	1.33101	0.646998	0.454998	0.26	0.182	0.195	0.046	0.05	0.028	0.003	0	0.009	0.003	0	0.001	0.002	0	0	0	0.001	0.002	0	0	0	0	0	0	0	0	0	0	0	0	0	0	0
35.1001	56.187	38.8342	33.539	25.9033	25.1142	25.4344	14.5939	11.2298	10.0696	5.91791	4.62595	3.03696	2.50897	1.35301	0.918998	0.352999	0.370999	0.259	0.168	0.068	0.051	0.064	0.011	0.016	0.004	0	0.001	0.002	0.002	0.004	0	0.002	0.003	0	0	0	0	0	0	0	0	0	0	0	0	0	0	0	0
35.9264	76.5159	41.3506	29.7101	21.2745	22.9994	23.8315	14.0798	9.56751	7.1089	4.48295	3.72696	1.94202	1.33101	0.651998	0.344999	0.401999	0.187	0.065	0.097	0.028	0.023	0.089	0.003	0.004	0	0	0	0	0	0	0	0	0	0	0	0	0	0	0	0	0	0	0	0	0	0	0	0	0
47.5066	78.8776	42.8286	23.1376	14.856	22.5034	26.2174	13.1168	8.11795	5.63892	3.43196	4.98095	1.78302	0.760997	0.702998	0.543999	0.259	0.279	0.109	0.034	0.036	0.007	0.005	0.008	0	0	0	0	0	0	0	0	0	0	0	0	0	0	0	0	0	0	0	0	0	0	0	0	0	0
57.7025	68.095	38.4583	21.3426	16.2468	19.4725	25.1334	15.0228	9.17141	7.5369	5.37193	4.90895	2.85197	1.60401	1.063	0.746998	0.404999	0.337999	0.15	0.041	0.037	0.028	0.011	0.001	0.002	0	0	0	0.002	0	0	0	0	0	0	0	0	0	0	0	0	0	0	0	0	0	0	0	0	0
33.9903	46.7603	35.6878	26.1525	21.7026	22.5153	32.4092	22.2027	14.2117	10.4615	9.62544	8.05893	4.63996	3.03798	1.75101	0.936998	0.667998	0.378999	0.195	0.131	0.099	0.036	0.007	0.018	0.033	0.006	0.029	0	0	0	0	0	0	0	0	0	0	0	0	0	0	0	0	0	0	0	0	0	0	0
58.363	60.9005	33.444	18.6978	21.4075	26.2943	24.8392	16.0309	8.08991	7.91087	7.1919	5.12394	2.79196	1.66901	1.31901	0.618998	0.491999	0.238	0.132	0.093	0.062	0.017	0.011	0.002	0.002	0	0.001	0	0	0	0	0	0	0	0	0	0	0	0	0	0	0	0	0	0	0	0	0	0	0
30.2021	41.3755	35.065	20.6935	27.1733	37.3615	27.6552	19.5837	13.2648	11.9247	11.0056	6.33091	4.66695	3.41797	2.79698	1.57201	0.613998	0.454998	0.256	0.156	0.114	0.024	0.025	0.011	0.001	0	0	0	0	0	0	0	0	0.001	0	0	0	0	0	0	0	0	0	0	0	0	0	0	0	0
48.8329	48.0225	30.0021	20.9315	32.2163	31.688	22.2534	14.0409	12.8937	11.0366	9.35646	5.27393	2.74997	2.45697	1.80401	1.124	0.526999	0.192	0.177	0.052	0.056	0.027	0.008	0.022	0.001	0	0	0	0	0.001	0	0	0	0	0	0	0	0	0	0	0	0	0	0	0	0	0	0	0	0
61.0007	45.8886	24.3312	17.4066	28.5133	34.5499	23.7743	15.1519	10.6946	10.1386	8.95633	6.10392	2.90497	2.49898	1.75801	0.823997	0.552998	0.272	0.176	0.109	0.067	0.026	0.012	0.027	0.007	0	0	0.001	0	0	0	0	0	0	0	0	0	0	0	0	0	0	0	0	0	0	0	0	0	0
68.2065	52.6016	28.2581	15.706	28.8842	34.113	21.0204	12.1248	9.81856	8.40306	6.49789	3.89196	1.71202	1.84801	0.938997	0.785997	0.371999	0.11	0.219	0.079	0.048	0.057	0.015	0.015	0.002	0.001	0	0.001	0.014	0	0	0.001	0	0	0	0	0	0	0.001	0	0	0	0	0	0	0	0	0	0	0
51.8444	45.4095	40.3208	31.2202	31.2981	28.0183	20.6655	15.0038	9.91555	7.10789	6.29591	3.22996	1.93702	1.48701	0.879997	0.464998	0.278	0.07	0.104	0.067	0.038	0.019	0.022	0.008	0.034	0.004	0	0	0	0	0	0	0	0	0	0	0	0	0	0	0	0	0	0	0	0	0	0	0	0
84.2264	57.5861	32.142	19.5936	24.9483	20.5014	21.5164	11.0708	5.8499	5.83591	5.14593	2.82496	1.87002	1.094	0.582998	0.396999	0.243	0.155	0.076	0.045	0.012	0.011	0.01	0.001	0.002	0	0	0	0	0	0	0	0	0	0	0	0	0	0	0	0	0	0	0	0	0	0	0	0	0
92.0804	33.5676	36.2076	23.2346	22.7144	25.3982	26.5203	9.82758	8.41906	6.1629	4.13895	2.80296	1.73302	0.712997	1.28301	0.383999	0.304999	0.103	0.049	0.052	0.026	0.01	0.004	0	0.002	0.002	0	0	0	0	0	0	0	0	0	0	0	0	0	0	0	0	0	0	0	0	0	0	0	0
93.0335	45.8467	37.8014	24.6095	21.4595	24.8632	19.4426	8.94929	6.76389	4.71694	3.59195	1.92303	0.925996	0.683997	0.504998	0.342999	0.126	0.074	0.033	0.021	0.014	0.007	0.001	0.002	0	0	0	0.001	0	0	0	0	0	0	0	0	0	0	0	0	0	0	0	0	0	0	0	0	0	0
85.8985	48.2207	45.926	26.5563	21.8855	23.6882	17.6046	9.28444	5.7479	3.56694	3.05495	1.70302	0.953996	0.754997	0.359999	0.232	0.127	0.069	0.044	0.01	0.034	0.004	0.005	0.003	0.001	0.002	0	0	0	0	0	0.002	0	0	0	0	0	0	0	0	0	0	0	0	0	0	0	0	0	0
76.1531	55.641	43.5371	25.8124	23.2495	24.6663	18.6398	10.8357	5.7539	3.51694	2.73896	2.70997	0.939996	0.723997	0.334999	0.188	0.089	0.085	0.025	0.043	0.041	0.005	0.005	0.002	0	0.002	0	0.001	0	0	0	0	0	0	0	0	0	0	0	0	0	0	0	0	0	0	0	0	0	0
59.7156	58.5339	45.741	28.6113	25.1414	24.6813	19.4016	10.9448	7.98187	5.16393	3.78795	2.46197	1.162	0.873997	0.561998	0.501998	0.26	0.086	0.037	0.028	0.025	0.009	0.009	0.009	0.006	0.002	0.001	0.001	0.001	0	0	0	0	0	0	0	0	0	0	0	0	0	0	0	0	0	0	0	0	0
42.7536	68.0113	45.5701	25.2392	31.5581	27.8943	18.4909	11.6618	8.72219	5.7979	3.58694	2.62996	1.62402	0.864996	0.584998	0.351999	0.183	0.08	0.044	0.048	0.024	0.008	0.001	0.002	0.006	0.004	0	0	0	0	0	0	0	0	0	0	0	0	0	0	0	0	0	0	0	0	0	0	0	0
43.7341	59.5584	32.3658	31.4753	31.7861	20.5735	19.2447	15.0939	13.1467	9.24241	5.97691	5.57992	2.84596	2.09501	1.112	0.693997	0.507998	0.353999	0.185	0.078	0.036	0.033	0.011	0.01	0	0.002	0.003	0.001	0	0	0	0	0	0	0	0	0	0	0	0	0	0	0	0	0	0	0	0	0	0
58.1845	55.6524	29.7749	18.9637	31.7292	24.8253	20.6406	15.9259	11.5536	8.44908	5.56793	6.00892	3.21196	2.00202	1.067	0.620998	0.803998	0.381999	0.166	0.088	0.036	0.019	0.053	0.006	0.002	0.004	0.004	0	0	0.001	0	0.001	0	0	0	0	0	0	0	0	0	0	0	0	0	0	0	0	0	0
53.3215	39.8829	37.4594	18.262	25.4203	21.4914	20.0465	19.9787	14.6968	12.0627	7.7879	8.9013	5.66693	4.40496	2.34698	1.40101	0.921997	0.552999	0.383999	0.25	0.288	0.128	0.045	0.024	0.011	0.007	0.001	0.001	0	0	0	0	0	0	0	0	0	0	0	0	0	0	0	0	0	0	0	0	0	0
36.9783	39.9899	32.3176	25.5304	26.4932	21.1124	23.6595	18.206	17.2986	14.7957	10.8685	9.83043	5.47694	4.58796	3.58597	2.03101	1.15601	0.833998	0.441999	0.288	0.07	0.069	0.07	0.018	0.004	0.002	0.001	0.029	0	0	0	0	0	0	0	0.001	0	0	0	0	0	0	0	0	0	0	0	0	0	0
46.4251	34.1548	42.1494	29.6792	30.2491	24.4853	23.2094	15.8519	13.8757	10.9806	8.40909	5.67793	3.77297	2.62197	1.83801	0.918997	0.472999	0.322999	0.165	0.338999	0.07	0.043	0.015	0.013	0	0.003	0.001	0.001	0	0	0	0	0	0.001	0	0	0	0	0	0	0	0	0	0	0	0	0	0	0	0
39.4982	29.6791	38.6082	22.2324	33.6681	23.0783	26.7344	19.6956	14.0848	14.6468	8.75123	8.15596	5.46793	4.55396	2.59597	1.67701	1.17201	0.508999	0.446999	0.225	0.103	0.048	0.067	0.011	0.007	0.001	0.027	0.001	0	0	0	0	0	0	0	0	0	0.001	0	0	0	0	0	0	0	0	0	0	0	0
39.873	29.0361	37.6163	26.7392	27.7542	26.3272	23.7195	19.1697	14.1058	14.1157	10.2395	8.11494	5.47793	4.38697	3.67897	1.71601	1.40801	1.21801	0.355999	0.317999	0.127	0.154	0.031	0.04	0.014	0.001	0.002	0.005	0	0	0	0	0.002	0	0	0	0	0	0	0	0	0	0	0	0	0	0	0	0	0
44.0433	24.3872	45.0399	24.2234	32.2442	27.1471	24.9724	20.4656	12.0167	12.9667	8.00989	7.10791	4.79095	2.78697	2.22699	1.25401	0.689998	0.536999	0.365999	0.254	0.073	0.052	0.047	0.017	0.006	0.015	0.002	0	0.001	0	0.001	0	0	0	0	0	0	0	0	0	0	0	0	0	0	0	0	0	0	0
43.5023	24.8112	53.4725	29.9993	29.5672	29.5162	23.3675	20.1185	10.3586	10.8986	7.04789	4.74395	2.80896	1.68802	1.78001	0.620998	0.568998	0.238	0.14	0.215	0.194	0.021	0.019	0.017	0.004	0.004	0.006	0.005	0.001	0	0.001	0	0.001	0	0	0.001	0	0.006	0	0	0	0	0	0	0	0	0	0	0	0
28.319	21.9864	51.0829	31.1473	32.2031	31.2351	29.4703	20.3256	11.8527	14.0168	7.89487	6.2979	2.89596	2.53897	2.36798	0.789997	0.552998	0.289	0.192	0.154	0.038	0.037	0.024	0.009	0.004	0.003	0.01	0.005	0	0	0.002	0	0	0	0	0.001	0	0	0	0	0	0	0	0	0	0	0	0	0	0
41.6024	24.8133	53.9357	34.3952	23.8544	35.487	24.9765	19.8415	10.7767	8.84126	5.8329	3.96495	2.93496	1.44301	1.42301	0.582997	0.398998	0.238	0.079	0.152	0.05	0.029	0.029	0.015	0.009	0.004	0.006	0.003	0.013	0	0.002	0.004	0.001	0	0	0	0	0.005	0	0	0	0	0	0	0	0	0	0	0	0
41.911	16.4547	67.6695	21.0976	33.6774	32.7099	16.6153	28.0663	7.49087	11.4696	6.62589	3.60595	3.57495	1.022	2.101	0.586998	0.487998	0.288	0.086	0.093	0.048	0.033	0.014	0.006	0.006	0.002	0.002	0.001	0	0	0	0	0	0	0	0	0	0	0	0	0	0	0	0	0	0	0	0	0	0
42.4384	26.3063	65.9577	28.9264	30.9873	29.9599	15.991	23.8253	7.90586	8.7132	5.69891	3.13996	2.96296	1.015	0.722997	0.526998	0.253	0.237	0.057	0.047	0.021	0.015	0.012	0.003	0.004	0.004	0.01	0	0.002	0	0	0	0	0.001	0	0	0	0	0	0	0	0	0	0	0	0	0	0	0	0
28.262	33.532	59.3865	43.0939	28.8054	27.8611	20.6274	19.1997	13.2548	6.0449	5.19492	3.89595	2.27299	2.05201	0.628997	0.440998	0.565998	0.199	0.167	0.043	0.034	0.149	0.013	0.005	0	0.001	0.011	0	0	0.001	0	0.001	0	0	0	0	0	0	0	0	0	0	0	0	0	0	0	0	0	0
30.8059	46.3905	52.0057	37.5766	28.4496	25.0442	22.6334	18.323	11.9187	6.53389	5.53591	3.90194	2.32799	1.96202	1.018	0.459998	0.402998	0.137	0.118	0.081	0.052	0.033	0.01	0.009	0.008	0.003	0.002	0	0	0	0	0	0	0	0	0	0	0	0	0	0	0	0	0	0	0	0	0	0	0
53.8962	48.311	51.7216	29.5543	21.3437	26.3452	19.3636	16.9921	8.70418	5.65191	4.97393	3.14595	2.64496	1.118	0.605997	0.537997	0.204	0.400999	0.066	0.055	0.031	0.02	0.016	0.03	0.002	0.004	0.001	0	0	0	0.001	0	0	0	0	0	0	0	0	0	0	0	0	0	0	0	0	0	0	0
56.9268	50.4146	46.785	30.5274	21.6267	29.1781	20.8514	13.1399	8.09291	5.90891	4.50794	2.90895	2.176	0.933996	0.655997	0.536998	0.294	0.099	0.049	0.032	0.066	0.013	0.007	0.004	0.002	0.002	0.001	0.001	0	0	0	0	0	0	0	0	0	0	0	0	0	0	0	0	0	0	0	0	0	0
35.5817	49.0221	46.3931	29.6793	27.3963	30.5002	22.9164	16.4516	10.8107	9.4745	6.4109	3.88594	2.50497	1.51302	1.166	0.804997	0.507998	0.348999	0.198	0.074	0.056	0.009	0.033	0.004	0.001	0	0.001	0	0.001	0	0	0	0	0	0	0	0	0	0	0	0	0	0	0	0	0	0	0	0	0
30.9559	42.5884	38.957	22.2453	30.5133	37.2486	24.8334	18.6748	13.9747	13.4766	8.14896	4.65495	3.11796	2.45498	1.95901	0.765998	0.488998	0.370999	0.157	0.073	0.056	0.021	0.002	0.004	0.001	0	0.001	0	0	0	0	0	0	0	0	0	0	0	0	0	0	0	0	0	0	0	0	0	0	0
33.317	35.215	37.9293	30.1631	30.8012	30.2181	26.0113	18.363	15.6648	12.9026	8.28602	5.87393	3.37496	3.71798	1.46501	1.17701	0.605998	0.266	0.138	0.107	0.056	0.068	0.011	0.009	0.004	0.001	0.001	0	0	0	0	0	0	0	0	0	0	0	0	0	0	0	0	0	0	0	0	0	0	0
32.8899	41.6353	37.2883	27.4823	25.5905	35.3519	25.4853	17.8382	15.3417	12.1496	8.57716	5.44492	3.33097	2.65497	2.03201	0.956997	0.631998	0.415999	0.275	0.135	0.178	0.026	0.011	0.018	0.001	0.001	0	0	0.001	0	0.001	0	0.001	0	0	0	0	0	0	0	0	0	0	0	0	0	0	0	0	0
38.3472	44.7122	37.7713	26.5224	26.0055	29.7869	26.5232	17.5106	13.8887	10.1135	9.21841	4.89694	3.12296	2.67497	1.74601	0.995997	0.740998	0.498999	0.227	0.254	0.104	0.035	0.018	0.015	0.01	0.004	0	0.002	0	0	0	0	0	0	0	0	0	0	0	0	0	0	0	0	0	0	0	0	0	0
30.3242	45.0892	42.7254	31.7072	23.0824	24.0903	24.9773	20.4877	15.6098	11.4666	8.23898	5.36592	4.17495	2.85096	2.134	1.13	0.747998	0.725998	0.340999	0.185	0.066	0.054	0.088	0.05	0.014	0.008	0	0.009	0.001	0	0	0	0	0	0	0	0	0	0	0	0	0	0	0	0	0	0	0	0	0
31.182	51.3936	47.4159	34.3342	19.1348	20.3905	26.6582	20.3716	14.4038	8.56014	5.70191	5.33493	3.89395	2.85497	1.38001	1.128	0.574997	0.335999	0.222	0.131	0.121	0.129	0.033	0.024	0.013	0.007	0.01	0.002	0	0	0	0	0.001	0	0.001	0	0	0	0	0	0	0	0	0	0	0	0	0	0	0
41.7244	53.6041	43.9532	27.5624	15.7729	19.6115	28.5002	21.6396	14.0187	7.9679	5.77391	6.37791	4.40696	1.88802	0.777997	0.736997	0.715998	0.363999	0.118	0.095	0.054	0.023	0.031	0.013	0.009	0.001	0	0.001	0	0.001	0	0.001	0	0	0	0	0	0	0	0	0	0	0	0	0	0	0	0	0	0
76.7864	67.4023	41.5266	17.5925	14.3328	27.1971	21.3133	12.0728	4.16694	3.24395	3.94394	2.82895	1.32601	0.463998	0.524998	0.360999	0.193	0.157	0.043	0.199	0.025	0.021	0.009	0.002	0.003	0.003	0.004	0	0	0	0	0	0	0	0	0	0	0	0	0	0	0	0	0	0	0	0	0	0	0
62.7454	62.3029	51.1888	25.0075	20.3377	20.2083	17.7924	13.6159	6.51789	4.73794	4.36594	2.79795	1.84302	0.767997	0.539997	0.445999	0.295	0.085	0.052	0.02	0.033	0.024	0.01	0.002	0.003	0.001	0.001	0	0	0	0	0	0	0	0	0	0	0	0	0	0	0	0	0	0	0	0	0	0	0
91.7864	69.0784	41.2185	18.5939	19.0247	20.5833	13.6481	7.07985	3.33595	4.24895	3.37895	1.34901	0.779996	0.504998	0.515998	0.3	0.136	0.049	0.036	0.051	0.016	0.01	0.001	0.01	0	0.001	0	0.002	0	0	0	0	0	0	0	0	0	0	0	0	0	0	0	0	0	0	0	0	0	0
71.3391	64.6835	36.5366	13.8709	11.1347	34.1098	26.6401	12.3058	4.11294	5.17393	6.64889	4.28595	1.60302	0.717997	0.936997	0.894997	0.377999	0.108	0.079	0.077	0.058	0.022	0.011	0.006	0.005	0.003	0	0.001	0.001	0	0.001	0	0	0	0	0	0	0	0	0	0	0	0	0	0	0	0	0	0	0
60.3292	69.7063	38.1782	19.6257	12.4358	20.1123	27.5312	15.195	7.56987	6.19191	4.34193	5.51092	3.66096	1.46401	1.38001	0.942997	0.549998	0.482999	0.211	0.133	0.109	0.02	0.017	0.017	0.012	0.008	0.001	0.001	0	0	0.001	0.001	0.002	0.001	0	0	0	0	0.001	0	0	0	0	0	0	0	0	0	0	0
59.4481	47.6966	28.367	12.9689	11.3926	26.6002	25.9423	19.1817	9.01634	12.9966	9.08938	10.9576	6.07792	2.53397	4.80496	2.61197	2.31998	1.45301	0.598999	0.490999	0.541999	0.188	0.178	0.123	0.049	0.06	0.052	0.002	0.002	0.003	0	0	0	0	0	0	0	0	0	0	0	0	0	0	0	0	0	0	0	0
78.4016	44.6563	30.1731	11.2497	20.8417	29.76	24.6403	13.8179	6.8209	9.95656	7.99988	6.08091	3.27996	1.84102	2.04101	1.79301	1.018	0.466998	0.216	0.16	0.235	0.078	0.085	0.109	0.007	0.008	0.003	0.001	0	0	0	0.001	0	0.001	0.001	0.001	0	0	0	0	0	0	0	0	0	0	0	0	0	0
36.7255	35.6069	32.355	16.7792	27.6155	26.6443	29.0561	20.1926	12.1118	14.8147	11.9056	9.74951	7.2639	4.01696	2.91996	2.62898	1.36201	1.60801	0.622998	1.033	0.258	0.145	0.13	0.063	0.082	0.035	0.017	0.001	0	0.004	0.001	0.002	0	0	0	0	0	0	0	0	0	0	0	0	0	0	0	0	0	0
27.065	28.4791	28.0111	18.0801	24.9714	27.0881	28.1813	20.7896	16.1926	16.1626	15.3417	12.8617	9.66243	5.97293	4.66896	3.82297	2.64098	2.44498	1.16401	0.685998	0.550999	0.493999	0.271	0.038	0.029	0.035	0.028	0.015	0	0.002	0	0	0	0	0	0	0	0	0	0	0	0	0	0	0	0	0	0	0	0
34.5966	22.8532	26.815	14.5568	31.9703	33.955	26.2113	21.2476	12.6587	20.5189	12.9107	13.0836	7.18091	4.01897	5.36995	2.48798	2.19899	0.993998	0.526999	0.554999	0.215	0.205	0.531	0.042	0.036	0.001	0.005	0.001	0	0.003	0	0	0	0	0	0	0	0	0	0	0	0	0	0	0	0	0	0	0	0
28.7332	24.7694	23.9433	13.6058	28.3315	36.1967	27.9802	22.1355	14.2167	17.0159	13.3928	12.8477	6.99589	6.10493	5.13994	4.51197	2.86997	2.127	1.17501	1.126	1.036	0.437999	0.347999	0.221	0.227	0.138	0.052	0.059	0.007	0.002	0.001	0	0	0	0.002	0.001	0	0	0	0	0	0	0	0	0	0	0	0	0	0
19.5574	17.3349	24.8071	17.2607	24.0875	26.4052	24.5823	20.8685	15.9048	18.3879	14.6667	17.1886	8.78827	8.77326	6.15893	8.31807	6.22394	4.59497	2.87398	2.12499	2.26599	1.40401	0.959999	0.393999	0.648999	0.392	0.415	0.2	0.025	0.062	0.027	0.027	0.01	0.012	0	0	0	0	0	0	0	0	0	0	0	0	0	0	0	0
39.6489	28.692	31.3109	16.7902	24.2445	29.731	24.8592	18.0132	12.5317	15.0957	11.6656	10.9485	6.42192	5.48994	4.40597	4.77496	3.10298	2.42498	1.058	1.053	0.839999	1.139	0.484999	0.329	0.26	0.214	0.082	0.067	0.007	0.039	0.022	0.003	0	0	0	0	0	0	0	0	0	0	0	0	0	0	0	0	0	0
41.9116	27.7652	32.4091	15.5298	21.2554	34.2169	24.2063	20.3916	13.4638	15.4108	12.4817	9.72948	6.04492	4.79995	4.09697	3.70898	2.26498	2.02401	0.927998	1.181	0.706999	0.482999	0.248	0.217	0.079	0.08	0.066	0.019	0.028	0	0.002	0	0	0	0.001	0	0	0	0	0	0	0	0	0	0	0	0	0	0	0
39.6048	31.1779	33.264	16.8521	15.371	30.8161	26.8122	20.8055	12.7557	11.2836	10.9376	12.3396	7.41491	5.97294	3.70397	4.85897	3.12698	2.70099	1.25301	1.28001	1.078	0.746999	0.478999	0.436	0.184	0.162	0.24	0.071	0.004	0.005	0	0.012	0.002	0	0	0	0	0	0	0	0	0	0	0	0	0	0	0	0	0
47.1361	30.761	25.814	14.1869	15.601	22.9744	25.7323	21.4316	13.2497	13.0877	10.7876	13.4506	9.5384	9.01031	4.98095	5.57495	3.52698	2.83798	2.039	1.32101	0.664999	0.979999	0.323999	0.202	0.133	0.216	0.125	0.017	0.045	0.001	0.003	0	0	0	0	0	0	0	0	0	0	0	0	0	0	0	0	0	0	0
52.5108	29.0121	33.9569	14.646	14.546	29.9191	20.3604	20.7416	12.0167	13.6887	9.32244	13.6496	8.77326	5.78894	5.27795	2.79498	3.27898	2.01101	1.416	0.699999	0.537999	0.419	0.161	0.03	0.055	0.106	0.023	0.003	0.006	0	0	0	0	0	0	0	0	0	0	0	0	0	0	0	0	0	0	0	0	0
51.8353	25.9293	38.1723	16.5165	27.2553	23.8363	21.8343	15.758	14.0008	11.8158	11.1127	10.4825	8.47612	5.45693	3.45797	3.72998	2.17999	1.60901	0.734998	0.527999	0.425999	0.215	0.158	0.027	0.177	0.012	0.013	0.001	0.001	0	0	0	0	0	0	0	0	0	0	0	0	0	0	0	0	0	0	0	0	0
35.4478	33.4389	24.9211	14.538	18.4849	18.0581	24.1042	20.1326	16.983	15.5137	13.2907	13.5316	11.5635	9.09932	7.36893	6.54095	4.46897	2.71098	2.00201	1.52501	0.720999	0.636999	0.257	0.121	0.12	0.037	0.009	0.008	0.005	0.002	0.001	0.111	0	0	0	0	0	0	0	0	0	0	0	0	0	0	0	0	0	0
37.0143	29.1738	32.9348	17.7554	18.8038	21.1064	26.1634	22.5997	18.0221	12.7636	10.8786	11.7845	9.80039	6.76293	5.82095	4.46597	3.56798	1.81201	1.64701	1.055	0.846999	0.411999	0.128	0.184	0.122	0.025	0.075	0.021	0.001	0.001	0	0	0	0	0	0	0	0	0	0	0	0	0	0	0	0	0	0	0	0
43.9932	27.787	33.6869	18.4229	23.0694	27.0622	22.7503	20.5186	16.1427	11.5796	10.8476	10.7605	8.10696	5.49794	4.15897	3.27998	2.74598	1.82201	1.184	0.839999	0.804999	0.291	0.269	0.065	0.025	0.029	0.004	0	0.002	0.001	0	0	0	0	0	0	0	0	0	0	0	0	0	0	0	0	0	0	0	0
31.265	23.2932	33.8838	20.2156	20.1575	26.0472	27.2943	22.4915	17.1538	12.6917	14.4317	10.8595	9.49342	6.68493	5.43396	3.50297	3.80598	2.67599	1.416	1.274	0.524999	0.414	0.175	0.218	0.121	0.103	0.102	0.004	0.007	0.004	0	0.004	0	0	0	0	0	0	0	0	0	0	0	0	0	0	0	0	0	0
19.5595	20.0485	22.6902	16.7972	16.8133	22.2403	28.4811	27.6364	19.8777	18.137	15.4167	15.8977	14.0926	10.1334	6.74493	6.42494	4.67497	3.66598	2.46099	1.29801	0.932999	0.528999	0.421	0.38	0.173	0.107	0.046	0.011	0	0.052	0	0.008	0	0	0	0	0	0	0	0	0	0	0	0	0	0	0	0	0	0
28.6133	24.2092	34.9808	20.3915	26.7621	24.5891	32.8111	24.5666	19.5048	16.0777	12.1737	11.3725	6.35092	4.71696	3.47597	2.32498	0.988997	0.913998	0.267	0.297999	0.158	0.106	0.033	0.027	0.031	0	0	0.002	0	0	0.001	0	0	0	0	0	0	0	0	0	0	0	0	0	0	0	0	0	0	0
21.8446	26.2124	34.0641	23.3055	33.1139	29.2972	31.0791	21.5146	16.9761	14.2099	11.7907	10.2395	6.23891	4.47596	3.94896	2.66398	2.048	1.20801	0.594999	0.420999	0.161	0.166	0.09	0.046	0.018	0.012	0.005	0.001	0.001	0	0.002	0	0	0	0	0	0	0	0	0	0	0	0	0	0	0	0	0	0	0
20.2655	24.3211	31.7289	22.2745	28.0131	33.146	33.91	26.3055	17.9001	13.3808	12.2476	10.6525	7.58291	4.44196	3.28598	2.66898	1.51201	0.989998	0.291	0.419999	0.189	0.157	0.042	0.007	0.003	0.009	0.002	0	0	0	0	0	0	0	0	0	0	0	0	0	0	0	0	0	0	0	0	0	0	0
22.3943	31.6218	32.1539	24.8753	23.8974	27.6602	29.3282	25.8515	18.6939	11.4997	11.5646	10.6115	9.21033	4.64296	4.08398	2.47698	1.65801	1.30901	0.740999	0.634999	0.338	0.225	0.129	0.049	0.017	0.037	0.001	0.042	0	0	0	0	0	0	0	0	0	0	0	0	0	0	0	0	0	0	0	0	0	0
18.4919	33.1139	28.5579	32.4572	32.1281	34.7481	32.3631	19.7626	19.6428	12.2657	11.5606	6.58791	4.90495	2.98897	2.46998	1.26601	0.941998	0.527999	0.390999	0.159	0.187	0.179	0.026	0.02	0.002	0.001	0.002	0	0	0	0	0	0	0	0	0	0	0	0	0	0	0	0	0	0	0	0	0	0	0
14.269	31.283	34.4389	33.2422	30.0121	38.1983	31.2551	22.4815	18.264	14.5708	9.99455	6.66191	3.81896	2.52097	1.78001	1.27701	0.686998	0.464999	0.251	0.142	0.048	0.026	0.024	0.02	0.011	0.004	0	0.001	0	0.001	0	0	0	0	0	0	0	0	0	0	0	0	0	0	0	0	0	0	0	0
10.9158	28.7492	37.9734	36.9429	29.2911	29.826	33.051	22.1635	18.8058	14.4558	11.4437	6.9999	5.29293	3.13297	2.38098	1.64401	1.22701	0.532999	0.388999	0.273	0.131	0.056	0.016	0.036	0.006	0.001	0.005	0.006	0	0	0	0	0	0	0	0	0	0	0	0	0	0	0	0	0	0	0	0	0	0
21.8205	34.279	32.195	30.4893	28.5229	32.119	30.0992	20.6556	16.8141	13.4837	11.4676	7.6069	5.18894	3.18597	2.98797	1.72701	1.038	0.999998	0.397999	0.353999	0.133	0.079	0.071	0.008	0.002	0.017	0.005	0	0	0	0	0	0	0	0	0	0	0	0	0	0	0	0	0	0	0	0	0	0	0
13.0439	23.6276	23.9612	28.1384	33.7739	40.6998	31.316	24.8054	19.7467	17.5294	13.8597	8.44809	5.45193	3.83096	2.62898	1.98802	0.929998	0.469999	0.443999	0.254	0.177	0.539	0.05	0.009	0.005	0.006	0.001	0	0	0.012	0	0	0	0	0	0	0	0	0	0	0	0	0	0	0	0	0	0	0	0
16.1449	26.3473	30.25	23.7614	31.1282	40.6288	31.0221	24.9185	17.3966	15.4278	13.4847	8.4801	5.57492	3.91897	3.14298	1.63301	1.20801	0.473999	0.355999	0.296	0.101	0.032	0.009	0.006	0.005	0	0.001	0.001	0	0	0	0	0	0	0	0	0	0	0	0	0	0	0	0	0	0	0	0	0	0
13.085	20.6104	27.155	28.0512	32.5571	39.6101	30.5011	24.8604	19.6687	15.7338	15.4587	9.64546	7.06091	4.14897	2.89398	1.87301	1.44201	0.618998	0.239	0.301999	0.082	0.022	0.094	0.015	0.014	0.002	0.001	0.003	0	0	0	0	0	0	0	0	0	0	0	0	0	0	0	0	0	0	0	0	0	0
40.463	31.9089	37.4903	25.6102	33.1061	33.6261	27.8882	18.2899	15.0168	9.75852	8.22599	5.08793	3.32397	2.03301	1.57101	0.941997	0.733998	0.27	0.161	0.098	0.102	0.013	0.006	0.005	0.001	0.001	0.008	0.003	0	0.002	0	0	0	0	0	0	0	0	0	0	0	0	0	0	0	0	0	0	0	0
41.4337	28.3752	40.7176	25.0693	37.5344	29.4162	29.3382	17.7773	15.6948	10.2086	7.93489	4.68995	2.89896	2.091	0.955996	0.749998	0.412999	0.174	0.108	0.053	0.027	0.059	0.006	0.009	0.005	0.002	0.002	0.001	0	0	0	0	0	0	0	0	0	0	0	0	0	0	0	0	0	0	0	0	0	0
37.4835	25.7922	37.6613	25.5774	33.3111	36.0099	29.844	19.1028	14.9268	10.4336	9.27844	5.01794	4.21596	2.40497	1.54001	1.35001	0.758998	0.463999	0.154	0.231	0.138	0.033	0.007	0.009	0.001	0	0	0	0	0.001	0	0	0	0	0	0	0	0	0	0	0	0	0	0	0	0	0	0	0	0
33.396	18.271	34.0788	26.2163	34.4689	30.0732	32.7111	19.0297	16.3835	13.2617	12.9686	8.47213	6.50293	3.64297	2.138	1.68101	1.21401	0.523999	0.319999	0.191	0.085	0.052	0.025	0.014	0.023	0.003	0.001	0	0	0	0.001	0	0	0	0	0	0	0	0	0	0	0	0	0	0	0	0	0	0	0
35.409	16.4894	37.1276	26.5005	41.2095	24.1962	31.0151	19.0657	17.7493	13.2098	8.63216	8.36906	4.81894	3.53296	3.06396	1.70701	1.37401	0.626998	0.605999	0.482999	0.224	0.135	0.066	0.09	0.031	0.012	0.003	0	0	0	0	0	0	0	0	0	0	0	0	0	0	0	0	0	0	0	0	0	0	0
32.6182	17.6114	34.1968	21.0686	35.9866	21.7573	26.5943	19.2787	18.5859	16.4085	12.9186	10.6215	6.93593	5.49493	4.80396	3.48698	2.43098	1.71501	1.37301	0.703999	0.493999	0.2	0.249	0.05	0.07	0.032	0.029	0.031	0	0.001	0	0	0	0.001	0	0	0	0	0	0	0	0	0	0	0	0	0	0	0	0
34.3117	19.9145	38.0794	25.1465	34.9079	26.8632	26.6193	19.7157	15.2908	13.2977	12.4066	7.85689	5.46994	4.60096	3.85798	2.80998	1.68001	0.978998	0.658999	0.567999	0.161	0.188	0.195	0.041	0.055	0.044	0.02	0.004	0.002	0.001	0.002	0	0	0	0	0	0	0	0	0	0	0	0	0	0	0	0	0	0	0
27.088	17.7614	25.3001	19.8167	35.9209	24.0234	25.8765	17.0519	14.9988	13.6807	12.2127	10.4595	11.6776	8.37108	7.36991	6.00293	4.39096	4.17197	2.87798	2.039	1.31301	1.113	0.924998	0.384999	0.427999	0.25	0.129	0.07	0.032	0.009	0.005	0.001	0	0	0.001	0	0	0	0	0	0	0	0	0	0	0	0	0	0	0
16.0891	9.7236	17.5977	14.7749	25.9032	18.6948	20.9365	17.7693	16.5734	14.5388	16.5363	16.5722	19.642	13.0435	11.6265	11.2335	9.02629	8.95325	4.80497	3.94098	3.01199	1.72001	0.857998	0.720999	0.762999	0.407	0.132	0.107	0.026	0.023	0.011	0	0	0	0	0	0	0	0	0	0	0	0	0	0	0	0	0	0	0
22.358	13.859	23.8763	14.9639	32.518	19.7135	28.1204	18.5529	20.8877	15.1258	13.6677	12.1166	12.7466	9.06934	7.09092	7.24993	4.56096	4.69096	2.71698	3.38698	2.087	1.58101	1.544	1.051	0.844999	0.411	0.291	0.262	0.074	0.184	0.063	0.029	0.058	0	0.002	0	0	0	0	0	0	0	0	0	0	0	0	0	0	0
39.2401	27.6373	30.7831	22.2447	33.6869	21.1124	20.5267	17.0479	15.8589	10.2056	8.85027	10.7235	7.87189	4.94095	4.23497	3.81597	4.31197	2.26198	2.37098	2.16999	1.144	1.30801	0.962998	0.810999	0.323999	0.349	0.406	0.279	0.128	0.078	0.003	0.044	0	0.015	0.001	0.001	0	0	0	0	0	0	0	0	0	0	0	0	0	0
42.0464	30.2432	25.7541	18.9638	31.106	19.4527	17.2088	12.3748	12.2868	7.95586	10.1365	9.84251	9.53745	7.06391	6.46492	5.14095	5.76894	4.70696	3.89298	3.72898	2.49699	2.42999	1.94501	2.39599	0.589999	0.854999	0.435999	0.297	0.213	0.11	0.103	0.072	0.016	0.007	0.056	0.008	0.044	0	0	0	0	0	0	0	0	0	0	0	0	0
49.9319	36.4975	34.3329	23.2006	28.2002	18.255	16.9171	10.7066	10.3046	6.71488	7.15889	7.5349	7.85991	4.23996	5.32395	5.07696	4.90196	2.86198	3.19798	3.77799	1.75601	2.17399	1.666	0.817999	0.679999	0.572999	0.45	0.296	0.102	0.068	0.087	0.01	0.002	0.043	0.012	0	0	0.015	0	0	0	0	0	0	0	0	0	0	0	0
87.3266	40.6679	30.689	16.2646	36.5316	15.188	16.1977	9.9586	11.0876	6.3589	6.39591	4.50195	3.54496	2.48397	1.99001	1.45601	1.60501	0.843998	0.499999	0.540999	0.545999	0.425999	0.205	0.115	0.133	0.101	0.051	0.012	0.008	0.003	0	0.004	0	0.008	0	0.001	0	0	0.001	0	0	0	0	0	0	0	0	0	0	0
85.7022	41.4529	28.2582	14.9838	30.838	13.8408	8.99233	14.4149	10.3556	6.56787	4.19494	5.96491	3.36696	3.42096	4.43097	1.92002	2.70297	2.65598	1.60101	1.26601	1.57501	2.87199	0.911998	0.933998	0.608999	0.494999	0.411999	0.211	0.309	0.153	0.103	0.056	0.043	0.036	0.029	0.037	0.03	0.001	0	0	0	0	0	0	0	0	0	0	0	0
78.999	44.5297	27.5631	13.9848	21.0465	10.3987	17.9601	18.9329	15.2458	8.85127	6.8929	5.44493	4.85594	3.69296	2.55697	2.81996	2.48697	1.77401	0.993996	2.10701	0.691997	0.873997	0.365999	0.933997	0.440999	0.309999	0.264	0.222	0.098	0.054	0.158	0.07	0.048	0.014	0.015	0.033	0.001	0.014	0.001	0	0	0.001	0	0	0	0	0	0	0	0
77.5693	46.764	31.3859	21.2596	16.6735	9.98566	16.6323	24.5367	17.0948	10.0426	7.0869	4.48396	3.02896	3.20497	1.84401	1.54501	1.068	0.601999	0.204	0.145	0.153	0.3	0.012	0.038	0.049	0.01	0.002	0.016	0.004	0.001	0.001	0	0	0.003	0	0	0	0	0	0	0	0	0	0	0	0	0	0	0	0
97.583	43.4644	39.5569	15.3989	17.4348	8.86426	12.8148	17.2347	14.7908	8.68018	6.08191	4.11895	2.55897	1.80602	1.49001	1.40401	0.817997	0.590998	0.333999	0.237	0.172	0.121	0.088	0.029	0.033	0.021	0.006	0.002	0.008	0.002	0.002	0	0	0	0	0	0	0	0	0	0	0	0	0	0	0	0	0	0	0
86.3847	37.7873	50.4759	17.9941	15.467	6.48888	20.8316	15.6889	13.7648	7.87088	7.70789	3.77596	3.05996	1.70302	2.30298	1.48501	0.929997	0.781998	0.401999	0.320999	0.185	0.112	0.083	0.088	0.008	0.016	0.004	0.012	0.004	0	0.005	0	0.001	0.003	0	0	0	0	0	0	0	0	0	0	0	0	0	0	0	0
88.5112	30.5841	40.7059	14.7248	16.9043	6.69987	28.4764	22.9395	10.3116	8.44809	6.7299	5.61092	3.31196	3.80996	1.27601	2.03201	0.851998	1.77301	0.652999	0.371999	0.343999	0.171	0.236	0.087	0.075	0.027	0.03	0.016	0.011	0.002	0	0.001	0	0	0	0.018	0	0	0	0	0	0	0	0	0	0	0	0	0	0
74.8982	23.7454	28.6502	19.0138	28.1673	8.76123	25.4085	23.0182	11.7137	9.63752	11.2965	8.32405	2.87597	7.26191	2.89597	2.56698	1.58801	2.94598	1.14301	0.384999	0.604999	0.27	0.256	0.08	0.097	0.048	0.06	0.006	0.016	0.003	0.005	0.001	0	0	0	0	0.001	0	0	0	0	0	0	0	0	0	0	0	0	0
59.0198	22.8625	30.5961	29.6535	22.4864	13.1318	27.6054	19.7477	14.9328	11.1236	11.9126	7.50689	5.19394	6.35092	2.88497	2.85697	1.36501	2.82098	1.093	0.697998	0.592999	0.361999	0.394999	0.203	0.131	0.078	0.046	0.057	0.017	0.015	0.004	0.002	0.002	0	0	0	0	0	0	0	0	0	0	0	0	0	0	0	0	0
30.2802	17.9842	35.6137	19.6008	20.3185	11.7388	34.054	22.2775	19.0748	14.8777	19.2961	11.1645	7.79091	10.0834	5.14795	4.73896	3.44798	3.05898	1.65901	1.25301	0.716999	0.530999	0.269	0.278	0.127	0.146	0.059	0.112	0.004	0.009	0.002	0.023	0.01	0	0.001	0	0	0	0	0	0	0	0	0	0	0	0	0	0	0
53.8402	21.1203	31.7738	16.1927	18.208	12.4758	45.7107	21.8197	16.1607	10.0135	12.7395	8.81228	5.78693	7.45992	3.44997	3.71498	1.57201	1.91101	1.30001	0.531999	0.498999	0.225	0.217	0.073	0.093	0.023	0.017	0.001	0	0.003	0.004	0	0	0	0	0	0	0	0	0	0	0	0	0	0	0	0	0	0	0
26.8717	38.8641	32.3437	25.1203	33.2711	19.9467	28.3984	22.0307	14.8028	9.55551	14.7376	8.45012	5.70393	4.85295	4.09997	1.70501	1.38101	1.34801	0.836998	0.478999	0.375	0.249	0.166	0.064	0.039	0.021	0.01	0.001	0	0.003	0.019	0.001	0	0	0	0	0	0	0	0	0	0	0	0	0	0	0	0	0	0
38.224	27.655	33.7747	24.7215	25.9574	16.9331	25.2885	21.7756	15.9429	12.5107	13.7386	9.87742	6.46392	6.53393	5.30395	3.48898	1.97801	1.95401	1.28501	0.642999	0.552999	0.429	0.302	0.203	0.05	0.045	0.093	0.021	0.001	0	0	0	0.001	0	0	0	0.002	0	0	0	0	0	0	0	0	0	0	0	0	0
28.7296	23.6491	32.7119	21.5426	25.0584	19.6026	30.1073	22.0416	18.187	13.1647	16.1316	13.3136	7.77191	5.64394	6.37695	4.43098	2.46898	1.93901	1.20001	0.570999	0.380999	0.252	0.183	0.077	0.138	0.033	0.012	0.028	0	0	0	0	0.001	0	0	0	0	0	0	0	0	0	0	0	0	0	0	0	0	0
20.8123	42.2843	27.3401	23.7683	33.465	27.9343	27.8234	22.7136	20.3138	12.5127	11.4366	8.77026	5.35794	3.35597	2.79297	2.098	0.934998	0.496999	0.510999	0.391999	0.164	0.221	0.167	0.038	0.012	0.025	0.001	0.002	0.001	0	0	0	0	0	0	0	0	0	0	0	0	0	0	0	0	0	0	0	0	0
19.0576	24.9683	29.38	22.3993	33.2439	37.1136	27.2733	19.8115	25.1097	17.4954	9.87251	9.05936	7.93491	3.34496	3.00997	3.13998	1.63301	0.522999	0.587999	0.333999	0.157	0.123	0.056	0.093	0.011	0.004	0	0.009	0	0	0	0	0	0	0	0	0	0	0	0	0	0	0	0	0	0	0	0	0	0
29.369	28.3699	46.6371	25.1433	26.9472	37.2376	25.1133	16.5085	18.553	11.9556	6.71591	8.41511	5.56294	2.35298	2.47698	1.71301	0.824998	0.527999	0.571999	0.209	0.171	0.263	0.055	0.036	0.003	0.003	0.007	0.001	0	0.001	0	0	0	0	0	0	0	0	0	0	0	0	0	0	0	0	0	0	0	0
20.4003	32.254	39.798	20.4457	32.7219	40.7489	28.9112	16.7363	18.9708	13.0807	9.25142	8.40709	4.64896	2.88297	2.42898	1.66801	0.976998	0.610999	0.385999	0.094	0.119	0.12	0.03	0.008	0.036	0.002	0.002	0	0.005	0.001	0	0	0	0	0	0	0	0	0	0	0	0	0	0	0	0	0	0	0	0
18.321	31.49	29.8041	21.4996	23.5823	32.8159	27.5783	19.3787	17.3946	19.9249	14.7437	10.2995	7.48791	6.48892	4.89095	3.52198	2.19099	1.38501	1.329	0.722999	0.396999	0.186	0.178	0.044	0.04	0.021	0.028	0.001	0	0	0	0	0.002	0	0	0	0	0	0	0	0	0	0	0	0	0	0	0	0	0
24.8284	30.669	37.3066	25.5845	21.3993	28.8251	23.0224	16.7283	17.7432	13.8137	11.2636	10.4105	7.6409	5.81293	5.38794	4.47097	3.37297	1.94901	1.76501	1.29301	0.982998	0.557999	0.255	0.330999	0.168	0.099	0.042	0.012	0.01	0	0.003	0.001	0	0	0	0	0	0	0	0	0	0	0	0	0	0	0	0	0	0
28.909	32.9717	35.6369	17.8173	18.8207	27.0702	23.8503	14.6769	14.9718	13.3807	12.5366	10.2985	9.82439	7.82793	6.39694	5.62195	4.50898	3.36599	2.46299	2.32699	0.918999	0.594999	0.464	0.234	0.081	0.13	0.008	0.01	0.035	0	0	0	0	0	0	0	0	0	0	0	0	0	0	0	0	0	0	0	0	0
29.1301	35.0209	32.3491	19.2486	27.6471	33.0139	26.7322	15.5029	14.6829	15.5928	12.0186	8.8873	7.07292	4.88995	4.10497	2.91698	2.21299	1.46901	1.027	0.864999	0.545999	0.337	0.286	0.035	0.07	0.001	0.091	0	0	0	0	0	0	0	0	0	0	0	0	0	0	0	0	0	0	0	0	0	0	0
40.9604	31.8009	20.0775	13.3478	32.6321	31.8692	25.2774	20.0276	17.3797	15.0247	11.8806	9.2894	6.82492	5.03795	3.59897	3.33297	1.97101	1.68701	1.138	1.007	0.445999	0.326999	0.294	0.237	0.079	0.101	0.034	0.032	0.015	0.004	0.014	0.001	0	0	0	0	0	0	0	0	0	0	0	0	0	0	0	0	0	0
34.4927	32.8458	23.4653	16.0658	23.6434	22.2454	28.4913	23.7955	19.1418	14.1087	14.3897	9.12639	7.79191	5.41294	5.42495	3.49698	3.20698	1.98601	1.83101	1.367	0.922998	0.606999	0.849999	0.253	0.223	0.303	0.098	0.083	0.017	0.057	0.003	0.001	0	0	0.001	0.001	0	0	0	0	0	0	0	0	0	0	0	0	0	0
29.6976	25.0899	18.8207	11.4877	23.1963	27.5852	23.2314	23.2546	18.9169	22.3009	17.1287	13.3205	8.69422	7.80491	7.17694	5.25096	3.65798	2.97698	1.90301	1.45301	0.890999	0.733999	0.406999	0.348	0.166	0.053	0.116	0.057	0.022	0	0.004	0	0.001	0	0	0	0	0	0	0	0	0	0	0	0	0	0	0	0	0
26.0272	32.9018	26.4132	18.108	33.111	30.2401	24.5213	21.1227	21.1828	17.0488	12.3637	9.93148	6.12691	5.39894	3.56997	2.55798	1.49501	1.38201	0.795998	0.566999	0.293	0.193	0.056	0.03	0.145	0.1	0.009	0.005	0	0.049	0.001	0	0	0	0	0	0	0	0	0	0	0	0	0	0	0	0	0	0	0
16.456	13.6731	23.5903	14.9498	27.8841	27.0182	26.9433	23.0305	20.0838	29.0857	19.854	14.5617	8.51214	8.11496	6.41994	5.30495	3.42898	2.24798	1.44401	1.001	0.542999	0.610999	0.505	0.171	0.078	0.105	0.052	0.062	0.014	0.004	0.002	0	0	0.001	0	0	0	0	0	0	0	0	0	0	0	0	0	0	0	0
44.6364	27.039	31.8921	13.0346	20.6355	26.9893	22.8116	24.3235	16.1607	13.6027	12.8375	12.1686	8.13196	5.97394	3.86997	2.79897	2.92598	2.114	1.36501	0.574999	0.770999	0.602999	0.241	0.142	0.061	0.01	0.016	0.007	0.006	0.004	0.001	0.001	0	0	0	0	0	0	0	0	0	0	0	0	0	0	0	0	0	0
49.8049	27.1321	28.9152	11.8626	24.3503	27.2363	20.6847	20.6186	14.3408	18.864	11.6305	10.3745	6.7649	7.08692	4.37697	3.83097	2.90598	1.54001	1.24301	0.582999	0.662999	0.396999	0.22	0.122	0.049	0.073	0.021	0.036	0.013	0.004	0.001	0.001	0.001	0	0	0	0	0	0	0	0	0	0	0	0	0	0	0	0	0
23.658	41.2235	32.0669	18.8609	27.4863	31.8591	24.3925	17.1988	16.1617	15.9178	11.5606	8.57816	7.4799	6.06294	3.74497	3.06298	2.43398	1.68401	0.885998	0.377999	0.298999	0.441999	0.137	0.069	0.019	0.025	0.02	0.03	0.008	0.001	0	0	0.001	0	0.001	0	0	0	0	0	0	0	0	0	0	0	0	0	0	0
31.8665	35.4246	35.3087	25.6976	34.9909	30.2303	19.4826	20.0407	14.8387	12.9056	10.2355	8.205	5.82993	3.15297	2.65798	1.38501	1.71001	0.768998	0.353999	0.259	0.175	0.095	0.06	0.033	0.01	0.01	0.001	0.015	0.003	0	0.001	0	0	0	0	0	0	0	0	0	0	0	0	0	0	0	0	0	0	0
36.2196	45.994	36.0566	27.6484	38.6923	28.8303	22.9445	17.4626	11.9967	8.82926	6.2579	5.48593	2.84196	2.28598	1.57601	0.995997	0.647998	0.395999	0.215	0.115	0.119	0.081	0.026	0.022	0.001	0.003	0.001	0	0	0	0	0	0	0	0	0	0	0	0	0	0	0	0	0	0	0	0	0	0	0
26.5581	36.1876	30.092	20.6086	29.4912	29.8351	23.9425	22.5166	17.8272	15.0678	10.8576	9.09037	6.88391	4.97295	3.65497	2.66098	2.23898	1.40401	0.713998	0.458999	0.265	0.22	0.15	0.015	0.011	0.008	0.013	0	0.001	0.001	0	0	0	0	0	0	0	0	0	0	0	0	0	0	0	0	0	0	0	0
32.1446	49.0626	34.9569	23.3996	28.6313	29.9571	20.7476	19.7937	18.0331	11.4826	7.40489	7.44491	4.62296	2.48697	2.02301	1.32801	0.894998	0.646998	0.311999	0.153	0.082	0.063	0.039	0.02	0.004	0.007	0.001	0.001	0	0	0	0	0	0	0	0	0	0	0	0	0	0	0	0	0	0	0	0	0	0
24.1751	35.3238	27.1641	19.9177	23.3495	32.824	28.3003	24.6166	16.929	14.3507	14.1147	9.81349	7.8139	4.65996	3.81597	2.98697	1.77401	1.40501	0.808999	0.509999	0.355999	0.228	0.246	0.093	0.086	0.051	0.021	0.003	0.008	0.003	0	0	0	0	0	0	0	0	0	0	0	0	0	0	0	0	0	0	0	0
21.7171	35.6738	24.0902	15.733	27.6461	30.6381	26.9333	23.0306	18.427	16.4274	14.5337	10.1105	8.34708	6.47293	4.76396	3.17898	2.14699	1.82401	1.61501	1.04	0.707999	0.337999	0.077	0.125	0.049	0.044	0.016	0.001	0.024	0.001	0	0.001	0	0.001	0.014	0	0	0.001	0	0	0	0	0	0	0	0	0	0	0	0
34.2788	40.2998	25.4761	17.7953	28.2323	27.4952	24.5284	19.4257	13.7388	15.4148	9.63748	9.87346	7.33691	5.65294	4.36097	2.62698	2.95098	1.60701	1.32301	0.920998	0.552999	0.629999	0.465999	0.368999	0.232	0.143	0.119	0.075	0.015	0.126	0.003	0.02	0.01	0.004	0	0.008	0	0	0	0	0	0	0	0	0	0	0	0	0	0
47.0998	29.9011	33.0241	20.8878	20.6844	29.3272	20.5415	20.8297	12.5347	13.1748	11.2706	8.44509	7.3259	4.46895	4.70395	2.43998	2.64298	1.91101	1.38301	1.034	0.643999	0.679999	0.281	0.141	0.157	0.07	0.047	0.049	0.037	0.007	0.002	0.001	0	0.001	0	0	0	0	0	0	0	0	0	0	0	0	0	0	0	0
32.5276	23.0402	28.6621	19.5367	20.2823	26.1213	22.9115	25.1235	14.0238	18.7599	12.4226	11.5975	8.16398	7.96791	6.30694	4.58697	4.78897	2.01901	2.30499	1.61101	1.16101	0.619999	0.309	0.344	0.183	0.15	0.082	0.036	0.056	0.013	0.03	0.001	0.004	0	0	0	0	0	0	0	0	0	0	0	0	0	0	0	0	0
35.571	37.6684	30.3681	20.6386	20.4334	19.2786	22.0705	16.4845	12.1378	13.7918	12.3627	10.0175	9.61947	6.87793	6.65093	5.60593	4.95196	3.12898	2.29198	2.01701	1.25501	0.901999	0.509999	0.455	0.153	0.201	0.198	0.067	0.009	0.033	0.001	0	0.001	0	0	0	0	0	0	0	0	0	0	0	0	0	0	0	0	0
27.3822	29.0571	26.3064	20.1827	20.3565	22.6793	23.9084	19.8626	15.3939	14.0328	16.3724	12.5676	10.7275	6.52091	7.80692	6.55094	4.99496	3.10598	2.063	1.49301	1.58101	1.179	0.614999	0.227	0.223	0.315	0.149	0.011	0.075	0.002	0.005	0	0.001	0	0.002	0	0	0.001	0	0	0	0	0	0	0	0	0	0	0	0
28.1232	17.4707	27.7913	17.1289	33.9691	24.8723	24.6045	18.6988	17.0379	15.1099	12.7607	10.1846	11.0065	6.72091	6.52492	5.47295	4.83296	3.42898	2.21599	1.83701	1.45601	1.92201	0.654999	0.738999	0.336999	0.382999	0.149	0.187	0.076	0.03	0.007	0.013	0.005	0.001	0.001	0	0	0	0	0	0	0	0	0	0	0	0	0	0	0
24.6982	20.4175	22.7214	16.3287	39.1842	24.0804	29.6394	19.8206	19.3087	15.2418	13.0448	12.6776	9.09136	6.97692	5.61593	4.10597	3.42297	3.01698	1.97601	1.23001	0.814998	0.730999	0.477999	0.468999	0.2	0.183	0.054	0.134	0.012	0.003	0.006	0.004	0.053	0.002	0	0	0.007	0	0	0	0	0	0	0	0	0	0	0	0	0
38.7167	20.2274	22.3504	12.1557	31.9981	25.1396	24.5444	21.4995	15.8009	14.2767	13.6546	11.8216	8.76426	6.76092	6.38593	4.57997	4.63697	3.62998	1.71701	1.90001	1.53501	1.765	0.411999	0.657999	0.262	0.192	0.075	0.234	0.045	0.005	0.005	0.001	0	0	0	0.002	0	0	0	0	0	0	0	0	0	0	0	0	0	0
47.7911	21.6643	22.8642	9.96459	30.4412	23.8444	29.4674	19.8226	13.4398	11.8477	11.7036	12.0525	8.80428	6.89592	6.32793	3.52598	3.43598	3.50098	1.67101	1.89801	1.64901	1.485	0.484999	0.438999	0.115	0.164	0.114	0.159	0.125	0.004	0.027	0.001	0.014	0	0.005	0	0	0	0	0	0	0	0	0	0	0	0	0	0	0
47.1096	33.4519	28.5191	14.9058	27.9104	21.1936	21.8496	21.2005	13.4888	15.2368	7.81389	12.5575	6.49591	7.39092	4.65996	3.32497	2.69198	1.79701	1.33501	0.621998	0.696999	0.487999	0.430999	0.213	0.128	0.073	0.031	0.062	0.045	0.012	0.007	0	0.007	0	0	0	0	0	0	0	0	0	0	0	0	0	0	0	0	0
14.8062	21.0043	27.9641	20.2357	32.8822	24.9366	28.1344	22.3566	17.019	16.9819	11.4537	12.5546	10.8815	9.07937	6.23392	3.93397	4.38297	3.58498	2.02601	1.23801	1.47101	0.672998	0.709999	0.347999	0.301999	0.243	0.108	0.053	0.053	0.051	0.007	0.017	0.025	0	0	0	0	0.002	0	0	0	0	0	0	0	0	0	0	0	0
35.7835	28.3339	27.6061	15.1469	21.8355	18.178	33.4854	23.4615	17.6664	16.0977	11.6965	10.0305	7.27491	9.46939	5.67192	4.16897	2.69498	1.91701	1.61401	1.138	0.683998	0.732998	0.405999	0.285	0.148	0.092	0.058	0.022	0.007	0.024	0.014	0.001	0.004	0	0.002	0	0	0	0	0	0	0	0	0	0	0	0	0	0	0
41.8395	33.5271	37.4135	19.7547	24.9292	17.2228	26.4124	17.8392	14.7859	12.7397	9.62847	9.71847	7.8379	7.4069	4.21097	3.17197	2.136	1.55001	1.40701	1.013	0.332999	0.366999	0.186	0.131	0.043	0.04	0.044	0.01	0.04	0.003	0.004	0.003	0.001	0	0	0	0	0	0	0	0	0	0	0	0	0	0	0	0	0
32.0918	27.9642	36.9676	22.0838	26.1244	23.3956	24.6185	19.4177	17.0199	14.8508	10.5476	7.87487	10.0835	7.7139	3.93296	3.02897	1.83302	1.26901	2.081	0.898998	0.904998	0.398999	0.303999	0.09	0.1	0.043	0.047	0.012	0.022	0.005	0.011	0.012	0.001	0	0	0	0	0	0	0	0	0	0	0	0	0	0	0	0	0
30.5926	31.6966	31.702	16.7043	24.5156	23.8777	28.0605	23.0604	19.4258	13.1907	11.5225	7.6839	7.8489	8.47613	5.63594	3.51797	1.99402	1.71501	1.47501	0.773998	0.824998	0.888999	0.25	0.074	0.048	0.033	0.029	0.038	0.031	0.058	0.002	0.002	0	0	0	0	0	0	0	0	0	0	0	0	0	0	0	0	0	0
55.0463	32.3879	30.2861	12.9079	21.4465	18.324	21.6537	25.0765	23.3837	13.4798	9.7715	6.72189	5.72192	6.50792	4.31997	3.13997	1.71601	1.35301	0.857998	0.447999	0.507999	0.307999	0.137	0.111	0.052	0.019	0.037	0.006	0.008	0.009	0	0.001	0.001	0	0	0	0	0	0	0	0	0	0	0	0	0	0	0	0	0
32.2069	35.7656	29.335	21.3396	22.9483	22.2805	22.3056	21.5337	19.4948	18.435	11.0526	10.3345	8.54716	5.57393	5.04795	2.99297	2.37298	1.26901	0.886998	0.846998	0.310999	0.416999	0.19	0.128	0.075	0.013	0.009	0.019	0.004	0	0	0.005	0.001	0.004	0	0	0	0	0	0	0	0	0	0	0	0	0	0	0	0
47.7715	54.0393	37.0675	20.7775	24.4663	25.7584	19.5477	15.5819	13.3518	11.3706	7.0479	5.44293	4.50296	3.17497	2.31298	1.13701	0.907998	0.490998	0.321999	0.336999	0.081	0.118	0.073	0.031	0.011	0.017	0	0.001	0.002	0	0.002	0	0	0	0	0	0	0	0	0	0	0	0	0	0	0	0	0	0	0
27.6063	54.5295	32.212	18.1431	31.2571	28.8372	18.293	14.7719	18.1071	13.7658	8.97433	7.1669	6.00992	4.80695	3.66097	2.59397	1.28601	1.26801	0.956998	0.507999	0.397999	0.178	0.151	0.11	0.063	0.038	0.041	0.003	0.008	0	0	0.002	0	0	0.001	0	0	0	0	0	0	0	0	0	0	0	0	0	0	0
21.7406	37.1015	28.341	24.0323	32.7582	28.6073	20.5715	18.7758	16.1059	13.4298	10.9016	8.71121	7.40991	6.72293	6.12194	4.31498	3.91098	1.92801	1.52701	1.061	0.501999	0.397999	0.379	0.215	0.043	0.096	0.005	0.025	0.005	0.002	0.006	0	0	0	0	0	0	0	0	0	0	0	0	0	0	0	0	0	0	0
20.5304	36.9054	34.6208	30.8152	33.6991	29.0692	20.6065	20.0927	16.1857	12.1777	9.1804	8.79928	6.62892	5.02095	3.92197	2.66998	1.83401	0.721998	1.278	0.310999	0.253	0.183	0.101	0.019	0.034	0.035	0.048	0.004	0.002	0	0	0	0	0	0	0	0	0	0	0	0	0	0	0	0	0	0	0	0	0
33.8393	45.2112	40.8417	30.7861	35.6319	29.2492	20.9024	16.9821	12.6878	8.13792	7.10789	4.84294	3.30696	2.05801	1.69801	0.885997	0.561998	0.394999	0.196	0.169	0.055	0.145	0.033	0.015	0.004	0.001	0	0	0.001	0	0	0	0	0	0	0	0	0	0	0	0	0	0	0	0	0	0	0	0	0
20.4397	29.203	35.2268	33.18	34.7659	27.3992	26.9332	22.3796	18.0411	12.2497	10.9416	8.05992	5.51893	3.57297	3.13697	1.67401	1.17201	0.745999	0.365999	0.258	0.155	0.126	0.069	0.08	0.035	0.017	0	0	0	0	0	0	0	0	0	0	0	0	0	0	0	0	0	0	0	0	0	0	0	0
22.2126	45.1512	42.8282	37.3755	32.4169	29.9871	23.5874	20.8916	12.0938	9.58453	6.7099	4.30895	3.07496	1.82002	1.67301	0.873998	0.411999	0.274	0.179	0.081	0.066	0.034	0.019	0.041	0.004	0.005	0.006	0.007	0.004	0.002	0.006	0.004	0.004	0.001	0.003	0	0.002	0	0	0	0	0	0	0	0	0	0	0	0	0
28.3925	39.4459	39.3421	26.9714	32.349	30.6341	24.3703	19.3957	13.7778	11.5947	8.87728	6.2539	3.46996	3.91297	2.096	1.44701	1.37001	0.928998	0.467999	0.223	0.177	0.089	0.068	0.054	0.016	0.015	0.003	0.002	0	0	0	0	0	0.002	0	0	0	0	0	0	0	0	0	0	0	0	0	0	0	0
24.0507	30.4581	34.6609	27.3302	23.4782	27.0611	28.6352	23.4595	16.5025	15.0878	12.5176	10.4345	6.90492	4.58596	3.55798	2.28998	1.99901	0.825999	0.742999	0.487999	0.271	0.228	0.051	0.048	0.078	0.002	0	0	0	0	0	0	0	0	0	0	0	0	0	0	0	0	0	0	0	0	0	0	0	0
13.8709	39.2041	35.293	27.3682	25.3142	31.434	28.4273	21.2126	16.0459	12.0258	11.9186	8.14396	7.37592	4.99295	3.58497	2.73198	1.95701	1.20701	1.007	0.727999	0.589999	0.402999	0.374	0.238	0.097	0.085	0.02	0.084	0.001	0	0.005	0.006	0	0.004	0	0	0	0	0	0	0	0	0	0	0	0	0	0	0	0
19.8876	34.2577	34.9029	24.9533	35.175	36.4347	27.9224	16.5464	15.3939	13.4857	9.86952	7.4579	6.01592	4.06496	2.84197	2.116	1.26201	1.19601	0.776999	0.379999	0.227	0.184	0.259	0.04	0.067	0.011	0.018	0.003	0	0	0	0	0	0	0	0	0	0	0	0	0	0	0	0	0	0	0	0	0	0
13.1731	24.2392	28.984	23.9194	29.2261	28.9792	28.7463	19.3087	19.3447	17.0459	13.6227	11.0655	10.5874	7.43492	4.75296	4.94196	2.46298	2.50998	1.72901	1.352	0.771999	0.513	0.404	0.41	0.065	0.067	0.083	0.003	0	0.001	0.006	0	0	0	0	0	0	0	0	0	0	0	0	0	0	0	0	0	0	0
13.9601	32.8448	30.2541	26.0944	27.2731	27.0732	25.4743	21.7285	17.6303	15.0307	12.0466	10.4925	10.0454	7.00492	5.10696	4.06898	2.91298	1.80601	1.48201	1.287	0.492999	0.541	0.443999	0.18	0.251	0.182	0.012	0.008	0.005	0	0.001	0	0.017	0	0	0	0	0	0	0	0	0	0	0	0	0	0	0	0	0
38.4968	51.7481	33.3708	26.9674	30.4064	20.8796	22.7685	16.3766	14.6407	10.5125	8.72824	6.04993	4.28596	3.01597	2.55298	1.81401	1.008	0.521998	0.521999	0.28	0.378	0.197	0.154	0.014	0.026	0.018	0.005	0.005	0.001	0	0	0.001	0.001	0	0	0	0	0	0	0	0	0	0	0	0	0	0	0	0	0
45.647	27.7621	36.6937	27.3053	28.8983	23.7174	19.0347	15.1749	15.4609	11.3947	10.4125	6.40791	6.07991	4.17996	4.50197	2.37598	2.39098	1.57501	1.37901	1.35101	0.792999	0.817999	0.813999	0.431999	0.405	0.252	0.164	0.142	0.092	0.08	0.008	0.006	0	0	0	0	0	0	0	0	0	0	0	0	0	0	0	0	0	0
51.2731	18.9447	29.426	27.1294	18.4759	25.3556	21.8195	16.027	17.0399	13.9018	9.45546	9.61346	7.07391	5.44693	5.43795	4.66297	2.68098	2.66899	2.078	1.61901	1.56401	1.175	0.754999	0.792999	0.630999	0.215	0.197	0.086	0.07	0.092	0.019	0.017	0.001	0.004	0	0	0	0	0	0	0	0	0	0	0	0	0	0	0	0
43.8727	21.1115	24.3562	29.0154	27.0601	24.5625	23.7115	19.4077	17.6503	14.0707	11.1146	9.08138	8.18098	4.33396	4.16097	3.58297	2.27398	1.57401	1.75101	1.009	0.960999	0.840999	0.461999	0.444999	0.444	0.177	0.124	0.166	0.133	0.006	0.047	0.011	0.001	0.041	0	0.002	0.004	0	0	0	0	0	0	0	0	0	0	0	0	0
56.3363	27.9381	12.632	19.1487	25.7124	18.3079	22.8925	29.5615	16.839	12.4236	11.9596	10.1435	8.47012	6.08992	4.89396	3.12597	2.23998	1.64201	1.38101	0.966998	0.776999	0.700999	0.557999	0.22	0.28	0.129	0.155	0.096	0.045	0.005	0.004	0.023	0.034	0.015	0.001	0	0	0.001	0	0	0	0	0	0	0	0	0	0	0	0
25.6119	22.2742	10.9439	15.798	22.8403	16.6753	22.6224	27.9743	21.6347	15.5027	23.4897	14.2226	12.3475	11.3084	7.13593	6.21594	5.36996	3.33698	2.68599	2.73099	1.74901	0.767999	0.886999	0.293	0.292	0.413	0.217	0.196	0.027	0.046	0.065	0.018	0.055	0.004	0	0.002	0	0	0	0	0	0	0	0	0	0	0	0	0	0
26.9018	20.4123	12.3319	13.71	18.9177	18.283	19.6277	24.5624	19.4568	16.809	19.4569	20.328	13.0865	11.5264	10.8134	6.62394	6.03895	4.97696	2.67298	2.33399	2.01701	1.138	1.235	0.689999	0.444	0.274	0.322	0.176	0.11	0.294	0.02	0.004	0.097	0.041	0	0.014	0.002	0.003	0	0	0	0	0	0	0	0	0	0	0	0
68.9765	32.7507	15.8791	12.3888	19.1256	16.2557	20.8066	21.3476	15.6238	12.3196	12.8276	13.2726	8.54416	6.39093	6.09394	3.51298	2.34898	2.80798	1.032	1.089	0.847999	0.678999	0.263	0.133	0.075	0.13	0.071	0.038	0.025	0.077	0.011	0.001	0.005	0	0	0.001	0	0	0.001	0	0	0	0.001	0	0	0	0	0	0	0
57.2409	30.3198	14.7701	10.8927	16.5576	11.8498	19.9417	26.2124	16.3916	11.1716	13.6827	13.2496	9.54242	9.10035	9.91935	5.05394	4.81496	4.14198	2.32898	2.56698	1.29701	1.85401	0.860999	0.683999	0.292	0.368	0.175	0.218	0.121	0.072	0.004	0.039	0.002	0.011	0.002	0	0	0.002	0	0.002	0	0	0.003	0	0	0	0.001	0	0	0
19.2666	33.9147	24.3693	15.1909	22.1775	19.8006	17.9492	22.3576	22.0497	14.3567	16.0686	15.8197	11.8485	8.10695	8.6272	6.84592	3.97397	3.41497	3.31498	2.00701	0.869998	1.416	0.987998	0.410999	0.279	0.125	0.062	0.078	0.012	0.022	0.015	0.001	0.001	0.001	0.001	0.003	0.001	0.001	0	0.004	0.001	0	0	0	0	0	0	0	0	0
36.5564	43.8001	22.7323	16.4125	28.9331	22.9114	16.2787	20.2256	19.4848	13.7807	10.3585	10.7216	8.0069	5.89094	5.43894	4.39098	2.86998	2.17899	1.50201	1.109	0.784999	0.490999	0.404	0.186	0.09	0.137	0.038	0.022	0.005	0.005	0	0	0.001	0	0	0	0	0	0	0	0.002	0	0	0	0	0	0	0	0	0
33.165	51.2355	32.1291	11.9777	34.4389	36.4917	17.2658	15.7229	20.9647	10.2666	6.89089	7.98889	5.16893	3.24197	2.62897	2.32198	1.08	0.648998	0.622998	0.364999	0.441999	0.23	0.095	0.093	0.095	0.076	0.04	0.016	0.012	0.013	0	0.004	0.001	0.003	0	0.012	0	0	0	0	0	0	0	0	0	0	0	0	0	0
35.7397	45.0519	28.8282	17.5974	42.1586	33.6489	20.9186	15.2348	17.8652	10.7817	7.58089	6.31991	4.64595	2.79196	2.00502	1.74801	1.001	0.761998	0.341999	0.324999	0.116	0.11	0.101	0.008	0.05	0.004	0.001	0	0	0.001	0	0.008	0	0	0	0	0	0	0	0	0	0	0	0	0	0	0	0	0	0
30.8096	51.8729	34.2151	12.3317	22.8185	35.457	28.8013	19.0518	15.2658	13.6977	9.48944	5.92392	4.64295	4.26096	2.20799	1.51601	1.51501	0.748998	0.396999	0.279	0.16	0.117	0.064	0.035	0.016	0.042	0.002	0.007	0.002	0	0	0	0	0	0	0	0	0	0	0	0	0	0	0	0	0	0	0	0	0
22.1584	49.6343	41.8924	17.4615	26.6124	39.1692	25.4195	12.7678	17.8632	15.3748	8.07792	5.11894	5.36893	3.83296	1.50002	1.22901	0.946997	0.530998	0.278	0.259	0.14	0.056	0.02	0.014	0.002	0.014	0.003	0	0	0	0	0	0	0	0	0	0	0	0	0	0	0	0	0	0	0	0	0	0	0
19.8234	40.4835	39.141	23.5886	28.8693	38.9022	31.0762	18.4289	15.4648	13.1067	10.0155	5.67292	3.64897	2.67297	2.078	1.18801	0.655998	0.443999	0.277	0.118	0.03	0.03	0.016	0.012	0	0.001	0	0.001	0	0	0	0	0	0	0	0	0	0	0	0	0	0	0	0	0	0	0	0	0	0
12.4268	33.8148	37.6214	25.2254	27.3613	36.7675	33.0471	22.8106	15.1178	15.3638	12.8817	7.90989	4.55796	4.10196	2.60897	1.55601	1.036	0.558999	0.371999	0.256	0.116	0.11	0.083	0.009	0.01	0.001	0.022	0.001	0	0.001	0.001	0	0	0	0	0	0	0	0	0	0	0	0	0	0	0	0	0	0	0
22.8544	46.9815	39.9578	18.0891	31.0441	36.9465	28.7692	16.7881	11.8877	15.2077	10.3245	5.50293	3.27996	2.57097	2.29398	1.20201	1.17101	0.435999	0.166	0.142	0.073	0.023	0.011	0.015	0.006	0.001	0.002	0	0	0	0	0	0	0	0	0	0	0	0	0	0	0	0	0	0	0	0	0	0	0
34.0561	57.1032	34.7589	16.8232	33.1583	32.378	19.6336	13.7799	14.7048	11.5397	6.70989	6.71591	4.77595	3.43897	1.65402	1.45201	1.20901	0.625998	0.397999	0.251	0.233	0.116	0.184	0.012	0.025	0.005	0.001	0.006	0.001	0	0	0	0	0	0	0	0	0	0	0	0	0	0	0	0	0	0	0	0	0
19.3236	40.5435	29.8649	20.0796	26.7434	32.7611	26.8934	20.7967	18.5159	14.4198	9.84152	10.2945	7.11291	6.34692	4.57997	1.98501	2.03801	1.75101	0.834998	0.333999	0.224	0.199	0.088	0.086	0.039	0.041	0.003	0.002	0.002	0	0	0.002	0	0	0	0	0	0	0	0	0	0	0	0	0	0	0	0	0	0
20.1815	40.0357	32.5998	21.9126	27.5993	29.594	27.4573	21.5527	17.7602	14.6807	10.8526	9.11738	7.31191	5.88494	2.56597	1.73601	2.17899	1.49501	0.449999	0.264	0.343	0.065	0.084	0.007	0.011	0.002	0	0.002	0.001	0	0	0.001	0	0	0	0	0	0	0	0	0	0	0	0	0	0	0	0	0	0
42.3657	53.8003	32.0929	17.5386	26.1733	26.1931	24.5223	18.8798	14.1168	10.1176	7.4889	8.62318	5.10994	3.07697	1.65101	1.144	1.138	0.753998	0.444999	0.255	0.113	0.085	0.031	0.021	0.007	0	0	0.001	0.001	0	0	0	0	0	0	0	0	0	0	0	0	0	0	0	0	0	0	0	0	0
25.0544	40.3306	34.1199	26.9334	21.5234	27.4713	30.6082	26.3625	14.5639	11.2907	10.2665	9.78446	5.59993	4.38196	2.34998	1.60001	1.38301	0.881998	0.684999	0.169	0.112	0.089	0.087	0.02	0.049	0.017	0.001	0.013	0	0	0	0	0	0	0	0	0	0	0	0	0	0	0	0	0	0	0	0	0	0
17.6176	31.6868	32.903	23.5405	19.9616	26.9382	27.0933	28.2044	19.9907	14.7708	12.7416	12.3776	8.27202	6.41292	4.25097	2.47997	2.38898	1.68201	0.828998	0.386999	0.503999	0.322	0.136	0.186	0.029	0.016	0.021	0.005	0.001	0	0	0	0	0	0	0	0	0	0	0	0	0	0	0	0	0	0	0	0	0
37.1816	43.9591	31.2392	16.0698	17.138	26.9562	25.3534	22.7145	15.8209	13.1097	9.85852	10.1885	8.59818	5.72093	3.44797	2.113	2.74198	1.36401	0.846998	0.451999	0.319999	0.145	0.166	0.117	0.036	0.028	0.012	0.051	0.002	0	0	0	0	0	0	0	0	0	0	0	0	0	0	0	0	0	0	0	0	0
23.0653	33.7428	28.698	18.189	21.0625	24.3812	29.3613	23.8165	18.3589	16.3165	14.5897	12.2216	9.97344	6.70993	4.53196	3.54198	2.83298	1.56701	1.076	0.637999	0.42	0.287	0.254	0.07	0.02	0.021	0.001	0.001	0	0	0	0	0	0	0	0	0	0	0	0	0	0	0	0	0	0	0	0	0	0
19.6615	28.0278	32.289	19.4227	21.9173	27.9392	38.5063	25.4885	17.8122	15.9577	13.5796	10.0735	8.4211	5.32594	3.34697	3.27298	1.72501	1.42501	0.678998	0.335999	0.149	0.174	0.153	0.01	0.029	0.017	0.008	0	0	0	0	0	0	0	0	0	0	0	0	0	0	0	0	0	0	0	0	0	0	0
23.4933	29.6257	25.3342	17.1039	31.641	31.4311	26.7435	21.2557	19.1838	14.3127	11.3626	12.7996	10.6464	5.30994	4.37297	4.46597	2.19299	1.26901	1.29001	0.621999	0.569999	0.281	0.191	0.12	0.044	0.015	0.01	0.008	0.05	0.003	0	0.001	0	0	0	0	0	0	0	0	0	0	0	0	0	0	0	0	0	0
18.8287	22.0262	18.5559	13.78	23.1863	24.1883	22.4325	21.9455	22.8826	16.7101	14.3147	20.398	15.7396	7.23591	9.27131	8.68223	4.84396	2.65098	2.97098	2.043	0.828999	0.764999	0.771999	0.235	0.234	0.114	0.029	0.025	0.009	0.033	0.018	0.001	0	0	0	0	0	0	0	0	0	0	0	0	0	0	0	0	0	0
16.2652	14.3474	16.5207	14.276	20.0464	17.2879	26.4114	23.4775	23.0936	19.3759	19.362	18.3491	14.9146	12.2244	9.55832	9.94032	6.21295	3.91198	2.90799	2.46098	1.56301	1.098	0.818999	0.598999	0.248	0.252	0.139	0.01	0.026	0.007	0.045	0.002	0.002	0	0	0	0.003	0	0	0	0	0	0	0	0	0	0	0	0	0
32.6288	27.0318	22.0663	14.344	28.744	20.6695	27.2984	21.6697	19.6128	14.6357	16.8129	10.8925	10.0384	7.02793	5.78794	5.10196	3.59798	2.15199	2.15499	1.28801	0.619999	0.295999	0.458999	0.415	0.153	0.1	0.018	0.025	0.048	0.019	0.026	0	0.009	0.006	0	0	0	0	0	0	0	0	0	0	0	0	0	0	0	0
24.3581	28.8337	23.6492	15.14	33.8209	25.7983	21.9866	19.1658	20.3788	14.4867	12.2066	11.9115	12.1715	8.56719	5.09795	5.69295	3.71898	1.99301	1.89201	1.60701	1.051	0.683999	0.482999	0.296	0.327	0.2	0.067	0.07	0.07	0.015	0.001	0	0.01	0	0	0	0	0	0	0	0	0	0	0	0	0	0	0	0	0
32.1577	29.3578	26.4612	19.2647	35.0208	20.7475	19.7216	17.0449	18.1161	12.7906	10.6095	11.3025	10.8985	6.81192	6.11395	5.86895	4.22498	2.23899	2.31299	1.914	0.695999	0.777999	0.484999	0.392	0.097	0.155	0.073	0.017	0.024	0.005	0.047	0.001	0	0	0	0	0	0	0	0	0	0	0	0	0	0	0	0	0	0
23.2221	22.1453	31.2511	25.9525	27.595	15.2	21.3876	21.9087	20.9716	14.1427	10.4096	14.8456	12.9885	8.06092	5.05895	6.42093	3.94698	2.97998	2.18599	1.66401	1.019	0.741999	0.400999	0.351999	0.300999	0.194	0.073	0.033	0.239	0.011	0.003	0.039	0	0	0.005	0	0	0	0	0.001	0	0	0	0	0	0	0	0	0	0
36.7764	39.8259	32.1441	23.3646	26.1321	18.4489	21.7776	25.1705	17.5075	11.6436	8.65219	9.96848	7.5839	4.97695	2.87397	2.74897	2.02101	1.63401	0.786998	0.492999	0.400999	0.268	0.182	0.089	0.052	0.087	0.042	0.043	0	0.029	0	0.001	0.005	0.001	0.001	0.008	0	0.007	0	0	0	0	0	0	0	0	0	0	0	0
39.349	39.5711	28.4113	18.8319	22.0145	11.3468	13.4609	17.7353	23.9745	15.0388	13.8188	12.8237	8.06691	7.1649	5.92191	4.81795	3.88597	2.66998	1.76401	1.36501	1.008	0.821998	0.547999	0.334999	0.311	0.323	0.146	0.081	0.097	0.003	0.009	0.005	0.004	0	0.004	0.001	0	0.004	0	0	0	0.018	0	0	0	0	0	0	0	0
21.7404	24.0753	23.4475	18.9988	19.6476	12.3468	13.4799	14.5999	17.8153	20.3297	18.0491	18.515	19.649	12.8126	10.6585	8.59117	5.47394	4.38297	3.56598	2.94998	1.70301	0.816998	0.835998	0.441999	0.171	0.423	0.104	0.023	0.035	0.031	0.012	0.021	0.004	0	0	0	0.001	0	0	0	0	0	0	0	0	0	0	0	0	0
17.6848	33.7237	29.413	23.4815	17.4257	14.0199	17.7753	18.4149	20.2027	17.1617	15.0967	15.1476	16.7349	12.0825	7.08492	5.90494	3.58498	2.89098	2.82398	1.91801	0.934998	0.670998	0.365999	0.381999	0.257	0.267	0.211	0.057	0.019	0.006	0.003	0.002	0.001	0.002	0	0	0.002	0	0	0	0	0	0	0	0	0	0	0	0	0
12.629	29.8861	38.4922	19.5706	26.2921	23.6005	22.7695	20.1667	18.259	14.4048	12.3806	10.9476	10.1875	9.65639	6.20292	4.53797	5.45195	3.49998	2.20899	1.49101	0.926998	0.806999	0.437999	0.244	0.26	0.117	0.062	0.104	0.021	0.068	0.017	0.001	0.035	0.014	0	0.001	0	0	0	0	0	0	0	0	0	0	0	0	0	0
18.0554	27.588	30.9539	17.2119	30.1061	21.3886	25.8305	15.9889	13.0948	14.8177	12.6986	10.5505	10.2985	11.0714	9.21833	6.54193	8.22704	4.32297	3.11698	1.53201	1.13501	0.572999	0.588999	0.392999	0.087	0.142	0.066	0.066	0.081	0.006	0.003	0.001	0	0	0	0	0	0	0	0	0	0	0	0	0	0	0	0	0	0
34.4599	38.7061	28.2028	15.4001	22.8274	13.6469	17.6714	15.0068	12.9657	13.7686	11.9486	12.8476	13.0226	10.7354	8.18001	7.18694	6.23995	4.57197	2.64698	1.73201	1.42101	0.937999	0.549999	0.436999	0.23	0.055	0.109	0.194	0.043	0.003	0.001	0.002	0.001	0.005	0.001	0	0	0	0	0	0	0	0	0	0	0	0	0	0	0
42.4305	49.1387	33.1229	16.2128	21.5544	19.7635	21.4056	17.9601	14.3988	12.0957	9.17941	9.05236	8.4131	6.66693	4.09597	2.75897	2.25398	1.77901	1.18401	0.788998	0.586999	0.335999	0.171	0.175	0.074	0.086	0.037	0.007	0.009	0.004	0.005	0.001	0	0	0	0	0	0.001	0	0	0	0	0	0	0	0	0	0	0	0
34.2317	34.2105	29.0879	14.0829	32.4361	24.6334	25.9835	17.3625	14.6897	14.0727	12.3276	7.2389	9.30436	6.64192	4.44597	4.47397	3.16998	2.17999	1.74501	1.17401	0.825998	0.461999	0.376999	0.224	0.207	0.049	0.044	0.04	0.012	0.012	0.006	0	0	0	0	0	0	0	0	0	0	0	0	0	0	0	0	0	0	0
43.3928	35.9429	26.7512	13.2788	30.4774	17.3537	23.1766	17.0729	15.886	14.8429	11.7827	10.5126	8.08791	7.57388	5.49493	4.14197	3.37697	2.08701	1.38801	1.18301	0.637998	0.417999	0.251	0.28	0.171	0.083	0.035	0.021	0.01	0.004	0.024	0.006	0.001	0	0.008	0	0	0	0	0	0	0	0	0	0	0	0	0	0	0
51.3221	40.5777	24.913	11.9909	19.0786	17.8803	19.7447	19.3046	19.7268	15.5688	11.3026	11.4365	8.18999	5.55793	5.37494	4.01598	3.14498	2.19599	1.22301	1.27201	0.692998	0.462999	0.365999	0.162	0.104	0.035	0.038	0.041	0.019	0.001	0.002	0	0.003	0	0	0	0	0	0	0	0	0	0	0	0	0	0	0	0	0
36.091	35.5209	30.5109	18.8038	26.0402	21.7874	20.4775	17.9781	19.3698	13.9998	11.3486	11.0305	8.85728	6.74592	4.62496	3.82597	2.68398	2.30898	1.22101	0.879998	0.564999	0.399999	0.18	0.187	0.16	0.113	0.02	0.006	0.005	0.002	0.002	0.001	0.001	0	0	0	0	0	0	0	0	0	0	0	0	0	0	0	0	0
34.2439	33.2569	26.7432	18.7148	18.8898	23.5564	19.4536	20.4906	22.9666	16.77	10.6926	11.9486	10.2094	6.93392	4.68496	4.69796	4.45097	2.34098	1.35501	1.081	0.943999	0.317999	0.315999	0.253	0.119	0.203	0.031	0.031	0.015	0.005	0.005	0.027	0	0	0	0	0	0	0	0	0	0	0	0	0	0	0	0	0	0
31.1899	40.0945	35.6037	27.6573	24.9566	23.4984	24.0124	19.5787	19.6999	13.2216	9.1884	8.35006	5.71893	4.19497	3.07497	1.69201	1.63901	0.980998	0.631999	0.407999	0.156	0.073	0.053	0.033	0.021	0.007	0.004	0.003	0.003	0	0	0	0	0	0	0	0	0	0	0	0	0	0	0	0	0	0	0	0	0
28.3821	38.4902	33.9348	25.0533	23.4004	21.3315	22.7945	23.8225	18.2899	14.8187	10.7215	10.6295	7.09091	4.88695	3.66597	2.16	2.51298	1.29301	1.23601	0.453999	0.359999	0.208	0.139	0.031	0.013	0.012	0.002	0.006	0.004	0.001	0	0.002	0	0	0	0	0	0	0	0	0	0	0	0	0	0	0	0	0	0
35.3528	35.7856	45.8559	32.2202	25.4495	25.2823	22.9785	18.4129	11.8698	11.1766	10.0475	6.18792	5.31994	3.10797	2.75398	1.31101	1.27501	0.829999	0.26	0.128	0.066	0.038	0.016	0.011	0.004	0.005	0	0.001	0	0	0	0	0	0	0	0	0	0	0	0	0	0	0	0	0	0	0	0	0	0
23.1638	43.0507	44.5183	21.5118	33.4359	21.3745	28.1834	18.7378	11.8777	13.5417	9.24942	7.34489	5.92093	3.73397	3.10297	2.40698	1.55701	1.37001	0.522999	0.616999	0.214	0.146	0.117	0.014	0.023	0.003	0	0	0.005	0	0	0	0	0	0.001	0	0	0	0.001	0	0	0	0	0	0	0	0	0	0	0
49.9929	42.7604	45.673	15.2629	34.1942	21.8834	25.6986	14.963	9.1474	13.2617	5.31193	5.20894	4.46596	2.76097	1.95301	0.918997	0.786998	0.565999	0.256	0.377999	0.147	0.077	0.028	0.011	0.011	0.011	0.004	0.008	0	0.001	0	0.001	0	0	0.001	0.002	0	0	0	0	0	0	0	0	0	0	0	0	0	0
30.0988	39.367	35.2178	17.8492	25.3863	30.4931	25.8305	21.7326	11.9777	15.9538	10.4245	7.5589	7.4349	4.84795	3.69097	2.129	1.80001	1.12501	0.944998	0.774999	0.409999	0.283	0.178	0.079	0.055	0.006	0.039	0.016	0.015	0.009	0.011	0.003	0.001	0.001	0.004	0	0	0	0	0	0	0	0	0	0	0	0	0	0	0
24.3348	30.6601	35.392	12.1777	18.335	28.63	30.1184	22.6945	10.5116	25.3467	12.0186	12.3596	10.5425	5.65194	6.43792	3.19598	2.24098	1.96701	0.927998	0.760999	0.531999	0.507999	0.195	0.063	0.083	0.021	0.01	0.008	0.003	0	0.021	0	0.001	0.001	0	0	0	0	0	0	0	0	0	0	0	0	0	0	0	0
38.7606	36.0848	28.649	12.3257	26.3483	23.5163	33.1835	19.2737	11.1986	18.9069	10.0305	8.69022	7.5949	5.77393	4.99695	2.36098	2.39498	1.43201	1.31901	1.039	0.573999	0.516999	0.308	0.141	0.109	0.14	0.038	0.014	0.007	0.005	0.001	0.014	0	0	0	0	0	0	0	0	0	0	0	0	0	0	0	0	0	0
47.4619	23.9694	29.868	12.5888	24.7694	28.8292	25.8595	16.6504	11.3517	20.4397	10.8735	7.55189	7.0739	6.45591	6.14093	2.93597	4.18197	2.21898	1.87401	1.077	0.866998	0.970998	0.478999	0.447999	0.145	0.257	0.111	0.098	0.142	0.026	0.009	0.011	0.001	0.001	0.007	0.004	0	0	0	0	0	0	0	0	0	0	0	0	0	0
32.7558	29.371	20.4663	10.7258	24.0024	26.7353	30.3484	19.0237	15.6649	17.4805	12.0386	10.7265	8.54915	7.85191	6.79193	4.40697	6.27795	3.46798	2.46598	1.60301	1.507	1.295	0.572999	0.717999	0.198	0.497	0.08	0.038	0.041	0.007	0.037	0	0.004	0.002	0	0	0	0	0	0	0	0	0	0	0	0	0	0	0	0
31.5856	25.336	24.1174	13.4729	18.4869	33.5479	30.9393	25.8145	13.0067	15.9968	15.7267	12.4425	8.92932	5.55093	4.92296	3.92597	3.82898	2.04401	1.95001	1.50601	0.578999	0.835999	0.551999	0.292	0.141	0.085	0.019	0.06	0.007	0	0.04	0.01	0	0	0	0	0	0	0	0	0	0	0	0	0	0	0	0	0	0
62.4769	52.7888	35.6807	20.0996	22.4374	21.3615	23.6936	14.2939	9.35848	10.7216	7.06291	4.38396	2.92896	2.08801	2.119	1.16001	1.027	0.864998	0.344999	0.29	0.253	0.121	0.044	0.066	0.026	0.018	0.027	0.001	0.003	0.002	0	0	0	0.001	0	0	0	0	0	0	0	0	0	0	0	0	0	0	0	0
38.3362	37.0133	25.3423	15.5759	19.4696	22.9974	24.6905	18.8788	16.3595	13.3297	12.7967	11.7796	9.5334	6.90693	5.97193	4.15197	3.41797	2.65898	1.79001	1.43501	1.037	0.692998	0.549999	0.467999	0.202	0.105	0.113	0.06	0.028	0.002	0.001	0.038	0.017	0	0.001	0.001	0	0	0	0	0	0	0	0	0	0	0	0	0	0
28.4346	59.0688	30.8291	17.3966	25.2317	22.6094	21.8586	16.5545	17.9961	12.8287	10.1825	8.63621	5.44292	5.17494	3.25496	2.81197	2.38198	1.37101	1.20001	0.895998	0.548999	0.29	0.28	0.236	0.113	0.026	0.02	0.037	0.02	0.011	0.004	0	0.001	0	0	0	0	0	0	0	0	0	0	0	0	0	0	0	0	0
59.5448	80.218	25.8195	9.82451	7.66883	24.7163	22.5988	18.8568	14.1757	6.76089	6.90391	5.17694	3.23696	2.99197	2.52497	1.53001	0.996997	0.881998	0.420999	0.340999	0.212	0.116	0.097	0.03	0.052	0.01	0.021	0.005	0.001	0.005	0.002	0	0	0.001	0	0	0	0	0	0	0	0	0	0	0	0	0	0	0	0
68.0671	55.5003	26.7875	10.0266	18.8597	22.5743	16.1957	16.8071	12.3556	10.8746	9.2614	7.97291	4.11396	4.25597	3.63997	2.37798	1.59801	1.43701	1.099	0.534999	0.586999	0.24	0.222	0.064	0.076	0.078	0.075	0.042	0.003	0.003	0	0.007	0	0	0	0	0	0.011	0	0	0	0	0	0	0	0	0	0	0	0
47.0515	56.2357	20.7069	7.73789	6.2809	30.3739	34.7962	19.8209	8.64318	7.18491	16.0567	12.8835	5.21493	5.41895	4.37597	5.05496	2.37398	1.68701	1.63401	0.964998	0.448999	0.201	0.236	0.177	0.094	0.035	0.018	0.021	0.008	0.002	0	0.006	0	0	0.001	0	0	0	0	0	0	0	0	0	0	0	0	0	0	0
35.3571	65.2873	26.4547	9.25742	7.91589	39.0479	36.2328	15.1868	10.9456	9.14537	12.8178	8.74725	5.18593	3.56496	3.22597	2.76897	1.92101	0.860997	0.484999	0.385999	0.325999	0.273	0.108	0.092	0.097	0.03	0.007	0.012	0.005	0.002	0	0.001	0	0	0	0	0.001	0	0	0	0	0	0	0	0	0	0	0	0	0
45.1114	56.3381	31.5961	17.2497	9.95154	33.8151	24.1696	16.2618	14.3698	12.1246	9.94452	5.82593	5.14193	4.14496	3.78797	1.67501	1.048	0.984998	0.829998	0.510999	0.346999	0.208	0.1	0.068	0.051	0.028	0.021	0.014	0.023	0.005	0.001	0	0	0.001	0	0	0	0	0	0	0	0	0	0	0	0	0	0	0	0
30.6966	34.9747	26.7254	22.3837	11.0106	22.3164	22.1776	35.1081	21.0637	10.9186	12.2406	9.07436	10.8906	5.62792	7.08293	4.37797	2.35098	2.34998	1.27701	1.50301	0.417999	0.460999	0.16	0.191	0.063	0.175	0.068	0.016	0.009	0.023	0.011	0.001	0	0	0.002	0.001	0	0	0	0	0	0	0	0	0	0	0	0	0	0
21.6388	31.0955	25.2284	20.7788	14.0608	22.8753	27.7694	25.3165	24.7957	13.8646	10.7485	14.0796	11.1705	10.3544	5.15095	3.34398	5.24095	3.00898	1.58501	1.073	0.723999	0.791999	0.400999	0.226	0.064	0.203	0.097	0.024	0.014	0.021	0	0	0	0.005	0	0	0	0	0	0	0	0	0	0	0	0	0	0	0	0
30.1584	49.497	25.4314	11.3906	16.0587	30.3829	30.9322	17.4215	16.2295	13.8927	11.1096	9.96447	7.9629	6.24293	3.94297	2.78997	4.17898	2.39098	1.56801	1.072	1.07	0.706999	0.576999	0.215	0.055	0.233	0.085	0.024	0.055	0.1	0.002	0.01	0	0	0	0	0	0	0	0	0	0	0	0	0	0	0	0	0	0
37.3149	48.1742	22.5565	13.9527	13.6567	44.0353	29.0393	18.8579	13.2326	10.5696	11.9576	9.4124	7.8319	3.92597	3.04798	2.04401	2.41498	1.54401	0.549999	0.441999	0.541999	0.365	0.115	0.063	0.016	0.062	0.011	0.004	0.001	0.005	0	0.003	0	0.001	0	0	0	0	0	0	0	0	0	0	0	0	0	0	0	0
25.9318	38.8769	20.0666	18.4849	16.4355	38.1923	28.0822	19.4967	18.1051	12.7657	14.0057	13.1625	9.90143	5.98493	4.28397	4.20898	3.41098	2.056	0.659998	0.424999	0.513999	0.205	0.265	0.128	0.031	0.029	0.033	0.005	0	0	0.001	0	0.001	0	0	0	0	0	0	0	0	0	0	0	0	0	0	0	0	0
27.4757	43.7718	20.8406	24.3756	28.5814	30.898	20.1705	19.4238	20.8268	12.7987	9.51046	11.2625	9.75442	5.14995	2.96197	2.74398	1.78801	1.46801	0.448999	0.677999	0.322999	0.241	0.084	0.068	0.08	0	0.002	0.007	0.007	0.004	0	0	0.001	0	0	0	0	0	0	0	0	0	0	0	0	0	0	0	0	0
20.3402	38.824	17.5287	16.1408	21.5057	36.9706	26.3673	19.6037	18.4059	13.5567	16.4313	14.3556	9.65043	7.19991	4.79996	4.05697	3.71698	2.30598	1.32801	0.875998	0.477999	0.434999	0.283	0.244	0.149	0.073	0.034	0.082	0.001	0	0.007	0	0	0	0	0	0	0	0	0	0	0	0	0	0	0	0	0	0	0
15.339	27.6752	16.5975	18.5459	19.5927	38.2155	25.9275	21.3715	23.3386	15.9398	16.1286	14.2487	11.9826	8.46511	5.45793	4.67495	4.05597	2.54497	1.82001	1.42601	0.788999	0.675999	0.336999	0.237	0.224	0.045	0.036	0.018	0.041	0.001	0.001	0.001	0	0	0	0	0	0	0	0	0	0	0	0	0	0	0	0	0	0
11.3739	20.2694	15.7709	23.5085	20.4237	22.8506	24.5885	21.5516	27.2754	18.7169	15.5177	14.1708	12.8627	12.1726	8.69022	6.91792	4.80396	3.88497	3.28297	2.46998	1.63901	1.037	0.703998	0.579999	0.320999	0.16	0.08	0.043	0.016	0.008	0.053	0.001	0.004	0.003	0	0.001	0.001	0	0	0	0	0	0	0	0	0	0	0	0	0
22.1292	16.6676	15.246	21.2206	21.0677	21.3936	19.9537	23.5965	29.3004	20.8378	16.5103	12.2466	12.6746	12.4496	8.18899	6.00393	4.49197	3.77397	2.62098	1.93301	1.46601	0.834998	0.388999	0.294999	0.153	0.143	0.081	0.025	0.013	0.04	0.001	0.004	0.001	0	0	0	0	0	0	0	0	0	0	0	0	0	0	0	0	0
32.4035	28.6468	19.3316	15.642	18.9007	24.5533	20.1227	22.0575	22.3288	17.1637	15.6416	13.0315	11.6815	8.98432	7.70092	4.82496	3.68998	2.88799	2.065	1.45001	1.061	0.473999	0.366	0.154	0.414	0.117	0.039	0.014	0.001	0	0	0.002	0	0	0	0	0	0	0	0	0	0	0	0	0	0	0	0	0	0
32.2308	33.2087	17.7345	17.4616	22.2554	25.4343	26.8394	21.0085	18.9628	15.5568	13.5706	10.9375	10.5474	7.80191	6.11494	5.22096	3.04298	2.58698	1.82301	1.19501	0.919999	0.506999	0.407	0.12	0.116	0.085	0.012	0.023	0.02	0.001	0.002	0.002	0	0.001	0	0	0	0	0	0	0	0	0	0	0	0	0	0	0	0
12.5049	25.054	24.6493	21.8484	21.6703	24.7203	28.3693	24.8714	21.3366	22.7988	17.5923	13.2646	9.85041	9.07433	5.55094	3.22097	3.13098	1.99501	1.71901	0.880998	0.665999	0.342999	0.194	0.155	0.127	0.063	0.004	0.067	0.001	0.014	0.003	0.007	0.001	0	0	0	0	0	0	0	0	0	0	0	0	0	0	0	0	0
33.7587	34.2077	22.3105	20.9726	25.2014	22.6654	20.9356	18.7598	23.1817	17.6693	13.4986	10.6305	10.5254	6.60892	5.02495	3.19498	2.62798	1.38701	0.922998	0.607998	0.446999	0.255	0.102	0.164	0.029	0.035	0.006	0.005	0	0.006	0.005	0	0	0.001	0	0	0	0	0	0	0	0	0	0	0	0	0	0	0	0
61.9068	30.459	15.4579	18.1831	20.4075	18.6699	22.5216	24.1475	15.6899	16.3045	11.7596	7.72689	9.37042	6.17492	4.97695	3.22297	2.85397	1.70401	1.36201	0.968998	0.607999	0.322999	0.511999	0.128	0.099	0.084	0.061	0.024	0.008	0.021	0.012	0.001	0	0.001	0	0	0	0	0	0	0	0	0	0	0	0	0	0	0	0
25.3912	27.5332	15.323	14.5549	29.0422	20.5066	21.9345	24.7733	20.6206	19.5678	19.1889	11.3826	11.2335	10.1775	5.50793	4.62296	4.98896	3.08098	2.00901	1.58101	0.990998	0.741999	0.333	0.284	0.193	0.046	0.028	0.093	0.014	0.001	0.004	0	0	0.001	0	0	0	0	0	0	0	0	0	0	0	0	0	0	0	0
37.2909	27.8659	24.2654	18.9819	21.0867	24.0625	22.7487	23.9314	16.941	17.4774	13.4536	8.78225	9.31138	8.57818	5.79393	4.29397	3.20898	2.38798	1.66301	1.091	0.775999	0.637999	0.368999	0.256	0.202	0.179	0.028	0.024	0.017	0.005	0.024	0.005	0	0.006	0	0	0	0.003	0	0	0	0	0	0	0	0	0	0	0	0
55.6212	40.8106	22.5795	15.0118	23.8593	22.2656	18.28	21.4576	14.2579	11.7737	12.6347	7.94688	7.1409	5.64493	3.98096	3.56997	2.15799	2.75598	1.50401	0.884998	0.378999	0.625999	0.239	0.087	0.098	0.058	0.072	0.028	0.01	0.009	0.001	0.001	0.001	0.001	0	0	0	0	0	0	0	0	0	0	0	0	0	0	0	0
37.315	38.8837	25.6122	14.5749	32.6989	21.1777	16.8152	22.0266	19.3619	10.4256	15.7026	12.1665	7.51292	6.43893	5.65995	2.32798	2.59398	2.03	0.791998	0.635999	0.387999	0.183	0.06	0.106	0.052	0.051	0.147	0.008	0.001	0	0	0.001	0	0	0	0	0	0	0	0	0	0	0	0	0	0	0	0	0	0
34.3083	39.9245	24.9422	15.5458	26.4253	22.1145	16.974	21.7397	19.0558	13.0356	13.0945	12.9695	8.78826	6.63393	6.83394	3.84498	2.66898	2.49999	1.56601	0.804998	0.797999	0.659999	0.204	0.097	0.086	0.086	0.02	0.022	0.002	0.002	0.002	0	0	0	0	0	0	0	0	0	0	0	0	0	0	0	0	0	0	0
43.598	44.1939	22.7254	11.3017	23.8874	19.4108	14.1558	16.1926	21.1747	17.0868	12.0136	9.52942	9.57746	8.29904	5.99294	4.32297	3.55997	2.97298	1.60501	1.102	1.281	0.633999	0.343999	0.125	0.308	0.141	0.048	0.027	0.078	0.001	0.056	0.001	0.002	0.002	0	0	0	0	0	0	0	0	0	0	0	0	0	0	0	0
30.0686	29.5177	18.259	10.3676	18.0393	16.1689	13.0428	13.5097	21.0817	25.0097	18.1351	11.2285	18.2782	16.3922	9.62335	5.94594	6.47294	4.58197	3.19998	2.37098	1.119	0.888998	0.878999	0.516999	0.469	0.252	0.204	0.041	0.011	0.052	0.009	0.013	0.002	0	0.003	0	0	0	0	0	0	0	0	0	0	0	0	0	0	0
28.7919	33.1667	32.1441	21.5377	21.7325	19.0067	19.8717	16.0548	18.134	18.1451	14.3327	10.4585	10.8585	9.91543	5.83793	4.49597	3.54697	2.20399	1.98801	1.067	0.877998	0.418999	0.493999	0.141	0.123	0.229	0.053	0.078	0.007	0.017	0.011	0.002	0.005	0.001	0.001	0.001	0	0	0	0	0	0	0	0	0	0	0	0	0	0
52.4334	54.4221	35.575	19.5199	25.8553	22.3423	15.818	10.7306	13.6728	12.2817	8.93932	4.46096	6.23092	5.29394	2.52397	1.62901	1.51801	0.940998	0.571999	0.448999	0.25	0.107	0.064	0.034	0.054	0.015	0.005	0.002	0.003	0.003	0	0.001	0	0.001	0	0	0	0	0	0	0	0	0	0	0	0	0	0	0	0
48.4306	56.9229	35.5248	17.0928	22.6704	21.5874	13.9679	8.56112	12.5198	16.3664	10.2605	4.57095	9.25133	7.60892	2.97097	1.39301	2.64198	1.26401	0.720999	0.715999	0.348999	0.123	0.095	0.055	0.033	0.032	0.011	0.005	0.002	0.001	0	0	0	0	0	0	0	0	0	0	0	0	0	0	0	0	0	0	0	0
29.3967	50.791	40.6428	21.9397	24.3984	24.8553	17.2278	10.5476	11.6247	16.1896	11.8096	4.83595	8.65123	10.0054	4.47697	1.45501	2.99998	1.97201	0.660999	0.349999	0.458999	0.131	0.197	0.05	0.014	0.028	0.034	0.003	0	0.002	0	0	0	0	0	0	0	0	0	0	0	0	0	0	0	0	0	0	0	0
33.4627	58.5374	43.0123	22.3226	31.1042	31.857	21.1255	11.5406	9.7405	10.2806	8.03392	3.70596	3.14197	2.77397	1.94201	1.004	0.831998	0.543999	0.396999	0.129	0.114	0.06	0.023	0.033	0.015	0.008	0.002	0.001	0	0	0	0	0	0	0	0.001	0	0	0	0	0	0	0	0	0	0	0	0	0	0
40.7516	65.3859	40.7645	16.2167	21.2046	27.7563	18.356	9.29045	12.1487	14.3737	10.1235	4.94495	3.95996	3.76097	2.29298	1.90701	0.934998	0.600999	0.308999	0.288	0.143	0.117	0.042	0.031	0.002	0.002	0.009	0.012	0.013	0.002	0.002	0.001	0	0	0	0	0	0	0	0	0	0	0	0	0	0	0	0	0	0
19.9454	60.0801	47.22	29.2104	28.0465	29.2993	21.0486	11.9247	11.2177	11.9658	9.28643	4.42295	3.33995	3.52496	1.84602	1.44601	0.800997	0.420999	0.316999	0.151	0.096	0.041	0.016	0.048	0.021	0.003	0.002	0.004	0.001	0	0	0	0	0	0	0	0	0	0	0	0	0	0	0	0	0	0	0	0	0
33.4008	61.5708	43.5013	23.3024	28.3353	26.8774	18.1071	11.2728	14.3008	11.5357	7.0429	4.04295	4.06996	3.19597	1.90002	0.832997	0.748998	0.550999	0.277	0.443999	0.228	0.055	0.068	0.053	0.021	0.008	0	0.002	0	0	0.001	0	0	0	0	0	0	0	0	0	0	0	0	0	0	0	0	0	0	0
18.7307	43.5163	42.9253	23.6365	25.3064	32.7861	25.3994	15.1649	15.4978	15.8138	10.3856	6.40291	5.45893	4.71295	3.03597	1.95801	1.61901	1.14601	0.805998	0.486999	0.288	0.226	0.096	0.153	0.054	0.095	0.013	0.006	0.017	0.006	0.004	0.001	0	0	0	0	0	0	0	0	0	0	0	0	0	0	0	0	0	0
11.8808	30.3329	37.6394	24.0995	22.7215	30.5241	25.5753	17.5875	17.1598	20.0408	14.8127	10.4285	8.91732	6.76191	4.85295	3.50897	2.48397	2.03001	1.97601	0.889998	0.490999	0.297999	0.322999	0.161	0.078	0.059	0.058	0.029	0.015	0.002	0.006	0.006	0	0	0	0	0	0	0	0	0	0	0	0	0	0	0	0	0	0
17.8364	37.0543	38.8261	26.0644	27.9643	30.8491	25.2593	17.7014	16.869	16.1925	12.3826	7.8869	6.21292	5.11395	3.02797	2.25799	1.65501	1.01	0.536999	0.419999	0.331999	0.124	0.042	0.057	0.044	0.022	0.004	0.002	0	0	0	0	0	0	0	0	0	0	0	0	0	0	0	0	0	0	0	0	0	0
15.0129	40.9555	42.8231	28.0973	24.9004	33.185	29.0853	17.5276	14.3178	13.8457	10.9625	7.4189	4.84495	3.89597	2.76098	1.95601	1.29101	1.073	0.569999	0.563999	0.237	0.241	0.05	0.049	0.024	0.019	0.002	0.034	0.005	0	0	0	0	0	0	0	0	0	0	0	0	0	0	0	0	0	0	0	0	0
11.1858	34.1817	43.308	29.3852	23.7704	31.1602	29.3203	17.7813	15.2698	15.5928	12.7226	6.96391	6.45892	6.58692	4.65796	2.093	1.66801	1.26201	1.011	0.486999	0.383999	0.222	0.147	0.051	0.045	0.007	0.01	0.015	0	0.002	0	0	0	0	0	0	0	0	0	0	0	0	0	0	0	0	0	0	0	0
5.02493	19.2706	28.3	26.5752	24.8282	31.0731	30.0712	25.2535	19.9777	16.965	14.7547	13.0736	9.2234	7.60991	6.24492	4.83096	3.41998	2.77998	2.26199	1.42001	1.123	0.493999	0.540999	0.175	0.251	0.098	0.067	0.037	0.003	0	0	0.001	0	0	0	0	0	0	0	0	0	0	0	0	0	0	0	0	0	0
4.61693	18.9497	26.5061	25.0104	23.1944	31.791	32.159	24.5395	21.4277	19.7258	16.6882	12.4276	10.3515	7.12892	5.95193	4.56397	3.10598	2.26898	2.092	0.900998	0.702999	0.879999	0.276	0.295	0.096	0.053	0.019	0.015	0.002	0.002	0.002	0.004	0	0	0	0	0	0	0	0	0	0	0	0	0	0	0	0	0	0
12.0408	27.215	30.0359	20.3466	23.2825	30.4801	29.1743	20.1947	19.7047	19.4499	15.5897	10.9176	8.60117	7.23592	5.30394	4.80396	3.41397	2.03101	1.94001	1.46201	0.733998	0.454999	0.534999	0.336	0.243	0.066	0.036	0.05	0.004	0.001	0.001	0.039	0.025	0	0	0	0	0	0	0	0	0	0	0	0	0	0	0	0	0
11.9778	24.9382	24.5933	16.5664	17.3297	29.2872	31.0821	22.9625	18.262	16.3625	14.5047	14.9587	10.7635	8.99834	6.60391	6.95092	5.03995	3.45297	2.49798	2.098	1.39901	1.48501	1.499	0.767999	0.437999	0.313	0.119	0.129	0.117	0.141	0.018	0.03	0.019	0.036	0.008	0	0	0	0	0.004	0.001	0	0	0	0	0	0	0	0	0
14.686	25.0121	22.1252	14.1399	19.0186	28.4871	23.5084	19.6957	17.055	16.4045	16.6551	14.7686	13.6475	9.83042	10.2874	8.66723	6.49295	5.02396	2.72398	3.03499	1.23801	1.037	0.968998	0.548999	0.164	0.167	0.156	0.093	0.02	0.049	0.012	0.021	0.001	0	0.015	0	0	0	0	0	0	0	0	0	0	0	0	0	0	0
21.2826	41.0116	32.039	12.8159	23.7953	36.3087	23.5204	14.6048	17.5565	15.8918	10.7295	10.1905	8.78325	5.89493	5.30995	4.78196	3.04998	2.36998	2.031	1.287	0.784999	0.723999	0.432999	0.293	0.098	0.015	0.098	0.009	0.004	0.005	0.014	0	0	0.019	0	0	0	0	0	0	0	0	0	0	0	0	0	0	0	0
14.8928	35.4429	31.0062	16.7632	25.2923	39.433	29.4792	16.2957	15.8229	19.6008	13.4377	8.0339	6.6379	5.88392	4.34296	3.96798	2.63398	1.94901	1.44601	0.930998	0.917999	0.445999	0.355	0.353	0.228	0.039	0.042	0.041	0.014	0.014	0	0	0	0.009	0	0	0	0	0	0	0	0	0	0	0	0	0	0	0	0
14.9168	24.9203	20.6405	11.4607	23.3253	36.0637	24.8082	16.7083	18.0072	20.7857	14.4168	14.5907	10.7845	10.3384	9.07529	7.00893	4.91296	3.77698	3.07498	2.10799	1.186	1.104	0.836	0.512	0.128	0.094	0.1	0.051	0.013	0.003	0.003	0	0	0	0	0	0	0	0	0	0	0	0	0	0	0	0	0	0	0
17.8672	25.1223	18.6239	11.2798	31.9991	34.544	22.3273	16.7073	21.7656	20.1257	15.3168	14.2567	11.1385	9.13936	6.85693	6.53794	3.57598	2.64998	2.00801	1.73701	1.046	0.316999	0.288	0.282	0.066	0.099	0.006	0.027	0.006	0.005	0	0.031	0	0	0	0	0	0	0	0	0	0	0	0	0	0	0	0	0	0
17.106	28.9322	20.7275	12.5448	32.4061	41.0168	26.2413	17.4795	20.5276	24.1985	16.841	9.6295	7.79989	7.33191	5.11395	2.55797	2.14399	1.26001	0.852998	0.368999	0.322999	0.196	0.077	0.047	0.015	0.003	0.001	0.005	0.001	0	0	0	0	0	0	0	0	0	0	0	0	0	0	0	0	0	0	0	0	0
13.0159	20.4905	19.3657	14.0449	36.4606	31.5489	25.0193	20.2546	28.5694	26.3496	18.0351	10.1566	9.97647	8.42711	4.74096	3.37497	2.29498	1.60101	0.637998	0.732998	0.362999	0.135	0.071	0.031	0.041	0.007	0.001	0.001	0.001	0.001	0	0	0	0	0	0	0	0	0	0	0	0	0	0	0	0	0	0	0	0
17.2079	19.6856	17.5156	13.4768	31.805	33.4538	25.8233	21.5036	26.4605	25.5285	16.7142	12.2166	10.2465	8.17599	5.65494	3.45597	2.71398	1.29001	1.061	0.680999	0.441999	0.226	0.192	0.082	0.084	0.037	0.009	0.006	0.002	0	0	0	0	0	0	0	0	0	0	0	0	0	0	0	0	0	0	0	0	0
23.0012	17.4759	20.7544	16.8911	33.178	32.137	23.3864	22.5226	23.3227	24.4647	17.9422	10.7655	8.73526	7.06893	5.28695	3.89798	1.71101	1.49801	0.660998	0.426999	0.246	0.146	0.132	0.017	0.012	0.009	0.041	0.002	0	0.015	0	0	0	0	0	0	0	0	0	0	0	0	0	0	0	0	0	0	0	0
14.4834	10.2148	32.8591	19.1038	39.0331	33.402	27.0943	23.6805	22.4408	24.0057	13.8977	10.6705	7.37191	6.10593	4.29596	2.37598	1.76801	1.14	0.702999	0.444999	0.326	0.119	0.084	0.052	0.018	0.054	0.002	0.001	0	0.002	0	0.001	0	0	0	0	0	0	0	0	0	0	0	0	0	0	0	0	0	0
19.5614	14.6511	34.1569	18.306	49.6991	32.5239	26.1493	22.0266	20.2979	20.9478	10.8896	8.70622	6.08893	4.34696	2.96497	1.98001	1.073	0.513999	0.244	0.162	0.193	0.174	0.031	0.004	0.052	0	0.001	0.001	0.001	0	0	0	0	0	0	0	0	0	0	0	0	0	0	0	0	0	0	0	0	0
25.6369	28.5562	37.0545	24.0145	42.1534	31.9191	27.4743	19.6127	18.5279	13.6457	9.79751	5.93392	4.15796	2.52797	2.58998	0.966997	0.450999	0.362999	0.183	0.058	0.07	0.03	0.015	0.004	0.001	0	0	0	0	0	0	0	0	0	0	0	0	0	0	0	0	0	0	0	0	0	0	0	0	0
37.4704	25.8213	37.7233	21.5015	40.2798	27.6302	25.8323	17.3287	19.8767	14.8797	9.24542	6.11892	3.94996	3.05397	2.139	1.29601	0.722998	0.387999	0.293	0.102	0.041	0.034	0.012	0.001	0.004	0	0	0	0	0	0	0	0	0	0	0	0	0	0	0	0	0	0	0	0	0	0	0	0	0
25.717	22.8813	37.4784	23.6995	31.8983	29.2823	20.0806	15.6609	25.9003	14.6718	14.3637	7.71091	8.6572	5.98893	3.53597	2.41198	2.02101	1.22901	0.837998	0.624999	0.246	0.263	0.326	0.143	0.09	0.011	0.008	0.009	0	0.001	0	0	0	0	0	0	0	0	0	0	0	0	0	0	0	0	0	0	0	0
17.4857	14.29	28.6171	13.9699	33.743	18.4169	20.5165	13.8639	39.7774	20.1947	24.6177	9.65251	13.2136	8.64219	6.22992	4.29397	2.96398	2.16099	1.07	0.636998	0.551999	0.386999	0.183	0.146	0.043	0.062	0.012	0.009	0.001	0.001	0	0	0	0	0	0	0	0	0	0	0	0	0	0	0	0	0	0	0	0
[truncated: 83 more columns]

## Sheet: C
P	1	0.886757	0.762723	0.676827	0.623969	0.511991	0.421219	0.354605	0.294813	0.223364	0.175822	0.140916	0.107722	0.0782073	0.0591265	0.0445783	0.0317267	0.0224553	0.0162952	0.0115667	0.0078009	0.00538611	0.00372514	0.00249844	0.00162431	0.00109083	0.0007161	0.000455013	0.000288036	0.000186681	0.000116158	7.0396e-05	4.3678e-05	2.6929e-05	1.5853e-05	9.266e-06	5.636e-06	3.25e-06	1.817e-06	1.035e-06	6.06e-07	3.23e-07	1.73e-07	9.6e-08	5.2e-08	2.5e-08	1.2e-08	6e-09	2e-09
Q	1	0.946598	0.85854	0.768026	0.712077	0.649453	0.589271	0.535931	0.488718	0.4405	0.392148	0.348421	0.326938	0.31359	0.293445	0.277936	0.268232	0.258681	0.245738	0.23529	0.225786	0.2152	0.199485	0.181988	0.166959	0.151727	0.133367	0.114657	0.0983766	0.0836959	0.0701782	0.0578237	0.0458613	0.0378515	0.0296084	0.0221463	0.0170103	0.0121314	0.00887875	0.00701238	0.00516291	0.00374284	0.00177842	0.00120025	0.000906091	0.000868899	0.000544312	0.000165627	0.000165627
deltaQP	0	0.0598416	0.0958172	0.091199	0.0881086	0.137462	0.168053	0.181326	0.193904	0.217137	0.216326	0.207505	0.219216	0.235382	0.234319	0.233358	0.236506	0.236225	0.229443	0.223724	0.217985	0.209814	0.195759	0.179489	0.165334	0.150636	0.132651	0.114202	0.0980886	0.0835092	0.0700621	0.0577533	0.0458177	0.0378246	0.0295925	0.022137	0.0170047	0.0121281	0.00887694	0.00701135	0.00516231	0.00374252	0.00177825	0.00120015	0.000906039	0.000868874	0.0005443	0.000165621	0.000165625
Kulback-Leibler	0	0.0835449	0.130217	0.123432	0.118904	0.175667	0.204022	0.211286	0.214978	0.21884	0.203476	0.184036	0.172539	0.156689	0.136654	0.117702	0.0977091	0.0791783	0.0637891	0.0502734	0.0378747	0.0286557	0.0213929	0.015457	0.0108561	0.00776662	0.00540013	0.00362973	0.00242409	0.00164437	0.00107316	0.000681571	0.000438359	0.000281596	0.000172275	0.000103991	6.51491e-05	3.85646e-05	2.22666e-05	1.31715e-05	7.91229e-06	4.3606e-06	2.30566e-06	1.30655e-06	7.32621e-07	3.77124e-07	1.85629e-07	8.85157e-08	3.26752e-08
Reverse KL	0	0.0268467	0.0441236	0.0421633	0.0408478	0.0670789	0.0859202	0.0961267	0.107279	0.129918	0.136615	0.136979	0.157637	0.18913	0.204163	0.220909	0.248675	0.274576	0.289581	0.307853	0.329998	0.344657	0.344862	0.338929	0.335911	0.325197	0.302754	0.275333	0.249232	0.221928	0.195176	0.16853	0.138556	0.119151	0.0968579	0.0748191	0.0591916	0.0433336	0.0327537	0.0268639	0.0202924	0.0152109	0.007135	0.00491742	0.00384288	0.0039457	0.00253468	0.000735546	0.00081457
Person X2	0	0.00403833	0.0120371	0.0122886	0.0124415	0.0369063	0.0670475	0.0927204	0.127535	0.211083	0.266159	0.305559	0.44611	0.708434	0.928605	1.22158	1.76303	2.48505	3.23065	4.32728	6.09129	8.17322	10.2873	12.8946	16.829	20.8017	24.5725	28.6629	33.4034	37.3567	42.2588	47.3811	48.0621	53.1285	55.2398	52.8866	51.3059	45.259	43.3682	47.4966	43.9759	43.3637	18.2784	15.0038	15.7867	30.1977	24.6885	4.57172	13.7158
Squared Hellinger	0	0.00097689	0.00283389	0.00288111	0.00290843	0.00816327	0.0140722	0.0186557	0.0243723	0.0365148	0.0428098	0.0461751	0.0593288	0.0785876	0.0891299	0.0998943	0.115458	0.128706	0.135473	0.142521	0.149651	0.152495	0.14869	0.141839	0.135647	0.127088	0.114538	0.100666	0.0880183	0.075977	0.0645841	0.0538589	0.0430744	0.0358592	0.028254	0.0212495	0.0163967	0.0117375	0.00862654	0.00684303	0.00505165	0.00367363	0.00174351	0.00117888	0.000892415	0.000859603	0.000539213	0.000163639	0.000164478
Jensen-Shannom	0	0.00042422	0.00123038	0.00125083	0.00126265	0.0035411	0.00609722	0.00807354	0.0105292	0.0157095	0.0183512	0.0197257	0.0251458	0.0328881	0.0368905	0.0408189	0.04632	0.0506316	0.0523709	0.0540327	0.0554695	0.0554086	0.0530995	0.0497903	0.0467716	0.0431892	0.0384257	0.0333614	0.028846	0.024675	0.0207872	0.0171921	0.0136678	0.0113061	0.00885903	0.00663415	0.00510026	0.00363987	0.00266583	0.00210683	0.00155173	0.00112535	0.00053464	0.000360905	0.000272533	0.000261448	0.000163797	4.98312e-05	4.98486e-05
MSE：Mean Squared Error	0	0.00358102	0.00918094	0.00831725	0.00776312	0.0188957	0.0282416	0.0328791	0.0375989	0.0471483	0.0467967	0.0430583	0.0480557	0.0554048	0.0549052	0.0544558	0.0559349	0.0558025	0.052644	0.0500523	0.0475176	0.0440218	0.0383218	0.0322163	0.0273354	0.0226912	0.0175964	0.013042	0.00962137	0.00697379	0.00490869	0.00333544	0.00209926	0.0014307	0.000875717	0.000490047	0.00028916	0.000147092	7.88e-05	4.9159e-05	2.66494e-05	1.40065e-05	3.16216e-06	1.44036e-06	8.20907e-07	7.54942e-07	2.96262e-07	2.74303e-08	2.74316e-08
MEA:Mean Absolute Error	0	0.0598416	0.0958172	0.091199	0.0881086	0.137462	0.168053	0.181326	0.193904	0.217137	0.216326	0.207505	0.219216	0.235382	0.234319	0.233358	0.236506	0.236225	0.229443	0.223724	0.217985	0.209814	0.195759	0.179489	0.165334	0.150636	0.132651	0.114202	0.0980886	0.0835092	0.0700621	0.0577533	0.0458177	0.0378246	0.0295925	0.022137	0.0170047	0.0121281	0.00887694	0.00701135	0.00516231	0.00374252	0.00177825	0.00120015	0.000906039	0.000868874	0.0005443	0.000165621	0.000165625
MSLE:Mean Squared Logarithmic Error	0	0.106575	0.0504551	0.0207348	0.0134439	0.0206443	0.0221889	0.0205186	0.0195003	0.0202828	0.0174829	0.0144164	0.0149928	0.0163966	0.0154717	0.0147913	0.0147926	0.0144315	0.0133039	0.0124213	0.0116074	0.0105875	0.0090268	0.00742246	0.00618227	0.00503961	0.0038259	0.0027763	0.0020115	0.00143484	0.000995392	0.000667563	0.000414918	0.000280435	0.0001702	9.45188e-05	5.54817e-05	2.80836e-05	1.49957e-05	9.33741e-06	5.05247e-06	2.65171e-06	5.97483e-07	2.71996e-07	1.54973e-07	1.42515e-07	5.5909e-08	5.17454e-09	5.17479e-09
Poisson Loss	1	0.936165	0.863716	0.807025	0.769828	0.700811	0.642486	0.595911	0.554055	0.510124	0.471865	0.437436	0.424099	0.425273	0.419541	0.420035	0.433693	0.448937	0.45566	0.467275	0.483725	0.493616	0.488245	0.47609	0.467327	0.450542	0.42016	0.383634	0.348596	0.31228	0.276264	0.24018	0.199987	0.173	0.142133	0.111474	0.0892934	0.0665817	0.0509716	0.0419706	0.0321012	0.0242944	0.0120258	0.00842311	0.00660002	0.00660545	0.00431141	0.00136177	0.00144079
Log-cosh Loss	0	0.000777145	0.00199057	0.00180357	0.00168356	0.0040903	0.00610395	0.00710082	0.00811384	0.0101587	0.0100835	0.00928364	0.0103526	0.0119215	0.011815	0.0117191	0.0120345	0.0120063	0.0113326	0.0107792	0.0102376	0.0094899	0.00826886	0.00695845	0.00590896	0.0049088	0.00380985	0.0028259	0.00208591	0.00151258	0.00106504	0.00072388	0.000455688	0.000310598	0.000190132	0.000106404	6.27873e-05	3.19398e-05	1.7111e-05	1.06746e-05	5.78682e-06	3.04146e-06	6.86654e-07	3.12771e-07	1.78258e-07	1.63934e-07	6.43326e-08	5.95642e-09	5.95671e-09
Cross-entropy error	0	0.0494081	0.100993	0.130198	0.14586	0.18882	0.221267	0.241306	0.259242	0.28676	0.296043	0.29652	0.316377	0.347066	0.360414	0.375457	0.401966	0.426482	0.439365	0.455708	0.475925	0.488229	0.48452	0.473592	0.465703	0.449451	0.419444	0.383179	0.348308	0.312094	0.276148	0.24011	0.199943	0.172973	0.142117	0.111465	0.0892878	0.0665784	0.0509698	0.0419695	0.0321005	0.024294	0.0120256	0.00842301	0.00659996	0.00660542	0.0043114	0.00136176	0.00144078
modified KL	0	0.00563792	0.0163585	0.0166318	0.01679	0.0471639	0.0813983	0.10804	0.141395	0.212739	0.250349	0.271	0.35112	0.471589	0.54156	0.616143	0.72837	0.832942	0.898178	0.972392	1.05836	1.11627	1.12421	1.11044	1.10502	1.07251	1.00033	0.911008	0.825506	0.735586	0.647289	0.559164	0.459833	0.39553	0.321583	0.24844	0.196565	0.143913	0.108783	0.0892268	0.0674021	0.0505252	0.0236996	0.016334	0.0127651	0.0131069	0.00841984	0.00244334	0.00270591
	0	1	2	3	4	5	6	7	8	9	10	11	12	13	14	15	16	17	18	19	20	21	22	23	24	25	26	27	28	29	30	31	32	33	34	35	36	37	38	39	40	41	42	43	44	45	46	47	48
Kulback-Leibler	0	0.381762	0.595032	0.564026	0.543335	0.802719	0.93229	0.96548	0.98235	1	0.929791	0.84096	0.788423	0.715995	0.624447	0.537844	0.446486	0.361809	0.291487	0.229726	0.17307	0.130943	0.0977558	0.0706314	0.0496073	0.0354899	0.0246761	0.0165862	0.011077	0.00751401	0.00490385	0.00311447	0.0020031	0.00128676	0.000787219	0.00047519	0.000297702	0.000176222	0.000101748	6.01876e-05	3.61556e-05	1.9926e-05	1.05358e-05	5.97036e-06	3.34774e-06	1.72329e-06	8.48242e-07	4.04476e-07	1.49311e-07
Reverse KL	0	0.0778476	0.127946	0.122261	0.118447	0.194509	0.249144	0.278739	0.311077	0.376725	0.396143	0.3972	0.457101	0.548422	0.592012	0.640573	0.721084	0.796189	0.8397	0.892683	0.956899	0.999405	1	0.982795	0.974043	0.942975	0.877899	0.798386	0.722699	0.643527	0.565955	0.488689	0.40177	0.345504	0.28086	0.216954	0.171638	0.125655	0.0949762	0.0778975	0.0588421	0.0441072	0.0206894	0.0142591	0.0111432	0.0114414	0.00734983	0.00213287	0.00236202
Person X2	0	7.31055e-05	0.000217905	0.000222459	0.000225228	0.000668111	0.00121375	0.00167851	0.00230874	0.00382122	0.00481825	0.0055315	0.00807588	0.0128247	0.0168104	0.022114	0.0319158	0.0449866	0.0584841	0.0783363	0.11027	0.147959	0.18623	0.23343	0.304653	0.376571	0.444834	0.518881	0.604697	0.676264	0.765006	0.857735	0.870063	0.96178	1	0.957399	0.928785	0.819318	0.78509	0.859826	0.796091	0.785008	0.330891	0.271612	0.285784	0.546665	0.446934	0.0827613	0.248296
Squared Hellinger	0	0.00640604	0.0185835	0.0188931	0.0190722	0.0535313	0.0922798	0.122336	0.159823	0.239449	0.280729	0.302797	0.389053	0.515345	0.584476	0.655065	0.757128	0.843999	0.888378	0.93459	0.981346	1	0.975045	0.930123	0.889517	0.833387	0.751094	0.660124	0.577187	0.498226	0.423516	0.353184	0.282464	0.23515	0.185278	0.139346	0.107523	0.0769697	0.0565693	0.0448737	0.0331266	0.0240901	0.0114332	0.00773057	0.00585208	0.00563691	0.00353593	0.00107308	0.00107858
Jensen-Shannom	0	0.00764781	0.0221813	0.0225499	0.022763	0.0638386	0.10992	0.145549	0.189819	0.28321	0.330834	0.355614	0.453327	0.592905	0.665059	0.73588	0.835054	0.912782	0.944137	0.974098	1	0.998902	0.957274	0.897616	0.843195	0.778612	0.692736	0.601436	0.520034	0.444839	0.374749	0.309938	0.246403	0.203825	0.15971	0.1196	0.091947	0.0656192	0.0480593	0.0379818	0.0279744	0.0202878	0.00963845	0.00650636	0.0049132	0.00471336	0.00295291	0.000898354	0.000898666
MSE	0	0.0640212	0.164136	0.148695	0.138788	0.337816	0.504902	0.58781	0.67219	0.842914	0.836628	0.769792	0.859137	0.990522	0.981591	0.973557	1	0.997632	0.941165	0.894831	0.849515	0.787019	0.685114	0.575961	0.4887	0.405671	0.314587	0.233164	0.17201	0.124677	0.0877572	0.0596308	0.0375304	0.0255779	0.015656	0.00876102	0.00516958	0.00262969	0.00140878	0.00087886	0.000476436	0.000250407	5.65328e-05	2.57507e-05	1.46761e-05	1.34968e-05	5.29656e-06	4.90397e-07	4.90421e-07
MEA	0	0.253024	0.405137	0.38561	0.372543	0.58122	0.710565	0.766688	0.819872	0.918103	0.914674	0.877378	0.926896	0.99525	0.990753	0.98669	1	0.998815	0.970137	0.945955	0.921691	0.887141	0.827716	0.758921	0.699071	0.636923	0.56088	0.48287	0.414741	0.353096	0.296238	0.244194	0.193728	0.159931	0.125124	0.0936003	0.0718998	0.0512805	0.0375337	0.0296456	0.0218274	0.0158242	0.00751883	0.00507452	0.00383094	0.0036738	0.00230143	0.000700284	0.0007003
MSLE	0	1	0.473424	0.194556	0.126145	0.193707	0.2082	0.192527	0.182972	0.190315	0.164043	0.135271	0.140679	0.153851	0.145172	0.138788	0.1388	0.135412	0.124831	0.11655	0.108914	0.0993431	0.0846991	0.0696454	0.0580087	0.047287	0.0358987	0.0260502	0.018874	0.0134632	0.00933984	0.00626379	0.0038932	0.00263134	0.001597	0.000886877	0.000520589	0.000263511	0.000140705	8.76135e-05	4.74077e-05	2.48812e-05	5.60622e-06	2.55216e-06	1.45412e-06	1.33723e-06	5.24598e-07	4.8553e-08	4.85554e-08
Poisson Loss	1	0.936165	0.863716	0.807025	0.769828	0.700811	0.642486	0.595911	0.554055	0.510124	0.471865	0.437436	0.424099	0.425273	0.419541	0.420035	0.433693	0.448937	0.45566	0.467275	0.483725	0.493616	0.488245	0.47609	0.467327	0.450542	0.42016	0.383634	0.348596	0.31228	0.276264	0.24018	0.199987	0.173	0.142133	0.111474	0.0892934	0.0665817	0.0509716	0.0419706	0.0321012	0.0242944	0.0120258	0.00842311	0.00660002	0.00660545	0.00431141	0.00136177	0.00144079
Log-cosh Loss	0	0.0645762	0.165405	0.149866	0.139894	0.33988	0.507202	0.590037	0.674213	0.844126	0.83788	0.771417	0.860245	0.990608	0.981756	0.973792	1	0.997654	0.941671	0.895692	0.850686	0.788555	0.687094	0.578206	0.491	0.407893	0.316576	0.234816	0.173327	0.125687	0.0884985	0.0601502	0.037865	0.0258089	0.0157988	0.00884152	0.00521725	0.00265401	0.00142182	0.000887001	0.000480851	0.000252727	5.70569e-05	2.59895e-05	1.48122e-05	1.36219e-05	5.34566e-06	4.94943e-07	4.94967e-07
Cross-entropy error	0	0.101199	0.206855	0.266673	0.298753	0.386745	0.453203	0.494246	0.530983	0.587347	0.60636	0.607337	0.648008	0.710867	0.738207	0.769018	0.823314	0.873528	0.899915	0.93339	0.974797	1	0.992401	0.970019	0.953861	0.920574	0.859113	0.784835	0.71341	0.639235	0.565611	0.491797	0.409527	0.354286	0.291086	0.228304	0.182881	0.136367	0.104397	0.0859627	0.0657489	0.0497595	0.024631	0.0172522	0.0135182	0.0135293	0.00883068	0.00278918	0.00295104
JS-divergence	0	0.00501498	0.0145511	0.0147941	0.0149349	0.0419528	0.0724046	0.0961028	0.125772	0.189234	0.222688	0.241057	0.312325	0.419483	0.481723	0.548065	0.647892	0.74091	0.798938	0.864952	0.941418	0.992933	1	0.987747	0.982922	0.954011	0.889801	0.81035	0.734295	0.65431	0.57577	0.497382	0.409026	0.351828	0.286051	0.22099	0.174847	0.128012	0.0967637	0.0793681	0.0599548	0.0449427	0.0210811	0.0145292	0.0113546	0.0116587	0.00748953	0.00217338	0.00240693
[truncated: 84 more columns]

## Sheet: E-H
	2H2	9F6	HPA-2	2H2-3	ABE457	C-10	D-1	E-8	neg
0	0.0400627	0.92929	0.236238	0.273138	8260.3	1.06857	0.155945	0.484079	0.120045
1	0.223607	0.190086	0.146732	0.630564	5998.8	0.278019	0.151009	1.10169	0.110019
2	0.269258	0.101016	0.275448	0.559533	11150.6	0.762413	0.210289	1.22583	0.0962437
3	0.15742	0.221519	0.305352	0.463767	25181.5	0.654759	0.417942	0.550145	0.125903
4	0.121242	0.22768	0.802085	0.314202	207495	0.115254	0.35409	0.223681	0.186109
5	0.0798862	0.0241606	0.346521	0.114954	6938.34	0.508501	0.236945	0.0538097	0.0934279
6	0.0670843	0.149128	0.11	0.280783	1732.76	1.41519	0.0672617	5.96196	0.0908145
7	0.217176	0.0820877	0.0785347	0.253399	0.227218	0.139558	0.305195	0.728241	0.101107
8	0.807578	0.0540084	0.0931071	1.22066	0.393228	0.135639	0.339956	0.620902	0.0850474
9	1.65027	0.111465	0.26349	1.5819	0.406999	1.92821	0.895968	0.529801	0.045972
10	0.740596	0.0985173	0.23275	0.543725	0.450946	0.918633	0.404582	1.24749	0.0103576
11	0.367476	0.122861	0.278576	0.497102	0.0996359	1.13974	0.183926	0.940177	0.0252067
12	0.987631	0.0191107	0.458175	0.531067	0.251034	1.01184	0.167498	0.245728	0.0765396
13	0.378789	0.0517285	0.106801	0.240415	0.339325	1.00438	0.155228	4.12741	0.0635312
14	0.256867	0.390144	0.328081	0.230543	0.211821	0.837501	0.165647	0.691627	0.0550033
15	0.23553	0.263364	1.23776	0.385718	0.544167	0.755051	0.108802	0.791468	0.0633006
16	0.554586	0.162514	0.211986	0.331452	0.341978	0.482683	0.126623	1.50453	0.101385
17	0.797968	0.219836	0.439152	1.16807	0.180141	0.531157	0.0607982	7.28252	0.107972
18	0.871121	0.0868048	1.67349	1.10325	0.220785	19.68	0.289655	4.25328	0.0994785
19	0.817202	114.183	0.721284	1.1681	0.224477	0.754063	0.709369	0.411669	0.029941
20	0.284655	878.665	0.37069	0.379982	0.245129	17.4244	0.0777681	1.22014	0.031846
21	0.910099	361.927	1.25178	0.250693	0.0690688	1.13213	0.358239	0.501177	0.0131837
22	1.07419	1634.78	1.00988	0.820038	0.304128	1.18555	0.151867	0.806114	0.0238078
23	0.600558	3283.05	0.785076	0.607166	18.1138	1.25801	0.11336	1.17396	0.0543821
24	0.847106	2668.52	0.0836049	0.633095	3.84562	1.56475	0.180746	0.820138	0.0231171
25	0.39815	32.207	0.167181	0.170029	0.466355	0.537162	0.245286	4.28135	0.0390278
26	0.33171	454.432	0.323412	0.132685	0.0748481	1.48943	0.0497893	0.249082	0.0160964
27	0.140062	17.6001	1.10343	0.157323	0.267902	0.449774	0.0877462	0.355006	0.0117478
28	0.139733	0.0722321	0.147426	0.481203	2.94812	0.880753	0.0618764	0.728398	0.0117413
29	0.642929	0.111678	0.180623	0.981932	0.347052	1.07822	0.181893	0.589757	0.0527509
30	0.387069	0.564135	0.164787	0.54398	0.445588	0.230075	0.31382	6.41286	0.0152451
31	0.229728	0.0469438	0.312415	0.0757783	0.210667	2.04085	0.092181	0.907969	0.0686423
32	0.170674	0.113471	0.332961	0.074342	0.0672171	1.63194	0.0906118	0.847279	0.0396711
33	0.159801	0.725325	0.201256	1.28998	0.146836	0.610257	0.0529488	0.933061	0.0638099
34	0.302755	0.295719	1.19352	0.171711	0.0488385	0.855697	0.0316932	0.937268	0.025562
35	0.159543	0.417937	1.25843	0.0409072	2.48327	0.197657	0.311547	0.926714	0.0240302
36	0.16867	0.0351416	0.304473	0.410205	0.630612	1.05033	1.74943	1.66775	0.0300088
37	0.191511	0.116311	0.274774	0.194675	0.445876	0.265582	1.09573	0.83895	0.0362228
38	0.763264	0.580806	1.02995	0.935475	0.0555312	0.247939	1.04269	0.370008	0.0671058
39	0.658877	0.0998227	1.07319	1.46738	0.374955	1.58672	2.6377	1.31765	0.0454109
40	1.30177	0.0230276	1.0602	1.42412	1.85166	0.520187	4.24664	0.902057	0.0847625
41	0.785537	0.22129	0.422309	0.912833	0.139847	3.27472	2.17665	0.595711	0.0789615
42	0.431322	0.0880608	0.739397	0.904158	0.874541	0.519544	0.119224	0.469846	0.0168643
43	0.0942005	0.332652	0.0578599	0.319301	1.28511	0.643042	0.113819	0.280159	0.127649
44	0.126687	0.584535	0.0494164	0.0600349	0.590606	0.366443	0.0681041	0.085811	0.0561236
45	0.273439	0.0180357	0.13799	0.0791297	0.712903	0.299464	0.254453	0.100267	0.119157
46	0.327353	0.191406	0.190794	0.107532	0.549093	0.181179	0.279356	0.739557	0.116533
47	0.365539	0.184143	0.210031	0.506864	10.1577	0.251641	0.544452	0.333942	0.169801
48	0.496992	0.0392686	0.120596	0.529856	0.650672	1.24356	0.847724	1.0032	0.167923
49	0.320692	0.302442	1.29072	1.05041	0.329573	0.544939	0.81099	2.93017	0.181679
50	0.168987	0.122484	0.292836	0.124768	0.443268	1.89045	0.224591	0.307803	0.0761332
51	0.845548	0.185542	0.0741258	0.20002	0.119928	0.198714	0.0765239	1.14502	0.0713413
52	0.319773	0.0447002	0.1217	0.420108	0.0806299	0.745822	0.0743499	1.12266	0.0681587
53	0.0929449	0.111883	0.472438	0.125699	0.0811912	0.229012	0.332642	1.0681	0.0100882
54	0.524292	0.0774585	0.134175	0.181078	11.9884	0.346279	0.401832	1.59036	0.0115867
55	0.0982883	0.0779401	0.0495805	0.0427905	0.187984	0.312543	1.03779	0.192474	0.0159806
56	0.169741	0.0521919	0.160211	0.0979388	0.126611	0.691967	1.63352	0.824366	0.0106718
57	0.0894167	0.236787	0.095228	0.153098	0.042985	0.13132	3.8026	0.507488	0.0064118
58	0.238414	0.0319496	0.171589	0.694242	0.38221	0.807876	3.96354	0.510315	0.00281938
59	0.460212	0.0750962	0.273073	0.4105	0.774752	0.327304	1.61716	0.130963	0.00511642
60	0.194914	0.0144712	0.322128	0.22025	0.464546	0.4277	1.03745	1.11757	0.00881793
61	0.486287	0.00991161	0.473438	0.408627	0.641675	0.942362	0.0676709	0.234579	0.0232067
62	0.0702061	0.0682197	0.0737467	0.161474	0.0661655	0.341309	0.150362	0.759598	0.0151791
63	0.465456	0.0228682	0.181396	0.160346	0.305555	0.756897	0.0932868	0.270262	0.055512
64	0.131837	0.21332	0.0514469	0.167651	0.309317	0.298908	0.26579	0.744452	0.0293119
65	0.271838	0.0169721	0.175827	0.411007	0.0929141	0.56494	0.148016	0.709502	0.0935358
66	0.0616948	0.0303357	0.145112	0.387461	0.200864	70.4862	0.0663458	0.745464	0.0956991
67	3.13099	0.205186	0.197588	3.40342	0.115154	171.06	0.214733	0.235852	0.00979352
68	5.82996	0.368624	0.134398	3.57745	0.0423985	15.8103	1.10493	0.119057	0.00522639
69	10.948	0.0263854	0.197829	12.019	0.0512927	270.236	0.285021	0.565442	0.0252131
70	7.02869	0.10292	0.219024	11.7958	0.747355	0.45065	0.135657	0.514957	0.0105857
71	5.73453	0.148532	0.262283	7.0697	0.246841	0.468836	0.250698	0.253693	0.0381017
72	0.381028	0.123255	0.354105	1.60565	1.22251	0.430424	0.173664	1.99679	0.0127259
73	0.242045	0.0814587	0.0943978	0.169017	0.736848	0.491329	0.252616	0.772731	0.00814386
74	0.439335	0.115783	0.203272	0.871343	1.14645	0.489672	0.248589	0.43903	0.0357483
75	0.252016	0.0642389	0.238914	0.15194	1.19871	0.967931	0.0308995	0.290084	0.0267682
76	0.0971888	0.0397642	0.893962	0.0988848	0.674553	0.701703	0.130302	0.114733	0.0225936
77	0.123871	0.015652	0.307818	0.127621	0.545888	0.270468	0.374835	0.557468	0.00559234
78	0.0529326	0.491585	0.307528	0.179804	0.410757	1.30115	0.0684984	0.387097	0.013124
79	0.506092	0.278934	0.288826	0.335332	0.0787762	0.210357	0.0162917	0.84	0.0532055
80	0.39254	0.112546	0.0654211	0.293834	0.325266	0.177578	0.118406	1.13154	0.0439252
81	0.296881	0.0723688	0.061095	0.334694	0.331026	0.605859	0.387108	1.58712	0.00896763
82	0.148897	0.135766	0.103334	0.582854	0.891575	0.369126	1.64379	0.441933	0.0636994
83	0.342786	0.543831	0.118285	0.101831	0.144631	1.22718	2.45004	0.637933	0.140516
84	2.58522	0.191701	0.236249	1.15741	0.096438	0.541745	3.86237	17.9129	0.155683
85	0.47454	0.124256	0.0982584	0.681668	0.0368734	1.21108	0.966897	1.06642	0.0861813
86	1.2181	0.466154	0.118216	0.748988	0.489878	0.991318	0.0413255	3.66837	0.173661
87	1.84298	0.174994	0.209282	3.81477	0.242181	0.244685	0.104027	1.15095	0.124269
88	2.12078	0.128949	0.101729	5.85655	0.879428	0.580825	0.397466	1.31796	0.247147
89	1.365	0.29673	0.154209	5.39428	0.0678082	1.03995	0.608574	1.55873	0.0513305
90	0.983043	0.0461763	0.246659	0.345121	2.96778	0.406118	1.37055	1.12003	0.0490384
91	0.862997	0.198031	0.492855	0.819342	0.0481219	3.83034	0.844873	0.816107	0.00852893
92	0.0832126	0.0115505	0.545011	0.198003	0.971436	0.907517	0.712132	0.791682	0.0104093
93	0.169582	0.00855718	0.17053	0.394557	0.621711	0.399282	0.616522	6.67674	0.0136165
94	0.384162	0.176121	0.256985	0.707207	0.267255	0.667139	0.316076	35.1984	0.00367434
95	1.07665	0.113379	0.124603	1.17804	0.582145	0.180894	0.222514	0.556725	0.0303113
96	0.782824	0.0621401	0.30762	0.45219	0.186563	0.121083	0.0874265	0.758341	0.0852818
97	0.674569	0.0749607	1.2205	0.471182	0.288162	3.02562	0.0650562	0.408859	0.0269428
98	0.396629	0.0980173	0.564147	0.831135	0.240686	0.415888	0.23877	27.2933	0.00757854
99	0.329621	0.014351	0.1505	0.193275	0.205143	0.410573	0.126362	9.04045	0.0834799
100	0.448279	0.231032	5.70366	0.612789	2.1466	0.16372	0.276827	1.01321	0.0998687
101	0.560457	0.685149	3723.29	0.190534	0.153017	0.311117	0.468123	0.0567021	0.205086
102	0.588267	0.205425	625.691	0.204475	0.214706	0.169923	0.432837	1.31041	0.0808113
103	0.712303	0.808802	1477.88	0.466195	0.825007	0.726672	0.32248	0.200875	0.109637
104	0.968504	0.471155	6965.2	0.993532	0.168681	0.236049	0.161936	1.24847	0.0338788
105	1.51625	0.907385	0.29509	0.976536	0.315163	1.21917	0.530393	1.4072	0.0710587
106	1.41829	1.04779	0.532571	0.726275	0.666586	1.43755	0.616786	8.79252	0.129514
107	0.754527	0.925083	1.22841	0.459219	1.99248	1.71372	0.297216	3.65485	0.134612
108	0.890924	0.217004	0.284577	0.627334	1.16835	0.727793	0.388204	1.0056	0.151091
109	0.792309	0.686076	0.148498	0.444776	0.152447	0.896276	0.798622	4.51086	0.160395
110	0.733752	0.186069	0.149926	0.37551	1.09395	0.419851	0.759742	1.41807	0.0602262
111	0.773025	0.574301	0.514844	0.882681	1.00397	0.371123	0.569699	0.76934	0.0945957
112	0.886496	0.561831	3.23394	0.827073	1.09106	1.48373	0.628239	0.182357	0.0850811
113	1.0988	1.05082	59.355	0.629451	0.661811	0.687186	0.766255	4.3239	0.239561
114	0.943685	1.2099	1.0017	0.365763	0.441217	0.20247	0.876695	0.823128	0.266381
115	0.971118	1.62254	2.254	0.798629	1.08963	1.00578	0.956898	1.43634	0.237018
116	0.843314	1.39261	0.48059	0.166896	0.24226	0.535329	1.44351	19.2165	0.190362
117	1.02573	1.83623	0.202656	0.694758	0.18645	0.364029	1.78348	0.832961	0.139827
118	1.00461	1.83705	5.65369	0.668656	1.24729	1.29754	1.30301	0.203079	0.0637307
119	1.22698	1.61218	1.75082	0.570622	1.13131	0.805978	0.939727	1.28435	0.103217
120	1.22042	1.50397	4.86497	1.40005	0.83607	0.617897	0.719379	1.36899	0.0554842
121	1.74296	1.55813	7.43616	1.50795	0.898116	0.430903	0.709363	0.732816	0.0865988
122	0.702082	0.952837	0.864395	0.291791	0.858112	0.312929	0.249628	2.64461	0.0131375
123	0.31581	0.821625	0.392588	0.292284	7.61284	0.0816898	0.0318989	0.560524	0.00701901
124	0.300901	0.259797	4.0644	0.509664	0.148994	0.158601	0.25601	0.500286	0.00714218
125	0.778737	0.0514836	51.417	1.40452	0.031832	1.17038	0.100868	1.30573	0.001443
126	0.706184	0.258199	456.563	1.77904	0.777408	0.782868	0.208706	0.578137	0.0152367
127	3.23149	0.0358307	14.779	2.4423	0.118067	0.92396	2.26714	1.1263	0.00180973
128	0.528722	0.0472286	194.854	3.36424	0.661756	29.3221	2.24504	0.864324	0.0182468
129	0.114424	0.233302	2.24119	0.327946	1.37817	55.5646	2.30932	0.191221	0.00300178
130	0.218715	0.586115	73.2208	0.233217	0.776344	178321	1.87403	1.10735	0.0213811
131	0.422446	0.534799	0.236224	0.252484	0.289	613.707	2.23608	1.69674	0.0212138
132	0.246303	0.872865	2.06249	0.128585	0.245072	15743.6	0.691567	0.45255	0.00484193
133	0.210629	0.712755	0.706968	0.238185	0.607847	15.939	1.33179	3.46628	0.0284829
134	0.159158	1.04009	2.95032	0.132782	1.10535	2.4979	1.04208	15.7964	0.00548348
135	0.259064	1.03297	0.531491	0.208009	1.06002	4.79333	1.03938	0.496985	0.0509825
136	0.299744	1.11935	1.2408	0.294617	1.09461	0.57153	0.942927	9.66535	0.0615027
137	0.341667	1.4368	0.972365	0.337962	1.23109	0.225028	0.599941	0.947954	0.0798756
138	0.806923	1.50244	0.0796607	0.393968	0.172555	0.57793	0.368577	0.314359	0.0887895
139	1.0075	0.903563	1.59014	0.784609	1.13425	0.313353	0.772585	1.19972	0.0590634
140	1.31328	0.43095	0.920544	0.81177	0.72419	0.811188	1.1317	1.78886	0.0298484
141	0.86713	0.316654	0.224878	0.395099	0.377608	0.810661	2.59811	1.04152	0.0091508
142	0.324324	0.222136	1.84118	0.271063	0.0625997	0.69682	1.68974	1.57384	0.045647
143	0.154509	0.259713	0.85867	0.0790306	0.318096	0.260364	3.20242	23.2062	0.0152962
144	0.0471331	0.177494	0.337752	0.0781676	0.324832	0.332738	5.9444	0.181483	0.0320431
145	0.151929	0.408063	1.76831	0.0706497	0.159615	0.227334	12.1613	4.55647	0.00772883
146	0.056744	0.515651	1.76463	0.0821162	0.11166	0.607903	4.12026	0.293805	0.00224657
147	0.135795	1.51954	2.87502	0.155737	0.201382	0.412793	0.258378	1.12548	0.00972985
148	0.250079	1.34532	0.426856	0.204205	0.0833122	0.729525	0.970412	1.74665	0.0228111
149	0.864473	2.13231	0.110611	0.962417	0.429831	0.342546	1.02666	0.911452	0.0148111
150	1.39263	1.34027	0.187531	1.02072	0.260281	0.12514	0.666902	0.75451	0.0133062
151	1.32097	1.15977	175.175	0.883092	0.0687787	0.663063	0.382691	1.13703	0.0191224
152	0.945244	0.251986	61.1423	0.799989	0.398477	0.314581	0.0497745	0.51852	0.0914325
153	0.999113	0.963783	4.57731	0.997246	1.89406	0.336385	0.124001	0.582884	0.0297686
154	0.582136	0.167696	365.669	0.594386	0.522284	0.324204	0.370703	1.01812	0.0574875
155	0.43092	0.0149202	181.695	0.321984	0.361666	1.88841	0.10265	0.261122	0.0407852
156	0.590004	0.0229343	0.354912	0.332077	0.250812	0.367472	0.0653958	0.519329	0.0169262
157	0.356306	0.178498	0.1429	0.290922	0.497405	0.565782	0.395996	0.546403	0.0365419
158	0.0967389	2.55676	0.320898	0.150495	0.0358433	0.139274	0.131859	1.25922	0.0102865
159	0.120291	0.433006	0.159988	0.211297	0.0628866	0.102283	0.159681	0.531386	0.00868974
160	0.252817	0.065027	0.264978	0.260064	0.0176178	1.62774	0.180894	0.111219	0.0100551
161	0.0515624	0.461951	0.0512832	0.365031	0.550679	1.77982	1.07389	0.0599598	0.00687201
162	0.591339	0.565506	0.207309	1.05071	0.263264	1.94411	0.697281	0.744285	0.0240203
163	0.755377	0.208338	0.22465	0.610244	1.64852	11.7074	0.42072	0.427066	0.0200575
164	0.609332	0.0923383	0.128985	0.255447	0.0770527	0.110558	0.197176	0.242909	0.0209305
165	0.0603731	1.35802	0.21602	0.183769	0.165949	16.4303	0.0243349	0.81324	0.0105377
166	0.0473114	0.53241	0.269524	0.180779	1.10662	2.74826	0.0216293	0.750145	0.00664719
167	0.203479	0.102912	0.252009	0.205987	0.270308	4.67235	0.0590984	0.462603	0.00445745
168	0.0462596	0.349131	0.145597	0.182215	0.886581	9.47138	0.191788	0.113905	0.0185462
169	0.235173	1.60079	0.395052	0.445788	0.244965	2.04338	0.0378588	0.906553	0.00509012
170	0.133887	0.0404619	0.131367	0.282108	0.0290709	8.85946	0.197168	0.189598	0.00121562
171	0.0452907	0.00405717	0.276811	0.274292	0.161603	0.278417	0.799536	0.0570505	0.00761066
172	0.0556157	0.0438956	0.241335	0.102809	0.365537	2.67219	1.12747	0.282346	0.00279751
173	0.238177	0.0307941	0.157424	0.079703	0.0570888	0.226008	1.38	0.126644	0.016628
174	0.21728	0.0659938	0.0490507	0.302771	0.0963183	2.88903	3.83833	0.890617	0.0150529
175	0.342068	0.184961	0.187383	0.598869	0.0780565	0.747562	5.19318	0.95328	0.00542504
176	0.783233	0.0958364	0.322651	0.380564	0.841047	8.98165	1.29867	0.434514	0.0334366
177	0.541114	0.0383127	0.0604053	0.161469	0.195065	24.5747	0.67071	0.076537	0.0330581
178	0.113188	0.0467469	0.0866615	0.120731	0.317431	0.595876	0.0321994	0.217066	0.0210481
179	0.113576	0.0304192	0.094782	0.0603019	0.375974	11.6925	0.34412	0.115647	0.00897283
180	0.0730479	0.0482953	0.150596	0.61676	1.20807	0.106781	0.382259	0.869237	0.0201848
181	0.0920034	0.364162	0.204688	0.113691	0.120845	9.39186	0.232837	0.0158433	0.0466149
182	0.219847	0.439317	0.424822	0.108943	4.50824	0.0585581	1.1751	0.0566489	0.0591506
183	0.590796	0.155442	0.159921	0.392135	0.104645	5.81323	2.28529	0.437363	0.0159206
184	0.52245	0.0533975	0.258139	0.682219	0.434046	47.3728	0.506243	0.385289	0.0122414
185	0.835372	0.0748092	0.0559022	1.04421	0.391088	2.88761	0.119283	0.338482	0.0140052
186	0.0854564	0.149626	0.121197	0.114223	0.41435	48.5845	0.239304	0.740034	0.00740876
187	0.0191322	0.0485407	0.121711	0.172884	0.118914	1.79892	0.135225	0.108908	0.0255097
188	0.179972	2.16673	0.290546	0.208366	0.162709	5.87117	0.0361025	0.156848	0.046816
189	1.45399	7.48242	3.17307	1.33859	0.0560033	1.87417	0.0940166	1.37182	0.0088424
190	6.12108	2.56691	0.104389	5.21115	0.241005	0.313869	0.0679498	7.77208	0.0161458
191	4.72321	0.691236	0.209907	4.59569	0.137578	0.962715	0.0718021	12.1928	0.00678962
192	2.33368	2.66778	0.455688	3.14468	0.075674	0.797764	0.0182418	0.367563	0.0474583
193	0.401075	1.37003	0.251549	0.876286	0.788163	0.650587	0.107041	0.427489	0.0370812
194	0.0504112	0.587938	0.400842	0.198868	0.280636	0.432358	0.0721728	0.550203	0.0742043
195	0.132286	0.815498	0.140646	0.227241	0.193655	0.82878	0.056134	0.277089	0.0147006
196	0.416332	0.306725	1.53201	0.366309	0.332431	0.904108	0.0882324	0.902799	0.00563608
197	0.492181	0.503392	0.327454	0.198557	0.0581675	1.19197	0.0959681	1.32194	0.00350465
198	0.144647	1.00171	0.283127	0.185247	0.219808	0.25748	0.345639	0.827313	0.00481366
199	0.0777141	0.880741	0.592144	0.0996364	0.102333	0.778343	0.27846	1.68817	0.00430916
200	0.165669	0.478163	0.28986	0.0823532	1.28618	1.13602	0.0711583	16.3623	0.058929
201	0.146765	0.0951193	0.754713	0.354399	0.365391	0.319372	0.249948	1.67113	0.0111437
202	0.556675	0.0158923	0.720705	0.175115	0.287621	0.46746	0.143831	0.935761	0.0862794
203	2.36988	0.319102	0.686796	1.08545	0.202038	1.52613	0.286453	1.52597	0.0662676
204	5.03785	0.0279103	0.406667	4.36665	0.134211	0.252955	0.57289	0.48091	0.118558
205	13.4348	0.0689527	0.281642	1.88446	0.102381	0.813339	0.275884	0.752788	0.169306
206	35.1455	0.0103602	0.509979	6.04808	0.35865	0.392947	0.276484	1.51149	0.0672695
207	2.49477	0.149182	0.091931	3.32035	0.471141	0.54473	0.477384	1.10767	0.145802
208	0.259107	0.0636019	0.152867	0.534423	0.632435	1.1439	0.400454	0.612314	0.150405
209	0.234724	0.0588369	0.114001	0.311735	0.222924	22.4055	0.122456	1.61707	0.136515
210	0.974382	0.139555	0.129841	1.2733	6.01173	0.86929	0.154931	0.897588	0.139541
211	0.468247	0.140462	0.357383	0.723973	0.725601	27.6679	0.135237	0.153323	0.122345
212	0.557156	0.0339642	0.478125	0.557868	0.406597	0.486384	0.0539269	0.0921874	0.0062604
213	0.446846	0.224582	0.0879718	0.585408	0.573741	0.392689	0.0879051	0.288682	0.122594
214	0.744062	0.449722	0.0561932	0.820665	0.973159	0.525264	0.171545	2.89626	0.255197
215	0.692981	0.0289356	0.489504	0.811039	0.110559	0.203143	0.179548	7.63272	0.323635
216	0.0251542	0.0358953	0.120072	0.0474317	0.666896	0.13095	0.1799	1.04072	0.18419
217	0.0448625	0.0681897	0.215981	0.227135	0.149399	0.233065	0.109918	0.788839	0.250452
218	0.104068	0.414777	0.179118	0.0420215	0.298224	1.23902	0.1382	0.500239	0.14932
219	0.136705	0.0546365	0.178151	0.0566896	0.139317	0.19074	0.0501454	0.624733	0.168151
220	0.347436	0.48675	0.164753	0.64375	0.416986	0.802328	0.0213971	1.07463	0.056794
221	0.419168	0.0182416	0.530228	0.569305	0.428429	0.308746	0.363635	0.847953	0.013889
222	2.16094	0.0200213	0.664887	0.920971	0.794765	0.555457	0.952874	0.204263	0.00965579
223	0.130983	0.035006	0.384169	0.0979434	0.0698444	0.281452	1.88302	0.987346	0.00238597
224	0.197552	0.165008	0.597079	0.311372	0.929892	2.52679	1.6373	1.96436	0.0295735
225	0.290304	0.455221	0.106747	0.484587	0.308374	0.511222	6.10326	1.36498	0.0215496
226	0.18112	0.0193101	0.222397	0.36475	0.168715	7.29926	7.01118	0.633729	0.0056378
227	0.173865	0.123413	0.850802	0.132532	0.997327	2.70413	0.994054	0.620962	0.0489689
228	0.368517	0.15525	0.307116	0.653108	0.105251	9.97293	1.59711	0.722065	0.0324379
229	0.332197	0.237564	0.0398148	0.894522	0.903955	1255.25	3.06285	0.654934	0.00124056
230	0.105633	0.0733372	0.15752	0.158847	0.679117	48.8497	5.97908	0.129536	0.0305132
231	0.135367	0.0188195	0.141455	0.0954577	0.0418446	648.07	2.06983	0.417251	0.00482112
232	0.0134957	0.310997	0.247326	0.0735024	0.028422	5.09196	0.0269131	1.16873	0.0104503
233	1.00628	0.590931	0.0862052	0.207979	0.0922894	7.27398	0.125817	0.326616	0.00335194
234	0.929569	0.656218	0.102155	0.832377	0.0801428	7.30581	0.142075	0.558879	0.00591069
235	6.88996	0.655819	0.416961	4.63446	0.75333	0.496165	0.264358	0.381312	0.0138377
236	13.7857	0.2528	0.587649	10.3273	0.237476	0.582889	0.181012	0.384127	0.0135173
237	1.17973	0.280603	0.474844	0.795674	2.33769	0.384596	1.49987	0.521119	0.0124237
238	1.82511	0.123939	0.939967	1.66165	0.0362594	0.391724	3.87835	0.460099	0.0185927
239	2.01323	0.0393991	0.435919	2.53944	0.499891	0.348773	10.0743	1.1576	0.0262507
240	1.62679	0.134811	0.842467	1.57496	0.297227	1.20305	5.79951	1.17649	0.0197504
241	0.753973	0.0229985	0.78066	0.591548	2.43661	0.478453	0.834453	1.1431	0.0462857
242	1.12763	0.071138	0.644104	0.458817	0.992106	0.220072	1.85061	1.00167	0.0126183
243	3.06795	0.0278116	0.0786168	2.38174	0.115108	4.57094	3.2836	0.504635	0.0520757
244	3.03836	0.0255277	0.0681377	2.54141	0.0872576	0.123936	5.119	0.743598	0.0288038
245	0.315535	0.0858992	0.0931117	1.0918	0.638394	9.01863	1.81567	0.526328	0.00746001
246	0.593361	0.0395995	0.175087	0.480152	0.258845	0.978667	1.4717	1.08386	0.0855509
247	0.475132	0.599219	0.101574	0.142012	0.0908747	15.9723	1.14631	0.276299	0.00480426
248	0.18588	0.23109	0.264876	0.207309	0.997974	0.173615	0.526377	1.32128	0.030111
249	0.15899	0.0244621	0.453562	0.214989	0.758083	16.0028	0.0404793	1.14118	0.00177825
250	0.589476	0.189286	0.100645	1.31527	0.629892	0.390128	0.311146	0.139588	0.00445985
251	0.595287	0.781187	0.348181	1.00986	1.09572	2.80022	0.124885	0.792582	0.0673146
252	0.714414	0.223695	0.215472	0.889248	1.35929	0.347309	0.183246	1.2279	0.0612203
253	0.757147	0.670977	0.11067	0.442661	0.806617	0.423839	0.04982	0.337341	0.0379814
254	0.553843	0.318646	0.344153	0.820701	0.462303	0.244619	0.258943	1.21022	0.00740404
255	0.615523	0.0179567	0.319454	0.197463	0.148549	7.84674	0.0314683	0.640958	0.0746437
256	0.0652335	0.031035	0.0995357	0.0368809	2.32667	0.125101	0.910834	0.136511	0.00788785
257	0.115845	0.0655342	0.42781	0.116968	0.0780591	3.32081	0.737949	12.4283	0.0561836
258	0.0554027	0.261765	0.1405	0.136591	1.68165	0.50391	0.601947	0.468414	0.0509904
259	0.0591066	0.148061	0.189552	0.04416	0.146373	0.305569	1.36359	0.233473	0.0363128
260	0.153157	0.185429	0.420972	0.0326996	1.05626	1.08424	1.09675	0.713319	0.0340453
261	0.0522231	0.282308	0.294792	0.113857	0.342928	0.182347	0.113394	1.34412	0.0801516
262	0.0577686	0.759831	0.754982	0.212422	0.142082	0.882678	0.200879	0.571229	0.0578528
263	109.445	0.15004	0.387729	0.365653	2.14723	0.576788	0.036982	1.33528	0.0213801
264	4.74847	0.201946	0.466679	1.5435	0.331662	4.13934	0.215767	1.70176	0.0188692
265	258.034	2.02183	1.10416	1.42256	0.8364	0.183121	0.327008	0.759267	0.0714145
266	1999.94	2.64882	0.614591	28.3001	1.59935	5.71568	0.0886328	0.785123	0.070518
267	2139.73	0.0508219	0.290163	26.1717	3.51975	0.916318	0.336201	1.34663	0.0714235
268	9762.77	0.803423	0.380137	159046	0.409185	0.794312	0.0251812	0.146668	0.103448
269	19519.6	0.563542	0.225049	7881.45	0.0323119	0.67675	0.0556374	3.53416	0.0745458
270	118.541	0.00905503	0.576111	384.967	2.40195	0.575827	0.0384707	1.07148	0.12115
271	0.436697	0.270223	0.401386	0.674055	0.291321	0.180474	0.191672	2.10243	0.0804723
272	0.283462	0.429831	0.325021	0.454541	2.71967	1.3612	1.05516	0.8108	0.0804183
273	0.556975	0.254151	0.645066	0.67097	0.345426	0.214768	0.939845	1.90968	0.00886306
274	0.49363	0.425717	0.0559144	0.470649	0.551234	1.12683	0.311006	0.902738	0.0097491
275	0.499896	0.48439	2.73849	0.857861	0.203305	0.621893	0.447554	1.6143	0.0177755
276	0.903814	0.340105	0.5227	0.72	0.471733	10.5681	1.30729	1.81067	0.0114397
277	1.17037	0.613437	0.124177	1.103	0.275982	0.739004	2.44884	1.70551	0.0191371
278	0.735509	0.582061	0.812553	0.483065	0.495613	19.1278	0.988402	1.94163	0.0099069
279	0.645573	0.106913	0.151902	0.858178	0.312839	0.408202	0.092768	0.394882	0.00692984
280	1.01795	0.148305	0.25224	0.600598	0.359238	0.664391	0.141774	0.632725	0.028906
281	0.430901	0.529862	0.155365	0.467071	0.16763	0.401372	0.55232	1.34394	0.0405605
282	0.0891564	0.293719	0.395676	0.0902081	0.473626	0.35464	0.331727	0.982038	0.0248786
283	0.321149	0.039875	0.174188	0.529807	0.587977	0.322195	0.279466	0.345502	0.0184705
284	0.239689	0.15552	0.24065	0.242514	0.148266	0.487675	0.450988	1.26867	0.116196
285	0.68501	0.0360858	0.192451	0.592237	0.338381	0.716024	0.428223	1.41186	0.147993
286	0.541606	0.0865919	0.548737	0.632576	0.0999553	0.595966	0.269008	2.46556	0.18367
287	0.184487	0.0260425	0.655878	0.731147	0.456301	0.472034	0.183876	7.51359	0.283831
288	0.176483	1.00157	1.05515	0.376601	0.091595	2.72006	0.317677	0.288391	0.288871
289	0.0665272	2.27182	0.401621	0.137168	0.327765	1.81898	0.70133	0.474187	0.121328
290	0.229066	0.253743	0.112562	0.512588	0.219357	0.878341	0.492511	1.10109	0.388855
291	0.12566	0.456016	0.511235	0.249709	0.26878	1.67495	0.171779	2.8036	0.348872
292	0.228497	0.44214	0.47563	0.650568	2.39831	0.35225	0.158608	1.49391	0.342548
293	0.175227	0.655345	0.0978501	0.0358385	5.85701	1.07466	0.102881	0.190639	0.0938106
294	0.401736	0.0175437	0.13826	0.510728	3.33841	0.831505	0.450169	0.688009	0.121916
295	1.55933	0.444455	0.280293	1.7258	8.09079	0.759569	1.62619	0.544771	0.030913
296	1.61704	2.90336	0.34973	2.12694	15.958	3.27523	1.58297	1.33835	0.00999055
297	14.6007	1.27353	0.0882201	12.7264	106.155	233.961	0.150827	1.37809	0.0235573
298	4.31714	0.499367	0.553692	4.78265	3.9001	0.0623502	0.112176	0.807575	0.0386147
299	6.99702	0.936573	0.734322	2.81191	0.150768	1.66856	0.480819	0.695582	0.00936014
300	0.823583	0.736339	0.837228	4.01062	0.373174	0.859671	0.364623	0.21226	0.0182972
301	0.35954	0.046579	0.454434	0.542305	0.0734383	2.04891	0.169807	5.11875	0.0303795
302	0.329524	0.0413284	0.558005	0.132104	0.827122	0.78473	0.266784	1.14936	0.0414647
303	0.268038	0.0169863	0.159223	0.145413	0.919785	0.417736	0.286908	3.94887	0.0171662
304	0.180737	0.0299419	0.0859327	0.638548	0.0535726	1.07286	0.051943	0.949872	0.0168789
305	0.114019	0.0146641	0.412732	0.0935715	0.280942	0.208223	0.2	0.0682944	0.0709014
306	1.52952	0.120361	0.726251	0.787742	0.3292	0.342342	0.669762	0.30737	0.0204761
307	0.217327	0.101298	0.262366	0.597539	0.0965287	0.371866	10.9448	0.767889	0.0975566
308	0.197955	0.0196496	0.361035	0.0973385	0.580866	0.569508	48.0604	0.705482	0.0915264
309	0.207428	0.249063	0.167041	0.167829	0.813973	0.370539	38.1162	1.54434	0.189945
310	0.0957568	0.10894	0.143918	0.0679807	0.170765	0.328999	143.901	1.55135	0.0485101
311	0.0928384	0.4424	0.801688	0.198236	0.164856	22.2967	379.136	0.571207	0.0863993
312	0.335924	0.0336398	0.951345	0.187209	0.240103	0.763574	551.101	0.213538	0.0495543
313	0.219928	0.180546	0.44832	0.199001	0.192619	32.2608	318.14	1.45823	0.0256804
314	0.691624	0.0253848	0.21347	1.16553	0.429136	3.5583	0.184265	0.442929	0.0461372
315	1.60849	0.104106	0.459808	0.78281	0.416156	0.675155	0.875677	0.462312	0.0119242
316	0.509559	0.448205	0.548774	0.633341	0.482656	5.40004	0.347172	0.627247	0.0220237
317	0.372252	0.167142	0.101186	0.54165	0.21583	0.118607	0.621448	0.483517	0.00604445
318	0.276928	0.557191	0.295572	0.150075	0.842699	1.72086	1.55941	0.958801	0.0345971
319	0.0306009	0.116454	0.365527	0.130154	1.44811	0.779266	4.6256	0.84727	0.0130972
320	0.164222	0.0681277	0.263815	0.236966	1.31716	0.377885	1.97771	1.31145	0.00952776
321	0.230058	0.572584	0.907565	0.266811	0.704142	0.738781	0.141558	0.337191	0.00967028
322	0.272992	0.168731	1.32466	0.11633	0.833285	0.463585	0.546323	7.36908	0.0516013
323	0.140892	0.0776333	1.54726	0.142248	0.958698	1.08088	1.62158	0.877252	0.0136119
324	0.0722198	0.136696	0.415637	0.127159	0.547116	0.656521	1.16592	1.00576	0.0120291
325	0.211442	0.169156	0.546659	0.24507	1.32887	1.48344	0.111477	4.91425	0.0183226
326	0.142688	0.260238	0.377414	0.311011	0.46849	0.294759	0.0637601	1.54834	0.00929985
327	0.334291	0.573294	0.224287	0.285169	0.284525	0.431119	0.160214	1.2731	0.0200846
328	0.270814	0.0967534	0.636367	0.350135	0.390737	0.858232	0.668904	1.45119	0.0269693
329	0.968806	0.0916132	1.14452	0.975718	0.497515	0.81556	1.13252	0.62826	0.011097
330	0.753223	0.153769	0.403286	0.608828	0.397372	1.15055	0.510124	0.461442	0.00432775
331	0.94212	0.0823717	0.635143	0.81251	1.20662	1.03721	0.469227	0.856835	0.00497559
332	0.396462	0.409216	0.305618	0.398209	0.43463	0.402296	0.534211	0.388106	0.0090325
333	0.338335	0.850736	0.0919816	0.436804	0.3913	0.650392	0.15491	8.45799	0.00424308
334	0.276707	1.84785	1.81038	0.237038	1.37716	0.14266	0.0278262	0.437463	0.0283086
335	0.686696	1.55879	1.27351	0.654062	4.47444	0.145063	0.0566702	0.734257	0.000654382
336	0.900141	0.763056	0.472266	0.439155	0.471195	0.763922	0.0371066	0.243882	0.00498769
337	4.25484	0.370955	0.162111	0.988067	1.92424	0.532824	0.134333	0.592309	0.0257741
338	2.36676	0.48226	0.201737	1.9163	0.45439	0.931773	0.302883	1.05183	0.0498889
339	2.03194	0.167961	0.441181	0.687265	23.5752	0.290881	0.453902	4.23943	0.0491366
340	1.38947	0.0833733	0.142738	3.4759	1.05661	0.242019	0.0570248	0.248844	0.00825078
341	0.476787	0.753472	0.111132	0.0819255	3.25093	0.785338	0.335148	0.596934	0.00857007
342	0.0805684	0.291973	0.183913	0.22255	0.664234	4.00372	0.445418	0.620405	0.0122165
343	0.0645718	0.0130857	0.137415	0.0436029	0.378939	0.388743	1.67077	0.647983	0.00991742
344	0.146662	0.103514	0.460506	0.045138	1.03831	6.80639	0.157076	0.915084	0.0278723
345	0.748854	0.281958	0.618185	0.128591	0.235323	1.14751	0.28113	0.800333	0.00584112
346	0.532614	0.503514	0.238326	0.181736	0.068832	0.51555	0.0622838	3.90441	0.00736066
347	0.450881	2.60639	1.64255	0.204578	0.047552	0.470871	0.110467	1.82771	0.0352437
348	1.33855	0.37213	0.427713	0.900716	0.125968	3.42112	0.308674	2.70242	0.0422306
349	0.198038	0.17396	0.245586	0.122164	1.77404	0.87747	0.399575	7.12806	0.059228
350	0.471705	0.0789145	0.165683	0.252731	0.29116	7.55731	0.281122	11.5673	0.0414221
351	0.726955	0.0472746	0.208405	0.514981	0.213505	0.358413	0.218035	0.655147	0.00482907
352	0.925738	0.485412	0.607691	0.851385	0.342715	0.40978	0.365878	0.725995	0.0250626
353	1.06661	0.318975	0.150568	0.877685	0.132412	1.67248	0.851672	1.14698	0.0088263
354	1.69807	0.3581	0.887779	1.66866	0.397146	1.42251	0.927775	0.836823	0.00517323
355	0.649415	0.515065	1.70615	0.39698	0.192871	1.62214	0.14081	0.890033	0.0689504
356	0.469642	0.127418	0.0943974	0.383271	0.0556492	1.788	0.0336532	1.19826	0.060412
357	0.195538	0.0238565	0.160948	0.267295	0.0207247	1.34793	0.166675	1.49823	0.229833
358	0.206432	0.312368	0.232997	0.131837	0.108842	0.678471	0.151169	2.21689	0.00805152
359	0.136478	0.647598	0.218632	0.17977	1.19639	0.114861	0.309658	1.36102	0.0098751
360	0.582361	0.222136	0.383057	0.660168	1.1351	0.20516	0.0440439	1.39937	0.142726
361	0.245398	0.483632	0.266624	0.202834	0.227656	3.87484	0.0507013	4.90592	0.0756268
362	0.318893	0.0219688	0.0961621	0.57818	0.0911682	0.161062	0.407881	0.676404	0.133519
363	0.208405	0.0664729	3.30484	0.259587	0.982718	3.88269	1.40098	0.428064	0.18281
364	0.046737	0.118449	0.355255	0.0816721	1.08147	0.404888	1.17455	0.384196	0.172176
365	0.572925	0.573059	0.359383	0.413601	1.31637	1.00525	0.106579	0.288462	0.333907
366	0.987664	0.787357	1.24022	1.139	1.95621	1.25539	0.124466	1.12335	0.422924
367	1.12801	0.0133741	0.455368	0.633744	1.18653	0.375602	0.114279	7.75598	0.353336
368	1.52383	0.113121	1.10139	1.28036	0.692913	1.24641	0.0544545	0.271323	0.464824

## Sheet: I,J
antibody	raw_data_file(.csv) in a folder "S3_Data"
c-Fos(9F6)	FigS2_I_Manhattan plot_cFos(9F6)_Mouse_WAC.csv

## Sheet: K
	index	ProteinID	pos	AA	read(WAC)	distance(WAC)	data(WAC)	read(BLOSUM)	distance(BLOSUM)	data(BLOSUM)
0	4548543	8280	0	12	134	0.394707	0.163975	147	0.92929	0.269303
1	4548544	8280	1	12	265	0.252632	0.171529	372	0.190086	0.288382
2	4548545	8280	2	13	450	0.102031	0.191328	357	0.101016	0.333918
3	4548546	8280	3	15	257	0.108273	0.117906	207	0.221519	0.152892
4	4548547	8280	4	7	387	0.0989957	0.0768969	278	0.22768	0.144701
5	4548548	8280	5	13	327	0.0275992	0.0638343	213	0.0241606	0.140915
6	4548549	8280	6	2	134	0.0475855	0.0477831	121	0.149128	0.107413
7	4548550	8280	7	0	223	0.0367183	0.0377885	231	0.0820877	0.0841701
8	4548551	8280	8	3	92	0.0280169	0.0487531	86	0.0540084	0.0990414
9	4548552	8280	9	18	107	0.0490225	0.0548979	22	0.111465	0.0937879
10	4548553	8280	10	6	13	0.0824221	0.0550402	14	0.0985173	0.0811925
11	4548554	8280	11	0	65	0.0783099	0.0551557	50	0.122861	0.0807365
12	4548555	8280	12	15	114	0.0374299	0.0710203	75	0.0191107	0.136472
13	4548556	8280	13	15	163	0.0285944	0.0741807	74	0.0517285	0.169441
14	4548557	8280	14	15	82	0.128345	0.0686359	25	0.390144	0.177372
15	4548558	8280	15	1	74	0.0982244	0.0859056	33	0.263364	0.17355
16	4548559	8280	16	4	80	0.0505857	0.102758	57	0.162514	0.180565
17	4548560	8280	17	15	13	0.123778	7.03148	0	0	22.9392
18	4548561	8280	18	15	67	0.112855	94.7647	86	0.0868048	198.62
19	4548562	8280	19	0	11574	34.772	147.197	15231	114.183	270.973
20	4548563	8280	20	15	26531	438.764	253.903	36339	878.666	597.928
21	4548564	8280	21	14	15274	262.211	616.501	17237	361.927	1254.52
22	4548565	8280	22	0	11202	533.653	748.414	12752	1634.78	1765.39
23	4548566	8280	23	7	23464	1813.11	662.46	25522	3283.05	1596.1
24	4548567	8280	24	3	25194	694.338	634.228	28014	2668.52	1614.6
25	4548568	8280	25	15	2572	8.99366	528.09	3206	32.207	1291.16
26	4548569	8280	26	10	11785	121.049	165.487	15842	454.432	634.567
27	4548570	8280	27	15	4188	2.96301	26.6345	6012	17.6001	100.885
28	4548571	8280	28	18	47	0.0911003	25.0938	364	0.0722321	94.556
29	4548572	8280	29	18	263	0.0752082	0.909207	97	0.111678	3.67902
30	4548573	8280	30	8	1540	1.29048	0.328981	563	0.564135	0.181692
31	4548574	8280	31	15	665	0.12624	0.517663	477	0.0469438	0.31231
32	4548575	8280	32	14	410	0.0618766	0.621765	301	0.113471	0.349119
33	4548576	8280	33	0	1180	1.03451	0.403339	1185	0.725325	0.319879
34	4548577	8280	34	3	936	0.595717	0.390551	732	0.295719	0.317519
35	4548578	8280	35	15	39	0.198352	0.388069	94	0.417937	0.318087
36	4548579	8280	36	13	281	0.062296	0.239393	101	0.0351416	0.289183
37	4548580	8280	37	15	55	0.0494709	0.12461	38	0.116311	0.250004
38	4548581	8280	38	15	12	0.29113	0.144108	16	0.580806	0.171022
39	4548582	8280	39	12	84	0.0218004	0.134754	45	0.0998227	0.208251
40	4548583	8280	40	7	458	0.295844	0.133614	445	0.0230276	0.202601
41	4548584	8280	41	15	279	0.015522	0.199733	121	0.22129	0.152971
42	4548585	8280	42	14	137	0.0437738	0.468477	158	0.0880608	0.249913
43	4548586	8280	43	19	562	0.621725	0.452297	471	0.332652	0.248915
44	4548587	8280	44	2	819	1.36552	0.525654	705	0.584535	0.242938
45	4548588	8280	45	16	183	0.21494	0.569046	169	0.0180357	0.262154
46	4548589	8280	46	5	246	0.382307	0.454445	259	0.191406	0.203477
47	4548590	8280	47	3	267	0.260734	0.217087	236	0.184143	0.147059
48	4548591	8280	48	13	329	0.0487229	0.195588	125	0.0392686	0.167949
49	4548592	8280	49	4	91	0.178731	0.166899	47	0.302442	0.166776
50	4548593	8280	50	0	449	0.107444	0.126715	296	0.122484	0.138887
51	4548594	8280	51	3	272	0.238862	0.126079	272	0.185542	0.131034
52	4548595	8280	52	10	36	0.0598176	0.0949152	20	0.0447002	0.086037
53	4548596	8280	53	15	35	0.0455392	0.0786869	0	0	0.0771282
54	4548597	8280	54	19	87	0.0229133	0.0367825	64	0.0774585	0.0504581
55	4548598	8280	55	15	37	0.0263028	0.0932743	34	0.0779401	0.0888756
56	4548599	8280	56	15	55	0.0293397	0.0890844	36	0.0521919	0.0952655
57	4548600	8280	57	0	282	0.342277	0.0906779	225	0.236787	0.094793
58	4548601	8280	58	2	180	0.0245895	0.0875207	331	0.0319496	0.0820992
59	4548602	8280	59	13	115	0.0308808	0.0822914	65	0.0750962	0.0736432
60	4548603	8280	60	9	108	0.0105168	0.0173064	128	0.0144712	0.0399297
61	4548604	8280	61	14	82	0.00319315	0.0223619	101	0.00991161	0.0381134
62	4548605	8280	62	16	46	0.017352	0.110801	58	0.0682197	0.0657582
63	4548606	8280	63	19	350	0.0498671	0.111407	69	0.0228682	0.0662583
64	4548607	8280	64	16	509	0.473075	0.191168	267	0.21332	0.0703431
65	4548608	8280	65	0	61	0.0135457	0.346798	165	0.0169721	0.0977363
66	4548609	8280	66	9	223	0.401999	0.659288	71	0.0303357	0.166888
67	4548610	8280	67	15	185	0.795501	0.595837	118	0.205186	0.129501
68	4548611	8280	68	16	336	1.61232	0.599689	315	0.368624	0.14669
69	4548612	8280	69	15	47	0.155817	0.525666	162	0.0263854	0.170329
70	4548613	8280	70	14	111	0.032806	0.43701	80	0.10292	0.153943
71	4548614	8280	71	3	75	0.031886	0.125563	154	0.148532	0.0965101
72	4548615	8280	72	10	115	0.352219	0.10426	758	0.123255	0.11439
73	4548616	8280	73	5	55	0.0550868	0.0992575	96	0.0814587	0.106653
74	4548617	8280	74	17	57	0.0493017	0.0972986	33	0.115783	0.0848999
75	4548618	8280	75	10	122	0.00779375	0.0427633	169	0.0642389	0.0633793
76	4548619	8280	76	19	46	0.0220911	0.185913	44	0.0397642	0.145405
77	4548620	8280	77	5	195	0.0795433	0.202074	321	0.015652	0.178035
78	4548621	8280	78	14	308	0.770833	0.22265	298	0.491585	0.187696
79	4548622	8280	79	16	44	0.130109	0.227765	34	0.278934	0.194217
80	4548623	8280	80	10	68	0.110675	0.235899	151	0.112546	0.21824
81	4548624	8280	81	19	58	0.0476629	0.103193	28	0.0723688	0.228689
82	4548625	8280	82	15	143	0.120215	0.0811519	105	0.135766	0.211243
83	4548626	8280	83	15	32	0.107304	0.0684665	60	0.543831	0.213584
84	4548627	8280	84	19	81	0.0199027	0.0859321	116	0.191701	0.292342
85	4548628	8280	85	0	55	0.0472477	0.0706542	53	0.124256	0.300187
86	4548629	8280	86	14	68	0.134991	0.076828	73	0.466154	0.217211
87	4548630	8280	87	15	101	0.0438259	0.115555	72	0.174994	0.238217
88	4548631	8280	88	5	303	0.138173	0.113069	108	0.128949	0.222601
89	4548632	8280	89	16	142	0.21354	0.0943215	43	0.29673	0.168976
90	4548633	8280	90	1	99	0.0348142	0.0891069	83	0.0461763	0.136287
91	4548634	8280	91	0	41	0.0412552	0.064027	27	0.198031	0.112209
92	4548635	8280	92	14	156	0.0177527	0.027203	97	0.0115505	0.0880872
93	4548636	8280	93	8	146	0.0127727	0.0290348	252	0.00855718	0.101528
94	4548637	8280	94	14	37	0.0294203	0.0258047	15	0.176121	0.0743495
95	4548638	8280	95	18	217	0.043973	0.0320078	56	0.113379	0.0870316
96	4548639	8280	96	7	53	0.0251049	0.0402796	37	0.0621401	0.104924
97	4548640	8280	97	10	104	0.048768	0.0424438	80	0.0749607	0.0725696
98	4548641	8280	98	14	21	0.054132	0.0749653	66	0.0980173	0.0961002
99	4548642	8280	99	16	35	0.0402411	0.1939	87	0.014351	0.220702
100	4548643	8280	100	5	21	0.206581	0.234262	75	0.231032	0.246795
101	4548644	8280	101	15	28	0.61978	0.383068	39	0.685149	0.388952
102	4548645	8280	102	0	13	0.250578	0.458654	79	0.205425	0.480313
103	4548646	8280	103	7	18	0.798162	0.417338	19	0.808802	0.434106
104	4548647	8280	104	0	22	0.41817	0.293382	44	0.471155	0.297077
105	4548648	8280	105	18	0	0	0.243266	0	0	0.255992
106	4548649	8280	106	0	0	0	0.124789	0	0	0.137632
107	4548650	8280	107	1	0	0	0.0411549	0	0	0.0434008
108	4548651	8280	108	0	32	0.205774	0.0595574	58	0.217004	0.0434008
109	4548652	8280	109	7	0	0	0.128501	0	0	0.0434008
110	4548653	8280	110	12	20	0.0920128	0.187771	0	0	0.0434008
111	4548654	8280	111	19	19	0.344717	0.266445	0	0	0.210164
112	4548655	8280	112	11	27	0.296352	0.266445	0	0	0.210164
113	4548656	8280	113	16	17	0.599144	0.248043	15	1.05082	0.210164
114	4548657	8280	114	19	0	0	0.179099	0	0	0.210164
115	4548658	8280	115	15	0	0	0.119829	0	0	0.210164
116	4548659	8280	116	7	0	0	0	0	0	0
117	4548660	8280	117	7	0	0	0	0	0	0
118	4548661	8280	118	1	0	0	0.160035	0	0	0
119	4548662	8280	119	0	0	0	0.160035	0	0	0
120	4548663	8280	120	5	18	0.800176	0.160035	0	0	0
121	4548664	8280	121	15	0	0	0.160035	0	0	0
122	4548665	8280	122	9	0	0	0.187652	0	0	0.0519594
123	4548666	8280	123	7	0	0	0.0289032	0	0	0.0622561
124	4548667	8280	124	1	43	0.138086	0.0495049	21	0.259797	0.113896
125	4548668	8280	125	1	113	0.00643034	0.051639	34	0.0514836	0.121062
126	4548669	8280	126	7	22	0.103009	0.0545486	17	0.258199	0.130508
127	4548670	8280	127	11	106	0.0106705	0.0438569	95	0.0358307	0.125209
128	4548671	8280	128	19	80	0.014548	0.115088	55	0.0472286	0.232135
129	4548672	8280	129	6	67	0.0846268	0.157882	38	0.233302	0.287455
130	4548673	8280	130	5	25	0.362586	0.307122	24	0.586115	0.454862
131	4548674	8280	131	10	20	0.316976	0.304213	22	0.534799	0.445416
132	4548675	8280	132	15	22	0.756874	0.287287	35	0.872865	0.606773
133	4548676	8280	133	14	0	0	0.21477	0	0	0.48955
134	4548677	8280	134	6	0	0	0.151375	21	1.04009	0.38259
135	4548678	8280	135	6	0	0	0.272858	0	0	0.208017
136	4548679	8280	136	6	0	0	0.272858	0	0	0.208017
137	4548680	8280	137	6	36	1.36429	0.272858	0	0	0
138	4548681	8280	138	11	0	0	0.272858	0	0	0
139	4548682	8280	139	1	0	0	0.314626	0	0	0.0633308
140	4548683	8280	140	1	0	0	0.0417675	0	0	0.0633308
141	4548684	8280	141	9	33	0.208838	0.0904415	13	0.316654	0.115273
142	4548685	8280	142	1	0	0	0.12311	0	0	0.150772
143	4548686	8280	143	1	28	0.24337	0.209133	12	0.259713	0.232385
144	4548687	8280	144	6	67	0.163342	0.167365	32	0.177494	0.272184
145	4548688	8280	145	1	19	0.430114	0.167365	29	0.408063	0.272184
146	4548689	8280	146	2	0	0	0.118691	13	0.515651	0.220242
147	4548690	8280	147	11	0	0	0.0860228	0	0	0.184743
148	4548691	8280	148	12	0	0	0	0	0	0.10313
149	4548692	8280	149	0	0	0	0	0	0	0
150	4548693	8280	150	0	0	0	0.0198803	0	0	0.0503971
151	4548694	8280	151	0	0	0	0.114831	0	0	0.0503971
152	4548695	8280	152	11	45	0.0994015	0.120402	57	0.251986	0.0839363
153	4548696	8280	153	4	25	0.474751	0.128865	0	0	0.0869203
154	4548697	8280	154	1	60	0.0278585	0.145244	56	0.167696	0.0915072
155	4548698	8280	155	2	172	0.0423139	0.196907	90	0.0149202	0.0768098
156	4548699	8280	156	1	75	0.0818947	0.710654	40	0.0229343	0.588163
157	4548700	8280	157	1	673	0.357718	0.845777	701	0.178498	0.641225
158	4548701	8280	158	1	2532	3.04348	0.895904	2120	2.55677	0.651246
159	4548702	8280	159	6	916	0.703475	0.999483	1400	0.433006	0.73905
160	4548703	8280	160	10	356	0.292947	1.17167	455	0.0650269	0.816451
161	4548704	8280	161	16	848	0.59979	0.687828	1457	0.461951	0.346766
162	4548705	8280	162	3	655	1.21866	0.603478	645	0.565506	0.278632
163	4548706	8280	163	16	236	0.624272	1.03039	343	0.208338	0.537231
164	4548707	8280	164	10	639	0.281724	1.05272	339	0.0923384	0.551323
165	4548708	8280	165	5	1693	2.42751	0.853406	716	1.35802	0.458804
166	4548709	8280	166	0	1617	0.711423	0.894417	579	0.53241	0.486963
167	4548710	8280	167	6	196	0.222102	1.25355	351	0.102912	0.788653
168	4548711	8280	168	16	825	0.82933	0.793807	663	0.349131	0.525141
169	4548712	8280	169	3	1107	2.07737	0.659294	1065	1.60079	0.419471
170	4548713	8280	170	5	183	0.128814	0.631111	100	0.040462	0.407667
171	4548714	8280	171	10	283	0.0388579	0.475224	154	0.00405717	0.344
172	4548715	8280	172	6	148	0.0811842	0.0727357	52	0.0438956	0.0370405
173	4548716	8280	173	3	277	0.0498963	0.0707696	245	0.0307941	0.0659403
174	4548717	8280	174	6	111	0.0649258	0.0693494	43	0.0659938	0.0842961
175	4548718	8280	175	11	56	0.118984	0.0544108	52	0.184961	0.0831795
176	4548719	8280	176	15	81	0.0317567	0.0531008	66	0.0958364	0.0863701
177	4548720	8280	177	0	66	0.00649132	0.0779916	98	0.0383127	0.0792552
178	4548721	8280	178	10	63	0.0433463	0.0707352	69	0.0467469	0.0519221
179	4548722	8280	179	5	41	0.18938	0.115322	21	0.0304192	0.105587
180	4548723	8280	180	16	171	0.0827013	0.164977	110	0.0482953	0.185788
181	4548724	8280	181	6	36	0.25469	0.178227	26	0.364162	0.207527
182	4548725	8280	182	9	24	0.254767	0.15109	21	0.439317	0.212123
183	4548726	8280	183	0	30	0.109597	0.16941	14	0.155442	0.217426
184	4548727	8280	184	2	53	0.0536969	0.123526	58	0.0533975	0.174518
185	4548728	8280	185	10	65	0.1743	0.0774086	181	0.0748093	0.0963631
186	4548729	8280	186	10	376	0.0252695	0.167401	405	0.149626	0.49862
187	4548730	8280	187	11	184	0.0241804	0.410981	538	0.0485407	1.98442
188	4548731	8280	188	6	313	0.559557	0.503852	1991	2.16673	2.48284
189	4548732	8280	189	11	709	1.2716	0.511857	1946	7.48242	2.59117
190	4548733	8280	190	6	768	0.638651	0.653296	1966	2.56691	3.11501
191	4548734	8280	191	11	376	0.0652962	0.594799	1440	0.691236	2.95567
192	4548735	8280	192	10	862	0.731376	0.40521	2012	2.66778	1.57678
193	4548736	8280	193	6	945	0.267071	0.345392	1458	1.37003	1.2265
194	4548737	8280	194	13	108	0.323654	0.376366	165	0.587938	1.14959
195	4548738	8280	195	9	594	0.339562	0.311795	1302	0.815498	0.716716
196	4548739	8280	196	10	822	0.220167	0.396458	886	0.306725	0.643053
197	4548740	8280	197	0	22	0.408522	0.43103	23	0.503392	0.701614
198	4548741	8280	198	0	18	0.690386	0.405698	15	1.00171	0.634147
199	4548742	8280	199	8	13	0.496512	0.363629	22	0.880741	0.591826
200	4548743	8280	200	1	83	0.212905	0.29372	82	0.478163	0.494326
201	4548744	8280	201	14	18	0.0098191	0.351218	29	0.0951193	0.357804
202	4548745	8280	202	0	538	0.0589795	0.269285	129	0.0158923	0.187237
203	4548746	8280	203	4	512	0.977877	0.24054	199	0.319102	0.105395
204	4548747	8280	204	11	288	0.086843	0.256317	36	0.0279103	0.0884434
205	4548748	8280	205	9	131	0.0691821	0.290801	51	0.0689527	0.115101
206	4548749	8280	206	14	209	0.0887033	0.10074	148	0.0103602	0.0640014
207	4548750	8280	207	3	335	0.231399	0.0902407	188	0.149182	0.0701867
208	4548751	8280	208	3	31	0.0275738	0.09726	35	0.0636019	0.0843072
209	4548752	8280	209	10	115	0.0343451	0.0883157	103	0.0588369	0.110327
210	4548753	8280	210	7	17	0.104278	0.0561701	15	0.139555	0.0872839
211	4548754	8280	211	13	44	0.0439818	0.0955147	48	0.140462	0.11948
212	4548755	8280	212	14	125	0.0706716	0.247845	125	0.0339642	0.197657
213	4548756	8280	213	6	786	0.224297	0.231194	649	0.224582	0.175533
214	4548757	8280	214	6	630	0.795996	0.223274	441	0.449722	0.15462
215	4548758	8280	215	12	220	0.0210261	0.234091	182	0.0289356	0.161465
216	4548759	8280	216	15	161	0.0043789	0.314156	177	0.0358953	0.199504
217	4548760	8280	217	19	732	0.124759	0.160508	523	0.0681897	0.120487
218	4548761	8280	218	0	366	0.624622	0.312714	391	0.414777	0.21205
219	4548762	8280	219	15	227	0.0277529	0.315992	151	0.0546365	0.208519
220	4548763	8280	220	10	355	0.782059	0.303329	203	0.48675	0.198885
221	4548764	8280	221	3	42	0.0207691	0.187333	32	0.0182416	0.122931
222	4548765	8280	222	10	126	0.0614419	0.198678	135	0.0200213	0.145005
223	4548766	8280	223	16	36	0.0446423	0.101856	70	0.035006	0.0476553
224	4548767	8280	224	7	21	0.0844794	0.103695	27	0.165008	0.047869
225	4548768	8280	225	7	18	0.297947	0.0914067	0	0	0.0685474
226	4548769	8280	226	10	77	0.0299644	0.0943313	31	0.0193101	0.0925963
227	4548770	8280	227	14	0	0	0.0942508	13	0.123413	0.107108
228	4548771	8280	228	6	159	0.0592655	0.0461424	247	0.15525	0.121775
229	4548772	8280	229	0	188	0.0840767	0.0421033	273	0.237564	0.121677
230	4548773	8280	230	15	496	0.0574055	0.0596087	686	0.0733372	0.159194
231	4548774	8280	231	16	396	0.00976859	0.0977331	329	0.0188195	0.24633
232	4548775	8280	232	14	159	0.0875273	0.306486	498	0.310997	0.330061
233	4548776	8280	233	6	427	0.249887	0.462464	965	0.590931	0.446557
234	4548777	8280	234	15	805	1.12784	0.578302	696	0.656218	0.493353
235	4548778	8280	235	6	1334	0.837295	0.689884	768	0.655819	0.487274
236	4548779	8280	236	6	637	0.588957	0.752912	405	0.2528	0.393876
237	4548780	8280	237	0	484	0.645441	0.53156	322	0.280603	0.270512
238	4548781	8280	238	13	640	0.565025	0.418727	395	0.123939	0.16631
239	4548782	8280	239	16	149	0.0210804	0.306503	119	0.0393991	0.12035
240	4548783	8280	240	10	299	0.273131	0.185933	196	0.134811	0.0784571
241	4548784	8280	241	14	94	0.0278371	0.0776449	67	0.0229985	0.0592316
242	4548785	8280	242	10	40	0.0425925	0.0872732	92	0.071138	0.0564573
243	4548786	8280	243	10	82	0.0235832	0.042062	104	0.0278116	0.046675
244	4548787	8280	244	2	28	0.069222	0.0480077	143	0.0255277	0.0499952
245	4548788	8280	245	3	53	0.047075	0.0903605	60	0.0858992	0.155611
246	4548789	8280	246	14	128	0.0575658	0.103879	40	0.0395995	0.196267
247	4548790	8280	247	6	39	0.254356	0.0953087	20	0.599219	0.196054
248	4548791	8280	248	14	29	0.0911762	0.114498	89	0.23109	0.216731
249	4548792	8280	249	11	291	0.0263701	0.227207	126	0.0244621	0.208811
250	4548793	8280	250	14	52	0.143023	0.213385	71	0.189286	0.133707
251	4548794	8280	251	15	105	0.621112	0.305846	0	0	0.221684
252	4548795	8280	252	10	72	0.185244	0.331549	43	0.223695	0.280521
253	4548796	8280	253	6	43	0.553483	0.306949	81	0.670977	0.246255
254	4548797	8280	254	14	111	0.154883	0.186791	83	0.318646	0.252462
255	4548798	8280	255	19	242	0.0200246	0.152642	168	0.0179567	0.22083
256	4548799	8280	256	11	459	0.0203217	0.0992223	520	0.031035	0.138987
257	4548800	8280	257	15	114	0.0144992	0.106497	130	0.0655342	0.10487
258	4548801	8280	258	9	498	0.286383	0.112547	551	0.261765	0.138365
259	4548802	8280	259	15	452	0.191257	0.126578	424	0.148061	0.188619
260	4548803	8280	260	2	118	0.0502739	0.192333	50	0.185429	0.327479
261	4548804	8280	261	19	708	0.090474	0.169254	1133	0.282308	0.305134
262	4548805	8280	262	6	1341	0.343274	0.219097	1236	0.759831	0.315911
263	4548806	8280	263	10	651	0.170992	0.763926	644	0.15004	0.683191
264	4548807	8280	264	11	1006	0.440473	1.47706	705	0.201946	1.15649
265	4548808	8280	265	0	911	2.77442	1.4504	1020	2.02183	1.01469
266	4548809	8280	266	6	1982	3.65616	1.66626	1254	2.64882	1.14537
267	4548810	8280	267	14	360	0.209973	1.74116	326	0.0508219	1.21769
268	4548811	8280	268	13	1132	1.25026	1.18804	941	0.803423	0.815132
269	4548812	8280	269	3	523	0.814976	0.478783	289	0.563542	0.339413
270	4548813	8280	270	3	155	0.00882939	0.472439	76	0.00905503	0.415215
271	4548814	8280	271	13	60	0.109871	0.244615	165	0.270223	0.30536
272	4548815	8280	272	10	20	0.178256	0.0816195	12	0.429831	0.277795
273	4548816	8280	273	13	25	0.111141	0.0798537	47	0.254151	0.275984
274	4548817	8280	274	14	0	0	0.0578794	15	0.425717	0.22194
275	4548818	8280	275	0	0	0	0.0222281	0	0	0.135974
276	4548819	8280	276	15	0	0	0	0	0	0.201556
277	4548820	8280	277	15	0	0	0.0161125	0	0	0.116412
278	4548821	8280	278	1	0	0	0.0372526	15	0.582061	0.116412
279	4548822	8280	279	14	20	0.0805624	0.0372526	0	0	0.116412
280	4548823	8280	280	15	33	0.105701	0.0632892	0	0	0.175156
281	4548824	8280	281	7	0	0	0.0689316	0	0	0.0667187
282	4548825	8280	282	15	55	0.130183	0.0566274	31	0.293719	0.0978226
283	4548826	8280	283	6	100	0.0282117	0.0457089	39	0.039875	0.10504
284	4548827	8280	284	16	166	0.0190416	0.0526698	93	0.15552	0.122358
285	4548828	8280	285	15	13	0.0511081	0.0339312	20	0.0360858	0.0688229
286	4548829	8280	286	1	34	0.0348042	0.0801433	20	0.0865919	0.261163
287	4548830	8280	287	15	89	0.0364907	0.335228	79	0.0260425	0.684423
288	4548831	8280	288	19	152	0.259272	0.375686	213	1.00157	0.727954
289	4548832	8280	289	14	150	1.29447	0.45462	445	2.27182	0.801839
290	4548833	8280	290	3	337	0.253396	0.471303	380	0.253743	0.885058
291	4548834	8280	291	19	462	0.429477	0.499971	388	0.456016	0.815812
292	4548835	8280	292	3	256	0.119906	0.248545	298	0.44214	0.364957
293	4548836	8280	293	10	529	0.40261	0.233078	585	0.655345	0.4031
294	4548837	8280	294	15	124	0.0373336	0.439577	200	0.0175437	0.892568
295	4548838	8280	295	7	208	0.176066	0.636161	338	0.444455	1.05885
296	4548839	8280	296	15	438	1.46197	0.630106	612	2.90336	1.02765
297	4548840	8280	297	13	272	1.10283	0.715801	264	1.27353	1.21146
298	4548841	8280	298	18	359	0.372336	0.758707	268	0.499367	1.26983
299	4548842	8280	299	0	511	0.465807	0.475112	203	0.936572	0.698477
300	4548843	8280	300	0	935	0.390596	0.269386	322	0.736338	0.452037
301	4548844	8280	301	3	55	0.0439977	0.204209	52	0.046579	0.355561
302	4548845	8280	302	17	218	0.0741933	0.119086	98	0.0413284	0.174235
303	4548846	8280	303	6	165	0.0464487	0.0428805	103	0.0169863	0.0299
304	4548847	8280	304	14	56	0.0401935	0.0759277	85	0.0299419	0.0446564
305	4548848	8280	305	10	107	0.00956913	0.0667008	91	0.0146641	0.0566503
306	4548849	8280	306	8	255	0.209234	0.0598619	280	0.120361	0.0571829
307	4548850	8280	307	15	18	0.0280588	0.0518232	32	0.101298	0.0511945
308	4548851	8280	308	2	85	0.0122544	0.0499094	38	0.0196496	0.0482617
309	4548852	8280	309	15	0	0	0.0953801	0	0	0.11267
310	4548853	8280	310	10	0	0	0.0949296	0	0	0.099138
311	4548854	8280	311	7	38	0.436587	0.155586	30	0.4424	0.131317
312	4548855	8280	312	12	95	0.0258064	0.162799	101	0.0336398	0.136394
313	4548856	8280	313	7	101	0.315538	0.182249	39	0.180546	0.157215
314	4548857	8280	314	14	158	0.0360619	0.173046	84	0.0253848	0.158376
315	4548858	8280	315	12	592	0.0972494	0.227516	578	0.104106	0.185077
316	4548859	8280	316	19	565	0.390574	0.229445	193	0.448205	0.260406
317	4548860	8280	317	16	378	0.298155	0.280016	129	0.167142	0.27862
318	4548861	8280	318	6	34	0.325183	0.265171	37	0.557191	0.271424
319	4548862	8280	319	10	406	0.288921	0.255946	144	0.116454	0.181783
320	4548863	8280	320	6	107	0.0230246	0.21094	73	0.0681277	0.182101
321	4548864	8280	321	14	12	0.344446	0.179453	0	0	0.0861893
322	4548865	8280	322	10	66	0.0731252	0.125105	21	0.168731	0.0902378
323	4548866	8280	323	4	149	0.167748	0.134755	38	0.0776333	0.110443
324	4548867	8280	324	16	40	0.0171839	0.0756313	18	0.136696	0.162491
325	4548868	8280	325	14	65	0.0712708	0.134378	48	0.169156	0.243403
326	4548869	8280	326	19	245	0.0488288	0.122782	124	0.260238	0.247228
327	4548870	8280	327	19	206	0.366861	0.123755	56	0.573294	0.238211
328	4548871	8280	328	16	567	0.109764	0.115516	156	0.0967534	0.235133
329	4548872	8280	329	4	55	0.0220524	0.111779	25	0.0916132	0.19956
330	4548873	8280	330	16	49	0.0300722	0.0864001	35	0.153768	0.166745
331	4548874	8280	331	14	25	0.0301471	0.177917	23	0.0823717	0.317541
332	4548875	8280	332	7	89	0.239965	0.451293	187	0.409216	0.668789
333	4548876	8280	333	4	201	0.567348	0.62802	147	0.850736	0.949793
334	4548877	8280	334	16	375	1.38893	0.724973	346	1.84785	1.08593
335	4548878	8280	335	16	473	0.913706	0.755386	459	1.55879	1.07828
336	4548879	8280	336	18	489	0.514914	0.753634	521	0.763056	1.00458
337	4548880	8280	337	16	429	0.39203	0.493223	254	0.370955	0.668605
338	4548881	8280	338	15	269	0.558585	0.335218	284	0.48226	0.373521
339	4548882	8280	339	15	204	0.0868815	0.322536	79	0.167961	0.371604
340	4548883	8280	340	13	357	0.12368	0.307986	193	0.0833733	0.355808
341	4548884	8280	341	19	375	0.451505	0.216047	177	0.753472	0.261973
342	4548885	8280	342	13	112	0.319277	0.275298	100	0.291973	0.249084
343	4548886	8280	343	16	228	0.0988891	0.330474	125	0.0130857	0.288801
344	4548887	8280	344	18	131	0.383137	0.293801	180	0.103514	0.238809
345	4548888	8280	345	14	272	0.399564	0.520468	116	0.281958	0.701692
346	4548889	8280	346	6	381	0.268138	0.582532	305	0.503514	0.773501
347	4548890	8280	347	0	1023	1.45261	0.53869	569	2.60639	0.78759
348	4548891	8280	348	3	759	0.40921	0.473985	351	0.37213	0.746981
349	4548892	8280	349	15	84	0.163923	0.439207	19	0.17396	0.655733
350	4548893	8280	350	13	92	0.0760422	0.240631	44	0.0789145	0.134456
351	4548894	8280	351	14	41	0.0942459	0.158789	51	0.0472746	0.123825
352	4548895	8280	352	15	15	0.459732	0.126004	0	0	0.160653
353	4548896	8280	353	4	0	0	0.110795	27	0.318975	0.14487
354	4548897	8280	354	0	0	0	0.109749	30	0.3581	0.160899
355	4548898	8280	355	0	0	0	0.0221004	0	0	0.16567
356	4548899	8280	356	0	74	0.0890117	0.033133	126	0.127418	0.101875
357	4548900	8280	357	8	91	0.0214902	0.0526191	149	0.0238565	0.159774
358	4548901	8280	358	1	14	0.0551629	0.0633126	0	0	0.204202
359	4548902	8280	359	11	152	0.0974309	0.156529	16	0.647598	0.275444
360	4548903	8280	360	7	105	0.0534672	0.184552	50	0.222136	0.275067
361	4548904	8280	361	15	480	0.555092	0.213112	1688	0.483632	0.288362
362	4548905	8280	362	15	80	0.161607	0.225763	286	0.0219688	0.182532
363	4548906	8280	363	15	67	0.197963	0.25844	229	0.0664729	0.252716
364	4548907	8280	364	2	169	0.160684	0.198841	194	0.118449	0.313461
365	4548908	8280	365	6	19	0.216855	0.193159	40	0.573059	0.311742
366	4548909	8280	366	14	18	0.257094	0.153567	19	0.787357	0.321072
367	4548910	8280	367	15	31	0.133201	0.123504	231	0.0133741	0.355995
368	4548911	8280	368	15	0	0	0.0809664	70	0.113121	0.247278

## Sheet: L
4	0	0	0	0	0	0	0	0	0	0	0	0	0	0	1	0	0	0	0	0
0	5	0	0	0	1	0	0	0	0	0	2	0	0	0	0	0	0	0	0	0
0	0	6	1	0	0	0	0	1	0	0	0	0	0	0	1	0	0	0	0	3
0	0	1	6	0	0	2	0	0	0	0	0	0	0	0	0	0	0	0	0	4
0	0	0	0	9	0	0	0	0	0	0	0	0	0	0	0	0	0	0	0	0
0	1	0	0	0	5	2	0	0	0	0	1	0	0	0	0	0	0	0	0	0
0	0	0	2	0	2	5	0	0	0	0	1	0	0	0	0	0	0	0	0	1
0	0	0	0	0	0	0	6	0	0	0	0	0	0	0	0	0	0	0	0	0
0	0	1	0	0	0	0	0	8	0	0	0	0	0	0	0	0	0	2	0	0
0	0	0	0	0	0	0	0	0	4	2	0	1	0	0	0	0	0	0	3	0
0	0	0	0	0	0	0	0	0	2	4	0	2	0	0	0	0	0	0	1	0
0	2	0	0	0	1	1	0	0	0	0	5	0	0	0	0	0	0	0	0	0
0	0	0	0	0	0	0	0	0	1	2	0	5	0	0	0	0	0	0	1	0
0	0	0	0	0	0	0	0	0	0	0	0	0	6	0	0	0	1	3	0	0
0	0	0	0	0	0	0	0	0	0	0	0	0	0	7	0	0	0	0	0	0
1	0	1	0	0	0	0	0	0	0	0	0	0	0	0	4	1	0	0	0	0
0	0	0	0	0	0	0	0	0	0	0	0	0	0	0	1	5	0	0	0	0
0	0	0	0	0	0	0	0	0	0	0	0	0	1	0	0	0	11	2	0	0
0	0	0	0	0	0	0	0	2	0	0	0	0	3	0	0	0	2	7	0	0
0	0	0	0	0	0	0	0	0	3	1	0	1	0	0	0	0	0	0	4	0
0	0	3	4	0	0	1	0	0	0	0	0	0	0	0	0	0	0	0	0	4

## Sheet: M
4	0	0	0	0	0	0	0	0	0	0	0	1	0	0	0	0	0	0	1
0	4	0	0	0	0	0	0	0	0	0	2	0	0	0	0	0	0	0	0
0	0	4	0	0	1	0	0	0	0	0	0	0	0	0	1	1	0	0	0
0	0	0	4	0	0	0	0	0	0	0	0	0	0	0	0	0	0	0	0
0	0	0	0	4	0	0	0	0	0	0	0	0	0	0	0	0	0	0	0
0	0	1	0	0	4	0	0	0	0	0	0	1	0	0	0	1	0	1	0
0	0	0	0	0	0	4	0	0	0	0	0	0	0	0	0	0	0	0	0
0	0	0	0	0	0	0	4	0	0	0	0	0	0	0	0	0	0	0	0
0	0	0	0	0	0	0	0	4	0	0	0	0	0	0	0	0	0	0	0
0	0	0	0	0	0	0	0	0	4	1	0	2	0	0	0	0	0	0	2
0	0	0	0	0	0	0	0	0	1	4	0	2	1	0	0	0	1	0	1
0	2	0	0	0	0	0	0	0	0	0	4	0	0	0	0	0	0	0	0
1	0	0	0	0	1	0	0	0	2	2	0	4	2	1	0	0	2	0	1
0	0	0	0	0	0	0	0	0	0	1	0	2	4	0	0	0	2	1	0
0	0	0	0	0	0	0	0	0	0	0	0	1	0	4	0	0	0	0	0
0	0	1	0	0	0	0	0	0	0	0	0	0	0	0	4	1	0	0	0
0	0	1	0	0	1	0	0	0	0	0	0	0	0	0	1	4	0	0	0
0	0	0	0	0	0	0	0	0	0	1	0	2	2	0	0	0	4	1	0
0	0	0	0	0	1	0	0	0	0	0	0	0	1	0	0	0	1	4	0
1	0	0	0	0	0	0	0	0	2	1	0	1	0	0	0	0	0	0	4

## Sheet: BLOSUM_raw
4	-1	-2	-2	0	-1	-1	0	-2	-1	-1	-1	-1	-2	-1	1	0	-3	-2	0	0
-1	5	0	-2	-3	1	0	-2	0	-3	-2	2	-1	-3	-2	-1	-1	-3	-2	-3	0
-2	0	6	1	-3	0	0	0	1	-3	-3	0	-2	-3	-2	1	0	-4	-2	-3	3
-2	-2	1	6	-3	0	2	-1	-1	-3	-4	-1	-3	-3	-1	0	-1	-4	-3	-3	4
0	-3	-3	-3	9	-3	-4	-3	-3	-1	-1	-3	-1	-2	-3	-1	-1	-2	-2	-1	0
-1	1	0	0	-3	5	2	-2	0	-3	-2	1	0	-3	-1	0	-1	-2	-1	-2	0
-1	0	0	2	-4	2	5	-2	0	-3	-3	1	-2	-3	-1	0	-1	-3	-2	-2	1
0	-2	0	-1	-3	-2	-2	6	-2	-4	-4	-2	-3	-3	-2	0	-2	-2	-3	-3	0
-2	0	1	-1	-3	0	0	-2	8	-3	-3	-1	-2	-1	-2	-1	-2	-2	2	-3	0
-1	-3	-3	-3	-1	-3	-3	-4	-3	4	2	-3	1	0	-3	-2	-1	-3	-1	3	0
-1	-2	-3	-4	-1	-2	-3	-4	-3	2	4	-2	2	0	-3	-2	-1	-2	-1	1	0
-1	2	0	-1	-3	1	1	-2	-1	-3	-2	5	-1	-3	-1	0	-1	-3	-2	-2	0
-1	-1	-2	-3	-1	0	-2	-3	-2	1	2	-1	5	0	-2	-1	-1	-1	-1	1	0
-2	-3	-3	-3	-2	-3	-3	-3	-1	0	0	-3	0	6	-4	-2	-2	1	3	-1	0
-1	-2	-2	-1	-3	-1	-1	-2	-2	-3	-3	-1	-2	-4	7	-1	-1	-4	-3	-2	0
1	-1	1	0	-1	0	0	0	-1	-2	-2	0	-1	-2	-1	4	1	-3	-2	-2	0
0	-1	0	-1	-1	-1	-1	-2	-2	-1	-1	-1	-1	-2	-1	1	5	-2	-2	0	0
-3	-3	-4	-4	-2	-2	-3	-2	-2	-3	-2	-3	-1	1	-4	-3	-2	11	2	-3	0
-2	-2	-2	-3	-2	-1	-2	-3	2	-1	-1	-2	-1	3	-3	-2	-2	2	7	-1	0
0	-3	-3	-3	-1	-2	-2	-3	-3	3	1	-2	1	-1	-2	-2	0	-3	-1	4	0
0	0	3	4	0	0	1	0	0	0	0	0	0	0	0	0	0	0	0	0	4

## Sheet: WAC_raw
4	-1	0	-2	0	0	-3	-1	0	0	0	-1	1	0	0	0	0	0	0	1
-1	4	0	-1	-1	0	-1	-1	0	-2	-1	2	0	-2	0	-1	0	0	-1	-2
0	0	4	0	0	1	0	0	0	-1	-1	0	0	-1	0	1	1	-1	0	-1
-2	-1	0	4	-2	-1	0	-2	-1	-4	-3	-1	-1	-4	-1	-1	-1	-3	-3	-3
0	-1	0	-2	4	0	-2	0	0	0	0	-2	0	0	-1	0	0	0	0	0
0	0	1	-1	0	4	0	0	0	0	0	0	1	0	0	0	1	0	1	-1
-3	-1	0	0	-2	0	4	-2	-1	-4	-3	-1	-1	-4	-1	-2	-1	-2	-4	-4
-1	-1	0	-2	0	0	-2	4	-1	-2	-1	-1	0	-2	0	0	0	-2	-2	-2
0	0	0	-1	0	0	-1	-1	4	-1	-1	0	0	0	0	-1	-1	0	0	-1
0	-2	-1	-4	0	0	-4	-2	-1	4	1	-2	2	0	0	-1	0	0	0	2
0	-1	-1	-3	0	0	-3	-1	-1	1	4	-2	2	1	0	-1	0	1	0	1
-1	2	0	-1	-2	0	-1	-1	0	-2	-2	4	0	-2	0	0	0	-2	-2	-3
1	0	0	-1	0	1	-1	0	0	2	2	0	4	2	1	0	0	2	0	1
0	-2	-1	-4	0	0	-4	-2	0	0	1	-2	2	4	0	-2	-2	2	1	0
0	0	0	-1	-1	0	-1	0	0	0	0	0	1	0	4	0	0	0	-1	0
0	-1	1	-1	0	0	-2	0	-1	-1	-1	0	0	-2	0	4	1	-1	-1	-1
0	0	1	-1	0	1	-1	0	-1	0	0	0	0	-2	0	1	4	-1	-1	0
0	0	-1	-3	0	0	-2	-2	0	0	1	-2	2	2	0	-1	-1	4	1	0
0	-1	0	-3	0	1	-4	-2	0	0	0	-2	0	1	-1	-1	-1	1	4	0
1	-2	-1	-3	0	-1	-4	-2	-1	2	1	-3	1	0	0	-1	0	0	0	4
