# Supplementary material for: DECODE enables high-throughput mapping of antibody epitopes at single amino acid resolution
Source: PLoS Biol. 2025 Jan 23;23(1):e3002707. doi: 10.1371/journal.pbio.3002707 (PMC11756784; doi:10.1371/journal.pbio.3002707)
Supplement: S2 Data — (XLSX uploaded to Zenodo: https://doi.org/10.5281/zenodo.14286317.) (ZIP) [file pbio.3002707.s019.zip › S2_Data/Fig.S3_Data.xlsx]

## Sheet: A
antibody	raw_data_file(.csv) in a folder "S3_Data"
2H2	Fig.3_A_seq.logo_2H2_1
2H2	Fig.3_A_seq.logo_2H2_2
2H2	Fig.3_A_seq.logo_2H2_3
9F6	Fig.3_A_seq.logo_9F6_1
9F6	Fig.3_A_seq.logo_9F6_2
9F6	Fig.3_A_seq.logo_9F6_3
C-10	Fig.3_A_seq.logo_C-10_1
C-10	Fig.3_A_seq.logo_C-10_2
C-10	Fig.3_A_seq.logo_C-10_3

## Sheet: B
													Normalized DECODE score
	index	ProteinID	2H2-1	2H2-2	2H2-3	9F6-1	9F6-2	9F6-3	C10-1	C10-2	C10-3		2H2-1	2H2-2	2H2-3	9F6-1	9F6-2	9F6-3	C10-1	C10-2	C10-3
0	5424673	10114	0.0646776	0.0791798	0.0517281	0.416277	0.453341	0.470397	0.802939	3.95993	0.436043		2.00914e-06	1.42644e-06	3.26433e-07	0.000345769	0.000345897	0.000371826	8.7396e-06	2.42107e-05	3.08336e-06
1	5424674	10114	0.0739163	0.0891266	0.0545435	0.558956	0.57796	0.61906	0.879644	4.11408	0.527655		2.29613e-06	1.60564e-06	3.442e-07	0.000464281	0.000440981	0.000489337	9.5745e-06	2.51531e-05	3.73117e-06
2	5424675	10114	0.0896846	0.106201	0.0645923	0.588371	0.624315	0.65262	0.956411	4.94539	0.566733		2.78596e-06	1.91324e-06	4.07614e-07	0.000488713	0.000476349	0.000515865	1.04101e-05	3.02356e-05	4.0075e-06
3	5424676	10114	0.0823049	0.108623	0.0833567	0.557501	0.610095	0.617087	0.981363	5.0696	0.745655		2.55672e-06	1.95686e-06	5.26028e-07	0.000463072	0.0004655	0.000487778	1.06817e-05	3.09951e-05	5.27269e-06
4	5424677	10114	0.100908	0.140728	0.097332	0.511876	0.547647	0.565682	1.1824	1.97217	0.957325		3.13461e-06	2.53525e-06	6.1422e-07	0.000425175	0.000417852	0.000447145	1.28698e-05	1.20576e-05	6.76946e-06
5	5424678	10114	0.145851	0.161275	0.106714	1.27157	1.24431	1.31012	0.90794	1.76233	0.826308		4.53071e-06	2.90541e-06	6.73428e-07	0.00105619	0.0009494	0.00103559	9.88248e-06	1.07747e-05	5.84301e-06
6	5424679	10114	0.269179	0.299945	0.242278	1.29564	1.28052	1.34143	0.945127	1.74774	0.780264		8.36176e-06	5.40358e-06	1.52891e-06	0.00107619	0.000977032	0.00106034	1.02872e-05	1.06855e-05	5.51742e-06
7	5424680	10114	0.475569	0.509656	0.438018	1.28569	1.2526	1.32868	1.42919	1.51321	1.07837		1.47731e-05	9.18158e-06	2.76414e-06	0.00106792	0.000955731	0.00105026	1.55561e-05	9.25162e-06	7.62538e-06
8	5424681	10114	0.497173	0.548289	0.464078	1.0991	1.03807	1.12467	1.42641	1.65906	1.08911		1.54442e-05	9.87754e-06	2.9286e-06	0.000912934	0.000792041	0.000888996	1.55258e-05	1.01433e-05	7.70133e-06
9	5424682	10114	0.577951	0.604211	0.513124	1.04628	0.971276	1.04752	1.49448	1.75807	1.04827		1.79534e-05	1.0885e-05	3.2381e-06	0.000869066	0.000741079	0.000828011	1.62667e-05	1.07486e-05	7.41256e-06
10	5424683	10114	0.659474	0.693091	0.599093	0.251312	0.241789	0.266466	1.64509	1.64044	1.15811		2.04859e-05	1.24862e-05	3.78062e-06	0.000208745	0.000184484	0.000210628	1.7906e-05	1.00295e-05	8.18928e-06
11	5424684	10114	0.594782	0.628522	0.548804	0.144321	0.156047	0.156614	1.5312	1.90396	1.40103		1.84763e-05	1.1323e-05	3.46326e-06	0.000119876	0.000119063	0.000123796	1.66664e-05	1.16406e-05	9.90699e-06
12	5424685	10114	0.428983	0.459216	0.410176	0.174716	0.182888	0.178862	0.970367	1.74164	1.33492		1.33259e-05	8.27289e-06	2.58845e-06	0.000145123	0.000139542	0.000141382	1.0562e-05	1.06482e-05	9.43949e-06
13	5424686	10114	0.406522	0.391447	0.37367	0.171067	0.183309	0.173738	0.821169	1.5434	1.22076		1.26282e-05	7.052e-06	2.35807e-06	0.000142092	0.000139864	0.000137331	8.93802e-06	9.43623e-06	8.63227e-06
14	5424687	10114	0.356701	0.367799	0.375417	0.374229	0.387078	0.367493	0.64018	1.37534	1.20426		1.10805e-05	6.62598e-06	2.3691e-06	0.000310843	0.000295338	0.000290486	6.96805e-06	8.4087e-06	8.51558e-06
15	5424688	10114	0.290008	0.356016	0.354326	0.455662	0.467918	0.440611	12.1108	1.57115	1.11092		9.0088e-06	6.41371e-06	2.236e-06	0.000378482	0.000357019	0.000348282	0.00013182	9.60588e-06	7.8556e-06
16	5424689	10114	0.272658	0.339385	0.334428	0.444935	0.440847	0.414125	14.7753	4.20334	1.50853		8.46982e-06	6.1141e-06	2.11043e-06	0.000369572	0.000336364	0.000327346	0.000160822	2.56988e-05	1.06672e-05
17	5424690	10114	0.300162	0.369262	0.364033	5.89963	4.15009	4.75183	14.8538	4.01464	1.26925		9.3242e-06	6.65233e-06	2.29725e-06	0.00490036	0.0031665	0.00375609	0.000161677	2.45451e-05	8.97518e-06
18	5424691	10114	0.277915	0.346307	0.346953	16.9997	37.4057	27.5168	16.2561	4.73674	5.89441		8.63312e-06	6.2388e-06	2.18947e-06	0.0141203	0.0285404	0.0217507	0.00017694	2.896e-05	4.16807e-05
19	5424692	10114	0.44851	1.11094	0.636857	46.7639	68.8577	59.4522	16.3404	4.94341	5.87339		1.39325e-05	2.00138e-05	4.01893e-06	0.0388431	0.0525381	0.0469941	0.000177857	3.02235e-05	4.15321e-05
20	5424693	10114	0.573674	1.15106	0.782911	111.57	198.913	106.716	5.01365	5.27754	5.89912		1.78206e-05	2.07366e-05	4.94061e-06	0.0926721	0.151769	0.0843539	5.45711e-05	3.22664e-05	4.1714e-05
21	5424694	10114	0.581776	1.14359	0.815731	244.719	319.813	241.209	2.72138	2.48	5.52594		1.80723e-05	2.0602e-05	5.14772e-06	0.203269	0.244016	0.190664	2.96209e-05	1.51625e-05	3.90752e-05
22	5424695	10114	0.57623	1.16348	0.832958	397.616	568.968	399.03	2.97462	2.66179	5.65226		1.79e-05	2.09604e-05	5.25644e-06	0.330268	0.43412	0.315414	3.23773e-05	1.62739e-05	3.99684e-05
23	5424696	10114	0.647718	1.27002	0.917536	405.09	555.272	392.387	1.55178	1.89693	0.949185		2.01207e-05	2.28798e-05	5.79017e-06	0.336476	0.42367	0.310163	1.68904e-05	1.15977e-05	6.7119e-06
24	5424697	10114	0.679328	0.630274	0.727795	560.948	702.914	509.696	1.77378	1.82671	0.85888		2.11026e-05	1.13545e-05	4.5928e-06	0.465935	0.53632	0.40289	1.93067e-05	1.11683e-05	6.07333e-06
25	5424698	10114	0.515989	0.602718	0.536954	1203.92	1310.62	1265.1	1.45662	1.41185	0.83218		1.60286e-05	1.08581e-05	3.38848e-06	1	1	1	1.58546e-05	8.63189e-06	5.88453e-06
26	5424699	10114	0.468581	0.61061	0.458602	1070.8	1189.75	1130.64	1.29627	1.28238	0.558714		1.4556e-05	1.10003e-05	2.89403e-06	0.889428	0.90777	0.893715	1.41092e-05	7.84035e-06	3.95079e-06
27	5424700	10114	0.399402	0.522774	0.35648	912.437	936.854	968.458	1.44301	1.14821	0.586002		1.2407e-05	9.41789e-06	2.24959e-06	0.75789	0.714815	0.76552	1.57065e-05	7.02003e-06	4.14375e-06
28	5424701	10114	0.325879	0.439667	0.273685	893.881	917.309	952.348	1.42643	1.19698	0.583399		1.01231e-05	7.9207e-06	1.72711e-06	0.742477	0.699902	0.752785	1.5526e-05	7.31821e-06	4.12535e-06
29	5424702	10114	0.267789	0.533908	0.279822	708.026	737.987	802.883	0.970764	0.865123	0.588564		8.31857e-06	9.61848e-06	1.76583e-06	0.588101	0.563081	0.634641	1.05663e-05	5.28928e-06	4.16187e-06
30	5424703	10114	0.417668	0.572754	0.6662	0.172278	0.145104	0.148491	1.18087	1.13245	0.703997		1.29744e-05	1.03183e-05	4.2041e-06	0.000143098	0.000110714	0.000117375	1.28532e-05	6.92367e-06	4.97812e-06
31	5424704	10114	0.758098	0.597855	0.842414	0.128665	0.123319	0.117748	1.31154	1.2705	0.85486		2.35495e-05	1.07705e-05	5.31611e-06	0.000106872	9.40916e-05	9.30738e-05	1.42755e-05	7.7677e-06	6.04491e-06
32	5424705	10114	0.761697	0.603133	0.875016	0.181197	0.202497	0.187595	1.05693	1.35853	0.900553		2.36613e-05	1.08656e-05	5.52185e-06	0.000150506	0.000154504	0.000148285	1.15042e-05	8.30592e-06	6.36802e-06
33	5424706	10114	0.756415	0.586539	0.89816	0.178101	0.19549	0.183236	0.961738	1.2916	0.86051		2.34972e-05	1.05666e-05	5.6679e-06	0.000147935	0.000149158	0.00014484	1.0468e-05	7.89672e-06	6.08486e-06
34	5424707	10114	0.577444	0.325903	0.745049	0.219449	0.220337	0.214855	1.13326	1.3059	0.871188		1.79377e-05	5.87123e-06	4.70168e-06	0.000182279	0.000168116	0.000169833	1.2335e-05	7.98413e-06	6.16037e-06
35	5424708	10114	0.434916	0.193571	0.348822	0.261396	0.260352	0.259392	1.01467	1.19994	0.799405		1.35102e-05	3.48723e-06	2.20126e-06	0.000217121	0.000198647	0.000205037	1.10442e-05	7.33634e-06	5.65277e-06
36	5424709	10114	0.139792	0.153016	0.233247	0.345529	0.330258	0.324565	0.804162	1.27171	0.764269		4.34248e-06	2.75662e-06	1.47192e-06	0.000287004	0.000251985	0.000256553	8.75292e-06	7.77514e-06	5.40432e-06
37	5424710	10114	0.177242	0.186272	0.257139	0.269624	0.251478	0.252394	2.63731	4.97444	1.0118		5.50584e-06	3.35574e-06	1.62269e-06	0.000223955	0.000191876	0.000199505	2.87059e-05	3.04133e-05	7.15467e-06
38	5424711	10114	0.305985	0.303281	0.359793	0.339822	0.313278	0.321859	2.68673	5.0484	1.20072		9.50509e-06	5.46368e-06	2.2705e-06	0.000282263	0.000239029	0.000254414	2.92437e-05	3.08654e-05	8.49055e-06
39	5424712	10114	0.334986	0.332673	0.417747	0.410743	0.388433	0.389587	3.19789	6.24809	2.20777		1.0406e-05	5.99318e-06	2.63622e-06	0.000341171	0.000296373	0.00030795	3.48075e-05	3.82002e-05	1.56117e-05
40	5424713	10114	0.346292	0.323933	0.421269	0.46265	0.451935	0.444124	3.08487	6.27957	2.21964		1.07572e-05	5.83574e-06	2.65845e-06	0.000384287	0.000344824	0.000351059	3.35773e-05	3.83926e-05	1.56956e-05
41	5424714	10114	0.3224	0.29653	0.357785	0.347828	0.338874	0.338038	3.14074	6.1298	2.18706		1.0015e-05	5.34206e-06	2.25782e-06	0.000288913	0.000258559	0.000267203	3.41854e-05	3.7477e-05	1.54652e-05
42	5424715	10114	0.292382	0.262452	0.305122	0.387995	0.361258	0.359953	1.18712	2.22105	1.77956		9.08253e-06	4.72813e-06	1.92549e-06	0.000322277	0.000275638	0.000284526	1.29212e-05	1.35793e-05	1.25837e-05
43	5424716	10114	0.198643	0.145657	0.171213	0.306647	0.289628	0.280198	1.25005	2.07773	1.57398		6.17062e-06	2.62404e-06	1.08045e-06	0.000254707	0.000220985	0.000221483	1.36062e-05	1.2703e-05	1.113e-05
44	5424717	10114	0.155806	0.119824	0.129538	0.461352	0.420708	0.432753	0.686356	0.879413	0.510812		4.83996e-06	2.15866e-06	8.17457e-07	0.000383209	0.000320998	0.000342071	7.47065e-06	5.37665e-06	3.61207e-06
45	5424718	10114	0.146384	0.160777	0.136568	0.528684	0.489936	0.493859	0.663769	0.687303	0.391213		4.54726e-06	2.89643e-06	8.61822e-07	0.000439136	0.000373819	0.000390372	7.2248e-06	4.2021e-06	2.76636e-06
46	5424719	10114	0.138179	0.146923	0.127295	0.531112	0.492909	0.496456	0.694681	0.739771	0.454778		4.2924e-06	2.64685e-06	8.03306e-07	0.000441153	0.000376087	0.000392425	7.56127e-06	4.52289e-06	3.21584e-06
47	5424720	10114	0.167129	0.164146	0.143105	0.531108	0.507344	0.506357	0.692901	0.744638	0.466643		5.19169e-06	2.95713e-06	9.03074e-07	0.000441149	0.000387101	0.000400251	7.54189e-06	4.55264e-06	3.29974e-06
48	5424721	10114	0.16285	0.203325	0.145631	0.555083	0.534247	0.534081	0.717472	1.14253	0.591399		5.05876e-06	3.66295e-06	9.19016e-07	0.000461063	0.000407628	0.000422166	7.80934e-06	6.9853e-06	4.18192e-06
49	5424722	10114	0.174246	0.183347	0.124186	0.485344	0.547749	0.523837	0.634957	1.16098	0.583644		5.41277e-06	3.30304e-06	7.83686e-07	0.000403137	0.00041793	0.000414068	6.9112e-06	7.09809e-06	4.12708e-06
50	5424723	10114	0.15713	0.162403	0.113138	0.327521	0.3804	0.368263	0.730229	1.20372	0.624048		4.88107e-06	2.92574e-06	7.13965e-07	0.000272046	0.000290243	0.000291094	7.94819e-06	7.35945e-06	4.41278e-06
51	5424724	10114	0.146158	0.176103	0.11656	0.374315	0.420476	0.410031	0.644861	1.18616	0.524003		4.54025e-06	3.17254e-06	7.35559e-07	0.000310914	0.000320821	0.00032411	7.019e-06	7.25207e-06	3.70534e-06
52	5424725	10114	0.136857	0.178597	0.113418	0.387416	0.431668	0.424701	0.671083	1.20456	0.551906		4.25131e-06	3.21747e-06	7.15731e-07	0.000321796	0.000329361	0.000335706	7.30442e-06	7.36454e-06	3.90265e-06
53	5424726	10114	0.14833	0.1435	0.146609	0.356687	0.401273	0.394228	0.536382	0.977758	0.47261		4.60772e-06	2.58518e-06	9.25189e-07	0.000296272	0.00030617	0.000311619	5.83826e-06	5.97792e-06	3.34193e-06
54	5424727	10114	0.184209	0.159339	0.170774	0.166853	0.162249	0.15983	0.65431	1.10451	0.522208		5.72225e-06	2.87053e-06	1.07768e-06	0.000138591	0.000123796	0.000126338	7.12185e-06	6.75284e-06	3.69265e-06
55	5424728	10114	0.179997	0.148494	0.155152	0.17535	0.170056	0.171074	0.525998	1.10089	0.492769		5.59142e-06	2.67515e-06	9.79095e-07	0.00014565	0.000129752	0.000135226	5.72523e-06	6.73071e-06	3.48448e-06
56	5424729	10114	0.180379	0.155801	0.162065	0.136566	0.14138	0.144796	1.16035	10.6326	0.958747		5.6033e-06	2.80679e-06	1.02272e-06	0.000113434	0.000107872	0.000114454	1.26298e-05	6.50065e-05	6.77951e-06
57	5424730	10114	0.148574	0.128823	0.149178	0.189406	0.184264	0.18402	1.08959	10.7331	0.962727		4.61528e-06	2.32077e-06	9.41398e-07	0.000157325	0.000140593	0.000145459	1.18596e-05	6.56213e-05	6.80766e-06
58	5424731	10114	0.145535	0.158885	0.117314	0.181988	0.179441	0.181573	1.11261	10.5908	1.05704		4.52088e-06	2.86235e-06	7.40316e-07	0.000151163	0.000136913	0.000143525	1.21102e-05	6.47512e-05	7.47458e-06
59	5424732	10114	0.169591	0.170175	0.12594	0.199943	0.187836	0.199254	1.07841	10.6251	1.17484		5.26815e-06	3.06575e-06	7.94754e-07	0.000166077	0.000143318	0.0001575	1.1738e-05	6.49611e-05	8.30754e-06
60	5424733	10114	0.174462	0.15826	0.128193	0.195783	0.179278	0.189115	1.18249	10.6211	1.22963		5.41948e-06	2.8511e-06	8.0897e-07	0.000162621	0.000136788	0.000149486	1.28708e-05	6.49362e-05	8.695e-06
61	5424734	10114	0.200596	0.165574	0.173194	0.191336	0.17301	0.17949	0.559901	1.01186	0.832184		6.23129e-06	2.98286e-06	1.09295e-06	0.000158928	0.000132006	0.000141878	6.09425e-06	6.18641e-06	5.88456e-06
62	5424735	10114	0.201225	0.159627	0.1687	0.121546	0.115286	0.133761	0.671907	0.922911	0.81725		6.25083e-06	2.87571e-06	1.06459e-06	0.000100958	8.79629e-05	0.000105731	7.31338e-06	5.64259e-06	5.77896e-06
63	5424736	10114	0.197978	0.142412	0.19947	0.195849	0.195552	0.203989	0.687458	0.925101	0.679462		6.14996e-06	2.56559e-06	1.25877e-06	0.000162676	0.000149205	0.000161244	7.48265e-06	5.65598e-06	4.80463e-06
64	5424737	10114	0.125875	0.115772	0.169829	0.214358	0.217005	0.218931	72.3822	1.21975	81.9149		3.91019e-06	2.08566e-06	1.07171e-06	0.00017805	0.000165574	0.000173055	0.000787845	7.45742e-06	0.000579239
65	5424738	10114	0.577689	0.620189	0.511206	0.208323	0.211836	0.215042	98.653	17.6345	85.3261		1.79453e-05	1.11728e-05	3.226e-06	0.000173037	0.00016163	0.00016998	0.00107379	0.000107816	0.00060336
66	5424739	10114	0.831722	1.06715	0.950473	0.210749	0.209364	0.215462	98.7895	17.9218	85.3443		2.58366e-05	1.9225e-05	5.99802e-06	0.000175053	0.000159744	0.000170312	0.00107528	0.000109572	0.000603489
67	5424740	10114	1.73014	2.0277	1.6469	0.22551	0.203812	0.211789	124.284	28.6873	151.304		5.37448e-05	3.65294e-05	1.03929e-05	0.000187313	0.000155507	0.000167409	0.00135277	0.000175391	0.00106991
68	5424741	10114	2.10659	2.5916	2.31776	0.176423	0.134029	0.160155	124.27	28.9266	151.378		6.54389e-05	4.66882e-05	1.46264e-05	0.000146541	0.000102264	0.000126595	0.00135261	0.000176855	0.00107043
69	5424742	10114	2.45038	2.75081	2.82991	0.186848	0.146465	0.168821	52.5301	28.3944	69.9484		7.61184e-05	4.95565e-05	1.78583e-05	0.0001552	0.000111752	0.000133445	0.000571765	0.000173601	0.000494621
70	5424743	10114	2.07735	2.27932	2.51893	1.27778	1.04679	1.05927	26.2402	12.2469	66.481		6.45306e-05	4.10625e-05	1.58959e-05	0.00106135	0.000798694	0.000837305	0.000285612	7.48763e-05	0.000470102
71	5424744	10114	2.00496	1.96058	2.17511	1.53765	1.28385	1.28372	26.2165	11.9307	67.0931		6.22821e-05	3.53203e-05	1.37262e-05	0.0012772	0.000979574	0.00101472	0.000285354	7.29431e-05	0.00047443
72	5424745	10114	1.28319	1.16506	1.67789	1.52382	1.28551	1.27735	0.648434	1.11136	1.10636		3.9861e-05	2.09889e-05	1.05884e-05	0.00126572	0.000980837	0.00100968	7.0579e-06	6.79477e-06	7.82329e-06
73	5424746	10114	0.880579	0.572142	0.965445	1.50129	1.27482	1.26082	1.68559	1.53061	1.09855		2.73542e-05	1.03073e-05	6.0925e-06	0.001247	0.000972683	0.000996616	1.83468e-05	9.35802e-06	7.76807e-06
74	5424747	10114	0.540433	0.429238	0.444351	1.46962	1.24462	1.23318	1.77133	1.80256	1.28556		1.6788e-05	7.73283e-06	2.8041e-06	0.0012207	0.000949642	0.000974767	1.92801e-05	1.10207e-05	9.09046e-06
75	5424748	10114	0.487307	0.420796	0.418911	0.380089	0.344269	0.341504	1.69434	1.49629	1.29903		1.51377e-05	7.58074e-06	2.64356e-06	0.00031571	0.000262676	0.000269943	1.84421e-05	9.14818e-06	9.18574e-06
76	5424749	10114	0.280961	0.281097	0.270619	0.126714	0.125342	0.129718	1.7837	1.71823	0.801095		8.72775e-06	5.06402e-06	1.70776e-06	0.000105251	9.56356e-05	0.000102536	1.94147e-05	1.05051e-05	5.66472e-06
77	5424750	10114	0.105763	0.117095	0.0767729	0.0820167	0.0880984	0.0908647	1.86968	1.90892	0.950353		3.28543e-06	2.10949e-06	4.8448e-07	6.81248e-05	6.72186e-05	7.18242e-05	2.03506e-05	1.1671e-05	6.72016e-06
78	5424751	10114	0.167471	0.165724	0.131076	0.0922322	0.0911295	0.0945508	0.92423	1.21902	0.933312		5.2023e-06	2.98556e-06	8.27165e-07	7.661e-05	6.95313e-05	7.47379e-05	1.00598e-05	7.45296e-06	6.59966e-06
79	5424752	10114	0.218306	0.18916	0.18313	0.164836	0.150617	0.156384	0.784467	0.940347	0.825196		6.78145e-06	3.40776e-06	1.15565e-06	0.000136916	0.00011492	0.000123614	8.53855e-06	5.74919e-06	5.83515e-06
80	5424753	10114	0.198465	0.17618	0.200912	0.156252	0.145153	0.149236	0.942018	0.926662	0.837769		6.16511e-06	3.17393e-06	1.26787e-06	0.000129787	0.000110751	0.000117964	1.02534e-05	5.66552e-06	5.92405e-06
81	5424754	10114	0.270891	0.188732	0.26538	0.14519	0.130084	0.134412	1.00641	1.47905	0.686641		8.41493e-06	3.40005e-06	1.6747e-06	0.000120598	9.92533e-05	0.000106246	1.09542e-05	9.04274e-06	4.85539e-06
82	5424755	10114	0.556293	0.637143	0.607561	0.143365	0.127947	0.130559	0.951403	1.49647	0.623284		1.72807e-05	1.14783e-05	3.83405e-06	0.000119082	9.76227e-05	0.0001032	1.03556e-05	9.1493e-06	4.40738e-06
83	5424756	10114	0.556006	0.698263	0.632278	0.146335	0.142199	0.136808	0.979887	1.5505	0.71471		1.72717e-05	1.25794e-05	3.99003e-06	0.000121549	0.000108497	0.00010814	1.06656e-05	9.47958e-06	5.05388e-06
84	5424757	10114	0.566232	0.725808	0.702283	0.0584632	0.0669477	0.0594797	1.27223	1.89513	0.855086		1.75894e-05	1.30756e-05	4.4318e-06	4.85608e-05	5.10808e-05	4.70159e-05	1.38476e-05	1.15866e-05	6.04651e-06
85	5424758	10114	0.898464	0.987587	0.923826	0.0926021	0.101366	0.0890021	1.27316	1.91356	0.894545		2.79098e-05	1.77916e-05	5.82986e-06	7.69172e-05	7.73421e-05	7.03519e-05	1.38577e-05	1.16993e-05	6.32553e-06
86	5424759	10114	1.28683	1.30332	1.42893	0.12525	0.130042	0.120077	1.03502	1.44351	0.94045		3.99739e-05	2.34796e-05	9.01734e-06	0.000104035	9.92214e-05	9.49152e-05	1.12657e-05	8.82549e-06	6.65013e-06
87	5424760	10114	2.57661	1.84127	2.43007	0.239135	0.236077	0.221891	1.0841	1.38497	0.819294		8.00396e-05	3.3171e-05	1.53351e-05	0.000198631	0.000180126	0.000175394	1.17999e-05	8.46754e-06	5.79341e-06
88	5424761	10114	3.21321	2.16113	2.91963	0.75247	0.697682	0.703781	1.07948	1.57295	0.858817		9.98151e-05	3.89332e-05	1.84245e-05	0.000625018	0.000532328	0.000556305	1.17496e-05	9.61684e-06	6.07289e-06
89	5424762	10114	3.62582	2.53856	3.80703	0.796436	0.739372	0.745676	0.988739	1.74124	1.02997		0.000112632	4.57327e-05	2.40245e-05	0.000661537	0.000564137	0.000589421	1.07619e-05	1.06458e-05	7.28317e-06
90	5424763	10114	3.91076	2.67121	4.18616	0.795786	0.72958	0.741818	1.05754	2.20474	1.35416		0.000121484	4.81225e-05	2.6417e-05	0.000660996	0.000556666	0.000586371	1.15108e-05	1.34795e-05	9.57557e-06
91	5424764	10114	3.64289	2.543	3.98191	1.43054	1.31	1.32413	0.983724	1.96475	1.3516		0.000113162	4.58127e-05	2.51281e-05	0.00118824	0.000999524	0.00104666	1.07074e-05	1.20123e-05	9.55748e-06
92	5424765	10114	2.09498	1.57136	2.66217	1.31827	1.20501	1.22528	1.01815	1.84151	1.53682		6.50782e-05	2.83084e-05	1.67998e-05	0.00109499	0.000919415	0.000968523	1.1082e-05	1.12588e-05	1.08672e-05
93	5424766	10114	1.38835	1.15498	2.09764	1.12744	1.01395	1.04944	0.975481	1.74291	1.34753		4.31277e-05	2.08072e-05	1.32373e-05	0.000936474	0.000773637	0.000829531	1.06176e-05	1.0656e-05	9.5287e-06
94	5424767	10114	0.91814	0.727193	1.09462	1.09342	0.984372	1.0191	0.879655	1.52744	1.04036		2.8521e-05	1.31005e-05	6.9077e-06	0.00090822	0.000751071	0.000805549	9.57462e-06	9.3386e-06	7.35665e-06
95	5424768	10114	0.286273	0.340255	0.467708	1.07827	0.977811	1.01102	1.70964	3.50967	2.53693		8.89278e-06	6.12977e-06	2.9515e-06	0.00089563	0.000746065	0.000799166	1.86086e-05	2.14578e-05	1.79392e-05
96	5424769	10114	0.155773	0.191569	0.132293	0.438352	0.387177	0.421981	1.6755	3.61576	2.56402		4.83892e-06	3.45116e-06	8.34841e-07	0.000364105	0.000295414	0.000333556	1.82371e-05	2.21064e-05	1.81308e-05
97	5424770	10114	0.245131	0.278038	0.215426	0.536638	0.464895	0.509611	1.79157	3.85164	3.43004		7.61473e-06	5.00892e-06	1.35946e-06	0.000445742	0.000354713	0.000402823	1.95004e-05	2.35486e-05	2.42546e-05
98	5424771	10114	0.316292	0.321425	0.281583	0.264913	0.234272	0.249428	1.89439	3.83953	3.62909		9.82528e-06	5.79055e-06	1.77695e-06	0.000220042	0.000178748	0.000197161	2.06195e-05	2.34745e-05	2.56621e-05
99	5424772	10114	0.408513	0.385957	0.354419	0.322977	0.300777	0.308188	1.98557	3.70017	3.58624		1.269e-05	6.9531e-06	2.23659e-06	0.000268272	0.000229491	0.000243608	2.16119e-05	2.26225e-05	2.53591e-05
100	5424773	10114	0.460974	0.428135	0.420266	0.365193	0.348787	0.361377	0.940694	1.22038	1.70781		1.43197e-05	7.71295e-06	2.65211e-06	0.000303337	0.000266122	0.000285651	1.0239e-05	7.46126e-06	1.20763e-05
101	5424774	10114	0.518049	0.487846	0.494282	0.372774	0.356262	0.367076	1.03572	1.02648	1.72597		1.60927e-05	8.78867e-06	3.1192e-06	0.000309634	0.000271826	0.000290156	1.12733e-05	6.2758e-06	1.22047e-05
102	5424775	10114	0.632545	0.646827	0.655279	0.353917	0.571221	0.388284	0.913852	0.866414	0.772378		1.96493e-05	1.16527e-05	4.13518e-06	0.000293971	0.000435839	0.00030692	9.94683e-06	5.29717e-06	5.46166e-06
103	5424776	10114	0.702231	0.771177	0.721826	0.438098	0.66302	0.478726	0.842618	0.994283	0.654532		2.18141e-05	1.38929e-05	4.55513e-06	0.000363894	0.000505881	0.00037841	9.17149e-06	6.07895e-06	4.62835e-06
104	5424777	10114	0.761425	0.889706	0.788772	0.643029	0.840654	0.672238	0.769717	1.09196	0.674199		2.36528e-05	1.60283e-05	4.97759e-06	0.000534114	0.000641415	0.000531372	8.378e-06	6.67613e-06	4.76742e-06
105	5424778	10114	0.816169	0.966644	0.841932	0.832995	1.02041	0.856973	1.00655	1.40101	0.923631		2.53534e-05	1.74143e-05	5.31306e-06	0.000691903	0.00077857	0.000677396	1.09558e-05	8.56564e-06	6.5312e-06
106	5424779	10114	0.72117	0.884643	0.768641	0.957427	1.13178	0.97086	0.940552	1.60448	0.888891		2.24024e-05	1.5937e-05	4.85056e-06	0.000795259	0.000863544	0.000767418	1.02375e-05	9.80963e-06	6.28555e-06
107	5424780	10114	0.560605	0.681477	0.559265	0.944532	0.905577	0.92952	0.817234	1.698	1.11617		1.74146e-05	1.2277e-05	3.52928e-06	0.000784548	0.000690951	0.000734741	8.8952e-06	1.03814e-05	7.89272e-06
108	5424781	10114	0.484329	0.563032	0.508695	0.848996	0.809215	0.837168	0.773998	1.42679	1.06403		1.50452e-05	1.01432e-05	3.21015e-06	0.000705194	0.000617427	0.000661741	8.4246e-06	8.72327e-06	7.52401e-06
109	5424782	10114	0.470862	0.537871	0.491185	0.567911	0.547878	0.566199	0.715646	1.18414	1.09382		1.46268e-05	9.68986e-06	3.09965e-06	0.000471718	0.000418028	0.000447553	7.78946e-06	7.23974e-06	7.73468e-06
110	5424783	10114	0.539724	0.583869	0.526912	0.424062	0.404827	0.419556	0.770741	1.37548	1.09777		1.6766e-05	1.05185e-05	3.32512e-06	0.000352235	0.000308881	0.000331639	8.38914e-06	8.40952e-06	7.76259e-06
111	5424784	10114	0.648293	0.80159	0.647764	0.303366	0.571494	0.353648	1.13363	1.81481	1.00644		2.01385e-05	1.44408e-05	4.08776e-06	0.000251982	0.000436047	0.000279542	1.2339e-05	1.10956e-05	7.11674e-06
112	5424785	10114	0.646035	0.867677	0.674327	0.353011	0.614814	0.39928	1.116	2.1882	0.713845		2.00684e-05	1.56314e-05	4.25538e-06	0.000293219	0.0004691	0.000315612	1.21471e-05	1.33784e-05	5.04776e-06
113	5424786	10114	0.661151	0.907788	0.645491	0.48101	0.743961	0.523836	1.30061	2.89093	1.05747		2.05379e-05	1.6354e-05	4.07341e-06	0.000399537	0.000567638	0.000414067	1.41565e-05	1.76749e-05	7.47761e-06
114	5424787	10114	0.632135	0.835924	0.6309	0.755054	1.00276	0.791883	1.22164	2.92032	0.987329		1.96366e-05	1.50594e-05	3.98134e-06	0.000627164	0.000765105	0.000625946	1.32969e-05	1.78545e-05	6.98163e-06
115	5424788	10114	0.579753	0.807717	0.595733	0.853645	1.11312	0.890143	0.986106	2.52897	0.732763		1.80094e-05	1.45512e-05	3.75941e-06	0.000709055	0.000849305	0.000703615	1.07333e-05	1.54619e-05	5.18153e-06
116	5424789	10114	0.621286	0.752148	0.589968	1.16251	1.15609	1.16171	0.853507	2.32643	0.896479		1.92996e-05	1.35501e-05	3.72303e-06	0.000965609	0.000882089	0.000918273	9.29002e-06	1.42236e-05	6.33921e-06
117	5424790	10114	0.738726	0.826114	0.690908	1.40069	1.39443	1.40027	0.947908	1.77544	1.05508		2.29477e-05	1.48826e-05	4.36002e-06	0.00116344	0.00106394	0.00110685	1.03175e-05	1.08549e-05	7.46072e-06
118	5424791	10114	0.88891	0.952303	0.883924	1.5582	1.54377	1.55273	0.723186	1.18016	0.853285		2.76131e-05	1.7156e-05	5.57806e-06	0.00129427	0.00117789	0.00122736	7.87153e-06	7.2154e-06	6.03377e-06
119	5424792	10114	1.02863	1.09043	1.05689	1.55338	1.54794	1.54624	0.861174	1.19612	0.972536		3.19534e-05	1.96443e-05	6.66957e-06	0.00129027	0.00118107	0.00122223	9.37346e-06	7.31298e-06	6.87702e-06
120	5424793	10114	0.919123	0.997965	0.997192	1.53888	1.5312	1.53732	0.901109	1.41969	1.04518		2.85516e-05	1.79786e-05	6.29284e-06	0.00127823	0.0011683	0.00121518	9.80814e-06	8.67987e-06	7.39069e-06
121	5424794	10114	0.790425	0.86397	0.887088	1.4227	1.40143	1.41291	0.65985	1.34534	0.859461		2.45537e-05	1.55646e-05	5.59803e-06	0.00118172	0.00106928	0.00111684	7.18215e-06	8.22525e-06	6.07744e-06
122	5424795	10114	0.660095	0.749429	0.754006	1.21755	1.20166	1.21979	0.535853	1.22182	0.701373		2.05052e-05	1.35011e-05	4.75821e-06	0.00101133	0.000916863	0.000964187	5.8325e-06	7.47009e-06	4.95957e-06
123	5424796	10114	0.492627	0.62263	0.582831	1.00965	0.979425	1.00952	0.586798	1.82313	1.07559		1.53029e-05	1.12168e-05	3.67799e-06	0.000838636	0.000747297	0.000797981	6.38701e-06	1.11465e-05	7.60572e-06
124	5424797	10114	0.296846	0.456958	0.386922	0.886478	0.855583	0.89857	0.559747	2.08011	1.12884		9.22122e-06	8.2322e-06	2.44169e-06	0.000736327	0.000652806	0.000710276	6.09257e-06	1.27176e-05	7.98226e-06
125	5424798	10114	0.574072	0.524934	0.486451	0.707179	0.677091	0.717631	0.59987	1.90578	1.16687		1.78329e-05	9.4568e-06	3.06978e-06	0.000587398	0.000516617	0.000567253	6.52929e-06	1.16518e-05	8.25119e-06
126	5424799	10114	0.563899	0.521374	0.648527	0.544275	0.522247	0.547094	0.722453	2.55134	1.20581		1.75169e-05	9.39267e-06	4.09257e-06	0.000452086	0.000398472	0.000432451	7.86355e-06	1.55986e-05	8.52656e-06
127	5424800	10114	0.540783	0.445043	0.619322	0.553742	0.526047	0.551608	174.462	14.821	5.94029		1.67988e-05	8.01755e-06	3.90827e-06	0.00045995	0.000401372	0.00043602	0.00189894	9.06141e-05	4.20051e-05
128	5424801	10114	0.586719	0.510734	0.646878	0.614071	0.683808	0.690811	83054.5	65912.9	8669.91		1.82258e-05	9.20099e-06	4.08217e-06	0.00051006	0.000521742	0.000546053	0.904008	0.402985	0.0613069
129	5424802	10114	0.572278	0.47634	0.588079	0.517077	0.592955	0.588098	84774.6	66114.5	8955.56		1.77772e-05	8.58137e-06	3.71111e-06	0.000429495	0.000452422	0.000464864	0.922731	0.404218	0.0633268
130	5424803	10114	0.488626	0.616413	0.620076	0.822014	1.09089	1.04431	91870.3	163559	141415		1.51786e-05	1.11048e-05	3.91303e-06	0.000682782	0.000832341	0.000825481	0.999964	0.999984	0.999979
131	5424804	10114	0.457486	0.551298	0.417398	0.934805	1.19868	1.16626	91873.6	163562	141418		1.42113e-05	9.93176e-06	2.63402e-06	0.000776469	0.000914584	0.000921871	1	1	1
132	5424805	10114	0.481409	0.578782	0.42137	1.04415	1.31487	1.27933	91700.2	163550	141414		1.49544e-05	1.04269e-05	2.65908e-06	0.000867293	0.00100324	0.00101125	0.998112	0.999927	0.999968
133	5424806	10114	0.423708	0.463058	0.357561	1.12787	1.32365	1.28974	8820.64	97651.9	132753		1.3162e-05	8.3421e-06	2.25641e-06	0.000936829	0.00100994	0.00101948	0.0960084	0.597034	0.93873
134	5424807	10114	0.523533	0.524181	0.42516	1.3956	1.59818	1.56733	7100.53	97450.3	132468		1.6263e-05	9.44323e-06	2.683e-06	0.00115922	0.0012194	0.0012389	0.0772858	0.595802	0.936711
135	5424808	10114	0.442964	0.368618	0.341215	1.48171	1.493	1.49914	4.73621	6.64541	8.09597		1.37602e-05	6.64074e-06	2.15326e-06	0.00123074	0.00113915	0.001185	5.15514e-05	4.06294e-05	5.72485e-05
136	5424809	10114	0.601768	0.550163	0.520806	1.67781	1.6843	1.69	1.42945	3.11011	5.31158		1.86933e-05	9.91132e-06	3.28658e-06	0.00139362	0.00128511	0.00133587	1.55589e-05	1.90149e-05	3.75594e-05
137	5424810	10114	0.7771	0.727367	0.717511	1.70146	1.70606	1.7039	1.12732	2.82826	5.34205		2.41398e-05	1.31037e-05	4.5279e-06	0.00141327	0.00130172	0.00134685	1.22704e-05	1.72917e-05	3.77748e-05
138	5424811	10114	0.913985	0.854736	0.870192	1.61561	1.60098	1.60785	0.659298	2.13689	1.14217		2.8392e-05	1.53983e-05	5.4914e-06	0.00134196	0.00122154	0.00127093	7.17614e-06	1.30647e-05	8.07653e-06
139	5424812	10114	0.912915	0.898085	0.950902	1.41072	1.38599	1.38995	0.774154	2.00736	0.925274		2.83587e-05	1.61792e-05	6.00073e-06	0.00117178	0.00105751	0.00109869	8.42629e-06	1.22728e-05	6.54282e-06
140	5424813	10114	0.862684	0.843613	0.910208	1.13034	1.0931	1.09445	0.775258	1.12191	1.13299		2.67984e-05	1.51979e-05	5.74392e-06	0.00093888	0.000834027	0.000865113	8.43831e-06	6.85923e-06	8.01165e-06
141	5424814	10114	0.729563	0.698405	0.772274	0.760479	0.731793	0.730656	0.722749	1.28474	1.17371		2.26631e-05	1.25819e-05	4.87348e-06	0.000631669	0.000558355	0.000577549	7.86677e-06	7.85476e-06	8.29957e-06
142	5424815	10114	0.508258	0.530605	0.567595	0.463062	0.435658	0.434382	0.758191	1.3093	0.887196		1.57885e-05	9.55898e-06	3.58185e-06	0.000384629	0.000332405	0.000343358	8.25254e-06	8.00495e-06	6.27356e-06
143	5424816	10114	0.377277	0.395982	0.391107	0.264552	0.254396	0.24732	0.698513	1.05339	0.947686		1.17197e-05	7.13371e-06	2.4681e-06	0.000219742	0.000194103	0.000195495	7.60298e-06	6.4403e-06	6.7013e-06
144	5424817	10114	0.242123	0.264544	0.216206	0.253722	0.252846	0.238991	0.552569	1.40224	1.24769		7.52128e-06	4.76583e-06	1.36438e-06	0.000210747	0.00019292	0.000188911	6.01445e-06	8.57318e-06	8.8227e-06
145	5424818	10114	0.18993	0.235766	0.172236	0.303846	0.303606	0.298378	0.602714	1.49933	1.03341		5.89996e-06	4.24738e-06	1.08691e-06	0.000252381	0.00023165	0.000235854	6.56025e-06	9.16676e-06	7.30748e-06
146	5424819	10114	0.233887	0.278379	0.21155	0.455947	0.458013	0.444588	0.598116	1.58307	1.04578		7.26545e-06	5.01506e-06	1.335e-06	0.00037872	0.000349461	0.000351426	6.5102e-06	9.67874e-06	7.39495e-06
147	5424820	10114	0.407069	0.379302	0.384395	0.789535	0.789688	0.774759	0.573762	1.56167	1.0481		1.26452e-05	6.83322e-06	2.42575e-06	0.000655804	0.000602528	0.00061241	6.24512e-06	9.54789e-06	7.41134e-06
148	5424821	10114	0.58135	0.533124	0.627345	1.07413	1.07468	1.05073	0.67502	1.65549	0.996878		1.8059e-05	9.60436e-06	3.9589e-06	0.000892191	0.000819975	0.000830555	7.34727e-06	1.01215e-05	7.04915e-06
149	5424822	10114	0.795393	0.736636	0.883407	1.25077	1.2515	1.22844	0.718445	1.19515	0.781088		2.4708e-05	1.32707e-05	5.57479e-06	0.00103892	0.000954888	0.000971021	7.81993e-06	7.30703e-06	5.52325e-06
150	5424823	10114	0.930864	0.859249	1.05629	1.33215	1.3283	1.29679	0.716103	1.24238	0.822778		2.89163e-05	1.54796e-05	6.66578e-06	0.00110651	0.00101349	0.00102505	7.79444e-06	7.59581e-06	5.81805e-06
151	5424824	10114	1.06982	0.914321	1.20508	1.47229	1.47196	1.44766	0.646128	0.862169	0.665629		3.32329e-05	1.64717e-05	7.60473e-06	0.00122291	0.0011231	0.0011443	7.03279e-06	5.27121e-06	4.70682e-06
152	5424825	10114	1.01973	0.875286	1.15656	1.37353	1.37493	1.35389	0.685347	0.86287	0.624944		3.16767e-05	1.57685e-05	7.29852e-06	0.00114088	0.00104906	0.00107018	7.45967e-06	5.2755e-06	4.41912e-06
153	5424826	10114	0.862387	0.774347	0.976747	1.21017	1.20422	1.19085	3.31607	2.63368	1.34134		2.67891e-05	1.395e-05	6.16382e-06	0.00100519	0.000918815	0.000941312	3.60938e-05	1.61021e-05	9.48495e-06
154	5424827	10114	0.737864	0.687962	0.82245	1.07531	1.04608	1.04881	3.22633	2.55669	1.26225		2.2921e-05	1.23938e-05	5.19012e-06	0.000893178	0.000798152	0.000829037	3.51171e-05	1.56314e-05	8.92566e-06
155	5424828	10114	0.669464	0.584437	0.70796	0.821532	0.80398	0.813483	3.16185	2.73957	1.52522		2.07962e-05	1.05288e-05	4.46763e-06	0.000682382	0.000613433	0.000643019	3.44152e-05	1.67495e-05	1.07852e-05
156	5424829	10114	0.476164	0.462799	0.508117	0.519446	0.506189	0.50717	3.18495	2.86048	1.48389		1.47915e-05	8.33743e-06	3.2065e-06	0.000431462	0.00038622	0.000400894	3.46667e-05	1.74887e-05	1.04929e-05
157	5424830	10114	0.369072	0.358683	0.375434	0.29737	0.289131	0.284475	3.15309	2.81942	1.65694		1.14648e-05	6.46176e-06	2.3692e-06	0.000247001	0.000220605	0.000224864	3.43199e-05	1.72376e-05	1.17166e-05
158	5424831	10114	0.366761	0.278184	0.3203	0.207895	0.203297	0.196764	1.71183	3.9586	1.42529		1.1393e-05	5.01155e-06	2.02128e-06	0.000172682	0.000155115	0.000155533	1.86324e-05	2.42025e-05	1.00785e-05
159	5424832	10114	0.324412	0.178407	0.24299	0.0849461	0.0950886	0.0799226	1.89164	4.88045	1.40131		1.00775e-05	3.21403e-06	1.5334e-06	7.0558e-05	7.25522e-05	6.3175e-05	2.05896e-05	2.98386e-05	9.90899e-06
160	5424833	10114	0.352646	0.234002	0.268305	0.138733	0.144551	0.130627	2.82239	4.94356	1.43196		1.09546e-05	4.2156e-06	1.69315e-06	0.000115234	0.000110292	0.000103255	3.07203e-05	3.02244e-05	1.01257e-05
161	5424834	10114	0.420826	0.305395	0.349438	0.150252	0.143582	0.138012	4.47638	9.26356	3.53213		1.30725e-05	5.50176e-06	2.20515e-06	0.000124802	0.000109552	0.000109092	4.87233e-05	5.66365e-05	2.49765e-05
162	5424835	10114	0.50435	0.618008	0.45677	0.168043	0.141508	0.142584	4.65269	9.27268	3.34609		1.56671e-05	1.11336e-05	2.88248e-06	0.00013958	0.00010797	0.000112706	5.06423e-05	5.66923e-05	2.3661e-05
163	5424836	10114	0.443373	0.607545	0.443621	0.163307	0.138273	0.145546	5.09329	11.6699	6.58598		1.37729e-05	1.09451e-05	2.7995e-06	0.000135646	0.000105502	0.000115047	5.5438e-05	7.13487e-05	4.65709e-05
164	5424837	10114	0.40159	0.570638	0.410976	0.192048	0.162984	0.176239	5.03411	12.4296	6.54245		1.2475e-05	1.02802e-05	2.59349e-06	0.000159519	0.000124356	0.000139309	5.47939e-05	7.59933e-05	4.62632e-05
165	5424838	10114	0.296607	0.465789	0.307364	0.2088	0.180967	0.201105	5.76158	13.8664	6.9639		9.21378e-06	8.39129e-06	1.93964e-06	0.000173434	0.000138077	0.000158964	6.27121e-05	8.4778e-05	4.92433e-05
166	5424839	10114	0.212924	0.388081	0.229874	0.197033	0.177654	0.19405	7.74678	11.5252	8.45278		6.61425e-06	6.99137e-06	1.45064e-06	0.00016366	0.000135549	0.000153387	8.43199e-05	7.04637e-05	5.97715e-05
167	5424840	10114	0.12227	0.076435	0.117575	0.179486	0.177515	0.186618	8.52643	12.4133	8.94179		3.79819e-06	1.37699e-06	7.41962e-07	0.000149085	0.000135443	0.000147513	9.28061e-05	7.58936e-05	6.32294e-05
168	5424841	10114	0.120208	0.0836117	0.117053	0.15275	0.152469	0.158124	8.19497	8.88165	6.3946		3.73413e-06	1.50628e-06	7.38673e-07	0.000126877	0.000116333	0.000124989	8.91983e-05	5.43015e-05	4.52177e-05
169	5424842	10114	0.109782	0.0921451	0.132551	0.28585	0.282324	0.282112	8.08924	7.07187	6.3753		3.41026e-06	1.66002e-06	8.36469e-07	0.000237433	0.000215412	0.000222996	8.80475e-05	4.32368e-05	4.50812e-05
170	5424843	10114	0.105869	0.0960514	0.135076	0.2179	0.214279	0.207327	6.45302	5.23797	5.62725		3.28872e-06	1.73039e-06	8.52405e-07	0.000180992	0.000163494	0.000163882	7.0238e-05	3.20245e-05	3.97916e-05
171	5424844	10114	0.191102	0.167371	0.179887	0.287208	0.278348	0.277524	2.76069	3.11048	1.98163		5.93638e-06	3.01523e-06	1.13519e-06	0.000238561	0.000212378	0.000219369	3.00488e-05	1.90172e-05	1.40126e-05
172	5424845	10114	0.308152	0.261954	0.278451	0.420528	0.40066	0.411992	3.86974	8.74539	3.54127		9.57241e-06	4.71916e-06	1.75718e-06	0.000349299	0.000305702	0.00032566	4.21202e-05	5.34685e-05	2.50411e-05
173	5424846	10114	0.449807	0.370207	0.413122	0.551161	0.515302	0.528598	2.54272	6.97351	2.41264		1.39728e-05	6.66936e-06	2.60703e-06	0.000457806	0.000393173	0.000417832	2.76762e-05	4.26354e-05	1.70603e-05
174	5424847	10114	0.53669	0.464847	0.535969	0.376794	0.348064	0.357312	4.07703	7.82057	5.44526		1.66717e-05	8.37433e-06	3.38227e-06	0.000312973	0.000265571	0.000282438	4.43765e-05	4.78142e-05	3.85047e-05
175	5424848	10114	0.58764	0.534091	0.60096	0.374144	0.346467	0.354191	16.9813	15.9647	10.1179		1.82544e-05	9.62177e-06	3.7924e-06	0.000310772	0.000264353	0.000279971	0.000184833	9.76067e-05	7.15459e-05
176	5424849	10114	0.540454	0.52632	0.572425	0.312403	0.28614	0.290716	17.0818	16.0627	10.1128		1.67886e-05	9.48178e-06	3.61233e-06	0.000259489	0.000218323	0.000229797	0.000185927	9.8206e-05	7.15099e-05
177	5424850	10114	0.445335	0.462642	0.497713	0.27743	0.251517	0.250942	15.8977	12.9654	11.4331		1.38339e-05	8.33461e-06	3.14085e-06	0.000230439	0.000191907	0.000198357	0.000173038	7.9269e-05	8.08458e-05
178	5424851	10114	0.298608	0.344045	0.349713	0.210173	0.190711	0.196674	15.7908	12.9103	11.3423		9.27595e-06	6.19805e-06	2.20688e-06	0.000174574	0.000145512	0.000155461	0.000171875	7.89321e-05	8.0204e-05
179	5424852	10114	0.238386	0.257562	0.229956	0.32378	0.303633	0.31741	17.9925	12.7199	8.31703		7.4052e-06	4.64005e-06	1.45115e-06	0.000268939	0.000231671	0.000250897	0.000195839	7.77684e-05	5.88116e-05
180	5424853	10114	0.225462	0.248946	0.21714	0.474453	0.445073	0.463988	5.28902	4.57944	3.62509		7.00375e-06	4.48482e-06	1.37028e-06	0.000394091	0.000339589	0.000366761	5.75684e-05	2.79983e-05	2.56338e-05
181	5424854	10114	0.240641	0.21951	0.235263	0.573776	0.546714	0.5582	17.361	7.41038	5.46031		7.47524e-06	3.95453e-06	1.48464e-06	0.000476591	0.00041714	0.000441231	0.000188966	4.53063e-05	3.86111e-05
182	5424855	10114	0.254	0.21092	0.255931	0.527751	0.496185	0.505605	37.5162	88.6231	13.8476		7.89023e-06	3.79977e-06	1.61507e-06	0.000438361	0.000378587	0.000399656	0.000408346	0.000541833	9.79198e-05
183	5424856	10114	0.337189	0.261195	0.373301	0.47553	0.454306	0.452585	39.4125	89.1406	14.173		1.04744e-05	4.70549e-06	2.35574e-06	0.000394986	0.000346633	0.000357747	0.000428986	0.000544997	0.000100221
184	5424857	10114	0.316909	0.249942	0.376089	0.373856	0.34825	0.342851	45.3993	100.983	27.1518		9.84445e-06	4.50276e-06	2.37333e-06	0.000310532	0.000265713	0.000271007	0.000494149	0.0006174	0.000191996
185	5424858	10114	0.261169	0.181676	0.313712	0.310284	0.28629	0.282387	45.6682	101.677	27.1479		8.11294e-06	3.27293e-06	1.9797e-06	0.000257729	0.000218438	0.000223214	0.000497077	0.000621645	0.000191969
186	5424859	10114	0.19669	0.131596	0.243248	0.231318	0.202257	0.204956	34.1289	101.58	26.141		6.10998e-06	2.37073e-06	1.53503e-06	0.000192138	0.000154321	0.000162008	0.000371477	0.000621048	0.000184849
187	5424860	10114	0.213724	0.190947	0.257535	0.18444	0.187832	0.186639	13.2322	17.0911	15.3669		6.63909e-06	3.43995e-06	1.62519e-06	0.000153199	0.000143315	0.000147529	0.000144026	0.000104493	0.000108663
188	5424861	10114	1.12232	0.855131	1.3229	0.26097	0.277057	0.267993	11.3692	16.6825	15.0685		3.48636e-05	1.54054e-05	8.34826e-06	0.000216767	0.000211393	0.000211835	0.000123748	0.000101995	0.000106553
189	5424862	10114	1.73971	1.44886	2.11138	0.420729	0.454026	0.426585	1.61363	4.29843	2.09433		5.40423e-05	2.61015e-05	1.3324e-05	0.000349466	0.000346419	0.000337195	1.75636e-05	2.62802e-05	1.48095e-05
190	5424863	10114	1.85374	1.5878	2.34936	1.90207	1.96796	1.96001	1.21433	3.68149	2.10211		5.75845e-05	2.86046e-05	1.48258e-05	0.0015799	0.00150155	0.00154929	1.32174e-05	2.25083e-05	1.48645e-05
191	5424864	10114	1.95275	1.60545	2.37601	1.96611	2.0651	2.03472	0.682046	0.96843	1.37016		6.06602e-05	2.89225e-05	1.4994e-05	0.00163309	0.00157566	0.00160835	7.42374e-06	5.92089e-06	9.68872e-06
192	5424865	10114	1.87818	1.51606	2.35097	1.95792	2.03718	2.00981	0.559977	0.926497	0.463714		5.83436e-05	2.73121e-05	1.48359e-05	0.00162629	0.00155436	0.00158866	6.09508e-06	5.66452e-06	3.27903e-06
193	5424866	10114	1.2251	1.05566	1.37656	2.14152	2.19323	2.19273	0.777975	0.962928	0.727361		3.80565e-05	1.90179e-05	8.68687e-06	0.00177879	0.00167342	0.00173325	8.46789e-06	5.88725e-06	5.14334e-06
194	5424867	10114	0.61603	0.484074	0.594917	12.4997	12.2592	11.8681	0.779243	0.936126	0.861707		1.91363e-05	8.7207e-06	3.75426e-06	0.0103825	0.00935371	0.00938119	8.48168e-06	5.72338e-06	6.09332e-06
195	5424868	10114	0.555601	0.385057	0.389119	11.0171	10.7468	10.3349	0.860837	1.04677	1.05827		1.72592e-05	6.9369e-06	2.45556e-06	0.00915102	0.00819973	0.00816923	9.3698e-06	6.39985e-06	7.48325e-06
196	5424869	10114	0.463138	0.375696	0.383017	10.9768	10.6888	10.2991	0.902807	1.30835	1.00493		1.43869e-05	6.76825e-06	2.41705e-06	0.00911753	0.00815548	0.00814094	9.82662e-06	7.99915e-06	7.10607e-06
197	5424870	10114	0.485256	0.388143	0.356101	11.2549	10.9754	10.5951	0.982311	1.57621	1.12277		1.50739e-05	6.99248e-06	2.2472e-06	0.00934856	0.00837416	0.00837495	1.0692e-05	9.63679e-06	7.93933e-06
198	5424871	10114	0.143607	0.134779	0.153112	11.1443	10.8785	10.484	1.17352	1.56697	1.13382		4.461e-06	2.42807e-06	9.6622e-07	0.00925665	0.00830021	0.00828708	1.27732e-05	9.58028e-06	8.01751e-06
199	5424872	10114	0.580403	0.789308	0.713784	0.627054	0.640747	0.654793	1.24686	1.57392	1.10151		1.80296e-05	1.42196e-05	4.50438e-06	0.000520844	0.000488886	0.000517582	1.35714e-05	9.62281e-06	7.789e-06
200	5424873	10114	0.724404	1.10088	1.72139	0.643324	0.664297	0.675557	1.10319	1.48998	0.949413		2.25028e-05	1.98327e-05	1.08629e-05	0.000534358	0.000506856	0.000533995	1.20077e-05	9.10958e-06	6.71351e-06
201	5424874	10114	2.06536	1.6859	3.37534	0.609821	0.612637	0.63124	1.2895	1.7586	1.19686		6.41583e-05	3.03719e-05	2.13003e-05	0.00050653	0.000467439	0.000498965	1.40356e-05	1.07519e-05	8.46325e-06
202	5424875	10114	10.0983	21.7768	8.33745	0.332063	0.326127	0.342316	1.25522	1.47457	1.14806		0.000313693	0.000392315	5.2614e-05	0.000275819	0.000248833	0.000270585	1.36625e-05	9.0154e-06	8.1182e-06
203	5424876	10114	17.3313	28.9471	18.1276	0.236175	0.223992	0.245984	0.898809	1.27449	1.00783		0.000538377	0.000521489	0.000114395	0.000196172	0.000170905	0.000194439	9.78311e-06	7.79213e-06	7.12663e-06
204	5424877	10114	20.7142	30.9324	20.5016	0.222499	0.21396	0.237999	0.958478	1.43563	0.938715		0.000643465	0.000557254	0.000129376	0.000184812	0.00016325	0.000188127	1.04326e-05	8.77728e-06	6.63786e-06
205	5424878	10114	21.4274	31.5271	23.4819	0.1523	0.142641	0.159317	1.09544	2.00087	0.926036		0.000665621	0.000567968	0.000148184	0.000126504	0.000108834	0.000125933	1.19233e-05	1.22331e-05	6.54821e-06
206	5424879	10114	20.2682	31.0507	21.9884	0.165889	0.159728	0.171587	1.39321	2.10797	0.879243		0.000629609	0.000559385	0.000138759	0.000137791	0.000121872	0.000135631	1.51645e-05	1.28879e-05	6.21733e-06
207	5424880	10114	12.2552	10.9836	17.0784	0.268403	0.255809	0.270757	7.01473	20.8717	6.84273		0.000380695	0.000197872	0.000107774	0.000222941	0.000195181	0.000214021	7.6352e-05	0.000127607	4.83865e-05
208	5424881	10114	5.08921	3.899	7.36654	0.218745	0.210377	0.217365	7.548	21.1971	6.77169		0.000158091	7.02413e-05	4.6487e-05	0.000181694	0.000160517	0.000171817	8.21564e-05	0.000129597	4.78841e-05
209	5424882	10114	1.29216	1.2654	4.4516	0.211142	0.20241	0.206655	11.5998	23.2422	14.245		4.01396e-05	2.27964e-05	2.80921e-05	0.000175379	0.000154438	0.000163351	0.000126258	0.000142101	0.00010073
210	5424883	10114	0.45118	0.348923	0.472203	0.196383	0.193605	0.202256	11.5218	22.5918	14.1978		1.40154e-05	6.28593e-06	2.97987e-06	0.00016312	0.000147719	0.000159873	0.000125409	0.000138124	0.000100396
211	5424884	10114	0.36576	0.350455	0.389589	0.171781	0.172573	0.179739	10.9306	21.9622	13.952		1.13619e-05	6.31354e-06	2.45853e-06	0.000142685	0.000131672	0.000142075	0.000118975	0.000134275	9.8658e-05
212	5424885	10114	0.448274	0.427571	0.412555	0.087312	0.0826511	0.0826997	5.37611	3.28607	7.90969		1.39251e-05	7.70279e-06	2.60346e-06	7.25232e-05	6.30624e-05	6.53702e-05	5.85164e-05	2.00907e-05	5.59312e-05
213	5424886	10114	0.486053	0.451916	0.456267	0.074883	0.0712056	0.0730223	4.75758	2.95577	7.87095		1.50987e-05	8.14137e-06	2.8793e-06	6.21994e-05	5.43296e-05	5.77206e-05	5.1784e-05	1.80713e-05	5.56572e-05
214	5424887	10114	0.464095	0.415059	0.407622	0.154686	0.149119	0.15833	0.555139	0.735976	0.330775		1.44166e-05	7.47739e-06	2.57233e-06	0.000128485	0.000113777	0.000125152	6.04242e-06	4.49969e-06	2.33898e-06
215	5424888	10114	0.396001	0.380533	0.372085	0.145657	0.131527	0.143806	0.530789	0.793257	0.441681		1.23013e-05	6.85539e-06	2.34807e-06	0.000120985	0.000100355	0.000113672	5.77738e-06	4.8499e-06	3.12323e-06
216	5424889	10114	0.297303	0.261596	0.27365	0.167272	0.143501	0.161043	0.655045	0.874279	0.597103		9.2354e-06	4.71271e-06	1.72688e-06	0.00013894	0.000109491	0.000127296	7.12985e-06	5.34526e-06	4.22225e-06
217	5424890	10114	0.19733	0.165256	0.19109	0.136946	0.126233	0.141431	0.637932	0.68603	0.553656		6.12984e-06	2.97713e-06	1.20589e-06	0.00011375	9.63154e-05	0.000111795	6.94358e-06	4.19432e-06	3.91502e-06
218	5424891	10114	0.094027	0.0536649	0.0614269	0.137574	0.12837	0.143813	0.784327	0.799369	0.558192		2.92085e-06	9.66785e-07	3.87638e-07	0.000114272	9.79455e-05	0.000113677	8.53702e-06	4.88727e-06	3.9471e-06
219	5424892	10114	0.212221	0.115951	0.190391	0.0564322	0.0490963	0.0583567	1.02699	1.19788	0.554505		6.59243e-06	2.08888e-06	1.20148e-06	4.68737e-05	3.74603e-05	4.61282e-05	1.11783e-05	7.32369e-06	3.92103e-06
220	5424893	10114	0.245994	0.157643	0.284349	0.13435	0.121005	0.122401	1.27065	1.21727	0.590721		7.64156e-06	2.83997e-06	1.7944e-06	0.000111594	9.23261e-05	9.67521e-05	1.38305e-05	7.44226e-06	4.17712e-06
221	5424894	10114	0.249187	0.154938	0.28474	0.138442	0.127897	0.127553	1.69874	1.00091	0.860833		7.74074e-06	2.79125e-06	1.79687e-06	0.000114993	9.75847e-05	0.000100825	1.84899e-05	6.11947e-06	6.08715e-06
222	5424895	10114	0.227341	0.143659	0.273926	0.162451	0.150295	0.1518	3.53591	2.40243	1.21274		7.06211e-06	2.58804e-06	1.72863e-06	0.000134935	0.000114674	0.000119991	3.84866e-05	1.46882e-05	8.57557e-06
223	5424896	10114	0.22822	0.146347	0.28488	0.271391	0.256563	0.2601	3.60047	2.56693	1.54851		7.08942e-06	2.63648e-06	1.79776e-06	0.000225423	0.000195756	0.000205597	3.91894e-05	1.56939e-05	1.09498e-05
224	5424897	10114	0.0954178	0.0964914	0.154741	0.293984	0.272974	0.279007	4.21736	4.11772	3.56021		2.96405e-06	1.73831e-06	9.76504e-07	0.000244189	0.000208278	0.000220542	4.59039e-05	2.51754e-05	2.5175e-05
225	5424898	10114	0.0785857	0.0791269	0.0650593	0.271969	0.252344	0.263837	4.02335	4.18357	3.62577		2.44118e-06	1.42549e-06	4.10561e-07	0.000225903	0.000192538	0.00020855	4.37922e-05	2.55779e-05	2.56386e-05
226	5424899	10114	0.117379	0.100214	0.115149	0.27139	0.260342	0.268944	6.95755	6.21789	5.19971		3.64626e-06	1.80537e-06	7.26653e-07	0.000225422	0.00019864	0.000212587	7.57295e-05	3.80156e-05	3.67683e-05
227	5424900	10114	0.148627	0.13154	0.150273	0.257333	0.245055	0.253527	1076.67	3746.2	343.141		4.61693e-06	2.36972e-06	9.48307e-07	0.000213746	0.000186976	0.000200401	0.011719	0.0229039	0.00242643
228	5424901	10114	0.164843	0.13547	0.15855	0.145129	0.134923	0.140146	1294.19	3747.45	378.564		5.12067e-06	2.44052e-06	1.00054e-06	0.000120548	0.000102946	0.000110779	0.0140866	0.0229116	0.00267691
229	5424902	10114	0.238329	0.160882	0.205301	0.132339	0.129084	0.132045	1971.14	3930.62	1331.84		7.40344e-06	2.89833e-06	1.29556e-06	0.000109924	9.84902e-05	0.000104375	0.0214549	0.0240315	0.00941776
230	5424903	10114	0.226718	0.187204	0.243833	0.0712161	0.070087	0.0760005	1972.79	3932.57	1332.17		7.04274e-06	3.37252e-06	1.53872e-06	5.91536e-05	5.3476e-05	6.00747e-05	0.0214729	0.0240433	0.00942009
231	5424904	10114	0.331418	0.406933	0.2942	0.0521162	0.0458374	0.0519537	1969.49	3930.85	1330.93		1.02951e-05	7.33099e-06	1.85657e-06	4.32888e-05	3.49737e-05	4.10669e-05	0.0214369	0.0240329	0.00941132
232	5424905	10114	0.395163	0.498617	0.477575	0.103583	0.0864517	0.0907546	898.756	190.188	993.936		1.22753e-05	8.98269e-06	3.01377e-06	8.60384e-05	6.59622e-05	7.17372e-05	0.00978252	0.00116279	0.00702834
233	5424906	10114	2.0536	1.18763	1.80961	0.186149	0.15465	0.160836	681.096	188.898	958.28		6.37928e-05	2.13955e-05	1.14197e-05	0.00015462	0.000117997	0.000127133	0.00741341	0.0011549	0.00677621
234	5424907	10114	2.39093	2.12042	2.87901	0.43189	0.380572	0.380917	3.51347	3.94207	3.03918		7.42718e-05	3.81998e-05	1.81682e-05	0.000358737	0.000290375	0.000301097	3.82425e-05	2.41014e-05	2.14908e-05
235	5424908	10114	2.62624	2.22116	3.05155	0.437719	0.38947	0.386295	1.83848	1.95418	2.50733		8.15814e-05	4.00147e-05	1.9257e-05	0.000363579	0.000297164	0.000305348	2.0011e-05	1.19477e-05	1.77299e-05
236	5424909	10114	2.6614	2.19275	3.24238	0.429674	0.385545	0.377567	1.74766	1.84381	1.77153		8.26734e-05	3.95028e-05	2.04612e-05	0.000356896	0.000294169	0.000298449	1.90224e-05	1.12728e-05	1.25269e-05
237	5424910	10114	3.05645	2.37658	3.49178	0.381572	0.346254	0.343653	0.870143	1.23966	0.529193		9.49453e-05	4.28146e-05	2.20351e-05	0.000316942	0.00026419	0.000271642	9.47108e-06	7.57916e-06	3.74204e-06
238	5424911	10114	1.59674	1.89886	2.50293	0.423778	0.390264	0.389798	1.034	1.2062	0.669683		4.96009e-05	3.42084e-05	1.57949e-05	0.000351999	0.00029777	0.000308116	1.12546e-05	7.3746e-06	4.73548e-06
239	5424912	10114	1.38216	1.2661	1.63214	0.334694	0.311694	0.301751	0.879528	1.01696	0.719597		4.29353e-05	2.28091e-05	1.02997e-05	0.000278004	0.000237821	0.000238519	9.57324e-06	6.21759e-06	5.08843e-06
240	5424913	10114	1.39503	1.46162	1.65721	0.362713	0.336361	0.326794	0.849772	1.00817	0.759176		4.3335e-05	2.63314e-05	1.0458e-05	0.000301277	0.000256642	0.000258315	9.24936e-06	6.16384e-06	5.3683e-06
241	5424914	10114	1.9637	1.77174	1.94839	0.448552	0.39641	0.390092	1.48713	4.53914	1.11022		6.10003e-05	3.19183e-05	1.22954e-05	0.000372577	0.000302459	0.000308349	1.61867e-05	2.77518e-05	7.85062e-06
242	5424915	10114	1.77859	1.67771	1.95052	0.457912	0.411185	0.401524	1.43511	4.47797	1.10215		5.52499e-05	3.02243e-05	1.23089e-05	0.000380351	0.000313732	0.000317386	1.56205e-05	2.73778e-05	7.79358e-06
243	5424916	10114	1.59699	1.54104	1.70022	0.341838	0.307825	0.294541	2.17736	5.55557	2.70031		4.96087e-05	2.77622e-05	1.07294e-05	0.000283938	0.000234869	0.00023282	2.36995e-05	3.39662e-05	1.90945e-05
244	5424917	10114	1.45279	1.26848	1.51793	0.248748	0.213525	0.217932	2.3043	5.74501	2.63334		4.51295e-05	2.2852e-05	9.57897e-06	0.000206616	0.000162919	0.000172265	2.50812e-05	3.51244e-05	1.86209e-05
245	5424918	10114	1.20893	0.930868	1.28601	0.411461	0.370235	0.379962	4.10509	8.58005	3.33667		3.75543e-05	1.67698e-05	8.11548e-06	0.000341768	0.000282487	0.000300342	4.46819e-05	5.24576e-05	2.35943e-05
246	5424919	10114	0.455268	0.412617	0.707589	0.396754	0.391056	0.399259	3.47593	4.82612	2.98844		1.41424e-05	7.43339e-06	4.46528e-06	0.000329552	0.000298374	0.000315595	3.78338e-05	2.95064e-05	2.11319e-05
247	5424920	10114	0.177245	0.218225	0.25833	0.380085	0.374763	0.37776	7.7658	7.2274	6.0158		5.50594e-06	3.93137e-06	1.63021e-06	0.000315706	0.000285943	0.000298601	8.45269e-05	4.41876e-05	4.25391e-05
248	5424921	10114	0.174633	0.174968	0.18091	0.524291	0.505525	0.518165	6.81433	6.00965	4.1939		5.42479e-06	3.15209e-06	1.14164e-06	0.000435487	0.000385713	0.000409585	7.41707e-05	3.67424e-05	2.9656e-05
249	5424922	10114	0.157165	0.154478	0.15409	0.560727	0.547428	0.554954	7.29176	6.57049	4.66472		4.88216e-06	2.78295e-06	9.72398e-07	0.000465752	0.000417685	0.000438664	7.93673e-05	4.01714e-05	3.29853e-05
250	5424923	10114	0.244608	0.24836	0.272701	0.418868	0.409947	0.413672	5.44566	3.68261	3.89534		7.5985e-06	4.47427e-06	1.72089e-06	0.00034792	0.000312788	0.000326988	5.92734e-05	2.25151e-05	2.75449e-05
251	5424924	10114	0.377364	0.352652	0.391393	0.410943	0.382247	0.389193	5.30512	3.68933	3.95013		1.17224e-05	6.35311e-06	2.46991e-06	0.000341338	0.000291653	0.000307638	5.77437e-05	2.25562e-05	2.79322e-05
252	5424925	10114	0.399774	0.357217	0.425988	0.42754	0.394669	0.403096	1.02334	1.28212	0.868473		1.24186e-05	6.43535e-06	2.68823e-06	0.000355124	0.00030113	0.000318628	1.11385e-05	7.83876e-06	6.14117e-06
253	5424926	10114	0.441249	0.420047	0.481709	0.27671	0.255519	0.252825	1.74533	2.112	0.964864		1.37069e-05	7.56724e-06	3.03986e-06	0.000229841	0.00019496	0.000199846	1.8997e-05	1.29125e-05	6.82277e-06
254	5424927	10114	0.431821	0.381801	0.44504	0.193003	0.17809	0.17799	1.0243	1.37434	0.442016		1.34141e-05	6.87824e-06	2.80845e-06	0.000160312	0.000135882	0.000140693	1.1149e-05	8.40258e-06	3.1256e-06
255	5424928	10114	0.331826	0.29026	0.318213	0.183497	0.167045	0.168469	2.28606	1.50507	0.869219		1.03078e-05	5.2291e-06	2.0081e-06	0.000152416	0.000127454	0.000133167	2.48827e-05	9.20188e-06	6.14644e-06
256	5424929	10114	0.212021	0.195728	0.211698	0.139106	0.124861	0.125776	2.67712	1.68579	0.896253		6.58621e-06	3.52608e-06	1.33594e-06	0.000115544	9.52681e-05	9.94195e-05	2.91391e-05	1.03067e-05	6.33761e-06
257	5424930	10114	0.158244	0.166452	0.153669	0.162675	0.146524	0.148481	2.72378	1.77743	0.968733		4.91568e-06	2.99867e-06	9.69739e-07	0.000135122	0.000111797	0.000117367	2.96471e-05	1.0867e-05	6.85013e-06
258	5424931	10114	0.075253	0.0770679	0.0595416	0.246761	0.220091	0.222401	2.19618	1.16689	1.02401		2.33765e-06	1.3884e-06	3.75741e-07	0.000204965	0.000167929	0.000175797	2.39043e-05	7.13426e-06	7.24104e-06
259	5424932	10114	0.0648307	0.0810282	0.0637739	0.301583	0.242917	0.25778	2.21975	1.21681	1.05206		2.0139e-06	1.45974e-06	4.02449e-07	0.000250501	0.000185344	0.000203763	2.41609e-05	7.43945e-06	7.43933e-06
260	5424933	10114	0.0731984	0.0887908	0.060955	0.287357	0.255537	0.251617	1.15662	1.23579	0.756698		2.27383e-06	1.59959e-06	3.84661e-07	0.000238685	0.000194973	0.000198891	1.25892e-05	7.55547e-06	5.35078e-06
261	5424934	10114	7.79735	1039.53	72.5636	0.271135	0.251186	0.240122	1.2473	1.90297	1.33739		0.000242217	0.0187274	0.000457917	0.00022521	0.000191654	0.000189805	1.35763e-05	1.16346e-05	9.457e-06
262	5424935	10114	26.7453	1075.39	135.3	0.258582	0.238935	0.227573	1.92874	3.60902	1.79682		0.000830813	0.0193733	0.000853818	0.000214784	0.000182306	0.000179886	2.09934e-05	2.20652e-05	1.27057e-05
263	5424936	10114	51.6603	1099.23	155.514	0.309456	0.316704	0.319105	1.77196	3.36442	1.83794		0.00160477	0.0198028	0.000981382	0.000257041	0.000241644	0.000252237	1.92869e-05	2.05697e-05	1.29965e-05
264	5424937	10114	311.266	1764.49	3316.2	0.467995	0.545187	0.505832	2.15745	3.55657	2.68844		0.00966916	0.0317878	0.0209271	0.000388726	0.000415975	0.000399836	2.34828e-05	2.17446e-05	1.90106e-05
265	5424938	10114	976.981	2077.87	3756.86	0.441611	0.507258	0.477721	2.20562	3.52243	2.7408		0.0303489	0.0374332	0.0237079	0.000366811	0.000387035	0.000377615	2.40072e-05	2.15358e-05	1.93809e-05
266	5424939	10114	26747.6	10238.1	114427	0.908293	0.868985	0.95487	1.91869	2.91021	2.25955		0.830886	0.184442	0.722098	0.000754448	0.000663032	0.000754779	2.0884e-05	1.77928e-05	1.59778e-05
267	5424940	10114	30805.6	55352	154758	2.33282	2.34048	2.4211	1.39867	1.49142	2.05976		0.956942	0.997178	0.976613	0.00193769	0.00178577	0.00191376	1.52238e-05	9.11842e-06	1.4565e-05
268	5424941	10114	32191.7	55508.6	158464	2.21264	2.21665	2.27793	1.37325	1.57146	1.78716		1	1	1	0.00183787	0.0016913	0.00180059	1.49471e-05	9.60776e-06	1.26374e-05
269	5424942	10114	31939.2	54855.7	155306	2.95553	2.97928	3.08119	1.00424	1.33957	0.920998		0.992156	0.988238	0.980066	0.00245493	0.00227318	0.00243553	1.09306e-05	8.18999e-06	6.51259e-06
270	5424943	10114	31273.5	54542.3	154865	2.98842	3.00335	3.11853	0.982173	1.27295	0.903994		0.971477	0.982593	0.977285	0.00248224	0.00229154	0.00246505	1.06905e-05	7.7827e-06	6.39234e-06
271	5424944	10114	5495.1	45342.6	44122.5	2.52561	2.63439	2.64332	0.84722	1.06082	0.731692		0.170699	0.816858	0.278438	0.00209782	0.00201002	0.00208942	9.22159e-06	6.48573e-06	5.17396e-06
272	5424945	10114	1418.26	192.995	3728.24	1.07704	1.14387	1.15905	0.922771	1.04782	0.704408		0.0440568	0.00347685	0.0235273	0.000894614	0.000872769	0.000916173	1.00439e-05	6.40626e-06	4.98103e-06
273	5424946	10114	7.32334	12.6458	2.10563	1.18065	1.2323	1.25491	1.12006	1.16642	0.933607		0.000227492	0.000227816	1.32877e-05	0.000980675	0.000940237	0.000991943	1.21913e-05	7.13136e-06	6.60175e-06
274	5424947	10114	0.235364	0.349018	0.27071	0.229662	0.227601	0.222117	6.05694	9.92865	3.75973		7.31133e-06	6.28765e-06	1.70833e-06	0.000190762	0.000173658	0.000175572	6.59268e-05	6.07028e-05	2.65859e-05
275	5424948	10114	0.359652	0.438168	0.364805	0.327607	0.315412	0.299542	6.01287	9.8228	3.58942		1.11722e-05	7.8937e-06	2.30212e-06	0.000272117	0.000240658	0.000236774	6.54472e-05	6.00557e-05	2.53816e-05
276	5424949	10114	0.366583	0.476385	0.394234	0.36234	0.355706	0.340354	7.44215	11.9364	6.46093		1.13875e-05	8.58219e-06	2.48784e-06	0.000300968	0.000271402	0.000269034	8.10042e-05	7.29777e-05	4.56867e-05
277	5424950	10114	0.384536	0.496606	0.394012	0.362043	0.353148	0.340259	7.20922	11.6114	6.31404		1.19452e-05	8.94647e-06	2.48644e-06	0.000300721	0.00026945	0.000268958	7.84689e-05	7.09911e-05	4.4648e-05
278	5424951	10114	0.400641	0.43362	0.348877	0.257824	0.247821	0.235717	7.05945	11.4136	6.19995		1.24455e-05	7.81177e-06	2.20161e-06	0.000214154	0.000189086	0.000186323	7.68387e-05	6.97818e-05	4.38413e-05
279	5424952	10114	0.439537	0.413336	0.393963	0.322835	0.3055	0.313239	2.1276	2.62406	3.37994		1.36538e-05	7.44635e-06	2.48613e-06	0.000268153	0.000233095	0.000247601	2.31579e-05	1.60432e-05	2.39003e-05
280	5424953	10114	0.347458	0.298915	0.321189	0.302374	0.288011	0.303193	1.98792	2.77996	3.39946		1.07934e-05	5.38502e-06	2.02688e-06	0.000251158	0.000219751	0.000239659	2.16375e-05	1.69964e-05	2.40384e-05
281	5424954	10114	0.374268	0.295846	0.307246	0.267767	0.252272	0.263906	0.55754	0.856479	0.71103		1.16262e-05	5.32974e-06	1.9389e-06	0.000222413	0.000192482	0.000208605	6.06856e-06	5.23643e-06	5.02785e-06
282	5424955	10114	0.320281	0.268988	0.295353	0.266356	0.253885	0.263048	0.470788	0.836219	0.533603		9.94919e-06	4.84588e-06	1.86384e-06	0.000221241	0.000193713	0.000207927	5.12431e-06	5.11256e-06	3.77323e-06
283	5424956	10114	0.27249	0.260644	0.275258	0.374325	0.353167	0.363983	0.571796	0.982131	0.466121		8.46461e-06	4.69556e-06	1.73704e-06	0.000310922	0.000269465	0.000287711	6.22372e-06	6.00465e-06	3.29605e-06
284	5424957	10114	0.197717	0.207854	0.198355	0.296621	0.275863	0.286316	0.659125	1.36412	0.459109		6.14186e-06	3.74453e-06	1.25173e-06	0.00024638	0.000210482	0.000226319	7.17426e-06	8.34012e-06	3.24647e-06
285	5424958	10114	0.15255	0.217354	0.145695	0.207416	0.193376	0.202016	0.832143	1.23103	0.450998		4.73879e-06	3.91567e-06	9.19417e-07	0.000172284	0.000147545	0.000159684	9.05747e-06	7.52637e-06	3.18911e-06
286	5424959	10114	0.107914	0.179185	0.119652	0.215775	0.206967	0.215435	1.07436	1.22064	1.01101		3.35224e-06	3.22805e-06	7.5507e-07	0.000179227	0.000157915	0.000170291	1.16939e-05	7.4629e-06	7.14911e-06
287	5424960	10114	0.11047	0.184313	0.126496	0.241077	0.254298	0.247922	1.51853	1.58581	1.29512		3.43164e-06	3.32044e-06	7.98262e-07	0.000200244	0.000194028	0.00019597	1.65284e-05	9.69547e-06	9.15808e-06
288	5424961	10114	0.0815377	0.121793	0.0868764	0.14022	0.172478	0.159936	1.43739	1.61337	1.33367		2.53288e-06	2.19413e-06	5.48239e-07	0.000116469	0.0001316	0.000126422	1.56453e-05	9.86397e-06	9.43066e-06
289	5424962	10114	0.0812174	0.123463	0.0874044	0.169956	0.213154	0.184429	1.53307	1.4879	1.51139		2.52293e-06	2.22422e-06	5.51571e-07	0.000141169	0.000162635	0.000145783	1.66867e-05	9.09688e-06	1.06874e-05
290	5424963	10114	0.0960371	0.102286	0.0994178	0.154171	0.206621	0.17399	1.39657	1.55932	1.65829		2.98329e-06	1.8427e-06	6.27382e-07	0.000128058	0.000157651	0.000137531	1.5201e-05	9.53353e-06	1.17261e-05
291	5424964	10114	0.253766	0.130432	0.157867	0.351741	0.40839	0.352266	1.25829	1.45431	0.981612		7.88297e-06	2.34976e-06	9.96229e-07	0.000292163	0.0003116	0.00027845	1.36959e-05	8.89152e-06	6.9412e-06
292	5424965	10114	0.323808	0.194703	0.293858	0.343979	0.388146	0.34472	1.77842	1.14568	0.893737		1.00588e-05	3.50762e-06	1.85441e-06	0.000285716	0.000296154	0.000272485	1.93572e-05	7.0046e-06	6.31981e-06
293	5424966	10114	0.489538	0.570691	0.562933	0.76339	0.751338	0.746166	1.76765	0.96731	0.876648		1.5207e-05	1.02811e-05	3.55242e-06	0.000634087	0.000573267	0.000589808	1.924e-05	5.91404e-06	6.19898e-06
294	5424967	10114	0.662943	0.822438	0.785348	1.88184	1.87087	1.96084	2.35496	3.39725	3.50021		2.05936e-05	1.48164e-05	4.95599e-06	0.00156309	0.00142747	0.00154995	2.56326e-05	2.07705e-05	2.47508e-05
295	5424968	10114	1.19933	1.4417	1.36624	2.16444	2.14924	2.21044	2.39675	4.55778	4.25971		3.72559e-05	2.59725e-05	8.62174e-06	0.00179783	0.00163986	0.00174725	2.60875e-05	2.78658e-05	3.01214e-05
296	5424969	10114	1.34166	1.78193	1.56162	1.98241	1.946	2.03025	2.27124	4.44844	4.20787		4.16772e-05	3.21019e-05	9.8547e-06	0.00164663	0.00148479	0.00160482	2.47214e-05	2.71973e-05	2.97548e-05
297	5424970	10114	1.66381	1.8911	1.84424	2.04887	1.99312	2.07407	1.50625	4.74933	4.46245		5.16846e-05	3.40686e-05	1.16382e-05	0.00170184	0.00152074	0.00163945	1.63948e-05	2.90369e-05	3.1555e-05
298	5424971	10114	1.51417	1.54956	1.65121	1.70445	1.70012	1.71716	1.46617	5.22778	4.53016		4.7036e-05	2.79156e-05	1.04201e-05	0.00141575	0.00129719	0.00135733	1.59586e-05	3.19621e-05	3.20338e-05
299	5424972	10114	1.40414	1.32333	1.478	0.547725	0.53274	0.466947	1.50873	6.53497	3.16773		4.3618e-05	2.384e-05	9.32704e-06	0.000454952	0.000406478	0.000369099	1.64218e-05	3.99542e-05	2.23997e-05
300	5424973	10114	1.07046	0.851645	1.0622	0.258627	0.241608	0.206555	1.47588	5.4803	2.39405		3.32526e-05	1.53426e-05	6.7031e-06	0.000214821	0.000184345	0.000163272	1.60642e-05	3.3506e-05	1.69289e-05
301	5424974	10114	0.774586	0.483803	0.81442	1.53732	1.36862	1.42082	1.45608	5.81162	2.60633		2.40617e-05	8.71583e-06	5.13945e-06	0.00127693	0.00104425	0.00112309	1.58487e-05	3.55317e-05	1.84299e-05
302	5424975	10114	0.384495	0.324249	0.410371	1.44976	1.28742	1.34638	1.43035	5.48552	2.33379		1.19439e-05	5.84141e-06	2.58968e-06	0.0012042	0.000982292	0.00106425	1.55686e-05	3.35379e-05	1.65028e-05
303	5424976	10114	0.351529	0.30497	0.34536	1.51123	1.33435	1.40842	1.45084	5.15234	2.33226		1.09199e-05	5.49411e-06	2.17942e-06	0.00125526	0.00101811	0.00111329	1.57917e-05	3.15009e-05	1.64919e-05
304	5424977	10114	0.317028	0.313869	0.311625	1.51397	1.33605	1.41131	0.790272	1.21021	0.957759		9.84813e-06	5.65442e-06	1.96653e-06	0.00125753	0.0010194	0.00111558	8.60173e-06	7.39911e-06	6.77253e-06
305	5424978	10114	0.103766	0.165962	0.142366	1.63329	1.43739	1.52022	0.73427	1.21086	0.853106		3.22338e-06	2.98984e-06	8.98411e-07	0.00135665	0.00109672	0.00120166	7.99217e-06	7.40307e-06	6.0325e-06
306	5424979	10114	0.110038	0.176643	0.155709	0.322073	0.294967	0.289886	0.930549	1.19145	0.865653		3.4182e-06	3.18227e-06	9.8261e-07	0.00026752	0.000225058	0.000229141	1.01286e-05	7.28441e-06	6.12123e-06
307	5424980	10114	0.098299	0.127585	0.121389	0.346172	0.326975	0.326503	0.790794	1.12746	0.730623		3.05355e-06	2.29848e-06	7.66034e-07	0.000287538	0.00024948	0.000258085	8.60741e-06	6.89315e-06	5.1664e-06
308	5424981	10114	0.20632	0.165702	0.125655	0.238048	0.22797	0.251429	0.743569	0.993465	0.705276		6.4091e-06	2.98515e-06	7.92953e-07	0.000197727	0.00017394	0.000198742	8.09339e-06	6.07395e-06	4.98716e-06
309	5424982	10114	0.189063	0.155909	0.1474	0.287592	0.277491	0.299691	10.1329	19.7613	3.51654		5.87305e-06	2.80874e-06	9.30177e-07	0.00023888	0.000211724	0.000236891	0.000110292	0.000120819	2.48662e-05
310	5424983	10114	0.489705	0.416677	0.363331	0.545059	0.244129	0.318109	11.599	20.0135	3.89553		1.52122e-05	7.50652e-06	2.29282e-06	0.000452738	0.000186269	0.00025145	0.000126249	0.000122361	2.75462e-05
311	5424984	10114	0.516652	0.463177	0.377536	0.552524	0.264733	0.330134	18.1985	26.1647	11.5202		1.60492e-05	8.34424e-06	2.38247e-06	0.000458938	0.00020199	0.000260955	0.000198082	0.000159968	8.14618e-05
312	5424985	10114	0.713044	0.641851	0.529899	0.546064	0.248791	0.316101	19.3957	27.9712	11.6606		2.21499e-05	1.15631e-05	3.34396e-06	0.000453572	0.000189826	0.000249863	0.000211113	0.000171013	8.2455e-05
313	5424986	10114	0.767637	0.671478	0.73374	0.521043	0.220491	0.278249	19.5556	28.4065	11.7313		2.38458e-05	1.20968e-05	4.63032e-06	0.00043279	0.000168234	0.000219942	0.000212853	0.000173674	8.29546e-05
314	5424987	10114	0.783913	0.712374	0.771383	0.481513	0.185831	0.239773	10.8957	10.0297	10.1106		2.43514e-05	1.28336e-05	4.86786e-06	0.000399955	0.000141788	0.000189529	0.000118594	6.13206e-05	7.14942e-05
315	5424988	10114	0.540045	0.516242	0.633765	0.110782	0.116445	0.11417	9.51496	9.69559	9.75802		1.67759e-05	9.30022e-06	3.99941e-06	9.20176e-05	8.8847e-05	9.0246e-05	0.000103566	5.92779e-05	6.90012e-05
316	5424989	10114	0.522575	0.485206	0.619013	0.229292	0.217243	0.220455	3.0749	4.20515	2.04788		1.62332e-05	8.74109e-06	3.90632e-06	0.000190455	0.000165756	0.000174259	3.34688e-05	2.57099e-05	1.4481e-05
317	5424990	10114	0.328625	0.323824	0.473066	0.231658	0.221032	0.217138	1.92588	2.56275	2.02647		1.02084e-05	5.83377e-06	2.98531e-06	0.00019242	0.000168647	0.000171637	2.09622e-05	1.56684e-05	1.43296e-05
318	5424991	10114	0.19669	0.252789	0.275328	0.271914	0.261676	0.254382	1.72379	2.11717	1.94012		6.10997e-06	4.55405e-06	1.73748e-06	0.000225857	0.000199657	0.000201077	1.87626e-05	1.29442e-05	1.3719e-05
319	5424992	10114	0.171527	0.196779	0.222004	0.330735	0.305049	0.308039	0.98911	1.96623	0.805412		5.3283e-06	3.54502e-06	1.40097e-06	0.000274715	0.000232751	0.00024349	1.0766e-05	1.20213e-05	5.69525e-06
320	5424993	10114	0.110166	0.121331	0.139904	0.33697	0.317989	0.316219	0.929563	2.38868	0.775575		3.4222e-06	2.18581e-06	8.82873e-07	0.000279894	0.000242624	0.000249956	1.01178e-05	1.46042e-05	5.48427e-06
321	5424994	10114	0.0962897	0.0998831	0.134783	0.255933	0.222916	0.232413	0.719876	1.84836	0.938807		2.99114e-06	1.79942e-06	8.50555e-07	0.000212584	0.000170084	0.000183712	7.83551e-06	1.13007e-05	6.63852e-06
322	5424995	10114	0.0973634	0.0889776	0.119511	0.256235	0.222889	0.232176	0.775263	1.7036	1.0486		3.02449e-06	1.60295e-06	7.54185e-07	0.000212835	0.000170063	0.000183524	8.43837e-06	1.04156e-05	7.41487e-06
323	5424996	10114	0.0775034	0.0842246	0.100831	0.198513	0.174837	0.184612	0.94989	2.04385	1.16814		2.40756e-06	1.51733e-06	6.363e-07	0.000164889	0.0001334	0.000145927	1.03391e-05	1.24959e-05	8.26016e-06
324	5424997	10114	0.115126	0.0891005	0.108415	0.485084	0.435398	0.473721	0.832938	1.83427	1.13153		3.57625e-06	1.60517e-06	6.8416e-07	0.000402921	0.000332207	0.000374454	9.06613e-06	1.12146e-05	8.00131e-06
325	5424998	10114	0.152947	0.169033	0.175232	0.476816	0.420062	0.462205	0.894644	1.66444	1.23348		4.75112e-06	3.04517e-06	1.10581e-06	0.000396054	0.000320505	0.000365351	9.73777e-06	1.01762e-05	8.72224e-06
326	5424999	10114	0.160015	0.17766	0.190787	0.434174	0.392616	0.429661	0.871721	1.90019	1.01673		4.97069e-06	3.20059e-06	1.20397e-06	0.000360634	0.000299564	0.000339626	9.48826e-06	1.16176e-05	7.1895e-06
327	5425000	10114	0.209548	0.228826	0.246591	0.441204	0.401297	0.437298	0.741362	2.19404	0.950712		6.50939e-06	4.12235e-06	1.55613e-06	0.000366474	0.000306188	0.000345663	8.06937e-06	1.34141e-05	6.7227e-06
328	5425001	10114	0.237083	0.271135	0.282863	0.437148	0.396411	0.436657	0.927812	1.83802	1.21646		7.36474e-06	4.88456e-06	1.78503e-06	0.000363104	0.000302459	0.000345156	1.00988e-05	1.12375e-05	8.60189e-06
329	5425002	10114	0.231029	0.277994	0.281409	0.104493	0.0917875	0.0973837	1.08738	1.89413	1.32568		7.17667e-06	5.00813e-06	1.77585e-06	8.67944e-05	7.00334e-05	7.69771e-05	1.18356e-05	1.15805e-05	9.37416e-06
330	5425003	10114	0.216371	0.193182	0.227392	0.0942047	0.0866788	0.0898523	1.0169	1.55944	1.21055		6.72132e-06	3.48023e-06	1.43497e-06	7.82484e-05	6.61355e-05	7.10239e-05	1.10685e-05	9.53429e-06	8.56008e-06
331	5425004	10114	0.202536	0.194878	0.211943	0.373348	0.345044	0.390321	0.937425	1.07609	1.18746		6.29156e-06	3.51077e-06	1.33748e-06	0.00031011	0.000263267	0.00030853	1.02034e-05	6.57911e-06	8.39682e-06
332	5425005	10114	0.301748	0.469899	0.311814	1.54777	1.4392	1.54649	0.951629	0.873816	0.967004		9.37349e-06	8.46534e-06	1.96773e-06	0.00128561	0.0010981	0.00122242	1.0358e-05	5.34242e-06	6.83791e-06
333	5425006	10114	0.566491	0.759549	0.447726	1.61223	1.52523	1.62492	0.657552	0.916945	0.492838		1.75974e-05	1.36834e-05	2.8254e-06	0.00133915	0.00116374	0.00128442	7.15713e-06	5.60611e-06	3.48497e-06
334	5425007	10114	0.787315	0.987748	0.898288	1.5786	1.50133	1.59842	0.554042	1.02544	0.288012		2.44571e-05	1.77945e-05	5.66871e-06	0.00131122	0.00114551	0.00126347	6.03048e-06	6.26947e-06	2.0366e-06
335	5425008	10114	1.96038	2.01184	1.63097	1.58202	1.50582	1.60259	0.627004	1.09757	0.323259		6.0897e-05	3.62438e-05	1.02924e-05	0.00131406	0.00114894	0.00126677	6.82463e-06	6.71046e-06	2.28584e-06
336	5425009	10114	2.56552	2.87143	2.45087	1.32464	1.27333	1.3305	0.889769	1.17743	0.31633		7.96953e-05	5.17294e-05	1.54663e-05	0.00110027	0.000971546	0.0010517	9.68471e-06	7.19868e-06	2.23684e-06
337	5425010	10114	3.07178	2.95088	3.01542	0.26791	0.295327	0.313893	0.88844	1.96946	0.404953		9.54215e-05	5.31608e-05	1.9029e-05	0.000222531	0.000225333	0.000248118	9.67024e-06	1.20411e-05	2.86351e-06
338	5425011	10114	3.37317	3.57104	3.91889	1.61522	1.52597	1.5714	0.885093	2.02413	0.46299		0.000104784	6.43331e-05	2.47304e-05	0.00134164	0.0011643	0.00124211	9.63381e-06	1.23753e-05	3.27391e-06
339	5425012	10114	3.32686	3.4329	3.67792	2.04932	1.99847	2.05873	1.03838	3.61943	1.98651		0.000103345	6.18444e-05	2.32098e-05	0.00170221	0.00152483	0.00162733	1.13022e-05	2.21288e-05	1.4047e-05
340	5425013	10114	2.34663	2.67771	3.27899	2.98262	2.90255	2.97833	1.53244	6.01272	2.43004		7.28956e-05	4.82396e-05	2.06922e-05	0.00247743	0.00221463	0.00235422	1.66799e-05	3.67612e-05	1.71833e-05
341	5425014	10114	2.3718	2.07194	2.68656	3.03858	2.94387	3.02119	1.30206	5.76893	2.35272		7.36773e-05	3.73265e-05	1.69537e-05	0.00252391	0.00224616	0.0023881	1.41723e-05	3.52707e-05	1.66366e-05
342	5425015	10114	1.84926	1.78313	2.13143	2.91103	2.81782	2.87022	1.73985	5.37412	4.22035		5.74454e-05	3.21235e-05	1.34505e-05	0.00241796	0.00214998	0.00226877	1.89375e-05	3.28568e-05	2.98431e-05
343	5425016	10114	1.45753	1.23488	1.38391	1.55097	1.55621	1.57696	2.13089	5.56915	4.48705		4.52765e-05	2.22467e-05	8.73323e-06	0.00128827	0.00118738	0.00124651	2.31937e-05	3.40492e-05	3.17289e-05
344	5425017	10114	1.31023	1.22215	1.25488	1.27075	1.2046	1.21847	2.02285	3.87928	3.15076		4.07009e-05	2.20174e-05	7.91897e-06	0.00105552	0.000919101	0.000963144	2.20177e-05	2.37175e-05	2.22797e-05
345	5425018	10114	1.19053	0.979259	0.975792	0.367833	0.357667	0.347087	1.51378	1.68181	2.72295		3.69825e-05	1.76416e-05	6.1578e-06	0.00030553	0.000272898	0.000274356	1.64768e-05	1.02824e-05	1.92546e-05
346	5425019	10114	0.698073	0.871619	0.962212	0.948408	0.988736	0.983418	4.28376	3.26704	6.48657		2.16849e-05	1.57024e-05	6.0721e-06	0.000787768	0.000754401	0.000777344	4.66267e-05	1.99743e-05	4.5868e-05
347	5425020	10114	0.563128	0.765859	0.797659	0.971332	1.02108	1.01431	3.91334	2.86458	4.59783		1.7493e-05	1.37971e-05	5.03368e-06	0.000806809	0.000779082	0.000801763	4.25948e-05	1.75137e-05	3.25123e-05
348	5425021	10114	0.412839	0.404313	0.503839	1.03422	1.09292	1.08272	4.01659	3.42224	5.20262		1.28244e-05	7.28379e-06	3.17951e-06	0.000859041	0.000833893	0.000855835	4.37187e-05	2.09233e-05	3.67889e-05
349	5425022	10114	0.448799	0.404618	0.486066	0.90122	0.987803	0.974171	4.03182	3.39875	5.08772		1.39415e-05	7.28928e-06	3.06735e-06	0.000748572	0.000753689	0.000770035	4.38844e-05	2.07796e-05	3.59764e-05
350	5425023	10114	0.462591	0.515912	0.523657	0.970357	1.02447	1.0126	4.08156	3.20077	5.0851		1.43699e-05	9.29427e-06	3.30457e-06	0.000805999	0.000781666	0.00080041	4.44259e-05	1.95692e-05	3.59579e-05
351	5425024	10114	0.412072	0.451049	0.394354	0.341266	0.359507	0.331554	1.688	2.01199	1.61996		1.28006e-05	8.12574e-06	2.4886e-06	0.000283463	0.000274302	0.000262077	1.8373e-05	1.23011e-05	1.14551e-05
352	5425025	10114	0.674202	0.709249	0.659883	0.684092	0.612387	0.636078	1.96005	2.17882	1.94468		2.09434e-05	1.27773e-05	4.16424e-06	0.000568221	0.000467248	0.00050279	2.13342e-05	1.33211e-05	1.37513e-05
353	5425026	10114	0.671925	0.736482	0.693513	0.586737	0.512379	0.543818	1.88619	1.68515	1.43054		2.08726e-05	1.32679e-05	4.37646e-06	0.000487356	0.000390942	0.000429862	2.05303e-05	1.03029e-05	1.01156e-05
354	5425027	10114	0.63467	0.701804	0.66131	0.572118	0.4973	0.52775	2.142	2.04628	1.89468		1.97154e-05	1.26432e-05	4.17324e-06	0.000475213	0.000379438	0.000417161	2.33146e-05	1.25107e-05	1.33977e-05
355	5425028	10114	0.517103	0.559189	0.546242	0.465137	0.395738	0.434211	1.93392	1.87949	1.79261		1.60633e-05	1.00739e-05	3.44709e-06	0.000386353	0.000301946	0.000343223	2.10497e-05	1.1491e-05	1.2676e-05
356	5425029	10114	0.419405	0.448909	0.437008	0.424788	0.350103	0.394543	1.41251	1.40272	1.43305		1.30284e-05	8.0872e-06	2.75777e-06	0.000352838	0.000267127	0.000311867	1.53745e-05	8.57611e-06	1.01334e-05
357	5425030	10114	0.13927	0.16108	0.157477	0.0354848	0.0417624	0.0380478	1.00484	1.03938	1.02475		4.32627e-06	2.9019e-06	9.93766e-07	2.94744e-05	3.18645e-05	3.00749e-05	1.09372e-05	6.35468e-06	7.24622e-06
358	5425031	10114	0.0692091	0.0755165	0.0724431	0.0113261	0.00709877	0.00855933	0.492967	0.591521	0.568015		2.14991e-06	1.36045e-06	4.57157e-07	9.40766e-06	5.41633e-06	6.76574e-06	5.36571e-06	3.6165e-06	4.01656e-06
359	5425032	10114	0	0	0	0	0	0	0	0	0		0	0	0	0	0	0	0	0	0
360	5425033	10114	0	0	0	0	0	0	0	0	0		0	0	0	0	0	0	0	0	0
361	5425034	10114	0	0	0	0	0	0	0	0	0		0	0	0	0	0	0	0	0	0
362	5425035	10114	0	0	0	0	0	0	0	0	0		0	0	0	0	0	0	0	0	0
363	5425036	10114	0	0	0	0	0	0	0	0	0		0	0	0	0	0	0	0	0	0
364	5425037	10114	0	0	0	0	0	0	0	0	0		0	0	0	0	0	0	0	0	0
365	5425038	10114	0	0	0	0	0	0	0	0	0		0	0	0	0	0	0	0	0	0
366	5425039	10114	0	0	0	0	0	0	0	0	0		0	0	0	0	0	0	0	0	0
367	5425040	10114	0	0	0	0	0	0	0	0	0		0	0	0	0	0	0	0	0	0
368	5425041	10114	0	0	0	0	0	0	0	0	0		0	0	0	0	0	0	0	0	0

## Sheet: C
Clone		2H2-1	2H2-2	2H2-3	9F6-1	9F6-2	9F6-3	C10-1	C10-2	C10-3
	Barcode	185	186	187	188	189	190	191	192	193
2H2-1	185	1	0.907364	0.997294	-0.016667	-0.0174779	-0.0164852	-0.0152776	-0.0164913	-0.0149418
2H2-2	186	0.907364	1	0.93539	-0.0166354	-0.0174549	-0.0164536	-0.0154291	-0.0166538	-0.0150887
2H2-3	187	0.997294	0.93539	1	-0.0167811	-0.0176009	-0.0165979	-0.015421	-0.0166455	-0.0150814
9F6-1	188	-0.016667	-0.0166354	-0.0167811	1	0.995661	0.998967	-0.0183661	-0.0196776	-0.0177229
9F6-2	189	-0.0174779	-0.0174549	-0.0176009	0.995661	1	0.991722	-0.0188631	-0.0202052	-0.0181919
9F6-3	190	-0.0164852	-0.0164536	-0.0165979	0.998967	0.991722	1	-0.0180331	-0.0193066	-0.0173775
C10-1	191	-0.0152776	-0.0154291	-0.015421	-0.0183661	-0.0188631	-0.0180331	1	0.881235	0.688667
C10-2	192	-0.0164913	-0.0166538	-0.0166455	-0.0196776	-0.0202052	-0.0193066	0.881235	1	0.949422
C10-3	193	-0.0149418	-0.0150887	-0.0150814	-0.0177229	-0.0181919	-0.0173775	0.688667	0.949422	1

## Sheet: D
		antibody
	Abs.450 nm	2H2	9F6	C-10
Pep_2H2	N=1	1.982	0.289	0.24
Pep_2H2	N=2	2.252	0.243	0.196
Pep_2H2	N=3	1.897	0.294	0.192
Pep_9F6	N=1	0.262	3.171	0.223
Pep_9F6	N=2	0.292	3.163	0.3
Pep_9F6	N=3	0.217	3.045	0.226
Pep_C-10	N=1	0.21	0.235	3.219
Pep_C-10	N=2	0.271	0.235	3.244
Pep_C-10	N=3	0.244	0.251	3.221
c-fos protein	N=1	2.787	0.856	2.812
c-fos protein	N=2	3.049	0.798	2.734
c-fos protein	N=3	2.921	0.846	2.585
BSA	N=1	0.233	0.266	0.255
BSA	N=2	0.306	0.208	0.261
BSA	N=3	0.212	0.258	0.211

## Sheet: F
2H2							9F6							C-10
antibody conc. (nM)	protein	Abs.450nm(N=1)	Abs.450nm(N=2)	Abs.450nm(N=3)			antibody conc. (nM)	protein	Abs.450nm(N=1)	Abs.450nm(N=2)	Abs.450nm(N=3)			antibody conc. (nM)	protein	Abs.450nm(N=1)	Abs.450nm(N=2)	Abs.450nm(N=3)
33	F274A,P275A	0.346	0.374	0.421			133	Y30A,H31A	0.138	0.154	0.169			44	P134A,E135A	0.152	0.166	0.166
11	F274A,P275A	0.341	0.411	0.412			44.3333	Y30A,H31A	0.13	0.171	0.122			14.6667	P134A,E135A	0.146	0.183	0.203
3.66667	F274A,P275A	0.259	0.253	0.299			14.7778	Y30A,H31A	0.121	0.134	0.118			4.88889	P134A,E135A	0.131	0.136	0.127
1.22222	F274A,P275A	0.215	0.246	0.224			4.92593	Y30A,H31A	0.111	0.135	0.105			1.62963	P134A,E135A	0.114	0.128	0.144
0.407407	F274A,P275A	0.176	0.204	0.207			1.64198	Y30A,H31A	0.115	0.112	0.107			0.54321	P134A,E135A	0.093	0.119	0.106
0.135802	F274A,P275A	0.17	0.193	0.179			0.547325	Y30A,H31A	0.102	0.128	0.09			0.18107	P134A,E135A	0.088	0.108	0.098
0.0452675	F274A,P275A	0.148	0.167	0.167			0.182442	Y30A,H31A	0.105	0.119	0.113			0.0603567	P134A,E135A	0.1	0.108	0.097
0	F274A,P275A	0.149	0.172	0.143			0	Y30A,H31A	0.107	0.129	0.101			0	P134A,E135A	0.095	0.124	0.122
33	WT	1.717	1.522	1.261			133	WT	1.491	1.611	1.734			44	WT	0.898	1.088	0.831
11	WT	1.639	1.572	1.665			44.3333	WT	1.356	1.402	1.545			14.6667	WT	0.957	1.018	0.883
3.66667	WT	1.767	1.503	1.335			14.7778	WT	1.169	1.212	1.304			4.88889	WT	0.623	0.949	0.671
1.22222	WT	1.619	1.562	1.59			4.92593	WT	0.912	0.963	0.995			1.62963	WT	0.693	0.666	0.619
0.407407	WT	1.28	1.218	1.115			1.64198	WT	0.507	0.45	0.549			0.54321	WT	0.345	0.527	0.398
0.135802	WT	0.848	0.793	0.825			0.547325	WT	0.298	0.249	0.326			0.18107	WT	0.269	0.275	0.251
0.0452675	WT	0.454	0.445	0.403			0.182442	WT	0.182	0.172	0.194			0.0603567	WT	0.148	0.218	0.155
0	WT	0.198	0.161	0.17			0	WT	0.134	0.106	0.128			0	WT	0.142	0.121	0.097
33	HEK lysate	0.338	0.326	0.302			133	HEK lysate	0.162	0.188	0.169			44	HEK lysate	0.201	0.295	0.234
11	HEK lysate	0.291	0.316	0.297			44.3333	HEK lysate	0.229	0.15	0.137			14.6667	HEK lysate	0.249	0.281	0.188
3.66667	HEK lysate	0.249	0.255	0.242			14.7778	HEK lysate	0.124	0.155	0.149			4.88889	HEK lysate	0.141	0.239	0.187
1.22222	HEK lysate	0.197	0.257	0.224			4.92593	HEK lysate	0.113	0.139	0.11			1.62963	HEK lysate	0.175	0.209	0.144
0.407407	HEK lysate	0.218	0.24	0.208			1.64198	HEK lysate	0.109	0.14	0.133			0.54321	HEK lysate	0.099	0.159	0.127
0.135802	HEK lysate	0.187	0.239	0.213			0.547325	HEK lysate	0.103	0.137	0.117			0.18107	HEK lysate	0.137	0.169	0.137
0.0452675	HEK lysate	0.189	0.202	0.165			0.182442	HEK lysate	0.105	0.175	0.14			0.0603567	HEK lysate	0.099	0.161	0.139
0	HEK lysate	0.169	0.189	0.171			0	HEK lysate	0.117	0.168	0.154			0	HEK lysate	0.14	0.167	0.172

## Sheet: G
	antibody	9F6	9F6	9F6			antibody	2H2	2H2	2H2			antibody	2H2	2H2	2H2
antibody conc. (nM)	protein	F274A,P275A	WT	HEK		antibody conc. (nM)	protein	Y30A,H31A	WT	HEK		antibody conc. (nM)	protein	P134A,E135A	WT	HEK
33	N=1	1.441	1.605	0.235		133	N=1	1.251	1.201	0.137		44	N=1	0.721	0.988	0.173
33	N=2	1.578	1.571	0.249		133	N=2	1.218	1.279	0.136		44	N=2	0.959	1.277	0.248
33	N=3	1.458	1.603	0.227		133	N=3	1.007	1.366	0.135		44	N=3	0.79	1.029	0.22
11	N=1	1.424	1.59	0.209		44.3333	N=1	1.389	1.148	0.106		14.6667	N=1	0.836	0.986	0.17
11	N=2	1.513	1.556	0.241		44.3333	N=2	1.185	1.057	0.137		14.6667	N=2	0.841	0.963	0.194
11	N=3	1.488	1.631	0.212		44.3333	N=3	1.116	1.155	0.121		14.6667	N=3	1.177	0.985	0.137
3.66667	N=1	1.08	1.229	0.199		14.7778	N=1	1.35	1.196	0.103		4.88889	N=1	0.601	0.92	0.127
3.66667	N=2	1.284	1.278	0.209		14.7778	N=2	1.177	0.98	0.123		4.88889	N=2	0.787	1.079	0.186
3.66667	N=3	1.252	1.234	0.197		14.7778	N=3	1.037	1.26	0.113		4.88889	N=3	0.762	0.881	0.164
1.22222	N=1	0.888	0.931	0.184		4.92593	N=1	1.123	0.913	0.092		1.62963	N=1	0.631	0.783	0.148
1.22222	N=2	0.908	0.937	0.214		4.92593	N=2	1.167	1.045	0.112		1.62963	N=2	0.701	0.798	0.16
1.22222	N=3	0.977	0.909	0.192		4.92593	N=3	1.027	0.996	0.092		1.62963	N=3	0.977	0.828	0.126
0.407407	N=1	0.404	0.524	0.196		1.64198	N=1	0.908	0.8	0.097		0.54321	N=1	0.463	0.623	0.105
0.407407	N=2	0.535	0.575	0.187		1.64198	N=2	0.827	0.777	0.112		0.54321	N=2	0.568	0.842	0.159
0.407407	N=3	0.514	0.469	0.193		1.64198	N=3	0.688	0.796	0.102		0.54321	N=3	0.539	0.668	0.147
0.135802	N=1	0.301	0.319	0.179		0.547325	N=1	0.584	0.474	0.086		0.18107	N=1	0.321	0.445	0.131
0.135802	N=2	0.332	0.305	0.205		0.547325	N=2	0.583	0.517	0.101		0.18107	N=2	0.395	0.459	0.163
0.135802	N=3	0.32	0.35	0.173		0.547325	N=3	0.537	0.514	0.085		0.18107	N=3	0.51	0.445	0.106
0.0452675	N=1	0.174	0.233	0.194		0.182442	N=1	0.311	0.278	0.089		0.0603567	N=1	0.176	0.243	0.107
0.0452675	N=2	0.229	0.231	0.199		0.182442	N=2	0.274	0.279	0.104		0.0603567	N=2	0.235	0.342	0.15
0.0452675	N=3	0.211	0.215	0.177		0.182442	N=3	0.256	0.274	0.1		0.0603567	N=3	0.206	0.251	0.132
0	N=1	0.16	0.19	0.177		0	N=1	0.087	0.108	0.082		0	N=1	0.094	0.125	0.119
0	N=2	0.183	0.163	0.189		0	N=2	0.107	0.086	0.099		0	N=2	0.109	0.102	0.133
0	N=3	0.159	0.187	0.173		0	N=3	0.089	0.099	0.087		0	N=3	0.124	0.114	0.109

## Sheet: H
	antibody	9F6	9F6	9F6			antibody	2H2	2H2	2H2			antibody	2H2	2H2	2H2
antibody conc. (nM)	protein	F274A,P275A	WT	HEK		antibody conc. (nM)	protein	Y30A,H31A	WT	HEK		antibody conc. (nM)	protein	P134A,E135A	WT	HEK
33	N=1	1.441	1.605	0.235		133	N=1	1.251	1.201	0.137		44	N=1	0.721	0.988	0.173
33	N=2	1.578	1.571	0.249		133	N=2	1.218	1.279	0.136		44	N=2	0.959	1.277	0.248
33	N=3	1.458	1.603	0.227		133	N=3	1.007	1.366	0.135		44	N=3	0.79	1.029	0.22
11	N=1	1.424	1.59	0.209		44.3333	N=1	1.389	1.148	0.106		14.6667	N=1	0.836	0.986	0.17
11	N=2	1.513	1.556	0.241		44.3333	N=2	1.185	1.057	0.137		14.6667	N=2	0.841	0.963	0.194
11	N=3	1.488	1.631	0.212		44.3333	N=3	1.116	1.155	0.121		14.6667	N=3	1.177	0.985	0.137
3.66667	N=1	1.08	1.229	0.199		14.7778	N=1	1.35	1.196	0.103		4.88889	N=1	0.601	0.92	0.127
3.66667	N=2	1.284	1.278	0.209		14.7778	N=2	1.177	0.98	0.123		4.88889	N=2	0.787	1.079	0.186
3.66667	N=3	1.252	1.234	0.197		14.7778	N=3	1.037	1.26	0.113		4.88889	N=3	0.762	0.881	0.164
1.22222	N=1	0.888	0.931	0.184		4.92593	N=1	1.123	0.913	0.092		1.62963	N=1	0.631	0.783	0.148
1.22222	N=2	0.908	0.937	0.214		4.92593	N=2	1.167	1.045	0.112		1.62963	N=2	0.701	0.798	0.16
1.22222	N=3	0.977	0.909	0.192		4.92593	N=3	1.027	0.996	0.092		1.62963	N=3	0.977	0.828	0.126
0.407407	N=1	0.404	0.524	0.196		1.64198	N=1	0.908	0.8	0.097		0.54321	N=1	0.463	0.623	0.105
0.407407	N=2	0.535	0.575	0.187		1.64198	N=2	0.827	0.777	0.112		0.54321	N=2	0.568	0.842	0.159
0.407407	N=3	0.514	0.469	0.193		1.64198	N=3	0.688	0.796	0.102		0.54321	N=3	0.539	0.668	0.147
0.135802	N=1	0.301	0.319	0.179		0.547325	N=1	0.584	0.474	0.086		0.18107	N=1	0.321	0.445	0.131
0.135802	N=2	0.332	0.305	0.205		0.547325	N=2	0.583	0.517	0.101		0.18107	N=2	0.395	0.459	0.163
0.135802	N=3	0.32	0.35	0.173		0.547325	N=3	0.537	0.514	0.085		0.18107	N=3	0.51	0.445	0.106
0.0452675	N=1	0.174	0.233	0.194		0.182442	N=1	0.311	0.278	0.089		0.0603567	N=1	0.176	0.243	0.107
0.0452675	N=2	0.229	0.231	0.199		0.182442	N=2	0.274	0.279	0.104		0.0603567	N=2	0.235	0.342	0.15
0.0452675	N=3	0.211	0.215	0.177		0.182442	N=3	0.256	0.274	0.1		0.0603567	N=3	0.206	0.251	0.132
0	N=1	0.16	0.19	0.177		0	N=1	0.087	0.108	0.082		0	N=1	0.094	0.125	0.119
0	N=2	0.183	0.163	0.189		0	N=2	0.107	0.086	0.099		0	N=2	0.109	0.102	0.133
0	N=3	0.159	0.187	0.173		0	N=3	0.089	0.099	0.087		0	N=3	0.124	0.114	0.109

## Sheet: I
Abs. 450 nm									Abs. 450 nm
antibody conc.		pep1	pep2	pep3	pep4	pep5	-		antibody conc.		FOSL2	BSA	c-fos_Lysate	HEK_Lysate
13333	N=1	1.496	2.238	2.249	0.124	2.261	0.128		13333	N=1	2.223	0.13	1.648	0.159
2667	N=1	1.567	2.201	2.241	0.127	2.24	0.14		2667	N=1	2.218	0.127	1.64	0.153
533	N=1	1.599	2.206	2.299	0.13	2.317	0.131		533	N=1	2.257	0.134	1.637	0.157
107	N=1	0.9	2.035	2.123	0.134	2.153	0.127		107	N=1	2.167	0.128	1.349	0.143
21	N=1	1.144	2.006	2.121	0.127	2.174	0.126		21	N=1	2.211	0.187	1.359	0.137
4	N=1	1.041	1.817	2.054	0.132	2.117	0.139		4	N=1	2.17	0.139	1.426	0.145
0.9	N=1	0.353	1.242	1.62	0.129	1.702	0.129		0.9	N=1	1.85	0.128	0.703	0.131
0	N=1	0.284	1.294	1.623	0.146	1.698	0.136		0	N=1	1.845	0.138	0.744	0.151
13333	N=2	0.297	1.302	1.619	0.123	1.672	0.124		13333	N=2	1.768	0.172	0.611	0.138
2667	N=2	0.164	0.47	0.727	0.134	0.762	0.127		2667	N=2	0.939	0.129	0.278	0.13
533	N=2	0.143	0.518	0.706	0.126	0.706	0.137		533	N=2	0.886	0.124	0.265	0.131
107	N=2	0.169	0.515	0.71	0.124	0.745	0.13		107	N=2	0.852	0.121	0.258	0.135
21	N=2	0.14	0.228	0.278	0.138	0.29	0.138		21	N=2	0.363	0.143	0.184	0.147
4	N=2	0.131	0.217	0.255	0.123	0.276	0.121		4	N=2	0.33	0.128	0.159	0.126
0.9	N=2	0.13	0.21	0.257	0.137	0.281	0.127		0.9	N=2	0.325	0.125	0.16	0.124
0	N=2	0.127	0.15	0.168	0.14	0.168	0.136		0	N=2	0.187	0.13	0.149	0.131
13333	N=3	0.127	0.147	0.165	0.138	0.166	0.132		13333	N=3	0.172	0.124	0.14	0.125
2667	N=3	0.128	0.141	0.156	0.132	0.17	0.13		2667	N=3	0.175	0.129	0.154	0.13
533	N=3	0.125	0.13	0.131	0.122	0.133	0.126		533	N=3	0.138	0.127	0.136	0.131
107	N=3	0.126	0.128	0.128	0.121	0.131	0.123		107	N=3	0.14	0.13	0.133	0.13
21	N=3	0.124	0.129	0.13	0.122	0.127	0.123		21	N=3	0.133	0.123	0.129	0.129
4	N=3	0.124	0.122	0.122	0.124	0.124	0.122		4	N=3	0.124	0.124	0.129	0.126
0.9	N=3	0.124	0.125	0.123	0.12	0.125	0.122		0.9	N=3	0.123	0.125	0.127	0.143
0	N=3	0.124	0.122	0.121	0.122	0.122	0.121		0	N=3	0.122	0.119	0.128	0.126
