# Supplementary material for: DECODE enables high-throughput mapping of antibody epitopes at single amino acid resolution
Source: PLoS Biol. 2025 Jan 23;23(1):e3002707. doi: 10.1371/journal.pbio.3002707 (PMC11756784; doi:10.1371/journal.pbio.3002707)
Supplement: S2 Data — (XLSX uploaded to Zenodo: https://doi.org/10.5281/zenodo.14286317.) (ZIP) [file pbio.3002707.s019.zip › S2_Data/Fig.S4_Data.xlsx]

## Sheet: A
2H2	peptide conc.	Abs.450 nm	2H2_WT	P268A	D269A	D270A	F271A	L272A	F273A	P274A	A275G	S276A	S277A	R278A	P279A	S280A	G281A	9F6
	400	N=1	0.194	0.206	0.174	0.984	2.193	2.228	1.553	0.302	0.179	0.192	0.167	0.316	0.698	0.191	0.164	2.17
	400	N=2	0.188	0.188	0.18	0.948	2.232	2.281	1.522	0.287	0.182	0.185	0.176	0.285	0.595	0.173	0.174	2.123
	400	N=3	0.198	0.202	0.206	1.036	2.276	2.317	1.692	0.312	0.187	0.2	0.187	0.315	0.716	0.175	0.181	2.11
	80	N=1	0.196	0.214	0.239	1.869	2.274	2.301	2.111	0.68	0.219	0.188	0.188	0.631	1.379	0.187	0.174	2.128
	80	N=2	0.209	0.219	0.255	1.968	2.341	2.387	2.197	0.75	0.222	0.22	0.202	0.735	1.526	0.195	0.193	2.161
	80	N=3	0.209	0.204	0.232	1.912	2.301	2.388	2.132	0.65	0.222	0.209	0.193	0.651	1.408	0.189	0.181	2.097
	16	N=1	0.278	0.474	0.572	2.285	2.323	2.342	2.298	1.893	0.34	0.344	0.261	1.682	1.921	0.286	0.211	2.162
	16	N=2	0.254	0.428	0.57	2.32	2.322	2.353	2.299	1.837	0.343	0.323	0.259	1.6	1.905	0.261	0.202	2.071
	16	N=3	0.274	0.442	0.65	2.265	2.372	2.359	2.327	1.91	0.364	0.353	0.284	1.754	2	0.297	0.236	2.122
	3.2	N=1	1.787	1.959	1.925	2.445	2.358	2.367	2.352	2.317	1.562	1.68	1.698	2.142	2.136	1.541	0.458	2.153
	3.2	N=2	1.842	2.045	1.824	2.412	2.393	2.362	2.314	2.138	1.55	1.74	1.853	2.189	2.192	1.611	0.503	2.198
	3.2	N=3	1.689	2.176	1.788	2.418	2.352	2.387	2.339	2.297	1.493	1.696	1.773	2.174	2.064	1.67	0.44	2.254
	0.64	N=1	2.372	2.386	2.383	2.43	2.376	2.339	2.359	2.344	2.105	2.307	2.171	2.294	2.225	2.261	1.984	2.303
	0.64	N=2	2.332	2.426	2.365	2.371	2.374	2.36	2.313	2.352	2.227	2.242	2.207	2.329	2.282	2.233	1.912	2.286
	0.64	N=3	2.422	2.472	2.425	2.421	2.394	2.469	2.373	2.387	2.293	2.269	2.278	2.296	2.261	2.199	1.976	2.203
	0.128	N=1	2.435	2.446	2.413	2.399	2.391	2.375	2.36	2.356	2.247	2.21	2.277	2.242	2.212	2.092	2.128	2.177
	0.128	N=2	2.455	2.482	2.433	2.439	2.41	2.4	2.384	2.325	2.341	2.321	2.338	2.265	2.292	2.159	2.212	2.173
	0.128	N=3	2.415	2.436	2.407	2.408	2.402	2.371	2.297	2.34	2.347	2.239	2.269	2.259	2.212	2.142	2.144	2.158
	0.0256	N=1	2.481	2.469	2.403	2.446	2.394	2.381	2.422	2.43	2.34	2.379	2.25	2.336	2.24	2.227	2.278	2.193
	0.0256	N=2	2.524	2.393	2.394	2.436	2.367	2.382	2.416	2.395	2.322	2.381	2.37	2.31	2.277	2.21	2.253	2.148
	0.0256	N=3	2.443	2.469	2.408	2.436	2.375	2.394	2.378	2.421	2.31	2.33	2.33	2.305	2.258	2.27	2.165	2.202
	0	N=1	2.463	2.378	2.418	2.418	2.389	2.415	2.456	2.382	2.333	2.361	2.285	2.22	2.243	2.184	2.168	2.236
	0	N=2	2.493	2.455	2.482	2.401	2.361	2.403	2.419	2.363	2.431	2.364	2.35	2.276	2.317	2.263	2.236	2.203
	0	N=3	2.463	2.363	2.388	2.367	2.35	2.344	2.342	2.355	2.304	2.3	2.295	2.238	2.276	2.181	2.221	2.193
9F6	peptide conc.	Abs.450 nm	9F6_WT	P21A	A22G	G23A	D24A	S25A	L26A	S27A	Y28A	Y29A	H30A	S31A	P32A	A33A	D34A	2H2_WT
	400	N=1	0.097	0.108	0.102	0.098	0.098	0.096	0.203	0.105	0.114	0.153	0.344	0.106	0.097	0.096	0.095	1.183
	400	N=2	0.093	0.078	0.09	0.072	0.096	0.08	0.188	0.078	0.093	0.114	0.304	0.082	0.088	0.074	0.084	1.09
	400	N=3	0.113	0.103	0.098	0.096	0.101	0.094	0.201	0.097	0.102	0.124	0.316	0.089	0.086	0.091	0.086	1.044
	80	N=1	0.108	0.087	0.095	0.08	0.123	0.093	0.552	0.088	0.108	0.259	0.746	0.08	0.086	0.077	0.098	1.201
	80	N=2	0.107	0.101	0.098	0.099	0.131	0.109	0.555	0.097	0.114	0.264	0.729	0.099	0.104	0.099	0.112	1.152
	80	N=3	0.106	0.077	0.096	0.081	0.13	0.087	0.556	0.076	0.109	0.244	0.726	0.08	0.116	0.078	0.096	1.098
	16	N=1	0.131	0.105	0.097	0.106	0.232	0.146	1.046	0.106	0.164	0.647	1.04	0.106	0.117	0.134	0.104	1.137
	16	N=2	0.117	0.097	0.108	0.097	0.24	0.139	1.024	0.099	0.204	0.664	1.112	0.104	0.124	0.097	0.099	1.098
	16	N=3	0.119	0.108	0.103	0.101	0.216	0.132	1.021	0.109	0.173	0.664	1.092	0.108	0.107	0.107	0.104	1.178
	3.2	N=1	0.224	0.219	0.124	0.12	0.298	0.29	1.154	0.148	0.443	1.027	1.143	0.131	0.143	0.12	0.11	1.123
	3.2	N=2	0.219	0.271	0.136	0.146	0.641	0.34	1.308	0.163	0.486	1.116	1.292	0.146	0.166	0.144	0.122	1.22
	3.2	N=3	0.226	0.225	0.119	0.129	0.477	0.299	1.29	0.131	0.479	1.007	1.3	0.14	0.15	0.127	0.115	1.143
	0.64	N=1	0.869	1.048	0.61	0.688	0.549	0.902	1.42	0.803	1.074	1.307	1.29	0.394	0.501	0.481	0.591	1.177
	0.64	N=2	0.944	0.978	0.576	0.612	0.666	0.868	1.368	0.772	0.989	1.211	1.304	0.366	0.485	0.45	0.543	1.118
	0.64	N=3	0.911	1.072	0.578	0.633	0.645	0.908	1.468	0.777	1.112	1.327	1.265	0.368	0.523	0.466	0.542	1.199
	0.128	N=1	1.545	1.416	1.302	1.105	1.039	1.282	1.208	1.235	1.278	1.348	1.251	0.921	1.022	0.893	1.009	1.169
	0.128	N=2	1.377	1.462	1.281	1.276	1.142	1.325	1.22	1.349	1.31	1.382	1.481	0.952	1.068	1.029	1.081	1.301
	0.128	N=3	1.469	1.391	1.258	1.132	1.13	1.251	1.286	1.186	1.297	1.259	1.388	0.847	1.053	0.905	1.13	1.216
	0.0256	N=1	1.632	1.576	1.456	1.392	0.901	1.34	1.373	1.346	1.308	1.323	1.285	1.182	1.206	1.228	1.27	1.289
	0.0256	N=2	1.748	1.711	1.482	1.615	1.401	1.611	1.397	1.556	1.323	1.618	1.324	1.391	1.218	1.376	1.183	1.383
	0.0256	N=3	1.573	1.409	1.446	1.405	1.327	1.41	1.429	1.33	1.341	1.391	1.356	1.199	1.259	1.207	1.194	1.301
	0	N=1	1.704	1.541	1.445	1.457	0.634	0.731	1.282	1.362	1.323	1.274	1.281	1.382	1.124	1.228	1.038	1.172
	0	N=2	1.698	1.627	1.393	1.485	1.299	1.179	1.284	1.447	1.2	1.438	1.171	1.232	1.2	1.279	1.107	1.279
	0	N=3	1.661	1.54	1.412	1.42	1.263	1.056	1.296	1.222	1.261	1.249	1.197	1.181	1.155	1.148	1.161	1.193
C-10	peptide conc.	Abs.450 nm	C-10_WT	E130A	Q131A	L132A	S133A	P134A	E135A	E136A	E137A	E138A	K139A	R140A	R141A	I142A	R143A	2H2_WT
	400	N=1	0.203	0.436	0.204	0.294	0.817	2.188	2.241	0.315	0.461	1.926	0.198	0.205	2.059	1.134	0.168	2.169
	400	N=2	0.199	0.38	0.222	0.253	0.81	2.197	2.218	0.25	0.389	1.868	0.19	0.179	2.171	1.098	0.149	2.09
	400	N=3	0.22	0.439	0.219	0.291	0.856	2.229	2.363	0.325	0.383	1.955	0.197	0.189	2.204	1.22	0.165	2.254
	80	N=1	0.464	1.127	0.529	0.676	1.949	2.318	2.409	0.731	1.011	2.162	0.341	0.301	2.325	1.982	0.27	2.237
	80	N=2	0.499	1.19	0.573	0.84	1.942	2.304	2.409	0.676	1.034	2.172	0.367	0.316	2.269	1.941	0.274	2.181
	80	N=3	0.472	1.044	0.54	0.737	1.886	2.327	2.34	0.69	1.045	2.147	0.35	0.313	2.336	1.976	0.274	2.277
	16	N=1	1.187	2.151	1.504	1.978	2.317	2.375	2.392	1.751	1.854	2.245	0.953	0.997	2.218	2.116	0.692	2.175
	16	N=2	1.172	2.063	1.545	1.883	2.35	2.416	2.35	1.694	1.794	2.202	0.989	0.953	2.185	2.068	0.576	2.214
	16	N=3	1.283	2.167	1.576	1.953	2.337	2.399	2.412	1.797	1.841	2.237	1.023	1.058	2.246	2.188	0.636	2.196
	3.2	N=1	2.18	2.379	2.276	2.233	2.421	2.336	2.406	2.214	2.146	2.224	2.034	1.909	2.144	2.169	1.533	2.196
	3.2	N=2	2.155	2.364	2.247	2.337	2.412	2.39	2.409	2.372	2.223	2.322	1.956	1.918	2.185	2.235	1.609	2.199
	3.2	N=3	2.112	2.3	2.248	2.293	2.375	2.394	2.481	2.244	2.246	2.257	2.013	1.836	2.195	2.12	1.618	2.121
	0.64	N=1	2.335	2.41	2.365	2.409	2.437	2.375	2.44	2.434	2.277	2.318	2.196	2.109	2.083	2.115	1.922	2.053
	0.64	N=2	2.309	2.378	2.313	2.334	2.364	2.418	2.442	2.465	2.219	2.122	2.206	2.085	2.163	2.076	2.008	2.079
	0.64	N=3	2.32	2.4	2.324	2.346	2.381	2.422	2.393	2.405	2.268	2.293	2.183	2.161	2.197	2.182	1.993	2.101
	0.128	N=1	2.292	2.398	2.342	2.366	2.385	2.333	2.357	2.334	2.232	2.229	2.175	2.178	2.192	2.162	2.134	2.105
	0.128	N=2	2.36	2.468	2.433	2.435	2.351	2.345	2.383	2.364	2.346	2.194	2.298	2.189	2.151	2.185	2.163	2.089
	0.128	N=3	2.415	2.386	2.397	2.344	2.358	2.31	2.336	2.3	2.209	2.222	2.228	2.212	2.187	2.135	2.183	2.12
	0.0256	N=1	2.37	2.361	2.299	2.4	2.28	2.322	2.282	2.333	2.139	2.17	2.142	2.104	2.192	2.113	2.192	2.189
	0.0256	N=2	2.428	2.277	2.388	2.326	2.319	2.17	2.3	2.317	2.179	2.077	2.177	2.218	2.135	2.167	2.162	2.121
	0.0256	N=3	2.348	2.374	2.363	2.356	2.307	2.299	2.376	2.412	2.239	2.247	2.194	2.205	2.154	2.231	2.217	2.15
	0	N=1	2.391	2.351	2.357	2.327	2.342	2.281	2.365	2.369	2.132	2.107	2.156	2.063	2.116	2.196	2.065	2.052
	0	N=2	2.435	2.424	2.366	2.38	2.336	2.368	2.391	2.413	2.244	2.236	2.114	2.128	2.003	2.038	2.145	2.178
	0	N=3	2.325	2.39	2.279	2.294	2.269	2.255	2.348	2.369	2.075	2.167	2.065	2.027	1.755	1.866	2.033	2.109

## Sheet: B
2H2	IC50		9F6	IC50		C-10	IC50
WT	4.49199		WT	0.601601		C-10_WT	14.9063
F268A	6.46639		P21A	0.855727		E130A	50.1621
D269A	6.29974		A22G	0.428014		Q131A	22.305
D270A	94.8801		G23A	0.415634		L132A	35.6715
F271A	33.9129		D24A	2.30056		S133A	111.947
L272A	85.9853		S25A	0.829788		P134A	N.D.
F273A	99.5597		L26A	30.6847		E135A	N.D.
P274A	30.2714		S27A	0.625724		E136A	26.8404
A275G	4.12466		Y28A	1.70807		E137A	42.2821
S276A	4.75847		Y29A	8.7019		E138A	N.D.
S277A	5.05056		H30A	41.1295		K139A	12.1088
R278A	26.8157		S31A	0.263459		R140A	11.5819
P279A	57.4818		P32A	0.428167		R141A	N.D.
S280A	4.76341		A33A	0.319997		I142A	132.522
G281A	1.44219		D34A	0.484591		R143A	6.09637

## Sheet: C
antibody	raw_data_file(.csv) in a folder "S3_Data"
NeuN(A60)	Fig.S4_C_seq.logo_NeuN(A60)
antibody	raw_data_file(.csv) in a folder "S3_Data"
NeuN(A60)	Fig.S4_C_Manhattan plot_NeuN(A60)

## Sheet: D
NeuN(A60)	peptide conc.	Abs.450 nm	NeuN_WT	M1A	A2G	Q3A	P4A	Y5A	P6A	P7A	A8G	Q9A	Y10A	P11A	P12A	P13A	P14A	2H2_WT
	500	N=1	0.12	0.12	0.117	0.125	0.121	0.319	0.153	0.142	0.12	0.517	0.177	0.123	0.121	0.124	0.124	0.586
	500	N=2	0.12	0.118	0.118	0.117	0.118	0.349	0.156	0.138	0.116	0.597	0.181	0.117	0.123	0.116	0.121	0.539
	500	N=3	0.121	0.122	0.118	0.122	0.122	0.389	0.17	0.155	0.12	0.568	0.206	0.122	0.122	0.123	0.119	0.634
	100	N=1	0.126	0.12	0.122	0.119	0.132	0.749	0.464	0.247	0.127	0.86	0.508	0.123	0.126	0.121	0.12	0.638
	100	N=2	0.123	0.129	0.121	0.13	0.132	0.735	0.494	0.262	0.134	0.879	0.59	0.126	0.129	0.124	0.126	0.654
	100	N=3	0.119	0.123	0.121	0.125	0.131	0.78	0.499	0.263	0.128	0.882	0.555	0.121	0.123	0.119	0.12	0.727
	20	N=1	0.15	0.146	0.143	0.165	0.183	0.928	0.8	0.719	0.148	0.889	0.797	0.151	0.146	0.134	0.14	0.61
	20	N=2	0.143	0.149	0.152	0.179	0.202	0.929	0.82	0.759	0.161	0.875	0.822	0.145	0.146	0.133	0.142	0.693
	20	N=3	0.149	0.16	0.162	0.185	0.183	0.945	0.84	0.722	0.153	0.919	0.755	0.168	0.159	0.157	0.156	0.724
	4	N=1	0.564	0.337	0.539	0.691	0.678	0.947	0.892	0.881	0.64	0.957	0.917	0.612	0.585	0.5	0.463	0.774
	4	N=2	0.555	0.374	0.541	0.743	0.679	0.973	0.897	0.892	0.63	0.937	0.883	0.62	0.57	0.488	0.444	0.697
	4	N=3	0.542	0.333	0.546	0.673	0.664	0.864	0.902	0.846	0.638	0.9	0.851	0.623	0.577	0.492	0.402	0.684
	0.8	N=1	0.883	0.829	0.838	0.892	0.819	0.928	0.929	0.917	0.808	0.886	0.874	0.795	0.729	0.643	0.667	0.615
	0.8	N=2	0.78	0.767	0.809	0.87	0.848	0.909	0.889	0.857	0.787	0.896	0.843	0.802	0.745	0.666	0.657	0.684
	0.8	N=3	0.713	0.706	0.826	0.855	0.806	0.91	0.895	0.91	0.834	0.883	0.848	0.805	0.766	0.775	0.772	0.727
	0.16	N=1	0.781	0.808	0.828	0.927	0.822	0.905	0.876	0.869	0.828	0.86	0.859	0.851	0.826	0.835	0.791	0.756
	0.16	N=2	0.847	0.844	0.848	0.928	0.877	0.872	0.901	0.846	0.879	0.931	0.883	0.888	0.864	0.816	0.777	0.725
	0.16	N=3	0.849	0.802	0.817	0.874	0.846	0.908	0.886	0.852	0.898	0.892	0.868	0.835	0.858	0.83	0.703	0.741
	0.032	N=1	0.8	0.849	0.807	0.891	0.857	0.863	0.839	0.812	0.829	0.801	0.799	0.796	0.817	0.805	0.825	0.733
	0.032	N=2	0.829	0.832	0.818	0.822	0.845	0.883	0.824	0.77	0.788	0.8	0.793	0.814	0.819	0.821	0.724	0.781
	0.032	N=3	0.785	0.808	0.854	0.851	0.853	0.83	0.904	0.849	0.828	0.79	0.832	0.83	0.777	0.773	0.788	0.762
	0.0064	N=1	0.822	0.756	0.84	0.832	0.859	0.889	0.868	0.842	0.804	0.791	0.791	0.704	0.714	0.685	0.752	0.723
	0.0064	N=2	0.905	0.857	0.824	0.822	0.877	0.887	0.876	0.897	0.836	0.837	0.677	0.698	0.761	0.738	0.721	0.741
	0.0064	N=3	0.892	0.809	0.833	0.792	0.776	0.776	0.825	0.77	0.809	0.722	0.677	0.619	0.801	0.759	0.686	0.659

## Sheet: E
AA position	score(WT-MT)	logIC50(MT-WT)				score(WT)	score(MT)	score(WT-MT)		IC50(WT)	NeuN_WT	4.20383	normalized
M1A	-0.015786	-0.195762			M1A	0.037115	0.052901	-0.015786		IC50(MT)	M1A	2.67845	-0.195762
A2G	0.02527	0.0723982			A2G	0.050085	0.024815	0.02527			A2G	4.96642	0.0723982
Q3A	0.041833	0.183169			Q3A	0.06646	0.024627	0.041833			Q3A	6.40935	0.183169
P4A	0.080217	0.219219			P4A	0.111808	0.031591	0.080217			P4A	6.96408	0.219219
Y5A	0.377207	1.53148			Y5A	0.380106	0.002899	0.377207			Y5A	142.931	1.53148
P6A	0.824085	1.27099			P6A	0.830322	0.006237	0.824085			P6A	78.4584	1.27099
P7A	0.795367	0.973987			P7A	0.802998	0.007631	0.795367			P7A	39.5943	0.973987
A8G	0.316241	0.124495			A8G	0.535172	0.218931	0.316241			A8G	5.59938	0.124495
Q9A	0.525447	2.07533			Q9A	0.53711	0.011663	0.525447			Q9A	500	2.07533
Y10A	0.341383	1.33397			Y10A	0.344633	0.00325	0.341383			Y10A	90.7012	1.33397
P11A	0.186289	0.109471			P11A	0.247439	0.06115	0.186289			P11A	5.40899	0.109471
P12A	0.303115	0.0387473			P12A	0.339707	0.036592	0.303115			P12A	4.59613	0.0387473
P13A	0.138987	-0.0801687			P13A	0.290878	0.151891	0.138987			P13A	3.49523	-0.0801687
P14A	-0.001902	-0.0873193			P14A	0.167112	0.169014	-0.001902			P14A	3.43816	-0.0873193

## Sheet: F
NeuN(A60)	peptide conc.	Abs.450 nm	NeuN_WT	M1A	A2G	Q3A	P4A	Y5A	P6A	P7A	A8G	Q9A	Y10A	P11A	P12A	P13A	P14A	2H2_WT
	500	N=1	0.12	0.12	0.117	0.125	0.121	0.319	0.153	0.142	0.12	0.517	0.177	0.123	0.121	0.124	0.124	0.586
	500	N=2	0.12	0.118	0.118	0.117	0.118	0.349	0.156	0.138	0.116	0.597	0.181	0.117	0.123	0.116	0.121	0.539
	500	N=3	0.121	0.122	0.118	0.122	0.122	0.389	0.17	0.155	0.12	0.568	0.206	0.122	0.122	0.123	0.119	0.634
	100	N=1	0.126	0.12	0.122	0.119	0.132	0.749	0.464	0.247	0.127	0.86	0.508	0.123	0.126	0.121	0.12	0.638
	100	N=2	0.123	0.129	0.121	0.13	0.132	0.735	0.494	0.262	0.134	0.879	0.59	0.126	0.129	0.124	0.126	0.654
	100	N=3	0.119	0.123	0.121	0.125	0.131	0.78	0.499	0.263	0.128	0.882	0.555	0.121	0.123	0.119	0.12	0.727
	20	N=1	0.15	0.146	0.143	0.165	0.183	0.928	0.8	0.719	0.148	0.889	0.797	0.151	0.146	0.134	0.14	0.61
	20	N=2	0.143	0.149	0.152	0.179	0.202	0.929	0.82	0.759	0.161	0.875	0.822	0.145	0.146	0.133	0.142	0.693
	20	N=3	0.149	0.16	0.162	0.185	0.183	0.945	0.84	0.722	0.153	0.919	0.755	0.168	0.159	0.157	0.156	0.724
	4	N=1	0.564	0.337	0.539	0.691	0.678	0.947	0.892	0.881	0.64	0.957	0.917	0.612	0.585	0.5	0.463	0.774
	4	N=2	0.555	0.374	0.541	0.743	0.679	0.973	0.897	0.892	0.63	0.937	0.883	0.62	0.57	0.488	0.444	0.697
	4	N=3	0.542	0.333	0.546	0.673	0.664	0.864	0.902	0.846	0.638	0.9	0.851	0.623	0.577	0.492	0.402	0.684
	0.8	N=1	0.883	0.829	0.838	0.892	0.819	0.928	0.929	0.917	0.808	0.886	0.874	0.795	0.729	0.643	0.667	0.615
	0.8	N=2	0.78	0.767	0.809	0.87	0.848	0.909	0.889	0.857	0.787	0.896	0.843	0.802	0.745	0.666	0.657	0.684
	0.8	N=3	0.713	0.706	0.826	0.855	0.806	0.91	0.895	0.91	0.834	0.883	0.848	0.805	0.766	0.775	0.772	0.727
	0.16	N=1	0.781	0.808	0.828	0.927	0.822	0.905	0.876	0.869	0.828	0.86	0.859	0.851	0.826	0.835	0.791	0.756
	0.16	N=2	0.847	0.844	0.848	0.928	0.877	0.872	0.901	0.846	0.879	0.931	0.883	0.888	0.864	0.816	0.777	0.725
	0.16	N=3	0.849	0.802	0.817	0.874	0.846	0.908	0.886	0.852	0.898	0.892	0.868	0.835	0.858	0.83	0.703	0.741
	0.032	N=1	0.8	0.849	0.807	0.891	0.857	0.863	0.839	0.812	0.829	0.801	0.799	0.796	0.817	0.805	0.825	0.733
	0.032	N=2	0.829	0.832	0.818	0.822	0.845	0.883	0.824	0.77	0.788	0.8	0.793	0.814	0.819	0.821	0.724	0.781
	0.032	N=3	0.785	0.808	0.854	0.851	0.853	0.83	0.904	0.849	0.828	0.79	0.832	0.83	0.777	0.773	0.788	0.762
	0.0064	N=1	0.822	0.756	0.84	0.832	0.859	0.889	0.868	0.842	0.804	0.791	0.791	0.704	0.714	0.685	0.752	0.723
	0.0064	N=2	0.905	0.857	0.824	0.822	0.877	0.887	0.876	0.897	0.836	0.837	0.677	0.698	0.761	0.738	0.721	0.741
	0.0064	N=3	0.892	0.809	0.833	0.792	0.776	0.776	0.825	0.77	0.809	0.722	0.677	0.619	0.801	0.759	0.686	0.659

## Sheet: G
NeuN	IC50
NeuN_WT	4.20383
M1A	2.67845
A2G	4.96642
Q3A	6.40935
P4A	6.96408
Y5A	142.931
P6A	78.4584
P7A	39.5943
A8G	5.59938
Q9A	N.D.
Y10A	90.7012
P11A	5.40899
P12A	4.59613
P13A	3.49523
P14A	3.43816
