# Supplementary material for: DECODE enables high-throughput mapping of antibody epitopes at single amino acid resolution
Source: PLoS Biol. 2025 Jan 23;23(1):e3002707. doi: 10.1371/journal.pbio.3002707 (PMC11756784; doi:10.1371/journal.pbio.3002707)
Supplement: S2 Data — (XLSX uploaded to Zenodo: https://doi.org/10.5281/zenodo.14286317.) (ZIP) [file pbio.3002707.s019.zip › S2_Data/Fig.S5_Data.xlsx]

## Sheet: A
antibody	raw_data_file(.csv) in a folder "S3_Data"
Bp53-12	Fig.S5_A_seq.logo_Bp53-12_1
Bp53-12	Fig.S5_A_seq.logo_Bp53-12_2
Bp53-12	Fig.S5_A_seq.logo_Bp53-12_3
DO-1	Fig.S5_A_seq.logo_DO-1_1
DO-1	Fig.S5_A_seq.logo_DO-1_2
DO-1	Fig.S5_A_seq.logo_DO-1_3
DO-7	Fig.S5_A_seq.logo_DO-7_1
DO-7	Fig.S5_A_seq.logo_DO-7_2
DO-7	Fig.S5_A_seq.logo_DO-7_3

## Sheet: B
antibody	raw_data_file(.csv) in a folder "S3_Data"
Bp53-12	Fig.S5_B_Manhattan plot_Bp53-12
DO-1	Fig.S5_B_Manhattan plot_DO-1
DO-7	Fig.S5_B_Manhattan plot_DO-7

## Sheet: C
Bp53-12_hotspot_raw.csv	peptide conc.	Abs.450 nm	WT	Q16A	E17A	T18A	F19A	S20A	D21A	L22A	W23A	K24A	L25A	L26A	P27A	E28A	N29A	Pab240
	1000	N=1	0.158	0.169	0.156	0.167	0.298	1.143	1.703	0.918	0.429	1.851	1.432	0.167	0.179	0.246	0.169	1.846
	1000	N=2	0.162	0.159	0.155	0.171	0.304	1.205	1.757	0.908	0.432	1.844	1.375	0.151	0.174	0.231	0.152	1.798
	1000	N=3	0.16	0.164	0.158	0.174	0.29	1.264	1.786	1.001	0.484	1.924	1.417	0.163	0.178	0.284	0.236	1.948
	200	N=1	0.184	0.206	0.191	0.266	0.57	1.645	1.909	1.295	0.873	1.917	1.858	0.2	0.256	0.514	0.209	1.955
	200	N=2	0.19	0.219	0.2	0.273	0.688	1.746	1.992	1.43	1.066	2.06	1.969	0.217	0.316	0.581	0.24	2.025
	200	N=3	0.182	0.21	0.197	0.271	0.7	1.799	1.967	1.376	1.03	1.97	1.865	0.203	0.3	0.553	0.221	1.929
	40	N=1	0.285	0.414	0.397	0.524	1.287	1.993	2.038	1.812	1.503	2.089	2.004	0.351	0.55	1.021	0.409	2.014
	40	N=2	0.295	0.45	0.394	0.536	1.248	1.958	1.996	1.83	1.418	2.038	2.036	0.368	0.552	0.95	0.38	1.947
	40	N=3	0.318	0.449	0.414	0.525	1.36	2.039	2.112	1.856	1.551	2.084	1.999	0.363	0.576	1.032	0.412	2.007
	8	N=1	0.548	0.731	0.703	0.891	1.766	2.025	2.06	1.989	1.917	2.039	2.081	0.663	0.945	1.498	0.709	1.9
	8	N=2	0.513	0.732	0.706	0.875	1.817	1.982	2.107	1.937	1.89	2.121	2.122	0.674	0.992	1.504	0.714	1.931
	8	N=3	0.521	0.736	0.695	0.927	1.813	2.04	2.053	1.918	1.829	2.026	2.042	0.673	0.962	1.507	0.707	1.926
	1.6	N=1	0.898	1.115	1.125	1.398	2.056	2.099	2.069	1.978	2.047	2.056	2.028	1.06	1.442	1.836	1.041	1.91
	1.6	N=2	0.887	1.026	1.066	1.321	1.992	2.077	2.028	1.962	2.042	1.989	2.027	1.024	1.361	1.867	1.023	1.831
	1.6	N=3	0.815	1.097	1.143	1.314	2.083	2.11	2.077	2.061	2.086	2.074	2.148	1.041	1.439	1.901	1.167	2.027
	0.32	N=1	0.923	1.408	1.381	1.477	1.972	2.075	2.013	2.034	1.94	1.996	2.09	1.649	1.671	2.013	1.562	1.962
	0.32	N=2	1	1.442	1.344	1.476	2.038	2.026	2.087	2.056	1.999	2.113	2.075	1.577	1.723	2.084	1.598	2.057
	0.32	N=3	1.001	1.437	1.332	1.479	2.028	2.032	2.062	1.995	1.96	2.072	2.004	1.585	1.728	2.056	1.654	1.962
	0.064	N=1	1.595	1.838	1.897	1.908	2.065	2.084	2.072	2.141	2.008	2.043	2.006	1.866	1.913	2.027	1.925	2.035
	0.064	N=2	1.539	1.821	1.851	1.865	1.97	2.034	2.09	2.07	1.866	1.932	1.98	1.825	1.83	1.986	1.891	2.025
	0.064	N=3	1.516	1.838	1.899	1.95	2.05	2.035	2.003	2.105	1.932	2.045	2.069	1.986	1.948	2.116	2.021	2.109
	0	N=1	1.905	2.006	2.04	2.066	2.002	2.005	1.975	2.053	1.798	1.958	1.957	2.047	1.957	1.93	2.026	2.009
	0	N=2	2.072	2.025	2.042	1.789	2.054	2.001	1.745	1.94	2.117	2.059	2.091	1.88	2.052	2.001	1.772	2.067
	0	N=3	2.05	1.947	2.01	1.728	2.003	1.91	1.645	1.932	1.982	1.973	2.009	1.644	1.981	1.92	1.572	1.893
DO-1	peptide conc.	Abs.450 nm	WT	Q16A	E17A	T18A	F19A	S20A	D21A	L22A	W23A	K24A	L25A	L26A	P27A	E28A	N29A	Pab240
	1000	N=1	0.168	0.162	0.16	0.158	0.327	1.717	2.451	1.099	0.436	2.558	2.26	0.166	0.181	0.29	0.185	2.441
	1000	N=2	0.159	0.151	0.153	0.153	0.302	1.599	2.493	1.021	0.38	2.583	2.158	0.144	0.155	0.25	0.156	2.511
	1000	N=3	0.154	0.152	0.152	0.157	0.3	1.605	2.511	1.081	0.445	2.558	2.268	0.158	0.165	0.27	0.172	2.542
	200	N=1	0.162	0.167	0.168	0.182	0.743	2.446	2.507	2.072	1.053	2.504	2.444	0.162	0.192	0.537	0.176	2.454
	200	N=2	0.161	0.177	0.176	0.177	0.648	2.382	2.531	1.841	1.12	2.572	2.462	0.17	0.202	0.608	0.187	2.455
	200	N=3	0.163	0.175	0.176	0.183	0.73	2.435	2.515	2.02	1.064	2.513	2.527	0.15	0.192	0.547	0.174	2.486
	40	N=1	0.205	0.259	0.272	0.322	1.748	2.542	2.508	2.515	2.221	2.547	2.559	0.249	0.436	1.5	0.201	2.502
	40	N=2	0.211	0.269	0.297	0.323	1.748	2.558	2.492	2.422	2.192	2.558	2.569	0.253	0.403	1.505	0.247	2.482
	40	N=3	0.215	0.258	0.278	0.306	1.795	2.526	2.498	2.487	2.208	2.624	2.577	0.265	0.388	1.655	0.285	2.47
	8	N=1	0.336	0.541	0.581	0.634	2.476	2.551	2.459	2.542	2.582	2.603	2.556	0.501	0.93	2.366	0.541	2.568
	8	N=2	0.349	0.567	0.6	0.704	2.473	2.557	2.469	2.574	2.596	2.613	2.544	0.547	1.073	2.413	0.602	2.641
	8	N=3	0.356	0.551	0.604	0.753	2.458	2.523	2.461	2.548	2.566	2.602	2.559	0.511	1.063	2.379	0.613	2.518
	1.6	N=1	0.776	1.327	1.395	1.546	2.559	2.514	2.564	2.573	2.632	2.596	2.531	1.315	2.102	2.507	1.464	2.558
	1.6	N=2	0.776	1.272	1.366	1.547	2.563	2.548	2.606	2.582	2.626	2.594	2.606	1.208	2.07	2.493	1.428	2.534
	1.6	N=3	0.758	1.335	1.345	1.49	2.545	2.519	2.549	2.58	2.626	2.592	2.59	1.266	2.127	2.551	1.556	2.54
	0.32	N=1	1.133	2.135	2.123	2	2.523	2.506	2.559	2.581	2.709	2.626	2.536	2.4	2.473	2.558	2.401	2.562
	0.32	N=2	1.28	2.157	2.138	2.062	2.541	2.574	2.533	2.53	2.65	2.643	2.517	2.38	2.46	2.56	2.407	2.533
	0.32	N=3	1.238	2.133	2.137	2.015	2.467	2.556	2.484	2.475	2.64	2.608	2.506	2.385	2.475	2.534	2.387	2.537
	0.064	N=1	2.485	2.515	2.533	2.496	2.538	2.557	2.543	2.525	2.602	2.637	2.528	2.551	2.594	2.53	2.502	2.535
	0.064	N=2	2.493	2.571	2.518	2.52	2.555	2.571	2.565	2.541	2.63	2.629	2.529	2.594	2.564	2.562	2.503	2.559
	0.064	N=3	2.479	2.526	2.487	2.508	2.534	2.537	2.494	2.557	2.608	2.637	2.491	2.598	2.554	2.539	2.523	2.536
	0	N=1	2.609	2.556	2.531	2.557	2.507	2.595	2.495	2.501	2.592	2.597	2.535	2.577	2.557	2.535	2.554	2.579
	0	N=2	2.597	2.54	2.493	2.487	2.478	2.513	2.47	2.499	2.598	2.556	2.509	2.526	2.591	2.498	2.51	2.564
	0	N=3	2.59	2.453	2.457	2.46	2.392	2.48	2.411	2.467	2.519	2.491	2.476	2.499	2.464	2.495	2.436	2.495
DO-7	peptide conc.	Abs.450 nm	WT	Q16A	E17A	T18A	F19A	S20A	D21A	L22A	W23A	K24A	L25A	L26A	P27A	E28A	N29A	Pab240
	1000	N=1	0.17	0.168	0.164	0.168	0.306	1.291	2.106	0.699	0.397	2.376	1.824	0.165	0.181	0.264	0.17	2.39
	1000	N=2	0.161	0.161	0.166	0.155	0.289	1.361	2.261	1.027	0.327	2.301	1.672	0.141	0.148	0.214	0.147	2.401
	1000	N=3	0.173	0.175	0.161	0.164	0.319	1.446	2.356	0.949	0.398	2.466	1.872	0.164	0.166	0.244	0.166	2.463
	200	N=1	0.177	0.188	0.178	0.19	0.668	2.177	2.41	1.708	0.779	2.397	2.305	0.156	0.182	0.462	0.167	2.366
	200	N=2	0.167	0.185	0.178	0.183	0.666	2.197	2.416	1.722	0.888	2.482	2.317	0.167	0.206	0.497	0.188	2.418
	200	N=3	0.165	0.184	0.181	0.192	0.692	2.199	2.402	1.288	0.832	2.431	2.292	0.155	0.191	0.488	0.167	2.406
	40	N=1	0.214	0.271	0.252	0.281	1.424	2.361	2.429	2.469	1.698	2.474	2.398	0.22	0.375	1.185	0.244	2.439
	40	N=2	0.205	0.27	0.283	0.309	1.427	2.434	2.424	2.286	1.67	2.457	2.416	0.229	0.374	1.139	0.242	2.393
	40	N=3	0.213	0.253	0.265	0.315	1.526	2.438	2.378	2.212	1.821	2.5	2.47	0.253	0.39	1.213	0.272	2.434
	8	N=1	0.342	0.499	0.519	0.558	2.224	2.479	2.398	2.401	2.247	2.456	2.419	0.416	0.715	1.954	0.482	2.429
	8	N=2	0.333	0.518	0.461	0.607	2.216	2.435	2.413	2.401	2.387	2.504	2.431	0.435	0.791	2.08	0.505	2.479
	8	N=3	0.337	0.533	0.527	0.642	2.148	2.439	2.398	2.41	2.293	2.469	2.406	0.433	0.741	2.004	0.476	2.367
	1.6	N=1	0.682	1.115	1.148	1.307	2.427	2.451	2.499	2.486	2.522	2.528	2.358	0.987	1.586	2.391	1.074	2.463
	1.6	N=2	0.649	1.003	1.05	1.171	2.402	2.439	2.479	2.451	2.429	2.427	2.34	0.907	1.438	2.316	0.933	2.398
	1.6	N=3	0.637	1.078	1.101	1.208	2.398	2.449	2.433	2.479	2.501	2.496	2.406	0.951	1.579	2.415	1.076	2.461
	0.32	N=1	0.938	1.808	1.721	1.667	2.385	2.462	2.451	2.47	2.465	2.444	2.435	1.973	2.116	2.444	1.917	2.407
	0.32	N=2	0.939	1.793	1.716	1.579	2.41	2.41	2.378	2.426	2.488	2.544	2.447	2.01	2.141	2.424	1.975	2.506
	0.32	N=3	0.971	1.835	1.679	1.675	2.388	2.419	2.381	2.4	2.393	2.455	2.409	1.891	2.09	2.39	1.929	2.409
	0.064	N=1	2.067	2.356	2.322	2.28	2.442	2.466	2.428	2.451	2.17	2.529	2.474	2.434	2.413	2.464	2.417	2.445
	0.064	N=2	2.032	2.359	2.344	2.336	2.447	2.479	2.431	2.411	2.054	2.428	2.44	2.377	2.365	2.438	2.352	2.409
	0.064	N=3	2.088	2.408	2.339	2.363	2.448	2.471	2.398	2.463	2.244	2.488	2.455	2.487	2.425	2.494	2.445	2.411
	0	N=1	2.486	2.48	2.449	2.451	2.462	2.474	2.417	2.449	2.414	2.439	2.427	2.43	2.443	2.447	2.515	2.451
	0	N=2	2.447	2.459	2.39	2.419	2.428	2.419	2.401	2.428	2.558	2.463	2.453	2.455	2.465	2.448	2.483	2.481
	0	N=3	2.438	2.357	2.339	2.326	2.311	2.363	2.296	2.342	2.466	2.346	2.344	2.324	2.36	2.34	2.329	2.363

## Sheet: D
Bp53-12_hotspot_raw.csv	peptide conc.	Abs.450 nm	WT	Q16A	E17A	T18A	F19A	S20A	D21A	L22A	W23A	K24A	L25A	L26A	P27A	E28A	N29A	Pab240
	1000	N=1	0.158	0.169	0.156	0.167	0.298	1.143	1.703	0.918	0.429	1.851	1.432	0.167	0.179	0.246	0.169	1.846
	1000	N=2	0.162	0.159	0.155	0.171	0.304	1.205	1.757	0.908	0.432	1.844	1.375	0.151	0.174	0.231	0.152	1.798
	1000	N=3	0.16	0.164	0.158	0.174	0.29	1.264	1.786	1.001	0.484	1.924	1.417	0.163	0.178	0.284	0.236	1.948
	200	N=1	0.184	0.206	0.191	0.266	0.57	1.645	1.909	1.295	0.873	1.917	1.858	0.2	0.256	0.514	0.209	1.955
	200	N=2	0.19	0.219	0.2	0.273	0.688	1.746	1.992	1.43	1.066	2.06	1.969	0.217	0.316	0.581	0.24	2.025
	200	N=3	0.182	0.21	0.197	0.271	0.7	1.799	1.967	1.376	1.03	1.97	1.865	0.203	0.3	0.553	0.221	1.929
	40	N=1	0.285	0.414	0.397	0.524	1.287	1.993	2.038	1.812	1.503	2.089	2.004	0.351	0.55	1.021	0.409	2.014
	40	N=2	0.295	0.45	0.394	0.536	1.248	1.958	1.996	1.83	1.418	2.038	2.036	0.368	0.552	0.95	0.38	1.947
	40	N=3	0.318	0.449	0.414	0.525	1.36	2.039	2.112	1.856	1.551	2.084	1.999	0.363	0.576	1.032	0.412	2.007
	8	N=1	0.548	0.731	0.703	0.891	1.766	2.025	2.06	1.989	1.917	2.039	2.081	0.663	0.945	1.498	0.709	1.9
	8	N=2	0.513	0.732	0.706	0.875	1.817	1.982	2.107	1.937	1.89	2.121	2.122	0.674	0.992	1.504	0.714	1.931
	8	N=3	0.521	0.736	0.695	0.927	1.813	2.04	2.053	1.918	1.829	2.026	2.042	0.673	0.962	1.507	0.707	1.926
	1.6	N=1	0.898	1.115	1.125	1.398	2.056	2.099	2.069	1.978	2.047	2.056	2.028	1.06	1.442	1.836	1.041	1.91
	1.6	N=2	0.887	1.026	1.066	1.321	1.992	2.077	2.028	1.962	2.042	1.989	2.027	1.024	1.361	1.867	1.023	1.831
	1.6	N=3	0.815	1.097	1.143	1.314	2.083	2.11	2.077	2.061	2.086	2.074	2.148	1.041	1.439	1.901	1.167	2.027
	0.32	N=1	0.923	1.408	1.381	1.477	1.972	2.075	2.013	2.034	1.94	1.996	2.09	1.649	1.671	2.013	1.562	1.962
	0.32	N=2	1	1.442	1.344	1.476	2.038	2.026	2.087	2.056	1.999	2.113	2.075	1.577	1.723	2.084	1.598	2.057
	0.32	N=3	1.001	1.437	1.332	1.479	2.028	2.032	2.062	1.995	1.96	2.072	2.004	1.585	1.728	2.056	1.654	1.962
	0.064	N=1	1.595	1.838	1.897	1.908	2.065	2.084	2.072	2.141	2.008	2.043	2.006	1.866	1.913	2.027	1.925	2.035
	0.064	N=2	1.539	1.821	1.851	1.865	1.97	2.034	2.09	2.07	1.866	1.932	1.98	1.825	1.83	1.986	1.891	2.025
	0.064	N=3	1.516	1.838	1.899	1.95	2.05	2.035	2.003	2.105	1.932	2.045	2.069	1.986	1.948	2.116	2.021	2.109
	0	N=1	1.905	2.006	2.04	2.066	2.002	2.005	1.975	2.053	1.798	1.958	1.957	2.047	1.957	1.93	2.026	2.009
	0	N=2	2.072	2.025	2.042	1.789	2.054	2.001	1.745	1.94	2.117	2.059	2.091	1.88	2.052	2.001	1.772	2.067
	0	N=3	2.05	1.947	2.01	1.728	2.003	1.91	1.645	1.932	1.982	1.973	2.009	1.644	1.981	1.92	1.572	1.893
DO-1	peptide conc.	Abs.450 nm	WT	Q16A	E17A	T18A	F19A	S20A	D21A	L22A	W23A	K24A	L25A	L26A	P27A	E28A	N29A	Pab240
	1000	N=1	0.168	0.162	0.16	0.158	0.327	1.717	2.451	1.099	0.436	2.558	2.26	0.166	0.181	0.29	0.185	2.441
	1000	N=2	0.159	0.151	0.153	0.153	0.302	1.599	2.493	1.021	0.38	2.583	2.158	0.144	0.155	0.25	0.156	2.511
	1000	N=3	0.154	0.152	0.152	0.157	0.3	1.605	2.511	1.081	0.445	2.558	2.268	0.158	0.165	0.27	0.172	2.542
	200	N=1	0.162	0.167	0.168	0.182	0.743	2.446	2.507	2.072	1.053	2.504	2.444	0.162	0.192	0.537	0.176	2.454
	200	N=2	0.161	0.177	0.176	0.177	0.648	2.382	2.531	1.841	1.12	2.572	2.462	0.17	0.202	0.608	0.187	2.455
	200	N=3	0.163	0.175	0.176	0.183	0.73	2.435	2.515	2.02	1.064	2.513	2.527	0.15	0.192	0.547	0.174	2.486
	40	N=1	0.205	0.259	0.272	0.322	1.748	2.542	2.508	2.515	2.221	2.547	2.559	0.249	0.436	1.5	0.201	2.502
	40	N=2	0.211	0.269	0.297	0.323	1.748	2.558	2.492	2.422	2.192	2.558	2.569	0.253	0.403	1.505	0.247	2.482
	40	N=3	0.215	0.258	0.278	0.306	1.795	2.526	2.498	2.487	2.208	2.624	2.577	0.265	0.388	1.655	0.285	2.47
	8	N=1	0.336	0.541	0.581	0.634	2.476	2.551	2.459	2.542	2.582	2.603	2.556	0.501	0.93	2.366	0.541	2.568
	8	N=2	0.349	0.567	0.6	0.704	2.473	2.557	2.469	2.574	2.596	2.613	2.544	0.547	1.073	2.413	0.602	2.641
	8	N=3	0.356	0.551	0.604	0.753	2.458	2.523	2.461	2.548	2.566	2.602	2.559	0.511	1.063	2.379	0.613	2.518
	1.6	N=1	0.776	1.327	1.395	1.546	2.559	2.514	2.564	2.573	2.632	2.596	2.531	1.315	2.102	2.507	1.464	2.558
	1.6	N=2	0.776	1.272	1.366	1.547	2.563	2.548	2.606	2.582	2.626	2.594	2.606	1.208	2.07	2.493	1.428	2.534
	1.6	N=3	0.758	1.335	1.345	1.49	2.545	2.519	2.549	2.58	2.626	2.592	2.59	1.266	2.127	2.551	1.556	2.54
	0.32	N=1	1.133	2.135	2.123	2	2.523	2.506	2.559	2.581	2.709	2.626	2.536	2.4	2.473	2.558	2.401	2.562
	0.32	N=2	1.28	2.157	2.138	2.062	2.541	2.574	2.533	2.53	2.65	2.643	2.517	2.38	2.46	2.56	2.407	2.533
	0.32	N=3	1.238	2.133	2.137	2.015	2.467	2.556	2.484	2.475	2.64	2.608	2.506	2.385	2.475	2.534	2.387	2.537
	0.064	N=1	2.485	2.515	2.533	2.496	2.538	2.557	2.543	2.525	2.602	2.637	2.528	2.551	2.594	2.53	2.502	2.535
	0.064	N=2	2.493	2.571	2.518	2.52	2.555	2.571	2.565	2.541	2.63	2.629	2.529	2.594	2.564	2.562	2.503	2.559
	0.064	N=3	2.479	2.526	2.487	2.508	2.534	2.537	2.494	2.557	2.608	2.637	2.491	2.598	2.554	2.539	2.523	2.536
	0	N=1	2.609	2.556	2.531	2.557	2.507	2.595	2.495	2.501	2.592	2.597	2.535	2.577	2.557	2.535	2.554	2.579
	0	N=2	2.597	2.54	2.493	2.487	2.478	2.513	2.47	2.499	2.598	2.556	2.509	2.526	2.591	2.498	2.51	2.564
	0	N=3	2.59	2.453	2.457	2.46	2.392	2.48	2.411	2.467	2.519	2.491	2.476	2.499	2.464	2.495	2.436	2.495
DO-7	peptide conc.	Abs.450 nm	WT	Q16A	E17A	T18A	F19A	S20A	D21A	L22A	W23A	K24A	L25A	L26A	P27A	E28A	N29A	Pab240
	1000	N=1	0.17	0.168	0.164	0.168	0.306	1.291	2.106	0.699	0.397	2.376	1.824	0.165	0.181	0.264	0.17	2.39
	1000	N=2	0.161	0.161	0.166	0.155	0.289	1.361	2.261	1.027	0.327	2.301	1.672	0.141	0.148	0.214	0.147	2.401
	1000	N=3	0.173	0.175	0.161	0.164	0.319	1.446	2.356	0.949	0.398	2.466	1.872	0.164	0.166	0.244	0.166	2.463
	200	N=1	0.177	0.188	0.178	0.19	0.668	2.177	2.41	1.708	0.779	2.397	2.305	0.156	0.182	0.462	0.167	2.366
	200	N=2	0.167	0.185	0.178	0.183	0.666	2.197	2.416	1.722	0.888	2.482	2.317	0.167	0.206	0.497	0.188	2.418
	200	N=3	0.165	0.184	0.181	0.192	0.692	2.199	2.402	1.288	0.832	2.431	2.292	0.155	0.191	0.488	0.167	2.406
	40	N=1	0.214	0.271	0.252	0.281	1.424	2.361	2.429	2.469	1.698	2.474	2.398	0.22	0.375	1.185	0.244	2.439
	40	N=2	0.205	0.27	0.283	0.309	1.427	2.434	2.424	2.286	1.67	2.457	2.416	0.229	0.374	1.139	0.242	2.393
	40	N=3	0.213	0.253	0.265	0.315	1.526	2.438	2.378	2.212	1.821	2.5	2.47	0.253	0.39	1.213	0.272	2.434
	8	N=1	0.342	0.499	0.519	0.558	2.224	2.479	2.398	2.401	2.247	2.456	2.419	0.416	0.715	1.954	0.482	2.429
	8	N=2	0.333	0.518	0.461	0.607	2.216	2.435	2.413	2.401	2.387	2.504	2.431	0.435	0.791	2.08	0.505	2.479
	8	N=3	0.337	0.533	0.527	0.642	2.148	2.439	2.398	2.41	2.293	2.469	2.406	0.433	0.741	2.004	0.476	2.367
	1.6	N=1	0.682	1.115	1.148	1.307	2.427	2.451	2.499	2.486	2.522	2.528	2.358	0.987	1.586	2.391	1.074	2.463
	1.6	N=2	0.649	1.003	1.05	1.171	2.402	2.439	2.479	2.451	2.429	2.427	2.34	0.907	1.438	2.316	0.933	2.398
	1.6	N=3	0.637	1.078	1.101	1.208	2.398	2.449	2.433	2.479	2.501	2.496	2.406	0.951	1.579	2.415	1.076	2.461
	0.32	N=1	0.938	1.808	1.721	1.667	2.385	2.462	2.451	2.47	2.465	2.444	2.435	1.973	2.116	2.444	1.917	2.407
	0.32	N=2	0.939	1.793	1.716	1.579	2.41	2.41	2.378	2.426	2.488	2.544	2.447	2.01	2.141	2.424	1.975	2.506
	0.32	N=3	0.971	1.835	1.679	1.675	2.388	2.419	2.381	2.4	2.393	2.455	2.409	1.891	2.09	2.39	1.929	2.409
	0.064	N=1	2.067	2.356	2.322	2.28	2.442	2.466	2.428	2.451	2.17	2.529	2.474	2.434	2.413	2.464	2.417	2.445
	0.064	N=2	2.032	2.359	2.344	2.336	2.447	2.479	2.431	2.411	2.054	2.428	2.44	2.377	2.365	2.438	2.352	2.409
	0.064	N=3	2.088	2.408	2.339	2.363	2.448	2.471	2.398	2.463	2.244	2.488	2.455	2.487	2.425	2.494	2.445	2.411
	0	N=1	2.486	2.48	2.449	2.451	2.462	2.474	2.417	2.449	2.414	2.439	2.427	2.43	2.443	2.447	2.515	2.451
	0	N=2	2.447	2.459	2.39	2.419	2.428	2.419	2.401	2.428	2.558	2.463	2.453	2.455	2.465	2.448	2.483	2.481
	0	N=3	2.438	2.357	2.339	2.326	2.311	2.363	2.296	2.342	2.466	2.346	2.344	2.324	2.36	2.34	2.329	2.363

## Sheet: E
Bp53-12	IC50		DO-1	IC50		D-7	IC50
WT	0.371906		WT	0.363178		WT	0.229893
Q16A	1.66768		Q16A	1.57185		Q16A	1.03809
E17A	1.47876		E17A	1.74943		E17A	1.02988
T18A	4.54182		T18A	2.11848		T18A	1.19741
F19A	51.5857		F19A	63.8943		F19A	46.6339
S20A	208.795		S20A	371.842		S20A	301.322
D21A	243.219		D21A	N.D.		D21A	N.D.
L22A	104.284		L22A	228.271		L22A	156.665
W23A	79.4795		W23A	102.181		W23A	64.9133
K24A	N.D.		K24A	N.D.		K24A	200.523
L25A	281.086		L25A	291.448		L25A	315.409
L26A	2.09972		L26A	1.60541		L26A	1.01754
P27A	5.1206		P27A	5.06825		P27A	2.57961
E28A	24.5605		E28A	48.5787		E28A	29.0584
N29A	2.03085		N29A	2.15418		N29A	1.0896
