# Supplementary material for: DECODE enables high-throughput mapping of antibody epitopes at single amino acid resolution
Source: PLoS Biol. 2025 Jan 23;23(1):e3002707. doi: 10.1371/journal.pbio.3002707 (PMC11756784; doi:10.1371/journal.pbio.3002707)
Supplement: S2 Data — (XLSX uploaded to Zenodo: https://doi.org/10.5281/zenodo.14286317.) (ZIP) [file pbio.3002707.s019.zip › S2_Data/Fig.S6_Data.xlsx]

## Sheet: A
		antibody
	Abs.450 nm	Bp53-12	DO-1	DO-7	C-11	D-11	Pab 1801	Pab 240	DO-2
pep1	N=1	2.891	2.867	2.817	0.146	0.116	0.141	0.13	0.263
pep1	N=2	2.927	2.982	2.868	0.126	0.114	0.142	0.127	0.311
pep1	N=3	2.914	2.963	2.943	0.131	0.114	0.134	0.114	0.324
pep2	N=1	0.153	0.852	0.396	0.191	0.309	0.13	0.117	0.318
pep2	N=2	0.125	0.196	0.298	0.219	0.287	0.124	0.122	0.265
pep2	N=3	0.159	0.21	0.19	0.187	0.308	0.117	0.121	0.266
pep3	N=1	0.168	0.143	0.128	0.136	0.102	2.894	0.126	0.261
pep3	N=2	0.128	0.164	0.123	0.136	0.143	2.938	0.15	0.265
pep3	N=3	0.146	0.144	0.123	0.137	0.123	2.93	0.137	0.262
pep4	N=1	0.125	0.131	0.117	0.113	0.125	0.144	2.889	0.24
pep4	N=2	0.127	0.111	0.112	0.121	0.107	0.109	2.873	0.199
pep4	N=3	0.125	0.132	0.128	0.126	0.116	0.134	2.943	0.23
pep5	N=1	0.124	0.131	0.121	0.128	0.114	0.122	0.117	0.374
pep5	N=2	0.137	0.131	0.145	0.126	0.12	0.125	0.135	0.288
pep5	N=3	0.134	0.124	0.119	0.132	0.126	0.114	0.125	0.347
p53	N=1	2.922	3.03	2.991	0.868	0.763	2.894	2.911	2.45
p53	N=2	2.89	2.96	2.97	0.846	0.735	2.815	2.907	2.376
p53	N=3	2.888	2.991	2.944	0.865	0.911	2.834	2.834	2.354
BSA	N=1	0.122	0.127	0.117	0.131	0.132	0.126	0.116	0.205
BSA	N=2	0.122	0.132	0.123	0.132	0.137	0.124	0.133	0.217
BSA	N=3	0.13	0.133	0.126	0.13	0.131	0.127	0.124	0.184

## Sheet: B
antibody conc. (nM)	Abs. 450 nm	Bp53-12(+p53)	DO-1(+p53)	DO-7(+p53)	Bp53-12(-p53)	DO-1(-p53)	DO-7(-p53)
667	N=1	2.673	2.593	2.657	0.177	0.174	0.18
667	N=2	2.724	2.696	2.668	0.168	0.182	0.173
667	N=3	2.642	2.71	2.623	0.166	0.132	0.179
133	N=1	2.626	2.619	2.537	0.179	0.169	0.182
133	N=2	2.691	2.672	2.585	0.165	0.189	0.173
133	N=3	1.021	2.35	0.807	0.115	0.101	0.109
27	N=1	0.264	0.877	0.228	0.117	0.085	0.108
27	N=2	1.268	0.835	1.103	0.131	0.199	0.126
27	N=3	0.423	1.345	0.354	0.16	0.096	0.153
5.3	N=1	0.454	0.594	0.41	0.2	0.19	0.193
5.3	N=2	0.455	0.283	0.389	0.126	0.18	0.115
5.3	N=3	0.47	0.534	0.404	0.189	0.195	0.2
1.1	N=1	0.195	0.147	0.18	0.121	0.154	0.12
1.1	N=2	0.251	0.301	0.22	0.225	0.187	0.227
1.1	N=3	0.239	0.224	0.192	0.171	0.166	0.174
0.21	N=1	0.141	0.205	0.145	0.215	0.14	0.244
0.21	N=2	0.117	0.254	0.115	0.246	0.124	0.237
0.21	N=3	0.185	0.143	0.175	0.146	0.185	0.138
0.043	N=1	0.17	0.099	0.173	0.101	0.177	0.103
0.043	N=2	0.177	0.091	0.178	0.099	0.197	0.107
0.043	N=3	0.364	0.124	0.19	0.125	0.205	0.129
0	N=1	0.161	0.191	0.154	0.208	0.17	0.206
0	N=2	0.166	0.212	0.169	0.23	0.183	0.241
0	N=3	0.184	0.189	0.18	0.209	0.2	0.212

## Sheet: C,D
	Bp53-12 vs Bp53-12 (HC)		DO-1 vs Bp53-12 (HC)		DO-7 vs Bp53-12 (HC)		Pab 240 vs Bp53-12 (HC)		Bp53-12 vs Bp53-12 (LC)		DO-1 vs Bp53-12 (LC)		DO-7 vs Bp53-12 (LC)		Pab 240 vs Bp53-12 (LC)
ID peptide	Bp53-12_LL	Bp53-12_HL	DO-1_LL	Bp53-12_HL	DO-7_LL	Bp53-12_HL	Pab 240_LL	Bp53-12_HL	Bp53-12_LL	Bp53-12_HL	DO-1_LL	Bp53-12_HL	DO-7_LL	Bp53-12_HL	Pab 240_LL	Bp53-12_HL	Gene	constant	variable	Isoform	ACC#	Protein	Position	MisCre	# in DB	HL Hit	LL Hit	MS/MS Count
FSASGSGTDFTLK	15.062	14.8764	14.71021451B3:O90465	15.072	6.48035	15.1363	#N/A	#N/A	22.3749	22.8419	22.6552	22.7329	23.3416	22.8891	11.1798	22.9293	LC	?	?	?	A0A0F7R1B7	NONREVI_MAb 106 light chain	86-98	0	1	5	8	27	LL: Light Label intensity(LOG2)
AEDTGIYYCTR	#N/A	#N/A	13.7554	6.48035	#N/A	#N/A	#N/A	#N/A	#N/A	#N/A	#N/A	#N/A	#N/A	#N/A	#N/A	#N/A	;;;Ighv6-4;Ighv6-6;Ighv6-5;;;;;;;		+	?	P01804;K7THH7;X5J5H7;A0A0A6YX19;A0A075B5T3;A0A0A6YWS9;musIGHV114;musIGHV129;musIGHV263;musIGHV264;musIGHV265;musIGHV529;musIGHV688	REVIEW_Ig heavy chain V-III region HPC76 (Fragment);NONREVI_IgM heavy chain variable region (Fragment);NONREVI_IgA heavy chain VDJ region (Fragment);NONREVI_Immunoglobulin heavy variable V6-4 (Fragment);NONREVI_Immunoglobulin heavy variable 6-6 (Fragment);NONREVI_Immunoglobulin heavy variable V6-5 (Fragment);VBASE2_VHJ606.a6.127;VBASE2_VHJ606.a4.125;VBASE2_VhJ606.b3, 6-P-52, J606.2.80, IGHV6-4*01…	84-94;73-83;82-92;109-119;109-119;109-119;90-100;90-100;90-100;90-100;90-100;90-100;90-100	0;0;0;0;0;0;0;0;0;0;0;0;0	13	1	0	1	HL: Heavy Label intensity(LOG2)
AELVRPGASVK	#N/A	#N/A	#N/A	#N/A	#N/A	#N/A	17.274	6.48035	#N/A	#N/A	#N/A	#N/A	#N/A	#N/A	#N/A	#N/A	;;;;;;;;		+	?	K7TDF1;K7U661;X5J4Z7;X5J5L2;K7T993;X5J5A3;K7U5Z8;K7U6I8;K7TGQ2	NONREVI_IgM heavy chain variable region (Fragment);NONREVI_IgM heavy chain variable region (Fragment);NONREVI_IgM heavy chain VDJ region (Fragment);NONREVI_IgM heavy chain VDJ region (Fragment);NONREVI_IgM heavy chain variable region (Fragment);NONREVI_IgM heavy chain VDJ region (Fragment);NONREVI_IgM heavy chain variable region (Fragment);NONREVI_IgA heavy chain variable region (Fragment);NONREV…	1-11;1-11;1-11;1-11;1-11;1-11;1-11;1-11;1-11	1;1;1;1;1;1;1;1;1	9	1	0	1	HC: Heavy Chain band
ASGYTFTYSSIHWVK	#N/A	#N/A	#N/A	#N/A	#N/A	#N/A	16.2581	6.48035	#N/A	#N/A	#N/A	#N/A	#N/A	#N/A	#N/A	#N/A	IGHV		+	?	Q683Y8	NONREVI_Immunoglobulin heavy chain variable region (Fragment)	24-38	0	1	1	0	2	LC: Light Chain band
DTSNNQVFLK	22.2796	22.7893	12.6809	22.232	14.5454	23.4496	15.2284	23.4865	17.4296	18.1094	9.91314	18.4268	9.07221	18.485	6.48035	18.2266	Ighv8-9;Ighv8-6;Ighv8-13;Ighv8-11;Ighv8-9;Ighv8-5;Ighv8-6;Ighv8-13;;;;;;;;;;;;;;		+	?	A0A0G2JET1;A0A075B5W4;A0A075B678;A0A075B5X4;A0A075B5X1;A0A0A6YY60;A0A0A6YXA3;A0A075B5Y0;musIGHV106;musIGHV111;musIGHV325;musIGHV330;musIGHV344;musIGHV349;musIGHV433;musIGHV516;musIGHV581;musIGHV603;musIGHV652;musIGHV665;musIGHV675;musIGHV699	NONREVI_Immunoglobulin heavy variable V8-9 (Fragment);NONREVI_Immunoglobulin heavy variable V8-6;NONREVI_Immunoglobulin heavy variable 8-13 (Fragment);NONREVI_Immunoglobulin heavy variable V8-11 (Fragment);NONREVI_Immunoglobulin heavy variable V8-9;NONREVI_Immunoglobulin heavy variable V8-5 (Fragment);NONREVI_Immunoglobulin heavy variable V8-6 (Fragment);NONREVI_Immunoglobulin heavy variable 8-13…	93-102;74-83;74-83;93-102;74-83;93-102;93-102;74-83;74-83;74-83;74-83;74-83;74-83;74-83;74-83;74-83;74-83;74-83;74-83;74-83;74-83;74-83	0;0;0;0;0;0;0;0;0;0;0;0;0;0;0;0;0;0;0;0;0;0	22	8	7	66
EVQLVESGGGLVKPGGSLK	#N/A	#N/A	16.6815	6.48035	#N/A	#N/A	#N/A	#N/A	#N/A	#N/A	#N/A	#N/A	#N/A	#N/A	#N/A	#N/A	;;;;;;		+	?	P18528;musIGHV122;musIGHV135;musIGHV160;musIGHV181;musIGHV188;musIGHV219	REVIEW_Ig heavy chain V region 6.96;VBASE2_VH98-3G, IGHV5-9-4*01, IGHV5S16*01, VH7183.a21.35 294 bp ;VBASE2_IGHV5-9-3*01, VH7183.a19.31 294 bp ;VBASE2_IGHV5-12-1*01, VH7183.a28.48 294 bp ;VBASE2_D6.96, IGHV5-4*02, VHD6.96, VH7183.a4.6 294 bp ;VBASE2_Vh7183.b4, 7183.4.6, 5-3b-3, IGHV5-4*01 294 bp ;VBASE2_7183.20.37, 5-3b-18, VH7183.22b, IGHV5-17*01, 7183.22b, IGHV5-18*03, Vh7183.b22 294 bp	1-19;1-19;1-19;1-19;1-19;1-19;1-19	1;1;1;1;1;1;1	7	1	0	2
LLESGGGLVQPGGSLK	#N/A	#N/A	14.9608	6.48035	#N/A	#N/A	#N/A	#N/A	#N/A	#N/A	#N/A	#N/A	#N/A	#N/A	#N/A	#N/A	;;;;;;;;;;;;;;;		+	?	P01806;P01807;P01808;P01810;P01811;musIGHV142;musIGHV232;musIGHV598;P01806;P01807;P01808;P01810;P01811;musIGHV142;musIGHV232;musIGHV598	REVIEW_Ig heavy chain V region 441;REVIEW_Ig heavy chain V region X44;REVIEW_Ig heavy chain V region T601;REVIEW_Ig heavy chain V region J539;REVIEW_Ig heavy chain V region UPC10;VBASE2_IGHV4-1*02, VHX24.a1.84 294 bp ;VBASE2_X24.2.50, 4-3a-30P, VhX24.b2, IGHV4-2*01 294 bp ;VBASE2_294 bp ;REVIEW_Ig heavy chain V region 441;REVIEW_Ig heavy chain V region X44;REVIEW_Ig heavy chain V region T601;REVI…	22-37;4-19;4-19;4-19;4-19;4-19;4-19;4-19;22-37;4-19;4-19;4-19;4-19;4-19;4-19;4-19	0;0;0;0;0;0;0;0;0;0;0;0;0;0;0;0	16	1	0	1
LVESGGGLVQPGGSLK	#N/A	#N/A	14.0218	6.48035	#N/A	#N/A	#N/A	#N/A	#N/A	#N/A	#N/A	#N/A	#N/A	#N/A	#N/A	#N/A	;Ighv5-15;Ighv5-15;Ighv5-12;;;;;;;;Ighv5-15;Ighv5-15;Ighv5-12;;;;;;		+	?	P18525;A0A075B5Q9;A0A0A6YWC7;A0A075B5Q4;musIGHV148;musIGHV167;musIGHV177;musIGHV203;musIGHV217;musIGHV447;P18525;A0A075B5Q9;A0A0A6YWC7;A0A075B5Q4;musIGHV148;musIGHV167;musIGHV177;musIGHV203;musIGHV217;musIGHV447	REVIEW_Ig heavy chain V region 5-84;NONREVI_Immunoglobulin heavy variable 5-15;NONREVI_Immunoglobulin heavy variable 5-15 (Fragment);NONREVI_Immunoglobulin heavy variable 5-12 (Fragment);VBASE2_VH7183.a13.20, 50.1, VH50.1, IGHV5-12*03, IGHV5-12*02 294 bp ;VBASE2_VH7183.a43psi.70, IGHV5-6-6*01 294 bp ;VBASE2_VH7183.a35.57, IGHV5-12-2*01 294 bp ;VBASE2_5-3b-9, 7183.5b, 7183.12.20, VH7183.5b, IGHV5-…	23-38;22-37;23-38;23-38;4-19;4-19;4-19;4-19;4-19;4-19;23-38;22-37;23-38;23-38;4-19;4-19;4-19;4-19;4-19;4-19	0;0;0;0;0;0;0;0;0;0;0;0;0;0;0;0;0;0;0;0	20	1	0	1
NEDTATYFCAR	#N/A	#N/A	14.7179	6.48035	#N/A	#N/A	#N/A	#N/A	#N/A	#N/A	#N/A	#N/A	#N/A	#N/A	#N/A	#N/A	Ighv9-3;Ighv9-2;Ighv9-4;Ighv9-4;;;;;;;;;;;;Ighv9-3;Ighv9-2;Ighv9-4;Ighv9-4;;;;;;;;;;;		+	?	A0A0B4J1J5;A0A0B4J1J4;A0A0A6YWH6;A0A075B5S9;musIGHV036;musIGHV038;musIGHV041;musIGHV118;musIGHV155;musIGHV156;musIGHV157;musIGHV242;musIGHV244;musIGHV254;musIGHV580;A0A0B4J1J5;A0A0B4J1J4;A0A0A6YWH6;A0A075B5S9;musIGHV036;musIGHV038;musIGHV041;musIGHV118;musIGHV155;musIGHV156;musIGHV157;musIGHV242;musIGHV244;musIGHV254;musIGHV580	NONREVI_Immunoglobulin heavy variable V9-3 (Fragment);NONREVI_Immunoglobulin heavy variable V9-2 (Fragment);NONREVI_Immunoglobulin heavy variable 9-4 (Fragment);NONREVI_Immunoglobulin heavy variable 9-4;VBASE2_294 bp ;VBASE2_294 bp ;VBASE2_294 bp ;VBASE2_IGHV9-4*02, VHGAM3-8.a6.115 294 bp ;VBASE2_IGHV9-3*03, IGHV9-3*02, VGK4, VHGAM3-8.a3.100 294 bp ;VBASE2_IGHV9-1*03, VHGAM3-8.a4.102, IGHV9-3-1*0…	107-117;107-117;107-117;88-98;88-98;88-98;88-98;88-98;88-98;88-98;88-98;88-98;88-98;88-98;88-98;107-117;107-117;107-117;88-98;88-98;88-98;88-98;88-98;88-98;88-98;88-98;88-98;88-98;88-98;88-98	0;0;0;0;0;0;0;0;0;0;0;0;0;0;0;0;0;0;0;0;0;0;0;0;0;0;0;0;0;0	30	1	0	1
ASGYTFTNYAMHWVK	#N/A	#N/A	#N/A	#N/A	#N/A	#N/A	14.8886	6.48035	#N/A	#N/A	#N/A	#N/A	#N/A	#N/A	#N/A	#N/A	;		+	?	musIGHV040;musIGHV152	VBASE2_294 bp ;VBASE2_VGK3, IGHV9-2*02, VHGAM3-8.a2.98 294 bp	24-38;24-38	0;0	2	1	0	1
DIVMTQAAPSVPVTPGESVSISCR	#N/A	#N/A	#N/A	#N/A	#N/A	#N/A	#N/A	#N/A	#N/A	#N/A	#N/A	#N/A	#N/A	#N/A	20.1591	16.8411			+	?	musIGKV096	VBASE2_IGKV2-137*01, 24-140, hf24 297 bp	1-24	0	1	0	2	10
DTPNNQVFLK	#N/A	#N/A	23.0661	12.1036	21.6381	12.0048	#N/A	#N/A	#N/A	#N/A	17.0941	6.48035	18.7524	6.48035	#N/A	#N/A			+	?	musIGHV600	VBASE2_297 bp	74-83	0	1	4	2	15
DTSSNQVFLK	#N/A	#N/A	14.4345	6.48035	#N/A	#N/A	13.4675	6.48035	#N/A	#N/A	#N/A	#N/A	#N/A	#N/A	#N/A	#N/A			+	?	musIGHV629	VBASE2_297 bp	74-83	0	1	2	0	2
DVVMTQTPLTLSVTIGQPASISCK	#N/A	#N/A	#N/A	#N/A	#N/A	#N/A	#N/A	#N/A	#N/A	#N/A	16.7871	6.48035	#N/A	#N/A	#N/A	#N/A	;;		+	?	musIGKV097;musIGKV099;musIGKV101	VBASE2_bd2, IGKV1-135*01, 2-139, V2(70/3) 297 bp ;VBASE2_V2(70/1), bj2, 2-136, IGKV1-133*01 297 bp ;VBASE2_IGKV1-131*01, 2-134, psi-bh2 297 bp	1-24;1-24;1-24	0;0;0	3	0	1	6
ETTVTQSPASLSVATGEK	#N/A	#N/A	#N/A	#N/A	#N/A	#N/A	#N/A	#N/A	#N/A	#N/A	13.2582	6.48035	#N/A	#N/A	#N/A	#N/A			+	?	musIGKV105	VBASE2_IGKV17-127*01, 20-130, bw20 282 bp	1-18	0	1	0	1	1
SIVMTQTPK	#N/A	#N/A	#N/A	#N/A	#N/A	#N/A	#N/A	#N/A	#N/A	#N/A	15.1661	6.48035	#N/A	#N/A	12.7454	6.48035	;;;;;;;		+	?	musIGKV019;musIGKV027;musIGKV028;musIGKV186;musIGKV019;musIGKV027;musIGKV028;musIGKV186	VBASE2_IGKV6-c*01 282 bp ;VBASE2_IGKV6-32*02 282 bp ;VBASE2_IGKV6-b*01 282 bp ;VBASE2_V-Ser, 19-32, IGKV6-32*01 282 bp ;VBASE2_IGKV6-c*01 282 bp ;VBASE2_IGKV6-32*02 282 bp ;VBASE2_IGKV6-b*01 282 bp ;VBASE2_V-Ser, 19-32, IGKV6-32*01 282 bp	1-9;1-9;1-9;1-9;1-9;1-9;1-9;1-9	0;0;0;0;0;0;0;0	8	0	2	4
VEAEDLGVYYCVQGTHFPLTFGAGTK	#N/A	#N/A	#N/A	#N/A	#N/A	#N/A	#N/A	#N/A	14.7792	15.9915	13.2063	15.9462	16.4287	16.3109	6.48035	16.8456	;		+	?	U5JE44;U5JE44	NONREVI_Immmunoglobulin light chain variable region (Fragment);NONREVI_Immmunoglobulin light chain variable region (Fragment)	82-107;82-107	0;0	2	0	7	12
APQVYTIPPPK	#N/A	#N/A	17.4804	11.9286	#N/A	#N/A	22.5709	15.7916	#N/A	#N/A	#N/A	#N/A	#N/A	#N/A	#N/A	#N/A	Ighg1;Ighg1;Ighg1;Ighg1	+		IgG1	P01868;P01869;A0A0A6YWR2;A0A075B5P4	REVIEW_Ig gamma-1 chain C region secreted form;REVIEW_Ig gamma-1 chain C region, membrane-bound form;NONREVI_Ig gamma-1 chain C region secreted form (Fragment);NONREVI_Ig gamma-1 chain C region secreted form (Fragment)	222-232;222-232;222-232;222-232	0;0;0;0	4	4	0	12
APQVYTIPPPKEQMAK	#N/A	#N/A	#N/A	#N/A	#N/A	#N/A	20.1963	10.7531	#N/A	#N/A	#N/A	#N/A	#N/A	#N/A	#N/A	#N/A	Ighg1;Ighg1;Ighg1;Ighg1	+		IgG1	P01868;P01869;A0A0A6YWR2;A0A075B5P4	REVIEW_Ig gamma-1 chain C region secreted form;REVIEW_Ig gamma-1 chain C region, membrane-bound form;NONREVI_Ig gamma-1 chain C region secreted form (Fragment);NONREVI_Ig gamma-1 chain C region secreted form (Fragment)	222-237;222-237;222-237;222-237	1;1;1;1	4	2	0	3
DCGCKPCICTVPEVSSVFIFPPKPK	#N/A	#N/A	14.1566	6.48035	#N/A	#N/A	19.6898	13.2695	#N/A	#N/A	#N/A	#N/A	#N/A	#N/A	#N/A	#N/A	Ighg1;Ighg1;Ighg1;Ighg1	+		IgG1	P01868;P01869;A0A0A6YWR2;A0A075B5P4	REVIEW_Ig gamma-1 chain C region secreted form;REVIEW_Ig gamma-1 chain C region, membrane-bound form;NONREVI_Ig gamma-1 chain C region secreted form (Fragment);NONREVI_Ig gamma-1 chain C region secreted form (Fragment)	101-125;101-125;101-125;101-125	2;2;2;2	4	3	0	4
DDPEVQFSWFVDDVEVHTAQTQPR	#N/A	#N/A	#N/A	#N/A	#N/A	#N/A	14.6308	6.48035	#N/A	#N/A	#N/A	#N/A	#N/A	#N/A	#N/A	#N/A	Ighg1;Ighg1	+		IgG1	P01868;P01869	REVIEW_Ig gamma-1 chain C region secreted form;REVIEW_Ig gamma-1 chain C region, membrane-bound form	146-169;146-169	0;0	2	1	0	3
NTQPIMDTDGSYFVYSK	#N/A	#N/A	15.8676	11.3451	#N/A	#N/A	20.9365	12.0902	#N/A	#N/A	#N/A	#N/A	#N/A	#N/A	#N/A	#N/A	Ighg1;Ighg1;Ighg1;Ighg1	+		IgG1	A0A0A6YWR2;A0A075B5P4;A0A0A6YWR2;A0A075B5P4	NONREVI_Ig gamma-1 chain C region secreted form (Fragment);NONREVI_Ig gamma-1 chain C region secreted form (Fragment);NONREVI_Ig gamma-1 chain C region secreted form (Fragment);NONREVI_Ig gamma-1 chain C region secreted form (Fragment)	270-286;270-286;270-286;270-286	0;0;0;0	4	4	0	6
SLSHSPGK	#N/A	#N/A	#N/A	#N/A	#N/A	#N/A	16.5942	8.06829	#N/A	#N/A	#N/A	#N/A	#N/A	#N/A	#N/A	#N/A	Ighg1;Ighg1;Ighg1;Ighg1	+		IgG1	P01868;A0A075B5P4;P01868;A0A075B5P4	REVIEW_Ig gamma-1 chain C region secreted form;NONREVI_Ig gamma-1 chain C region secreted form (Fragment);REVIEW_Ig gamma-1 chain C region secreted form;NONREVI_Ig gamma-1 chain C region secreted form (Fragment)	317-324;317-324;317-324;317-324	0;0;0;0	4	2	0	1
TTPPSVYPLAPGSAAQTNSMVTLGCLVK	#N/A	#N/A	#N/A	#N/A	#N/A	#N/A	21.4488	16.7571	#N/A	#N/A	#N/A	#N/A	#N/A	#N/A	13.9418	6.48035	Ighg1;Ighg1;Ighg1;Ighg1;Ighg1;Ighg1;Ighg1;Ighg1	+		IgG1	P01868;P01869;A0A0A6YWR2;A0A075B5P4;P01868;P01869;A0A0A6YWR2;A0A075B5P4	REVIEW_Ig gamma-1 chain C region secreted form;REVIEW_Ig gamma-1 chain C region, membrane-bound form;NONREVI_Ig gamma-1 chain C region secreted form (Fragment);NONREVI_Ig gamma-1 chain C region secreted form (Fragment);REVIEW_Ig gamma-1 chain C region secreted form;REVIEW_Ig gamma-1 chain C region, membrane-bound form;NONREVI_Ig gamma-1 chain C region secreted form (Fragment);NONREVI_Ig gamma-1 c…	3-30;3-30;3-30;3-30;3-30;3-30;3-30;3-30	0;0;0;0;0;0;0;0	8	2	1	14
VNSAAFPAPIEK	14.9061	15.0672	20.2974	14.7651	13.1057	15.2597	21.5773	12.4847	#N/A	#N/A	#N/A	#N/A	#N/A	#N/A	15.2178	6.48035	Ighg1;Ighg1;Ighg1;Ighg1;Ighg1;Ighg1;Ighg1;Ighg1	+		IgG1	P01868;P01869;A0A0A6YWR2;A0A075B5P4;P01868;P01869;A0A0A6YWR2;A0A075B5P4	REVIEW_Ig gamma-1 chain C region secreted form;REVIEW_Ig gamma-1 chain C region, membrane-bound form;NONREVI_Ig gamma-1 chain C region secreted form (Fragment);NONREVI_Ig gamma-1 chain C region secreted form (Fragment);REVIEW_Ig gamma-1 chain C region secreted form;REVIEW_Ig gamma-1 chain C region, membrane-bound form;NONREVI_Ig gamma-1 chain C region secreted form (Fragment);NONREVI_Ig gamma-1 c…	200-211;200-211;200-211;200-211;200-211;200-211;200-211;200-211	0;0;0;0;0;0;0;0	8	8	1	11
VNSAAFPAPIEKTISK	#N/A	#N/A	#N/A	#N/A	#N/A	#N/A	18.1262	6.48035	#N/A	#N/A	#N/A	#N/A	#N/A	#N/A	#N/A	#N/A	Ighg1;Ighg1;Ighg1;Ighg1;Ighg1;Ighg1;Ighg1;Ighg1	+		IgG1	P01868;P01869;A0A0A6YWR2;A0A075B5P4;P01868;P01869;A0A0A6YWR2;A0A075B5P4	REVIEW_Ig gamma-1 chain C region secreted form;REVIEW_Ig gamma-1 chain C region, membrane-bound form;NONREVI_Ig gamma-1 chain C region secreted form (Fragment);NONREVI_Ig gamma-1 chain C region secreted form (Fragment);REVIEW_Ig gamma-1 chain C region secreted form;REVIEW_Ig gamma-1 chain C region, membrane-bound form;NONREVI_Ig gamma-1 chain C region secreted form (Fragment);NONREVI_Ig gamma-1 c…	200-215;200-215;200-215;200-215;200-215;200-215;200-215;200-215	1;1;1;1;1;1;1;1	8	1	0	1
VTCVVVDISK	11.971	12.3366	16.9842	11.6299	#N/A	#N/A	22.0634	12.7772	#N/A	#N/A	#N/A	#N/A	#N/A	#N/A	#N/A	#N/A	Ighg1;Ighg1;Ighg1;Ighg1;Ighg1;Ighg1;Ighg1;Ighg1	+		IgG1	P01868;P01869;A0A0A6YWR2;A0A075B5P4;P01868;P01869;A0A0A6YWR2;A0A075B5P4	REVIEW_Ig gamma-1 chain C region secreted form;REVIEW_Ig gamma-1 chain C region, membrane-bound form;NONREVI_Ig gamma-1 chain C region secreted form (Fragment);NONREVI_Ig gamma-1 chain C region secreted form (Fragment);REVIEW_Ig gamma-1 chain C region secreted form;REVIEW_Ig gamma-1 chain C region, membrane-bound form;NONREVI_Ig gamma-1 chain C region secreted form (Fragment);NONREVI_Ig gamma-1 c…	136-145;136-145;136-145;136-145;136-145;136-145;136-145;136-145	0;0;0;0;0;0;0;0	8	6	0	2
VTCVVVDISKDDPEVQFSWFVDDVEVHTAQTQPR	#N/A	#N/A	#N/A	#N/A	#N/A	#N/A	14.101	6.48035	#N/A	#N/A	#N/A	#N/A	#N/A	#N/A	#N/A	#N/A	Ighg1;Ighg1;Ighg1;Ighg1	+		IgG1	P01868;P01869;P01868;P01869	REVIEW_Ig gamma-1 chain C region secreted form;REVIEW_Ig gamma-1 chain C region, membrane-bound form;REVIEW_Ig gamma-1 chain C region secreted form;REVIEW_Ig gamma-1 chain C region, membrane-bound form	136-169;136-169;136-169;136-169	1;1;1;1	4	1	0	2
DVLTITLTPK	14.643	15.2628	#N/A	#N/A	13.0934	14.8071	24.2562	15.0205	#N/A	#N/A	#N/A	#N/A	#N/A	#N/A	15.2019	11.2906	Ighg1;Ighg1;Ighg1;Ighg1	+		IgG1	P01868;P01869;A0A0A6YWR2;A0A075B5P4	REVIEW_Ig gamma-1 chain C region secreted form;REVIEW_Ig gamma-1 chain C region, membrane-bound form;NONREVI_Ig gamma-1 chain C region secreted form (Fragment);NONREVI_Ig gamma-1 chain C region secreted form (Fragment)	126-135;126-135;126-135;126-135	0;0;0;0	4	6	2	12
EEQFNSTFR	#N/A	#N/A	#N/A	#N/A	#N/A	#N/A	18.8647	6.48035	#N/A	#N/A	#N/A	#N/A	#N/A	#N/A	#N/A	#N/A	Ighg1;Ighg1	+		IgG1	P01868;P01869	REVIEW_Ig gamma-1 chain C region secreted form;REVIEW_Ig gamma-1 chain C region, membrane-bound form	170-178;170-178	0;0	2	1	0	4
SNWEAGNTFTCSVLHEGLHNHHTEK	#N/A	#N/A	#N/A	#N/A	#N/A	#N/A	14.4574	6.48035	#N/A	#N/A	#N/A	#N/A	#N/A	#N/A	#N/A	#N/A	Ighg1;Ighg1;Ighg1;Ighg1;Ighg1;Ighg1;Ighg1;Ighg1	+		IgG1	P01868;P01869;A0A0A6YWR2;A0A075B5P4;P01868;P01869;A0A0A6YWR2;A0A075B5P4	REVIEW_Ig gamma-1 chain C region secreted form;REVIEW_Ig gamma-1 chain C region, membrane-bound form;NONREVI_Ig gamma-1 chain C region secreted form (Fragment);NONREVI_Ig gamma-1 chain C region secreted form (Fragment);REVIEW_Ig gamma-1 chain C region secreted form;REVIEW_Ig gamma-1 chain C region, membrane-bound form;NONREVI_Ig gamma-1 chain C region secreted form (Fragment);NONREVI_Ig gamma-1 c…	292-316;292-316;292-316;292-316;292-316;292-316;292-316;292-316	0;0;0;0;0;0;0;0	8	1	0	1
SVSELPIMHQDWLNGK	#N/A	#N/A	16.9261	11.1467	#N/A	#N/A	19.1651	13.6936	#N/A	#N/A	#N/A	#N/A	#N/A	#N/A	#N/A	#N/A	Ighg1;Ighg1;Ighg1;Ighg1;Ighg1;Ighg1;Ighg1;Ighg1	+		IgG1	P01868;P01869;A0A0A6YWR2;A0A075B5P4;P01868;P01869;A0A0A6YWR2;A0A075B5P4	REVIEW_Ig gamma-1 chain C region secreted form;REVIEW_Ig gamma-1 chain C region, membrane-bound form;NONREVI_Ig gamma-1 chain C region secreted form (Fragment);NONREVI_Ig gamma-1 chain C region secreted form (Fragment);REVIEW_Ig gamma-1 chain C region secreted form;REVIEW_Ig gamma-1 chain C region, membrane-bound form;NONREVI_Ig gamma-1 chain C region secreted form (Fragment);NONREVI_Ig gamma-1 c…	179-194;179-194;179-194;179-194;179-194;179-194;179-194;179-194	0;0;0;0;0;0;0;0	8	4	0	9
ATLTVNK	#N/A	#N/A	#N/A	#N/A	#N/A	#N/A	16.4979	6.48035	#N/A	#N/A	#N/A	#N/A	#N/A	#N/A	#N/A	#N/A	;;Ighv1-22;;;;		+	IgG1	X5J4H7;X5J5Q0;A0A075B5U7;X5J533;musIGHV297;musIGHV323;musIGHV520	NONREVI_IgG1 heavy chain VDJ region (Fragment);NONREVI_IgG1 heavy chain VDJ region (Fragment);NONREVI_Immunoglobulin heavy variable 1-22 (Fragment);NONREVI_IgG1 heavy chain VDJ region (Fragment);VBASE2_J558.22.112, 1-1-82, IGHV1-22*01, VhJ558.b25, vpw28 294 bp ;VBASE2_VhJ558.b51, J558.48pg.140, IGHV1-48*01 294 bp ;VBASE2_294 bp	60-66;60-66;87-93;60-66;68-74;68-74;68-74	0;0;0;0;0;0;0	7	1	0	1
SEDTALYYCAR	#N/A	#N/A	#N/A	#N/A	#N/A	#N/A	14.0866	6.48035	#N/A	#N/A	#N/A	#N/A	#N/A	#N/A	#N/A	#N/A	;;;;;;;;Ighv4-2;Ighv4-2;;Ighv4-2;;Ighv4-2;;;Ighv4-2;;Ighv5-9;;Ighv4-2;Ighv4-2;;;;Ighv4-2;;Ighv4-2;Ighv4-2;Ighv4-2;;Ighv4-2;Ighv5-2;;Ighv5-12-4;;Ighv4-2;;Ighv4-2;Ighv4-2;;Ighv4-2;;Ighv4-2;Ighv4-2;Ighv5-2;Ighv4-1;;Ighv4-2;Ighv4-2;;Ighv4-2;;;;;;;;;;;;;;;;;;;;;;;;Ighv4-2;Ighv4-2;;Ighv4-2;;Ighv4-2;;;Ighv4-2;;Ighv5-9;;Ighv4-2;Ighv4-2;;;;Ighv4-2;;Ighv4-2;Ighv4-2;Ighv4-2;;Ighv4-2;Ighv5-2;;Ighv5-12-4;;Igh…		+	IgG1	P01806;P01807;P01808;P01809;P01810;P01812;P18524;X5J4P9;X5J508;X5J570;X5J4U6;X5J5M0;X5J5B1;X5J5L8;X5J4P7;K7TR23;X5J504;X5J4Q2;A0A075B5Q2;X5J5L1;X5J503;X5J505;K7T9R4;K7T9F6;X5J5S3;X5J507;X5J502;X5J5B4;X5J4P8;K7T9G9;X5J5L6;X5J4E4;A0A075B5P7;X5J4R8;A0A0A6YWG4;K7TDT3;X5J5L7;X5J4E2;X5J5B3;K7TH23;X5J4E0;X5J4Q1;K7U6K0;X5J5L5;K7U5W1;A0A0A6YVX8;A0A075B5R5;X5J5S2;X5J5A9;X5J4P6;X5J4V6;X5J4E7;musIGHV076;musI…	REVIEW_Ig heavy chain V region 441;REVIEW_Ig heavy chain V region X44;REVIEW_Ig heavy chain V region T601;REVIEW_Ig heavy chain V region X24;REVIEW_Ig heavy chain V region J539;REVIEW_Ig heavy chain V region MOPC 173;REVIEW_Ig heavy chain V region RF;NONREVI_IgM heavy chain VDJ region (Fragment);NONREVI_IgM heavy chain VDJ region (Fragment);NONREVI_IgA heavy chain VDJ region (Fragment);NONREVI_Ig…	106-116;88-98;88-98;87-97;88-98;88-98;107-117;68-78;69-79;80-90;62-72;68-78;68-78;68-78;68-78;80-90;80-90;68-78;107-117;80-90;68-78;68-78;70-80;80-90;80-90;80-90;80-90;68-78;68-78;80-90;68-78;69-79;106-116;79-89;107-117;79-89;69-79;68-78;68-78;80-90;68-78;69-79;80-90;80-90;80-90;107-117;106-116;80-90;82-92;68-78;80-90;68-78;88-98;88-98;88-98;88-98;88-98;88-98;88-98;88-98;88-98;88-98;88-98;88-98;8…	0;0;0;0;0;0;0;0;0;0;0;0;0;0;0;0;0;0;0;0;0;0;0;0;0;0;0;0;0;0;0;0;0;0;0;0;0;0;0;0;0;0;0;0;0;0;0;0;0;0;0;0;0;0;0;0;0;0;0;0;0;0;0;0;0;0;0;0;0;0;0;0;0;0;0;0;0;0;0;0;0;0;0;0;0;0;0;0;0;0;0;0;0;0;0;0;0;0;0;0;0;0;0;0;0;0;0;0;0;0;0;0;0;0;0;0;0;0;0;0;0;0;0;0;0;0;0;0;0;0;0;0;0;0	134	1	0	1
SEDTAMYYCAR	#N/A	#N/A	13.313	6.48035	#N/A	#N/A	#N/A	#N/A	#N/A	#N/A	#N/A	#N/A	#N/A	#N/A	#N/A	#N/A	;;;;;;;;;;;;;;;;;;;;;;;;;;;;Ighv5-6;;;;Ighv5-4;;;;;;;;;;;;;;;;;;;;;;;;;;;;;;;;;;;;;;;;;Ighv5-15;Ighv5-17;;;;;;;;;;;;Ighv5-15;;;;Ighv5-12;;;;;;;;;;;;;;;;;;;;;;;;;;;;;;;;;;;;;;;;;;;;;;;;;Ighv5-6;;;;Ighv5-4;;;;;;;;;;;;;;;;;;;;;;;;;;;;;;;;;;;;;;;;;Ighv5-15;Ighv5-17;;;;;;;;;;;;Ighv5-15;;;;Ighv5-12;;;;;;;;;;;;;;;;;;;;		+	IgG1	P18525;P18526;P18527;P18528;P18529;X5J565;X5J4N5;K7TD11;X5J5E1;X5J4U5;X5J5A2;K7T9H4;K7U6J5;K7TGW3;X5J5H3;X5J4W6;X5J4J1;K7T977;X5J4T0;K7TGZ2;X5J5T2;X5J5E0;K7THE9;K7TDT0;K7TD70;K7T999;K7U634;K7TGX7;A0A075B5Q0;X5J4W3;K7U6F6;K7T9D0;A0A075B5P9;K7TRJ8;X5J4F1;K7TD38;K7TD05;K7TDE9;X5J4Y8;K7T9J4;K7U5I4;K7TGW8;K7TRT7;K7TRH0;K7U5H8;X5J4L1;K7TDT7;X5J4Z5;K7TRU7;X5J5E3;K7TDG3;K7TRB1;X5J5R2;K7TRF6;K7T958;K7T9L8…	REVIEW_Ig heavy chain V region 5-84;REVIEW_Ig heavy chain V region 345;REVIEW_Ig heavy chain V region 914;REVIEW_Ig heavy chain V region 6.96;REVIEW_Ig heavy chain V region 5-76;NONREVI_IgA heavy chain VDJ region (Fragment);NONREVI_IgM heavy chain VDJ region (Fragment);NONREVI_IgM heavy chain variable region (Fragment);NONREVI_IgG1 heavy chain VDJ region (Fragment);NONREVI_IgG1 heavy chain VDJ re…	107-117;107-117;87-97;88-98;107-117;80-90;80-90;80-90;80-90;79-89;80-90;80-90;73-83;80-90;80-90;80-90;48-58;80-90;80-90;80-90;80-90;80-90;74-84;69-79;80-90;80-90;80-90;80-90;107-117;80-90;80-90;80-90;107-117;80-90;82-92;80-90;80-90;80-90;80-90;80-90;80-90;80-90;80-90;80-90;80-90;80-90;80-90;80-90;80-90;80-90;80-90;80-90;80-90;80-90;80-90;80-90;80-90;80-90;69-79;80-90;80-90;56-66;80-90;82-92;80-90…	0;0;0;0;0;0;0;0;0;0;0;0;0;0;0;0;0;0;0;0;0;0;0;0;0;0;0;0;0;0;0;0;0;0;0;0;0;0;0;0;0;0;0;0;0;0;0;0;0;0;0;0;0;0;0;0;0;0;0;0;0;0;0;0;0;0;0;0;0;0;0;0;0;0;0;0;0;0;0;0;0;0;0;0;0;0;0;0;0;0;0;0;0;0;0;0;0;0;0;0;0;0;0;0;0;0;0;0;0;0;0;0;0;0;0;0;0;0;0;0;0;0;0;0;0;0;0;0;0;0;0;0;0;0;0;0;0;0;0;0;0;0;0;0;0;0;0;0;0;0;0;0;0;0;0;0;0;0;0;0;0;0;0;0;0;0;0;0;0;0;0;0;0;0;0;0;0;0;0;0;0;0;0;0;0;0;0;0;0;0;0;0;0;0;0;0;0;0;0;0…	222	1	0	1
SLTSEDSAVYYCAR	#N/A	#N/A	#N/A	#N/A	#N/A	#N/A	15.7637	6.48035	#N/A	#N/A	#N/A	#N/A	#N/A	#N/A	#N/A	#N/A	;;Ighv1-43;Ighv1-20;Ighv1-43;;Ighv1-34;;Ighv1-26;Ighv1-22;;;Ighv1-42;;Ighv1-31;;Ighv1-20;;Ighv1-42;Ighv1-31;;;;;;;;;;;;;;;;;;;;;;;Ighv1-43;Ighv1-20;Ighv1-43;;Ighv1-34;;Ighv1-26;Ighv1-22;;;Ighv1-42;;Ighv1-31;;Ighv1-20;;Ighv1-42;Ighv1-31;;;;;;;;;;;;;;;;;;;;		+	IgG1	P06330;K7T947;A0A0A6YXN5;A0A075B5U6;A0A075B5V7;X5J5C8;A0A075B5V2;X5J5Q0;A0A075B5V0;A0A075B5U7;X5J544;X5J533;A0A0A6YY38;X5J5I0;A0A075B5V1;X5J4N8;A0A0A6YX66;K7TGV2;A0A075B5V6;A0A0A6YWK5;musIGHV093;musIGHV102;musIGHV294;musIGHV297;musIGHV301;musIGHV305;musIGHV308;musIGHV315;musIGHV316;musIGHV484;musIGHV504;musIGHV509;musIGHV514;musIGHV520;musIGHV540;musIGHV572;musIGHV623;musIGHV677;musIGHV681;musIGH…	REVIEW_Ig heavy chain V region AC38 205.12;NONREVI_IgM heavy chain variable region (Fragment);NONREVI_Immunoglobulin heavy variable V1-43 (Fragment);NONREVI_Immunoglobulin heavy variable V1-20;NONREVI_Immunoglobulin heavy variable V1-43;NONREVI_IgM heavy chain VDJ region (Fragment);NONREVI_Immunoglobulin heavy variable 1-34 (Fragment);NONREVI_IgG1 heavy chain VDJ region (Fragment);NONREVI_Immunog…	85-98;77-90;104-117;103-116;85-98;66-79;104-117;77-90;104-117;104-117;77-90;77-90;104-117;77-90;85-98;77-90;104-117;77-90;85-98;104-117;85-98;85-98;85-98;85-98;85-98;85-98;85-98;85-98;85-98;85-98;85-98;86-99;85-98;85-98;85-98;85-98;85-98;85-98;85-98;85-98;85-98;77-90;104-117;103-116;85-98;66-79;104-117;77-90;104-117;104-117;77-90;77-90;104-117;77-90;85-98;77-90;104-117;77-90;85-98;104-117;85-98;8…	0;0;0;0;0;0;0;0;0;0;0;0;0;0;0;0;0;0;0;0;0;0;0;0;0;0;0;0;0;0;0;0;0;0;0;0;0;0;0;0;0;0;0;0;0;0;0;0;0;0;0;0;0;0;0;0;0;0;0;0;0;0;0;0;0;0;0;0;0;0;0;0;0;0;0;0;0;0;0;0	80	1	0	1
SSSTAYMQLSSLTSEDSAVYYCAR	#N/A	#N/A	#N/A	#N/A	#N/A	#N/A	19.8162	16.2672	#N/A	#N/A	#N/A	#N/A	#N/A	#N/A	#N/A	#N/A	Ighv1-61;;;;Ighv1-62;Ighv1-62;;;;Ighv1-62;;;;Ighv1-52;;Ighv1-52;Ighv1-4;Ighv1-64;;;;;;;Ighv1-69;;Ighv1-69;;;Ighv1-53;;;;;;;;;;;;;;;;;;;;;;;;;;;;;;Ighv1-61;;;;Ighv1-62;Ighv1-62;;;;Ighv1-62;;;;Ighv1-52;;Ighv1-52;Ighv1-4;Ighv1-64;;;;;;;Ighv1-69;;Ighv1-69;;;Ighv1-53;;;;;;;;;;;;;;;;;;;;;;;;;;;;;		+	IgG1	P01749;X5J4Q8;K7TD20;X5J4D6;X5J5R3;X5J5R5;X5J4F6;X5J517;X5J5B8;K7TD54;X5J523;X5J4Q5;X5J4X0;A0A0A6YXC3;X5J4F4;A0A075B5W2;A0A075B5T4;A0A075B5X3;X5J4Z0;X5J5M8;X5J5C6;X5J5A5;X5J5I2;X5J4T6;A0A0G2JFS5;X5J5P9;A0A075B5X7;X5J4C4;X5J4D0;A0A075B5W3;X5J4N0;X5J4E9;X5J5D2;X5J5D0;X5J574;X5J5E4;musIGHV045;musIGHV073;musIGHV074;musIGHV090;musIGHV097;musIGHV272;musIGHV328;musIGHV329;musIGHV340;musIGHV346;musIGHV35…	REVIEW_Ig heavy chain V region 3;NONREVI_IgM heavy chain VDJ region (Fragment);NONREVI_IgM heavy chain variable region (Fragment);NONREVI_IgM heavy chain VDJ region (Fragment);NONREVI_IgG1 heavy chain VDJ region (Fragment);NONREVI_IgG1 heavy chain VDJ region (Fragment);NONREVI_IgM heavy chain VDJ region (Fragment);NONREVI_IgM heavy chain VDJ region (Fragment);NONREVI_IgM heavy chain VDJ region (F…	94-117;67-90;67-90;67-90;67-90;53-76;67-90;67-90;55-78;67-90;67-90;55-78;55-78;94-117;55-78;93-116;94-117;94-117;67-90;56-79;67-90;67-90;56-79;56-79;94-117;67-90;93-116;67-90;67-90;94-117;67-90;55-78;66-89;67-90;56-79;67-90;75-98;75-98;75-98;75-98;75-98;75-98;75-98;75-98;75-98;75-98;75-98;75-98;75-98;75-98;75-98;75-98;75-98;75-98;75-98;75-98;75-98;75-98;75-98;94-117;67-90;67-90;67-90;67-90;53-76;…	0;0;0;0;0;0;0;0;0;0;0;0;0;0;0;0;0;0;0;0;0;0;0;0;0;0;0;0;0;0;0;0;0;0;0;0;0;0;0;0;0;0;0;0;0;0;0;0;0;0;0;0;0;0;0;0;0;0;0;0;0;0;0;0;0;0;0;0;0;0;0;0;0;0;0;0;0;0;0;0;0;0;0;0;0;0;0;0;0;0;0;0;0;0;0;0;0;0;0;0;0;0;0;0;0;0;0;0;0;0;0;0;0;0;0;0;0;0	118	2	0	5
SSSTAYMQLSSLTSEDSAVYYCTR	#N/A	#N/A	#N/A	#N/A	#N/A	#N/A	15.3636	6.48035	#N/A	#N/A	#N/A	#N/A	#N/A	#N/A	#N/A	#N/A	;;;;;;;;;;;		+	IgG1	X5J4V2;X5J5G5;K7U5V5;X5J5E6;X5J5S0;musIGHV683;X5J4V2;X5J5G5;K7U5V5;X5J5E6;X5J5S0;musIGHV683	NONREVI_IgA heavy chain VDJ region (Fragment);NONREVI_IgA heavy chain VDJ region (Fragment);NONREVI_IgM heavy chain variable region (Fragment);NONREVI_IgG1 heavy chain VDJ region (Fragment);NONREVI_IgA heavy chain VDJ region (Fragment);VBASE2_IGHV1S123*01 294 bp ;NONREVI_IgA heavy chain VDJ region (Fragment);NONREVI_IgA heavy chain VDJ region (Fragment);NONREVI_IgM heavy chain variable region (Fr…	66-89;67-90;67-90;67-90;67-90;75-98;66-89;67-90;67-90;67-90;67-90;75-98	0;0;0;0;0;0;0;0;0;0;0;0	12	1	0	1
GPTIKPCPPCK	19.8368	20.2817	20.6756	20.1467	14.8974	20.3907	16.0048	21.1361	#N/A	#N/A	14.0568	15.0975	#N/A	#N/A	11.0822	15.0947	Igh-1a;;Ighg	+		IgG2A	P01865;P84751;P01863	REVIEW_Ig gamma-2A chain C region, membrane-bound form;REVIEW_Ig heavy chain Mem5 (Fragment);REVIEW_Ig gamma-2A chain C region, A allele	100-110;221-231;101-111	1;1;1	3	8	4	13
TTAPSVYPLAPVCGDTTGSSVTLGCLVK	17.0349	17.6089	20.6041	20.5024	10.3178	20.8746	14.5273	21.6545	15.2554	16.2596	15.5745	16.2003	#N/A	#N/A	#N/A	#N/A	Igh-1a;;Ighg;Igh-1a;;Ighg	+		IgG2A	P01865;P84751;P01863;P01865;P84751;P01863	REVIEW_Ig gamma-2A chain C region, membrane-bound form;REVIEW_Ig heavy chain Mem5 (Fragment);REVIEW_Ig gamma-2A chain C region, A allele;REVIEW_Ig gamma-2A chain C region, membrane-bound form;REVIEW_Ig heavy chain Mem5 (Fragment);REVIEW_Ig gamma-2A chain C region, A allele	2-29;123-150;3-30;2-29;123-150;3-30	0;0;0;0;0;0	6	8	4	18
VVSALPIQHQDWMSGK	21.6015	22.2779	20.8973	22.2553	11.3594	22.2959	15.545	23.2736	13.5467	14.6803	15.7421	16.445	6.48035	16.7407	6.48035	16.9057	Igh-1a;Ighg;;Ighg2c;Ighg2b;Ighg2c;Ighg2b;Igh-1a;Ighg;;Ighg2c;Ighg2b;Ighg2c;Ighg2b	+		IgG2A	P01865;P01863;P01864;A0A0A6YY53;A0A075B5P3;F6TQW2;A0A0A6YVP0;P01865;P01863;P01864;A0A0A6YY53;A0A075B5P3;F6TQW2;A0A0A6YVP0	REVIEW_Ig gamma-2A chain C region, membrane-bound form;REVIEW_Ig gamma-2A chain C region, A allele;REVIEW_Ig gamma-2A chain C region secreted form;NONREVI_Immunoglobulin heavy constant gamma 2C (Fragment);NONREVI_Immunoglobulin heavy constant gamma 2B (Fragment);NONREVI_Immunoglobulin heavy constant gamma 2C (Fragment);NONREVI_Immunoglobulin heavy constant gamma 2B (Fragment);REVIEW_Ig gamma-2A c…	184-199;185-200;190-205;190-205;191-206;190-205;191-206;184-199;185-200;190-205;190-205;191-206;190-205;191-206	0;0;0;0;0;0;0;0;0;0;0;0;0;0	14	8	6	57
APQVYVLPPPEEEMTK	18.2102	18.5931	18.1171	18.7468	16.0596	18.8814	11.8207	19.9672	#N/A	#N/A	12.7184	12.3051	#N/A	#N/A	#N/A	#N/A	Igh-1a;Ighg	+		IgG2A	P01865;P01863	REVIEW_Ig gamma-2A chain C region, membrane-bound form;REVIEW_Ig gamma-2A chain C region, A allele	227-242;228-243	0;0	2	8	2	37
APQVYVLPPPEEEMTKK	21.2584	21.5947	20.4999	21.211	13.4075	21.4742	14.2782	21.9525	14.7562	15.1992	15.6028	15.7086	7.48035	15.9985	6.48035	16.1767	Igh-1a;Ighg	+		IgG2A	P01865;P01863	REVIEW_Ig gamma-2A chain C region, membrane-bound form;REVIEW_Ig gamma-2A chain C region, A allele	227-243;228-244	1;1	2	8	7	61
CPAPNLLGGPSVFIFPPK	18.8266	19.2133	#N/A	#N/A	11.7173	19.968	14.9071	21.1146	13.3927	14.5292	#N/A	#N/A	6.48035	14.2493	#N/A	#N/A	Igh-1a;Ighg	+		IgG2A	P01865;P01863	REVIEW_Ig gamma-2A chain C region, membrane-bound form;REVIEW_Ig gamma-2A chain C region, A allele	111-128;112-129	0;0	2	6	3	57
NSYSCSVVHEGLHNHHTTK	19.6906	20.0277	20.1353	20.0571	6.48035	19.9904	14.6688	21.443	13.7768	14.741	14.121	14.535	#N/A	#N/A	#N/A	#N/A	Igh-1a;Ighg;Igh-1a;Ighg	+		IgG2A	P01865;P01863;P01865;P01863	REVIEW_Ig gamma-2A chain C region, membrane-bound form;REVIEW_Ig gamma-2A chain C region, A allele;REVIEW_Ig gamma-2A chain C region, membrane-bound form;REVIEW_Ig gamma-2A chain C region, A allele	303-321;304-322;303-321;304-322	0;0;0;0	4	7	4	29
NTEPVLDSDGSYFMYSK	21.3089	21.6681	20.7292	21.2814	6.48035	21.5979	14.1764	22.3898	15.6585	16.0534	15.3824	15.7418	6.48035	16.1333	6.48035	15.7685	Igh-1a;Ighg;Igh-1a;Ighg	+		IgG2A	P01865;P01863;P01865;P01863	REVIEW_Ig gamma-2A chain C region, membrane-bound form;REVIEW_Ig gamma-2A chain C region, A allele;REVIEW_Ig gamma-2A chain C region, membrane-bound form;REVIEW_Ig gamma-2A chain C region, A allele	275-291;276-292;275-291;276-292	0;0;0;0	4	7	6	54
NTEPVLDSDGSYFMYSKLR	#N/A	#N/A	#N/A	#N/A	#N/A	#N/A	6.48035	14.6127	#N/A	#N/A	#N/A	#N/A	#N/A	#N/A	#N/A	#N/A	Igh-1a;Ighg;Igh-1a;Ighg	+		IgG2A	P01865;P01863;P01865;P01863	REVIEW_Ig gamma-2A chain C region, membrane-bound form;REVIEW_Ig gamma-2A chain C region, A allele;REVIEW_Ig gamma-2A chain C region, membrane-bound form;REVIEW_Ig gamma-2A chain C region, A allele	275-293;276-294;275-293;276-294	1;1;1;1	4	1	0	1
VNNKDLPAPIER	18.9102	19.3147	17.6819	18.3719	10.0256	18.6878	13.373	20.5427	11.6241	12.4575	#N/A	#N/A	#N/A	#N/A	#N/A	#N/A	Igh-1a;Ighg;Igh-1a;Ighg	+		IgG2A	P01865;P01863;P01865;P01863	REVIEW_Ig gamma-2A chain C region, membrane-bound form;REVIEW_Ig gamma-2A chain C region, A allele;REVIEW_Ig gamma-2A chain C region, membrane-bound form;REVIEW_Ig gamma-2A chain C region, A allele	205-216;206-217;205-216;206-217	1;1;1;1	4	8	2	21
DLPAPIER	21.4889	21.8476	22.2367	21.7202	11.2716	21.82	16.29	22.8633	#N/A	#N/A	#N/A	#N/A	#N/A	#N/A	#N/A	#N/A	Igh-1a;Ighg	+		IgG2A	P01865;P01863	REVIEW_Ig gamma-2A chain C region, membrane-bound form;REVIEW_Ig gamma-2A chain C region, A allele	209-216;210-217	0;0	2	8	0	4
APQVYILPPPAEQLSR	#N/A	#N/A	#N/A	#N/A	21.391	16.1484	#N/A	#N/A	#N/A	#N/A	#N/A	#N/A	16.1433	10.8775	#N/A	#N/A	Igh-3;Ighg2b;Ighg2b	+		IgG2B	P01867;A0A075B5P3;A0A0A6YVP0	REVIEW_Ig gamma-2B chain C region;NONREVI_Immunoglobulin heavy constant gamma 2B (Fragment);NONREVI_Immunoglobulin heavy constant gamma 2B (Fragment)	233-248;234-249;234-249	0;0;0	3	2	2	9
CPAPNLEGGPSVFIFPPNIK	#N/A	#N/A	#N/A	#N/A	20.7916	13.3361	#N/A	#N/A	#N/A	#N/A	#N/A	#N/A	#N/A	#N/A	#N/A	#N/A	Igh-3;Ighg2b;Ighg2b	+		IgG2B	P01867;A0A075B5P3;A0A0A6YVP0	REVIEW_Ig gamma-2B chain C region;NONREVI_Immunoglobulin heavy constant gamma 2B (Fragment);NONREVI_Immunoglobulin heavy constant gamma 2B (Fragment)	117-136;118-137;118-137	0;0;0	3	2	0	17
DLPSPIER	#N/A	#N/A	#N/A	#N/A	22.1952	13.2858	#N/A	#N/A	#N/A	#N/A	#N/A	#N/A	#N/A	#N/A	#N/A	#N/A	Igh-3;Ighg2b;Ighg2b	+		IgG2B	P01867;A0A075B5P3;A0A0A6YVP0	REVIEW_Ig gamma-2B chain C region;NONREVI_Immunoglobulin heavy constant gamma 2B (Fragment);NONREVI_Immunoglobulin heavy constant gamma 2B (Fragment)	215-222;216-223;216-223	0;0;0	3	2	0	1
DTAPVLDSDGSYFIYSK	#N/A	#N/A	13.8903	6.48035	20.1118	10.7317	#N/A	#N/A	#N/A	#N/A	#N/A	#N/A	14.7137	6.48035	#N/A	#N/A	Igh-3;Ighg2b;Ighg2b	+		IgG2B	P01867;A0A075B5P3;A0A0A6YVP0	REVIEW_Ig gamma-2B chain C region;NONREVI_Immunoglobulin heavy constant gamma 2B (Fragment);NONREVI_Immunoglobulin heavy constant gamma 2B (Fragment)	281-297;282-298;282-298	0;0;0	3	3	1	4
DVLMISLTPK	10.688	11.0761	15.9804	11.0727	21.715	12.0463	#N/A	#N/A	#N/A	#N/A	#N/A	#N/A	15.4847	6.48035	#N/A	#N/A	Igh-3;Ighg2b;Ighg2b	+		IgG2B	P01867;A0A075B5P3;A0A0A6YVP0	REVIEW_Ig gamma-2B chain C region;NONREVI_Immunoglobulin heavy constant gamma 2B (Fragment);NONREVI_Immunoglobulin heavy constant gamma 2B (Fragment)	137-146;138-147;138-147	0;0;0	3	6	1	6
HEGLKNYYLK	#N/A	#N/A	#N/A	#N/A	14.2729	6.48035	#N/A	#N/A	#N/A	#N/A	#N/A	#N/A	#N/A	#N/A	#N/A	#N/A	Igh-3;Ighg2b;Ighg2b	+		IgG2B	P01867;A0A075B5P3;A0A0A6YVP0	REVIEW_Ig gamma-2B chain C region;NONREVI_Immunoglobulin heavy constant gamma 2B (Fragment);NONREVI_Immunoglobulin heavy constant gamma 2B (Fragment)	317-326;318-327;318-327	1;1;1	3	1	0	1
KLEPSGPISTINPCPPCK	#N/A	#N/A	#N/A	#N/A	19.5824	18.9527	#N/A	#N/A	#N/A	#N/A	#N/A	#N/A	#N/A	#N/A	#N/A	#N/A	Igh-3;Ighg2b;Ighg2b;Igh-3;Ighg2b;Ighg2b	+		IgG2B	P01867;A0A075B5P3;A0A0A6YVP0;P01867;A0A075B5P3;A0A0A6YVP0	REVIEW_Ig gamma-2B chain C region;NONREVI_Immunoglobulin heavy constant gamma 2B (Fragment);NONREVI_Immunoglobulin heavy constant gamma 2B (Fragment);REVIEW_Ig gamma-2B chain C region;NONREVI_Immunoglobulin heavy constant gamma 2B (Fragment);NONREVI_Immunoglobulin heavy constant gamma 2B (Fragment)	95-112;96-113;96-113;95-112;96-113;96-113	1;1;1;1;1;1	6	2	0	5
LEPSGPISTINPCPPCK	#N/A	#N/A	#N/A	#N/A	18.9645	11.2209	#N/A	#N/A	#N/A	#N/A	#N/A	#N/A	#N/A	#N/A	#N/A	#N/A	Igh-3;Ighg2b;Ighg2b;Igh-3;Ighg2b;Ighg2b	+		IgG2B	P01867;A0A075B5P3;A0A0A6YVP0;P01867;A0A075B5P3;A0A0A6YVP0	REVIEW_Ig gamma-2B chain C region;NONREVI_Immunoglobulin heavy constant gamma 2B (Fragment);NONREVI_Immunoglobulin heavy constant gamma 2B (Fragment);REVIEW_Ig gamma-2B chain C region;NONREVI_Immunoglobulin heavy constant gamma 2B (Fragment);NONREVI_Immunoglobulin heavy constant gamma 2B (Fragment)	96-112;97-113;97-113;96-112;97-113;97-113	0;0;0;0;0;0	6	2	0	9
TDSFSCNVR	#N/A	#N/A	#N/A	#N/A	19.2426	11.2977	#N/A	#N/A	#N/A	#N/A	#N/A	#N/A	17.5987	6.48035	#N/A	#N/A	Igh-3;Ighg2b;Ighg2b;Igh-3;Ighg2b;Ighg2b	+		IgG2B	P01867;A0A075B5P3;A0A0A6YVP0;P01867;A0A075B5P3;A0A0A6YVP0	REVIEW_Ig gamma-2B chain C region;NONREVI_Immunoglobulin heavy constant gamma 2B (Fragment);NONREVI_Immunoglobulin heavy constant gamma 2B (Fragment);REVIEW_Ig gamma-2B chain C region;NONREVI_Immunoglobulin heavy constant gamma 2B (Fragment);NONREVI_Immunoglobulin heavy constant gamma 2B (Fragment)	308-316;309-317;309-317;308-316;309-317;309-317	0;0;0;0;0;0	6	2	1	5
TTPPSVYPLAPGCGDTTGSSVTLGCLVK	#N/A	#N/A	14.6052	6.48035	21.0457	6.48035	#N/A	#N/A	#N/A	#N/A	#N/A	#N/A	#N/A	#N/A	#N/A	#N/A	Igh-3;Ighg2b;Ighg2b;Igh-3;Ighg2b;Ighg2b	+		IgG2B	P01867;A0A075B5P3;A0A0A6YVP0;P01867;A0A075B5P3;A0A0A6YVP0	REVIEW_Ig gamma-2B chain C region;NONREVI_Immunoglobulin heavy constant gamma 2B (Fragment);NONREVI_Immunoglobulin heavy constant gamma 2B (Fragment);REVIEW_Ig gamma-2B chain C region;NONREVI_Immunoglobulin heavy constant gamma 2B (Fragment);NONREVI_Immunoglobulin heavy constant gamma 2B (Fragment)	2-29;3-30;3-30;2-29;3-30;3-30	0;0;0;0;0;0	6	2	0	7
VNNKDLPSPIER	#N/A	#N/A	#N/A	#N/A	19.1938	6.48035	#N/A	#N/A	#N/A	#N/A	#N/A	#N/A	#N/A	#N/A	#N/A	#N/A	Igh-3;Ighg2b;Ighg2b;Igh-3;Ighg2b;Ighg2b	+		IgG2B	P01867;A0A075B5P3;A0A0A6YVP0;P01867;A0A075B5P3;A0A0A6YVP0	REVIEW_Ig gamma-2B chain C region;NONREVI_Immunoglobulin heavy constant gamma 2B (Fragment);NONREVI_Immunoglobulin heavy constant gamma 2B (Fragment);REVIEW_Ig gamma-2B chain C region;NONREVI_Immunoglobulin heavy constant gamma 2B (Fragment);NONREVI_Immunoglobulin heavy constant gamma 2B (Fragment)	211-222;212-223;212-223;211-222;212-223;212-223	1;1;1;1;1;1	6	1	0	5
VVSTLPIQHQDWMSGK	#N/A	#N/A	16.6433	14.4392	21.2265	16.5515	#N/A	#N/A	#N/A	#N/A	#N/A	#N/A	#N/A	#N/A	#N/A	#N/A	Igh-3;Igh-3	+		IgG2B	P01867;P01867	REVIEW_Ig gamma-2B chain C region;REVIEW_Ig gamma-2B chain C region	190-205;190-205	0;0	2	4	0	9
ADAAPTVSIFPPSSEQLTSGGASVVCFLNNFYPK	#N/A	#N/A	#N/A	#N/A	#N/A	#N/A	#N/A	#N/A	13.2153	14.4065	12.9197	13.1366	14.5905	14.4105	17.5077	17.7085	Igkc;Igk;LC;Igk;Igkc;;Igkc;LC;Igkc;LC;LC;;;;LC	+		kappa	P01837;A0A125T908;A0A0U5BC76;A0A125T904;A2NHM3;A0A0M4KEQ7;A0A5H1ZRK8;A0A0F7R5U8;A2P1G9;A0A0B6VQ20;A0A0E4B213;A0A0D5ZY64;Q65ZC0;Q7TS98;A0A0F7R1B7	REVIEW_Immunoglobulin kappa constant;NONREVI_Light chain kappa;NONREVI_MAb 6H10 light chain;NONREVI_Light chain kappa;NONREVI_If kappa light chain (Fragment);NONREVI_Monoclonal 11D8 anti-human butyrylcholinesterase (BChE) light chain;NONREVI_Immunoglobulin kappa constant (Fragment);NONREVI_MAb 110 light chain;NONREVI_Kappa light chain (Fragment);NONREVI_MAb 31C6 light chain;NONREVI_MAb 44B1 light…	2-35;133-166;129-162;129-162;114-147;129-162;2-35;134-167;114-147;129-162;133-166;133-166;114-147;131-164;133-166	0;0;0;0;0;0;0;0;0;0;0;0;0;0;0	15	0	8	7
DSTYSMSSTLTLTK	#N/A	#N/A	#N/A	#N/A	#N/A	#N/A	#N/A	#N/A	19.8499	20.7489	20.5802	20.471	19.9145	20.96	20.2483	20.7454	Igkc;Igk;LC;Igk;Igk;Igkc;;Igkc;LC;Igkc;LC;LC;;;;LC	+		kappa	P01837;A0A125T908;A0A0U5BC76;A0A125T906;A0A125T904;A2NHM3;A0A0M4KEQ7;A0A5H1ZRK8;A0A0F7R5U8;A2P1G9;A0A0B6VQ20;A0A0E4B213;A0A0D5ZY64;Q65ZC0;Q7TS98;A0A0F7R1B7	REVIEW_Immunoglobulin kappa constant;NONREVI_Light chain kappa;NONREVI_MAb 6H10 light chain;NONREVI_Light chain kappa;NONREVI_Light chain kappa;NONREVI_If kappa light chain (Fragment);NONREVI_Monoclonal 11D8 anti-human butyrylcholinesterase (BChE) light chain;NONREVI_Immunoglobulin kappa constant (Fragment);NONREVI_MAb 110 light chain;NONREVI_Kappa light chain (Fragment);NONREVI_MAb 31C6 light ch…	63-76;194-207;190-203;194-207;190-203;175-188;190-203;63-76;195-208;175-188;190-203;194-207;194-207;175-188;192-205;194-207	0;0;0;0;0;0;0;0;0;0;0;0;0;0;0;0	16	0	8	50
DSTYSMSSTLTLTKDEYER	#N/A	#N/A	#N/A	#N/A	#N/A	#N/A	#N/A	#N/A	18.9952	20.0514	19.5006	20.0664	19.6588	20.1184	19.8057	20.2364	Igkc;Igk;LC;Igk;Igk;Igkc;;Igkc;LC;Igkc;LC;LC;;;;LC	+		kappa	P01837;A0A125T908;A0A0U5BC76;A0A125T906;A0A125T904;A2NHM3;A0A0M4KEQ7;A0A5H1ZRK8;A0A0F7R5U8;A2P1G9;A0A0B6VQ20;A0A0E4B213;A0A0D5ZY64;Q65ZC0;Q7TS98;A0A0F7R1B7	REVIEW_Immunoglobulin kappa constant;NONREVI_Light chain kappa;NONREVI_MAb 6H10 light chain;NONREVI_Light chain kappa;NONREVI_Light chain kappa;NONREVI_If kappa light chain (Fragment);NONREVI_Monoclonal 11D8 anti-human butyrylcholinesterase (BChE) light chain;NONREVI_Immunoglobulin kappa constant (Fragment);NONREVI_MAb 110 light chain;NONREVI_Kappa light chain (Fragment);NONREVI_MAb 31C6 light ch…	63-81;194-212;190-208;194-212;190-208;175-193;190-208;63-81;195-213;175-193;190-208;194-212;194-212;175-193;192-210;194-212	1;1;1;1;1;1;1;1;1;1;1;1;1;1;1;1	16	0	8	29
HNSYTCEATHK	12.8843	13.0043	13.032	12.8936	12.3439	11.8849	14.4917	13.8351	21.3282	22.0098	21.4559	22.0135	22.3194	21.8659	22.419	21.8887	Igkc;Igk;LC;Igk;Igk;Igkc;;Igkc;LC;Igkc;LC;LC;;;;LC	+		kappa	P01837;A0A125T908;A0A0U5BC76;A0A125T906;A0A125T904;A2NHM3;A0A0M4KEQ7;A0A5H1ZRK8;A0A0F7R5U8;A2P1G9;A0A0B6VQ20;A0A0E4B213;A0A0D5ZY64;Q65ZC0;Q7TS98;A0A0F7R1B7	REVIEW_Immunoglobulin kappa constant;NONREVI_Light chain kappa;NONREVI_MAb 6H10 light chain;NONREVI_Light chain kappa;NONREVI_Light chain kappa;NONREVI_If kappa light chain (Fragment);NONREVI_Monoclonal 11D8 anti-human butyrylcholinesterase (BChE) light chain;NONREVI_Immunoglobulin kappa constant (Fragment);NONREVI_MAb 110 light chain;NONREVI_Kappa light chain (Fragment);NONREVI_MAb 31C6 light ch…	82-92;213-223;209-219;213-223;209-219;194-204;209-219;82-92;214-224;194-204;209-219;213-223;213-223;194-204;211-221;213-223	0;0;0;0;0;0;0;0;0;0;0;0;0;0;0;0	16	8	8	82
QNGVLNSWTDQDSK	#N/A	#N/A	#N/A	#N/A	#N/A	#N/A	#N/A	#N/A	16.2142	18.7957	18.7254	18.847	17.6276	19.384	19.3247	18.8494	Igkc;Igk;LC;Igk;Igk;Igkc;;Igkc;LC;Igkc;LC;LC;;;;LC;Igkc;Igk;LC;Igk;Igk;Igkc;;Igkc;LC;Igkc;LC;LC;;;;LC	+		kappa	P01837;A0A125T908;A0A0U5BC76;A0A125T906;A0A125T904;A2NHM3;A0A0M4KEQ7;A0A5H1ZRK8;A0A0F7R5U8;A2P1G9;A0A0B6VQ20;A0A0E4B213;A0A0D5ZY64;Q65ZC0;Q7TS98;A0A0F7R1B7;P01837;A0A125T908;A0A0U5BC76;A0A125T906;A0A125T904;A2NHM3;A0A0M4KEQ7;A0A5H1ZRK8;A0A0F7R5U8;A2P1G9;A0A0B6VQ20;A0A0E4B213;A0A0D5ZY64;Q65ZC0;Q7TS98;A0A0F7R1B7	REVIEW_Immunoglobulin kappa constant;NONREVI_Light chain kappa;NONREVI_MAb 6H10 light chain;NONREVI_Light chain kappa;NONREVI_Light chain kappa;NONREVI_If kappa light chain (Fragment);NONREVI_Monoclonal 11D8 anti-human butyrylcholinesterase (BChE) light chain;NONREVI_Immunoglobulin kappa constant (Fragment);NONREVI_MAb 110 light chain;NONREVI_Kappa light chain (Fragment);NONREVI_MAb 31C6 light ch…	49-62;180-193;176-189;180-193;176-189;161-174;176-189;49-62;181-194;161-174;176-189;180-193;180-193;161-174;178-191;180-193;49-62;180-193;176-189;180-193;176-189;161-174;176-189;49-62;181-194;161-174;176-189;180-193;180-193;161-174;178-191;180-193	0;0;0;0;0;0;0;0;0;0;0;0;0;0;0;0;0;0;0;0;0;0;0;0;0;0;0;0;0;0;0;0	32	0	8	55
RADAAPTVSIFPPSSEQLTSGGASVVCFLNNFYPK	#N/A	#N/A	#N/A	#N/A	#N/A	#N/A	#N/A	#N/A	#N/A	#N/A	#N/A	#N/A	#N/A	#N/A	12.6539	13.6798	Igkc;Igk;LC;Igk;Igkc;;LC;Igkc;LC;LC;;;;LC;Igkc;Igk;LC;Igk;Igkc;;LC;Igkc;LC;LC;;;;LC	+		kappa	P01837;A0A125T908;A0A0U5BC76;A0A125T904;A2NHM3;A0A0M4KEQ7;A0A0F7R5U8;A2P1G9;A0A0B6VQ20;A0A0E4B213;A0A0D5ZY64;Q65ZC0;Q7TS98;A0A0F7R1B7;P01837;A0A125T908;A0A0U5BC76;A0A125T904;A2NHM3;A0A0M4KEQ7;A0A0F7R5U8;A2P1G9;A0A0B6VQ20;A0A0E4B213;A0A0D5ZY64;Q65ZC0;Q7TS98;A0A0F7R1B7	REVIEW_Immunoglobulin kappa constant;NONREVI_Light chain kappa;NONREVI_MAb 6H10 light chain;NONREVI_Light chain kappa;NONREVI_If kappa light chain (Fragment);NONREVI_Monoclonal 11D8 anti-human butyrylcholinesterase (BChE) light chain;NONREVI_MAb 110 light chain;NONREVI_Kappa light chain (Fragment);NONREVI_MAb 31C6 light chain;NONREVI_MAb 44B1 light chain;NONREVI_IgE L chain kappa;NONREVI_Kappa li…	1-35;132-166;128-162;128-162;113-147;128-162;133-167;113-147;128-162;132-166;132-166;113-147;130-164;132-166;1-35;132-166;128-162;128-162;113-147;128-162;133-167;113-147;128-162;132-166;132-166;113-147;130-164;132-166	1;1;1;1;1;1;1;1;1;1;1;1;1;1;1;1;1;1;1;1;1;1;1;1;1;1;1;1	28	0	2	4
TSTSPIVK	#N/A	#N/A	#N/A	#N/A	#N/A	#N/A	16.5323	16.2038	22.7236	22.9519	22.9714	22.6986	23.2826	22.619	#N/A	#N/A	Igkc;Igk;LC;Igk;Igk;Igkc;;Igkc;LC;Igkc;LC;LC;;;;LC;Igkc;Igk;LC;Igk;Igk;Igkc;;Igkc;LC;Igkc;LC;LC;;;;LC	+		kappa	P01837;A0A125T908;A0A0U5BC76;A0A125T906;A0A125T904;A2NHM3;A0A0M4KEQ7;A0A5H1ZRK8;A0A0F7R5U8;A2P1G9;A0A0B6VQ20;A0A0E4B213;A0A0D5ZY64;Q65ZC0;Q7TS98;A0A0F7R1B7;P01837;A0A125T908;A0A0U5BC76;A0A125T906;A0A125T904;A2NHM3;A0A0M4KEQ7;A0A5H1ZRK8;A0A0F7R5U8;A2P1G9;A0A0B6VQ20;A0A0E4B213;A0A0D5ZY64;Q65ZC0;Q7TS98;A0A0F7R1B7	REVIEW_Immunoglobulin kappa constant;NONREVI_Light chain kappa;NONREVI_MAb 6H10 light chain;NONREVI_Light chain kappa;NONREVI_Light chain kappa;NONREVI_If kappa light chain (Fragment);NONREVI_Monoclonal 11D8 anti-human butyrylcholinesterase (BChE) light chain;NONREVI_Immunoglobulin kappa constant (Fragment);NONREVI_MAb 110 light chain;NONREVI_Kappa light chain (Fragment);NONREVI_MAb 31C6 light ch…	93-100;224-231;220-227;224-231;220-227;205-212;220-227;93-100;225-232;205-212;220-227;224-231;224-231;205-212;222-229;224-231;93-100;224-231;220-227;224-231;220-227;205-212;220-227;93-100;225-232;205-212;220-227;224-231;224-231;205-212;222-229;224-231	0;0;0;0;0;0;0;0;0;0;0;0;0;0;0;0;0;0;0;0;0;0;0;0;0;0;0;0;0;0;0;0	32	2	6	9
DIVMTQSQK	#N/A	#N/A	#N/A	#N/A	#N/A	#N/A	#N/A	#N/A	#N/A	#N/A	13.6074	6.48035	#N/A	#N/A	#N/A	#N/A	Igkv6-13;;;;;		+	kappa	A0A075B5N7;musIGKV176;musIGKV200;musIGKV201;musIGKV202;musIGKV203	NONREVI_Immunoglobulin kappa variable 6-13;VBASE2_282 bp ;VBASE2_282 bp ;VBASE2_IGKV6-15*01, 19-15 282 bp ;VBASE2_19-14, IGKV6-14*01 282 bp ;VBASE2_IGKV6-13*01, VTNP, 19-13 282 bp	1-9;1-9;1-9;1-9;1-9;1-9	0;0;0;0;0;0	6	0	1	1
ASEDIYNR	#N/A	#N/A	#N/A	#N/A	#N/A	#N/A	#N/A	#N/A	#N/A	#N/A	14.3951	6.48035	#N/A	#N/A	#N/A	#N/A	Igkv13-84;		+	kappa	A0A140T8N3;musIGKV150	NONREVI_Immunoglobulin kappa chain variable 13-84 (Fragment);VBASE2_IGKV13-84*01, gm33, 33-84, Ig-34c 282 bp	45-52;25-32	0;0	2	0	1	1
ASQDVSTAVAWYQQKPGQSPK	#N/A	#N/A	#N/A	#N/A	#N/A	#N/A	#N/A	#N/A	#N/A	#N/A	13.6473	6.48035	#N/A	#N/A	#N/A	#N/A	Igkv6-25;Igkv6-17;;		+	kappa	A0A140T8N7;A0A140T8Q3;musIGKV194;musIGKV198	NONREVI_Immunoglobulin kappa chain variable 6-25 (Fragment);NONREVI_Immunoglobulin kappa variable 6-17 (Fragment);VBASE2_IGKV6-25*01, 19-25 282 bp ;VBASE2_IGKV6-17*01, 19-17 282 bp	45-65;45-65;25-45;25-45	1;1;1;1	4	0	1	1
ASQSVSNDVAWYQQKPGQSPK	#N/A	#N/A	#N/A	#N/A	#N/A	#N/A	#N/A	#N/A	#N/A	#N/A	#N/A	#N/A	#N/A	#N/A	#N/A	#N/A	;Igkv6-32;;;		+	kappa	Q9JL74;A0A140T8N9;musIGKV020;musIGKV027;musIGKV186	NONREVI_Anti-myosin immunoglobulin light chain variable region (Fragment);NONREVI_Immunoglobulin kappa variable 6-32 (Fragment);VBASE2_IGKV6-d*01 282 bp ;VBASE2_IGKV6-32*02 282 bp ;VBASE2_V-Ser, 19-32, IGKV6-32*01 282 bp	17-37;45-65;25-45;25-45;25-45	1;1;1;1;1	5	0	0	1
DIQMTQTTSSLSASLGDR	#N/A	#N/A	#N/A	#N/A	#N/A	#N/A	#N/A	#N/A	#N/A	#N/A	12.9765	6.48035	#N/A	#N/A	#N/A	#N/A	;;;;Igkv10-95;;;;;;;;;;;;;;;;;;		+	kappa	P01644;P01643;P01645;P01647;A0A075B5L0;A2NVE9;A2NVF0;musIGKV008;musIGKV009;musIGKV010;musIGKV011;musIGKV012;musIGKV013;musIGKV014;musIGKV015;musIGKV034;musIGKV035;musIGKV036;musIGKV037;musIGKV047;musIGKV137;musIGKV138;musIGKV139	REVIEW_Ig kappa chain V-V region HP R16.7;REVIEW_Ig kappa chain V-V region MOPC 173;REVIEW_Ig kappa chain V-V region HP 93G7;REVIEW_Ig kappa chain V-V region HP 124E1;NONREVI_Immunoglobulin kappa variable 10-95;NONREVI_Immnuoglobulin kappa light chain (Fragment);NONREVI_Immnuoglobulin kappa light chain (Fragment);VBASE2_282 bp ;VBASE2_IGKV10-96*04 282 bp ;VBASE2_IGKV10-96*05 282 bp ;VBASE2_282 bp…	1-18;1-18;1-18;1-18;1-18;1-18;1-18;1-18;1-18;1-18;1-18;1-18;1-18;1-18;1-18;1-18;1-18;1-18;1-18;1-18;1-18;1-18;1-18	0;0;0;0;0;0;0;0;0;0;0;0;0;0;0;0;0;0;0;0;0;0;0	23	0	1	1
FLLVSAGDR	#N/A	#N/A	#N/A	#N/A	#N/A	#N/A	#N/A	#N/A	#N/A	#N/A	17.9211	11.6969	#N/A	#N/A	16.1852	10.3519	;Igkv6-32;		+	kappa	Q9JL74;A0A140T8N9;musIGKV186	NONREVI_Anti-myosin immunoglobulin light chain variable region (Fragment);NONREVI_Immunoglobulin kappa variable 6-32 (Fragment);VBASE2_V-Ser, 19-32, IGKV6-32*01 282 bp	2-10;30-38;10-18	0;0;0	3	0	4	2
FMSTSVGDR	#N/A	#N/A	#N/A	#N/A	#N/A	#N/A	#N/A	#N/A	#N/A	#N/A	15.6662	6.48035	#N/A	#N/A	15.6932	6.48035	Igk-V19-17;Igkv6-25;Igkv6-15;Igkv6-14;Igkv6-13;Igkv6-23;Igkv6-17;Igkv6-13;;;;;;		+	kappa	P01633;A0A140T8N7;A0A140T8M5;A0A140T8P1;A0A075B5N7;A0A140T8N5;A0A140T8Q3;A0A0G2JGY3;musIGKV175;musIGKV194;musIGKV198;musIGKV201;musIGKV202;musIGKV203	REVIEW_Ig kappa chain V19-17;NONREVI_Immunoglobulin kappa chain variable 6-25 (Fragment);NONREVI_Immunoglobulin kappa variable 6-15 (Fragment);NONREVI_Immunoglobulin kappa variable 6-14 (Fragment);NONREVI_Immunoglobulin kappa variable 6-13;NONREVI_Immunoglobulin kappa variable 6-23 (Fragment);NONREVI_Immunoglobulin kappa variable 6-17 (Fragment);NONREVI_Immunoglobulin kappa variable 6-13 (Fragmen…	51-59;30-38;30-38;30-38;10-18;30-38;30-38;34-42;10-18;10-18;10-18;10-18;10-18;10-18	0;0;0;0;0;0;0;0;0;0;0;0;0;0	14	0	2	2
FSGSGSGTAFTLR	#N/A	#N/A	#N/A	#N/A	#N/A	#N/A	#N/A	#N/A	#N/A	#N/A	#N/A	#N/A	#N/A	#N/A	21.7296	14.9245	;Igkv2-137;		+	kappa	P01630;A0A0B4J1H6;musIGKV096	REVIEW_Ig kappa chain V-II region 7S34.1;NONREVI_Immunoglobulin kappa chain variable 2-137 (Fragment);VBASE2_IGKV2-137*01, 24-140, hf24 297 bp	67-79;87-99;67-79	0;0;0	3	0	2	1
FSGSGSGTDFTLK	#N/A	#N/A	#N/A	#N/A	#N/A	#N/A	#N/A	#N/A	#N/A	#N/A	17.9627	11.9017	14.2007	12.6954	#N/A	#N/A	;Igk;Na;;;IgG1;Igk;EP3-1VL;Igkv1-99;Igkc;;Igkv1-122;;Igkv1-35;Igkv1-117;Igkc;;Igkv1-35;;;;Igkv1-110;Igkv1-88;;Igkv1-99;;;;;;;;;;;;;;;;;;;		+	kappa	P01631;A0A125T908;B5DC72;A0A2S0DFH3;A2NVX1;Q5F2I0;A0A125T906;B5UB67;F6XWB2;A2NHM3;A0A2S0DFH2;A0A140T8M9;A0A2S0DFI6;A0A075B5N0;A0A140T8M0;A2P1G9;A2NVW8;A0A0G2JDE5;A2NVX3;A2NVX2;A0A0D5ZY64;A0A0B4J1I0;A0A140T8N1;Q65ZC0;A0A075B5K8;U5JE78;A2NVX0;musIGKV032;musIGKV038;musIGKV044;musIGKV051;musIGKV088;musIGKV110;musIGKV115;musIGKV117;musIGKV122;musIGKV124;musIGKV134;musIGKV145;musIGKV182;musIGKV207;musI…	REVIEW_Ig kappa chain V-II region 26-10;NONREVI_Light chain kappa;NONREVI_Variable domain of Fab 54-5C10-A light chain (Fragment);NONREVI_Anti-HIV fusion peptide monocolonal anitbody light chain vFP3.01 (Fragment);NONREVI_Light chain variable region (Fragment);NONREVI_Kappa light chain variable region (Fragment);NONREVI_Light chain kappa;NONREVI_EP3-1 light chain variable region (Fragment);NONREV…	67-79;86-98;67-79;67-79;67-79;67-79;86-98;67-79;87-99;67-79;67-79;86-98;67-79;86-98;86-98;67-79;67-79;87-99;67-79;67-79;86-98;86-98;87-99;67-79;86-98;66-78;67-79;67-79;68-80;66-78;66-78;66-78;67-79;67-79;67-79;67-79;67-79;67-79;67-79;67-79;66-78;67-79;67-79;67-79	0;0;0;0;0;0;0;0;0;0;0;0;0;0;0;0;0;0;0;0;0;0;0;0;0;0;0;0;0;0;0;0;0;0;0;0;0;0;0;0;0;0;0;0	44	0	4	2
FSGSGSGTQFSLK	#N/A	#N/A	#N/A	#N/A	#N/A	#N/A	#N/A	#N/A	#N/A	#N/A	#N/A	#N/A	#N/A	#N/A	14.918	6.48035	;;Igkv12-44;		+	kappa	P01636;A2NMA3;A0A140T8M2;musIGKV172	REVIEW_Ig kappa chain V-V region MOPC 149;NONREVI_Anti-carcinoma embryonic antigen light chain variable region (Fragment);NONREVI_Immunoglobulin kappa variable 12-44 (Fragment);VBASE2_IGKV12-44*01, 12-44 282 bp	62-74;62-74;82-94;62-74	0;0;0;0	4	0	1	1
FSGVPDR	#N/A	#N/A	#N/A	#N/A	#N/A	#N/A	#N/A	#N/A	22.3303	22.5284	22.6961	22.4947	23.1194	22.3401	17.3967	22.4192	;Igk;Na;;IgG1;;Igk;EP3-1VL;Igkv1-99;Igkc;;;;Igkv1-117;Igkc;;;;;;;Igkv1-110;Igkv1-88;;;Igkv1-99;;;;;;;;;;;;		+	kappa	P01631;A0A125T908;B5DC72;A2NVX1;Q5F2I0;A0A2S0DFI8;A0A125T906;B5UB67;F6XWB2;A2NHM3;A0A2S0DFG9;A0A2S0DFH2;A0A2S0DFI6;A0A140T8M0;A2P1G9;A2NVW8;A2NVX3;A0A2S0DFJ0;A2NVX2;A0A2S0DFH6;A0A0D5ZY64;A0A0B4J1I0;A0A140T8N1;Q65ZC0;A0A2S0DFK0;A0A075B5K8;U5JE78;A0A2S0DFI9;A2NVX0;musIGKV032;musIGKV051;musIGKV115;musIGKV122;musIGKV134;musIGKV145;musIGKV146;musIGKV226;musIGKV237	REVIEW_Ig kappa chain V-II region 26-10;NONREVI_Light chain kappa;NONREVI_Variable domain of Fab 54-5C10-A light chain (Fragment);NONREVI_Light chain variable region (Fragment);NONREVI_Kappa light chain variable region (Fragment);NONREVI_Anti-HIV fusion peptide monocolonal anitbody light chain vFP7.04 (Fragment);NONREVI_Light chain kappa;NONREVI_EP3-1 light chain variable region (Fragment);NONREV…	60-66;79-85;60-66;60-66;60-66;60-66;79-85;60-66;80-86;60-66;60-66;60-66;60-66;79-85;60-66;60-66;60-66;60-66;60-66;60-66;79-85;79-85;80-86;60-66;60-66;79-85;59-65;60-66;60-66;60-66;59-65;60-66;60-66;60-66;60-66;60-66;60-66;60-66	0;0;0;0;0;0;0;0;0;0;0;0;0;0;0;0;0;0;0;0;0;0;0;0;0;0;0;0;0;0;0;0;0;0;0;0;0;0	38	0	8	4
FSSSGSGTDFTLR	#N/A	#N/A	#N/A	#N/A	#N/A	#N/A	#N/A	#N/A	#N/A	#N/A	14.6424	6.48035	#N/A	#N/A	13.4498	6.48035	;Igkv2-109;;		+	kappa	P03976;A0A075B5K6;musIGKV031;musIGKV123	REVIEW_Ig kappa chain V-II region 17S29.1;NONREVI_Immunoglobulin kappa variable 2-109 (Fragment);VBASE2_IGKV2-109*02 297 bp ;VBASE2_he24, IGKV2-109*01, V24B, 24-109 297 bp	67-79;87-99;67-79;67-79	0;0;0;0	4	0	2	2
FTGSGSGTDFTLK	#N/A	#N/A	#N/A	#N/A	#N/A	#N/A	#N/A	#N/A	12.7879	12.8538	16.7908	13.1877	#N/A	#N/A	15.628	13.6512	;LC;;Igkv1-133;Igkv1-135;;		+	kappa	U5JE44;A0A0F7R5U8;A2MY50;A0A0B4J1H8;A0A0B4J1H7;musIGKV097;musIGKV099	NONREVI_Immmunoglobulin light chain variable region (Fragment);NONREVI_MAb 110 light chain;NONREVI_Anti-acid phosphatase variable light chain 11 (Fragment);NONREVI_Immunoglobulin kappa variable 1-133 (Fragment);NONREVI_Immunoglobulin kappa variable 1-135 (Fragment);VBASE2_bd2, IGKV1-135*01, 2-139, V2(70/3) 297 bp ;VBASE2_V2(70/1), bj2, 2-136, IGKV1-133*01 297 bp	66-78;87-99;67-79;87-99;87-99;67-79;67-79	0;0;0;0;0;0;0	7	0	6	3
FTGSGSGTDFTLTISSVK	#N/A	#N/A	#N/A	#N/A	#N/A	#N/A	#N/A	#N/A	#N/A	#N/A	14.4403	6.48035	#N/A	#N/A	13.4136	6.48035	CP1-10VL;CP3-10VL;Igkv8-30;		+	kappa	B5UB63;B5UB65;A0A140T8M3;musIGKV189	NONREVI_CP1-10 light chain variable region (Fragment);NONREVI_CP3-10 light chain variable region (Fragment);NONREVI_Immunoglobulin kappa chain variable 8-30 (Fragment);VBASE2_8-30, IGKV8-30*01, H8_VL 300 bp	68-85;68-85;88-105;68-85	0;0;0;0	4	0	2	3
LIYAASTLDSGVPK	#N/A	#N/A	#N/A	#N/A	#N/A	#N/A	#N/A	#N/A	#N/A	#N/A	14.8124	6.48035	#N/A	#N/A	14.2688	6.48035	Igkv9-124;Igkv9-124;;Igkv9-124;Igkv9-124;		+	kappa	A0A075B5K2;A0A0G2JDR3;musIGKV108;A0A075B5K2;A0A0G2JDR3;musIGKV108	NONREVI_Immunoglobulin kappa chain variable 9-124;NONREVI_Immunoglobulin kappa chain variable 9-124 (Fragment);VBASE2_Ig-V9a, 9-126, IGKV9-124*01, cw9 282 bp ;NONREVI_Immunoglobulin kappa chain variable 9-124;NONREVI_Immunoglobulin kappa chain variable 9-124 (Fragment);VBASE2_Ig-V9a, 9-126, IGKV9-124*01, cw9 282 bp	47-60;69-82;47-60;47-60;69-82;47-60	0;0;0;0;0;0	6	0	2	2
LIYATSSLDSGVPK	#N/A	#N/A	#N/A	#N/A	#N/A	#N/A	#N/A	#N/A	#N/A	#N/A	15.7482	6.48035	#N/A	#N/A	14.6202	6.48035	Gm5571;Igkv9-120;;;;Gm5571;Igkv9-120;;;		+	kappa	P01639;A0A140T8N0;musIGKV018;musIGKV042;musIGKV112;P01639;A0A140T8N0;musIGKV018;musIGKV042;musIGKV112	REVIEW_Ig kappa chain V-V region MOPC 41;NONREVI_Immunoglobulin kappa chain variable 9-120 (Fragment);VBASE2_IGKV9-120*01 282 bp ;VBASE2_bv9 282 bp ;VBASE2_9-122, bv9 282 bp ;REVIEW_Ig kappa chain V-V region MOPC 41;NONREVI_Immunoglobulin kappa chain variable 9-120 (Fragment);VBASE2_IGKV9-120*01 282 bp ;VBASE2_bv9 282 bp ;VBASE2_9-122, bv9 282 bp	69-82;69-82;47-60;47-60;47-60;69-82;69-82;47-60;47-60;47-60	0;0;0;0;0;0;0;0;0;0	10	0	2	2
LLIHYTSTLQPGIPSR	#N/A	#N/A	#N/A	#N/A	#N/A	#N/A	#N/A	#N/A	#N/A	#N/A	16.5787	10.4726	#N/A	#N/A	15.1526	6.48035	Igkv19-93;Igkv19-93;;Igkv19-93;Igkv19-93;		+	kappa	A0A0G2JFZ3;A0A075B6D5;musIGKV140;A0A0G2JFZ3;A0A075B6D5;musIGKV140	NONREVI_Immunoglobulin kappa chain variable 19-93 (Fragment);NONREVI_Immunoglobulin kappa chain variable 19-93;VBASE2_gj38c, IGKV19-93*01, 38-93 282 bp ;NONREVI_Immunoglobulin kappa chain variable 19-93 (Fragment);NONREVI_Immunoglobulin kappa chain variable 19-93;VBASE2_gj38c, IGKV19-93*01, 38-93 282 bp	66-81;65-80;46-61;66-81;65-80;46-61	0;0;0;0;0;0	6	0	3	4
LLISGATSLETGVPSR	#N/A	#N/A	#N/A	#N/A	#N/A	#N/A	#N/A	#N/A	#N/A	#N/A	15.8553	6.48035	#N/A	#N/A	14.2706	6.48035	Igkv13-85;Igkv13-84;;;Igkv13-85;Igkv13-84;;		+	kappa	A0A075B666;A0A140T8N3;musIGKV149;musIGKV150;A0A075B666;A0A140T8N3;musIGKV149;musIGKV150	NONREVI_Immunoglobulin kappa chain variable 13-85 (Fragment);NONREVI_Immunoglobulin kappa chain variable 13-84 (Fragment);VBASE2_33-85, gn33, IGKV13-85*01, Ig-34b 282 bp ;VBASE2_IGKV13-84*01, gm33, 33-84, Ig-34c 282 bp ;NONREVI_Immunoglobulin kappa chain variable 13-85 (Fragment);NONREVI_Immunoglobulin kappa chain variable 13-84 (Fragment);VBASE2_33-85, gn33, IGKV13-85*01, Ig-34b 282 bp ;VBASE2_I…	66-81;66-81;46-61;46-61;66-81;66-81;46-61;46-61	0;0;0;0;0;0;0;0	8	0	2	2
LLIYSGSTLQSGIPSR	#N/A	#N/A	#N/A	#N/A	#N/A	#N/A	#N/A	#N/A	#N/A	#N/A	14.0961	6.48035	#N/A	#N/A	#N/A	#N/A	;Igkv16-104;;;Igkv16-104;		+	kappa	A0A0D4DAH6;A0A0B4J1I1;musIGKV128;A0A0D4DAH6;A0A0B4J1I1;musIGKV128	NONREVI_Immunglobulin light chain variable region (Fragment);NONREVI_Immunoglobulin kappa variable 16-104 (Fragment);VBASE2_RF, IGKV16-104*01, RF-104 282 bp ;NONREVI_Immunglobulin light chain variable region (Fragment);NONREVI_Immunoglobulin kappa variable 16-104 (Fragment);VBASE2_RF, IGKV16-104*01, RF-104 282 bp	38-53;66-81;46-61;38-53;66-81;46-61	0;0;0;0;0;0	6	0	1	1
LLIYWASTR	#N/A	#N/A	#N/A	#N/A	#N/A	#N/A	#N/A	#N/A	#N/A	#N/A	17.1725	11.5643	#N/A	#N/A	16.2725	11.4348	CP1-5VL;IgK;Igkv6-25;Igkv8-19;Igkv8-21;Igkv8-27;Igkv8-19;Igkv6-23;Igkv8-27;CP1-10VL;;;CP3-10VL;Igkv8-30;;;;;;;CP1-5VL;IgK;Igkv6-25;Igkv8-19;Igkv8-21;Igkv8-27;Igkv8-19;Igkv6-23;Igkv8-27;CP1-10VL;;;CP3-10VL;Igkv8-30;;;;;;		+	kappa	B5UB61;A0A0F7W6M8;A0A140T8N7;A0A0G2JFN8;A0A140T8P7;A0A0G2JF28;A0A140T8M4;A0A140T8N5;A0A075B5N4;B5UB63;A0A1X9HIM5;A0A1X9HIL1;B5UB65;A0A140T8M3;musIGKV046;musIGKV175;musIGKV188;musIGKV189;musIGKV192;musIGKV194;B5UB61;A0A0F7W6M8;A0A140T8N7;A0A0G2JFN8;A0A140T8P7;A0A0G2JF28;A0A140T8M4;A0A140T8N5;A0A075B5N4;B5UB63;A0A1X9HIM5;A0A1X9HIL1;B5UB65;A0A140T8M3;musIGKV046;musIGKV175;musIGKV188;musIGKV189;musIG…	NONREVI_CP1-5 light chain variable region (Fragment);NONREVI_Ig Kappa Light chain (Fragment);NONREVI_Immunoglobulin kappa chain variable 6-25 (Fragment);NONREVI_Immunoglobulin kappa variable 8-19 (Fragment);NONREVI_Immunoglobulin kappa variable 8-21 (Fragment);NONREVI_Immunoglobulin kappa chain variable 8-27 (Fragment);NONREVI_Immunoglobulin kappa variable 8-19;NONREVI_Immunoglobulin kappa variab…	52-60;52-60;66-74;72-80;72-80;72-80;52-60;66-74;52-60;52-60;52-60;52-60;52-60;72-80;52-60;46-54;52-60;52-60;52-60;46-54;52-60;52-60;66-74;72-80;72-80;72-80;52-60;66-74;52-60;52-60;52-60;52-60;52-60;72-80;52-60;46-54;52-60;52-60;52-60;46-54	0;0;0;0;0;0;0;0;0;0;0;0;0;0;0;0;0;0;0;0;0;0;0;0;0;0;0;0;0;0;0;0;0;0;0;0;0;0;0;0	40	0	4	2
LLIYYASNR	#N/A	#N/A	#N/A	#N/A	#N/A	#N/A	#N/A	#N/A	#N/A	#N/A	#N/A	#N/A	#N/A	#N/A	15.7999	6.48035	LC;;Igkv6-32;;;;;;LC;;Igkv6-32;;;;;		+	kappa	A0A0U5BC76;Q9JL74;A0A140T8N9;musIGKV019;musIGKV020;musIGKV027;musIGKV028;musIGKV186;A0A0U5BC76;Q9JL74;A0A140T8N9;musIGKV019;musIGKV020;musIGKV027;musIGKV028;musIGKV186	NONREVI_MAb 6H10 light chain;NONREVI_Anti-myosin immunoglobulin light chain variable region (Fragment);NONREVI_Immunoglobulin kappa variable 6-32 (Fragment);VBASE2_IGKV6-c*01 282 bp ;VBASE2_IGKV6-d*01 282 bp ;VBASE2_IGKV6-32*02 282 bp ;VBASE2_IGKV6-b*01 282 bp ;VBASE2_V-Ser, 19-32, IGKV6-32*01 282 bp ;NONREVI_MAb 6H10 light chain;NONREVI_Anti-myosin immunoglobulin light chain variable region (Fra…	66-74;38-46;66-74;46-54;46-54;46-54;46-54;46-54;66-74;38-46;66-74;46-54;46-54;46-54;46-54;46-54	0;0;0;0;0;0;0;0;0;0;0;0;0;0;0;0	16	0	1	1
LLIYYTSSLHSGVPSR	#N/A	#N/A	#N/A	#N/A	#N/A	#N/A	#N/A	#N/A	#N/A	#N/A	14.8709	6.48035	#N/A	#N/A	#N/A	#N/A	;LC;Igkv10-94;;;LC;Igkv10-94;		+	kappa	P01643;A0A0B6VQ20;A0A075B5L1;musIGKV139;P01643;A0A0B6VQ20;A0A075B5L1;musIGKV139	REVIEW_Ig kappa chain V-V region MOPC 173;NONREVI_MAb 31C6 light chain;NONREVI_Immunoglobulin kappa variable 10-94 (Fragment);VBASE2_IGKV10-94*01, 9-94, cp9, AJ2 282 bp ;REVIEW_Ig kappa chain V-V region MOPC 173;NONREVI_MAb 31C6 light chain;NONREVI_Immunoglobulin kappa variable 10-94 (Fragment);VBASE2_IGKV10-94*01, 9-94, cp9, AJ2 282 bp	46-61;66-81;66-81;46-61;46-61;66-81;66-81;46-61	0;0;0;0;0;0;0;0	8	0	1	1
LWIYSTSNLASGVPAR	#N/A	#N/A	#N/A	#N/A	#N/A	#N/A	#N/A	#N/A	#N/A	#N/A	14.3063	6.48035	#N/A	#N/A	#N/A	#N/A	;Igkv4-57;Igkv4-74;Igkv4-78;Igkv4-57-1;Igkv4-79;;;;;;;;;;Igkv4-57;Igkv4-74;Igkv4-78;Igkv4-57-1;Igkv4-79;;;;;;;;		+	kappa	U5JE48;A0A0A6YYE7;A0A0B4J1I3;A0A0A6YYE5;A0A075B5M4;A0A075B5L8;Q8K1F1;Q8K1F2;musIGKV062;musIGKV074;musIGKV075;musIGKV078;musIGKV082;musIGKV154;U5JE48;A0A0A6YYE7;A0A0B4J1I3;A0A0A6YYE5;A0A075B5M4;A0A075B5L8;Q8K1F1;Q8K1F2;musIGKV062;musIGKV074;musIGKV075;musIGKV078;musIGKV082;musIGKV154	NONREVI_Immmunoglobulin light chain variable region (Fragment);NONREVI_Immunoglobulin kappa variable 4-57 (Fragment);NONREVI_Immunoglobulin kappa variable 4-74 (Fragment);NONREVI_Immunoglobulin kappa variable 4-78 (Fragment);NONREVI_Immunoglobulin kappa variable 4-57-1 (Fragment);NONREVI_Immunoglobulin kappa variable 4-79 (Fragment);NONREVI_Anti-VIPase light chain variable region (Fragment);NONRE…	40-55;67-82;69-84;69-84;69-84;69-84;47-62;45-60;47-62;47-62;47-62;47-62;45-60;47-62;40-55;67-82;69-84;69-84;69-84;69-84;47-62;45-60;47-62;47-62;47-62;47-62;45-60;47-62	0;0;0;0;0;0;0;0;0;0;0;0;0;0;0;0;0;0;0;0;0;0;0;0;0;0;0;0	28	0	1	1
MSNLASGVPDR	#N/A	#N/A	#N/A	#N/A	#N/A	#N/A	#N/A	#N/A	#N/A	#N/A	#N/A	#N/A	#N/A	#N/A	21.8872	14.0109	;Igkv2-137;;;;;Igkv2-137;;;		+	kappa	P01630;A0A0B4J1H6;musIGKV023;musIGKV024;musIGKV096;P01630;A0A0B4J1H6;musIGKV023;musIGKV024;musIGKV096	REVIEW_Ig kappa chain V-II region 7S34.1;NONREVI_Immunoglobulin kappa chain variable 2-137 (Fragment);VBASE2_297 bp ;VBASE2_297 bp ;VBASE2_IGKV2-137*01, 24-140, hf24 297 bp ;REVIEW_Ig kappa chain V-II region 7S34.1;NONREVI_Immunoglobulin kappa chain variable 2-137 (Fragment);VBASE2_297 bp ;VBASE2_297 bp ;VBASE2_IGKV2-137*01, 24-140, hf24 297 bp	56-66;76-86;56-66;56-66;56-66;56-66;76-86;56-66;56-66;56-66	0;0;0;0;0;0;0;0;0;0	10	0	2	3
NIVLTQSPASLAVSLGQR	#N/A	#N/A	#N/A	#N/A	#N/A	#N/A	#N/A	#N/A	#N/A	#N/A	14.5495	6.48035	#N/A	#N/A	13.9931	6.48035	;;;;;		+	kappa	P01663;P01662;musIGKV048;P01663;P01662;musIGKV048	REVIEW_Ig kappa chain V-III region PC 4050;REVIEW_Ig kappa chain V-III region ABPC 22/PC 9245;VBASE2_IGKV3-10*01, 21-10, V21B 294 bp ;REVIEW_Ig kappa chain V-III region PC 4050;REVIEW_Ig kappa chain V-III region ABPC 22/PC 9245;VBASE2_IGKV3-10*01, 21-10, V21B 294 bp	1-18;1-18;1-18;1-18;1-18;1-18	0;0;0;0;0;0	6	0	2	2
SPQLLVYNAK	#N/A	#N/A	#N/A	#N/A	#N/A	#N/A	#N/A	#N/A	#N/A	#N/A	17.2826	6.48035	#N/A	#N/A	16.4137	6.48035	;;;Igkv12-44;;;;;;;;Igkv12-44;;;;		+	kappa	P01635;A2NMA3;A2NW56;A0A140T8M2;musIGKV017;musIGKV172;musIGKV174;musIGKV177;P01635;A2NMA3;A2NW56;A0A140T8M2;musIGKV017;musIGKV172;musIGKV174;musIGKV177	REVIEW_Ig kappa chain V-V region K2 (Fragment);NONREVI_Anti-carcinoma embryonic antigen light chain variable region (Fragment);NONREVI_E8 variable light chain (Fragment);NONREVI_Immunoglobulin kappa variable 12-44 (Fragment);VBASE2_IGKV12-41*02 282 bp ;VBASE2_IGKV12-44*01, 12-44 282 bp ;VBASE2_IGKV12-41*01, 12-41, VRFT2 282 bp ;VBASE2_300 bp ;REVIEW_Ig kappa chain V-V region K2 (Fragment);NONREVI…	63-72;43-52;43-52;63-72;43-52;43-52;43-52;49-58;63-72;43-52;43-52;63-72;43-52;43-52;43-52;49-58	0;0;0;0;0;0;0;0;0;0;0;0;0;0;0;0	16	0	2	2
SSQSLLDSDGK	#N/A	#N/A	#N/A	#N/A	#N/A	#N/A	#N/A	#N/A	12.5039	12.6081	16.552	13.1018	#N/A	#N/A	14.954	12.7076	;Igkv1-135;;;Igkv1-135;		+	kappa	A2MY50;A0A0B4J1H7;musIGKV097;A2MY50;A0A0B4J1H7;musIGKV097	NONREVI_Anti-acid phosphatase variable light chain 11 (Fragment);NONREVI_Immunoglobulin kappa variable 1-135 (Fragment);VBASE2_bd2, IGKV1-135*01, 2-139, V2(70/3) 297 bp ;NONREVI_Anti-acid phosphatase variable light chain 11 (Fragment);NONREVI_Immunoglobulin kappa variable 1-135 (Fragment);VBASE2_bd2, IGKV1-135*01, 2-139, V2(70/3) 297 bp	25-35;45-55;25-35;25-35;45-55;25-35	0;0;0;0;0;0	6	0	6	5
SSQSLLNSGNQK	#N/A	#N/A	#N/A	#N/A	#N/A	#N/A	#N/A	#N/A	#N/A	#N/A	12.5559	6.48035	#N/A	#N/A	#N/A	#N/A	Igkv8-19;Igkv8-19;Igkv8-28;Igkv8-19;Igkv8-28;;;;Igkv8-19;Igkv8-19;Igkv8-28;Igkv8-19;Igkv8-28;;;		+	kappa	A0A0G2JFN8;A0A140T8M4;A0A075B5N3;B5UB69;A0A0G2JE47;musIGKV069;musIGKV188;musIGKV191;A0A0G2JFN8;A0A140T8M4;A0A075B5N3;B5UB69;A0A0G2JE47;musIGKV069;musIGKV188;musIGKV191	NONREVI_Immunoglobulin kappa variable 8-19 (Fragment);NONREVI_Immunoglobulin kappa variable 8-19;NONREVI_Immunoglobulin kappa variable 8-28;NONREVI_EP3-6 light chain variable region (Fragment);NONREVI_Immunoglobulin kappa variable 8-28 (Fragment);VBASE2_IGKV8-28*01, 8-28 300 bp ;VBASE2_IGKV8-19*01, 8-19 300 bp ;VBASE2_8-28 300 bp ;NONREVI_Immunoglobulin kappa variable 8-19 (Fragment);NONREVI_Immu…	45-56;25-36;25-36;25-36;45-56;25-36;25-36;25-36;45-56;25-36;25-36;25-36;45-56;25-36;25-36;25-36	0;0;0;0;0;0;0;0;0;0;0;0;0;0;0;0	16	0	1	1
SSQSLLYSSNQK	#N/A	#N/A	#N/A	#N/A	#N/A	#N/A	#N/A	#N/A	#N/A	#N/A	#N/A	#N/A	#N/A	#N/A	13.128	6.48035	CP1-5VL;CP1-10VL;CP3-10VL;Igkv8-30;;CP1-5VL;CP1-10VL;CP3-10VL;Igkv8-30;		+	kappa	B5UB61;B5UB63;B5UB65;A0A140T8M3;musIGKV189;B5UB61;B5UB63;B5UB65;A0A140T8M3;musIGKV189	NONREVI_CP1-5 light chain variable region (Fragment);NONREVI_CP1-10 light chain variable region (Fragment);NONREVI_CP3-10 light chain variable region (Fragment);NONREVI_Immunoglobulin kappa chain variable 8-30 (Fragment);VBASE2_8-30, IGKV8-30*01, H8_VL 300 bp ;NONREVI_CP1-5 light chain variable region (Fragment);NONREVI_CP1-10 light chain variable region (Fragment);NONREVI_CP3-10 light chain vari…	25-36;25-36;25-36;45-56;25-36;25-36;25-36;25-36;45-56;25-36	0;0;0;0;0;0;0;0;0;0	10	0	1	1
SSQSVLYSSNQK	#N/A	#N/A	#N/A	#N/A	#N/A	#N/A	#N/A	#N/A	#N/A	#N/A	13.3081	6.48035	#N/A	#N/A	#N/A	#N/A	Igkv8-27;Igkv8-27;;Igkv8-27;Igkv8-27;		+	kappa	A0A0G2JF28;A0A075B5N4;musIGKV192;A0A0G2JF28;A0A075B5N4;musIGKV192	NONREVI_Immunoglobulin kappa chain variable 8-27 (Fragment);NONREVI_Immunoglobulin kappa chain variable 8-27;VBASE2_8-27, IGKV8-27*01 300 bp ;NONREVI_Immunoglobulin kappa chain variable 8-27 (Fragment);NONREVI_Immunoglobulin kappa chain variable 8-27;VBASE2_8-27, IGKV8-27*01 300 bp	45-56;25-36;25-36;45-56;25-36;25-36	0;0;0;0;0;0	6	0	1	1
TSNLASGVPAR	#N/A	#N/A	#N/A	#N/A	#N/A	#N/A	#N/A	#N/A	#N/A	#N/A	15.6258	6.48035	#N/A	#N/A	14.1651	6.48035	;Igkv4-58;Igkv4-61;Igkv4-58;Igkv4-91;Igkv4-61;;;;;;Igkv4-58;Igkv4-61;Igkv4-58;Igkv4-91;Igkv4-61;;;;		+	kappa	P01680;A0A0G2JGI6;A0A075B5M2;A0A075B5M3;A0A075B5L2;A0A0G2JH00;musIGKV059;musIGKV077;musIGKV142;musIGKV163;P01680;A0A0G2JGI6;A0A075B5M2;A0A075B5M3;A0A075B5L2;A0A0G2JH00;musIGKV059;musIGKV077;musIGKV142;musIGKV163	REVIEW_Ig kappa chain V-IV region S107B;NONREVI_Immunoglobulin kappa variable 4-58 (Fragment);NONREVI_Immunoglobulin kappa chain variable 4-61;NONREVI_Immunoglobulin kappa variable 4-58;NONREVI_Immunoglobulin kappa chain variable 4-91 (Fragment);NONREVI_Immunoglobulin kappa chain variable 4-61 (Fragment);VBASE2_4-61, aa4, H4 279 bp ;VBASE2_IGKV4-61*01, aa4 279 bp ;VBASE2_IGKV4-91*01, kf4, 4-91 28…	74-84;74-84;50-60;52-62;74-84;72-82;50-60;50-60;52-62;52-62;74-84;74-84;50-60;52-62;74-84;72-82;50-60;50-60;52-62;52-62	0;0;0;0;0;0;0;0;0;0;0;0;0;0;0;0;0;0;0;0	20	0	2	2
VEAEDLGIYYCFQGSHVPLTFGAGTK	#N/A	#N/A	#N/A	#N/A	#N/A	#N/A	#N/A	#N/A	14.508	15.7427	#N/A	#N/A	16.2728	16.243	#N/A	#N/A	Igk;Igk		+	kappa	A0A125T908;A0A125T908	NONREVI_Light chain kappa;NONREVI_Light chain kappa	102-127;102-127	0;0	2	0	4	4
VEAEDLGVYYCFQGSHVPLTFGAGTK	#N/A	#N/A	#N/A	#N/A	#N/A	#N/A	#N/A	#N/A	19.0925	20.3861	18.4151	20.3319	20.5354	20.4062	11.567	20.5899	;LC;;LC		+	kappa	A0A0D5ZY64;A0A0F7R1B7;A0A0D5ZY64;A0A0F7R1B7	NONREVI_IgE L chain kappa;NONREVI_MAb 106 light chain;NONREVI_IgE L chain kappa;NONREVI_MAb 106 light chain	102-127;102-127;102-127;102-127	0;0;0;0	4	0	8	33
YASQSISGIPSR	#N/A	#N/A	#N/A	#N/A	#N/A	#N/A	#N/A	#N/A	#N/A	#N/A	#N/A	#N/A	#N/A	#N/A	13.2494	6.48035	Igkv5-45;;Igkv5-39;Igkv5-43;Igkv5-39;;;;Igkv5-45;;Igkv5-39;Igkv5-43;Igkv5-39;;;		+	kappa	A0A0B4J1J1;A0A0M4KPD8;A0A075B5M7;A0A0B4J1J2;A0A0G2JDV4;musIGKV171;musIGKV173;musIGKV179;A0A0B4J1J1;A0A0M4KPD8;A0A075B5M7;A0A0B4J1J2;A0A0G2JDV4;musIGKV171;musIGKV173;musIGKV179	NONREVI_Immunoglobulin kappa chain variable 5-45 (Fragment);NONREVI_B2 12-1 anti-human butyrylcholinesterase (BChE) light chain variable region (Fragment);NONREVI_Immunoglobulin kappa variable 5-39;NONREVI_Immunoglobulin kappa chain variable 5-43 (Fragment);NONREVI_Immunoglobulin kappa variable 5-39 (Fragment);VBASE2_B1P8x(2013)7b-2, IGKV5-45*01, 23-45 282 bp ;VBASE2_IGKV5-43*01, 23-43 282 bp ;VB…	70-81;50-61;50-61;70-81;70-81;50-61;50-61;50-61;70-81;50-61;50-61;70-81;70-81;50-61;50-61;50-61	0;0;0;0;0;0;0;0;0;0;0;0;0;0;0;0	16	0	1	1
