# Supplementary material for: DECODE enables high-throughput mapping of antibody epitopes at single amino acid resolution
Source: PLoS Biol. 2025 Jan 23;23(1):e3002707. doi: 10.1371/journal.pbio.3002707 (PMC11756784; doi:10.1371/journal.pbio.3002707)
Supplement: S2 Data — (XLSX uploaded to Zenodo: https://doi.org/10.5281/zenodo.14286317.) (ZIP) [file pbio.3002707.s019.zip › S2_Data/Fig.S7_Data.xlsx]

## Sheet: A
	index	ProteinID	pos	AA	154	172	173	155	174	175	156	176	177	157	178	179
0	5424673	10114	0	12	0.0572427	0.0192687	0.00848586	0.0044728	0.00637664	0.00338313	0.00221763	0.00103888	0.00145067	0.00441192	0.0161163	0.0313589
1	5424674	10114	1	12	0.0572427	0.0192687	0.00848586	0.0044728	0.00516992	0.00338313	0.00221763	0.000601459	0.00090575	0.00430625	0.0102178	0.0222547
2	5424675	10114	2	13	0.0332095	0.0192687	0.00848586	0.0044728	0.00516992	0.00338313	0.000968867	0.000601459	0.00090575	0.00216633	0.00862647	0.0150613
3	5424676	10114	3	15	0.0272012	0.0171199	0.0168053	0.00182791	0.00516992	0.00423015	0.000968867	0.000601459	0.00090575	0.00137377	0.00848289	0.0102282
4	5424677	10114	4	7	0.027092	0.0171199	0.0178869	0.00182791	0.00569671	0.00523073	0.000796624	0.00256303	0.00357882	0.00137377	0.00760948	0.0102282
5	5424678	10114	5	13	0.0148569	0.0152177	0.0178869	0.00158917	0.00569671	0.00423015	0.000796624	0.00272023	0.00421947	0.00124168	0.00848289	0.0125885
6	5424679	10114	6	2	0.0183526	0.0152177	0.0178869	0.00158917	0.00569671	0.00423015	0.00103346	0.00277491	0.00441093	0.001136	0.00848289	0.0125885
7	5424680	10114	7	0	0.0148569	0.0142314	0.0168053	0.00101841	0.00499841	0.00398744	0.00103346	0.00277491	0.00441093	0.001136	0.00760948	0.0102282
8	5424681	10114	8	3	0.00502513	0.00398056	0.00490849	0.00084681	0.00112709	0.00118385	0.000796624	0.00277491	0.00357882	0.001136	0.00195023	0.00258514
9	5424682	10114	9	18	0.00502513	0.00359307	1e-09	0.00084681	0.00112709	0.00118385	0.000796624	0.000827005	0.000265098	0.00103033	0.00028715	1e-09
10	5424683	10114	10	6	0.00502513	0.00338171	1e-09	0.00101841	0.00105359	0.00118385	0.000452138	0.000205043	0.000257734	0.000871817	1e-09	1e-09
11	5424684	10114	11	0	0.00284029	0.0030999	1e-09	0.00161155	0.00106584	0.000594401	0.000452138	0.000116191	0.000257734	0.000686886	1e-09	1e-09
12	5424685	10114	12	15	0.00349574	0.00359307	0.0014975	0.00252178	0.00106584	0.000346734	0.000387547	1e-09	0.00025037	0.00060763	1e-09	1e-09
13	5424686	10114	13	15	0.00349574	0.00359307	0.0014975	0.00252178	0.00106584	0.00141666	0.000387547	1e-09	0.00025037	0.00060763	1e-09	1e-09
14	5424687	10114	14	15	0.00349574	0.0075384	0.00266223	0.00267845	0.00106584	0.00141666	0.000473668	1e-09	0.000265098	0.000528374	1e-09	1e-09
15	5424688	10114	15	1	0.00994101	0.00824292	0.00391015	0.00566281	0.00193566	0.00395772	0.000882746	0.000970535	0.0018115	0.00060763	0.00015554	1e-09
16	5424689	10114	16	4	0.016277	0.014795	0.0148087	0.013202	0.00741185	0.00489885	0.00150713	0.0012986	0.00206187	0.000739723	0.000191433	1e-09
17	5424690	10114	17	15	0.023487	0.0304002	0.0271215	0.0135713	0.00986205	0.00634523	0.00165784	0.0012986	0.00496322	0.00079256	0.00160325	0.00179836
18	5424691	10114	18	15	0.0478479	0.0347682	0.0271215	0.0142764	0.0177272	0.0110707	0.00215304	0.000970535	0.00206187	0.00105675	0.00226131	0.00314713
19	5424692	10114	19	0	0.0623771	0.0402987	0.0392679	0.0135713	0.0177272	0.0110707	0.00204539	0.000970535	0.00206187	0.00232484	0.00437904	0.00359672
20	5424693	10114	20	15	0.0623771	0.0431168	0.0392679	0.0135713	0.0177272	0.0110707	0.00204539	0.000827005	0.00109721	0.00232484	0.00437904	0.00460829
21	5424694	10114	21	14	0.0623771	0.0431168	0.0392679	0.00700203	0.0125818	0.00690991	0.00204539	0.000827005	0.00109721	0.00232484	0.00437904	0.00483309
22	5424695	10114	22	0	0.0889229	0.0402987	0.0445923	0.00368194	0.00441036	0.00687524	0.000796624	0.000854345	0.00109721	0.00150586	0.00421153	0.00483309
23	5424696	10114	23	7	0.0889229	0.0394885	0.0222962	0.00368194	0.00328939	0.0028135	0.000796624	0.000888518	0.00114876	0.00150586	0.00421153	0.00528268
24	5424697	10114	24	3	0.0343019	0.0254333	0.012812	0.00407737	0.00328939	0.0028135	0.000796624	0.000888518	0.00116348	0.00150586	0.00421153	0.00944138
25	5424698	10114	25	15	0.0343019	0.0254333	0.012812	0.00407737	0.00328939	0.0028135	0.00185161	0.0012576	0.00160531	0.00301173	0.0128978	0.0200067
26	5424699	10114	26	10	0.0889229	0.0394885	0.0382696	0.0250797	0.0133046	0.0144142	0.00232528	0.00777795	0.00160531	0.00301173	0.0128978	0.0200067
27	5424700	10114	27	15	0.0343019	0.053579	0.0341098	0.0250797	0.0133046	0.0144142	0.00232528	0.00777795	0.00515468	0.00301173	0.0128978	0.0266382
28	5424701	10114	28	18	0.0911077	0.0591447	0.0382696	0.0250797	0.0171024	0.0144142	0.00185161	0.00777795	0.00515468	0.00258903	0.00288346	0.0266382
29	5424702	10114	29	18	0.0911077	0.0591447	0.0450915	0.0250797	0.0171024	0.0144142	0.00185161	0.000266555	0.00120767	0.00190215	0.00120842	0.00505788
30	5424703	10114	30	8	0.0911077	0.0591447	0.0450915	0.0246246	0.0159569	0.0144142	0.00232528	0.000266555	0.00120767	0.0015587	0.000993061	0.00146117
31	5424704	10114	31	15	0.0869565	0.0591447	0.0450915	0.0196967	0.0159569	0.0150334	0.0198079	0.000266555	0.00515468	0.0015587	0.000993061	0.00146117
32	5424705	10114	32	14	0.0869565	0.054671	0.0450915	0.0196967	0.0159569	0.0150334	0.0198079	0.000266555	0.00353464	0.0015587	0.000993061	1e-09
33	5424706	10114	33	0	0.0671837	0.017754	0.012812	0.0190252	0.0115404	0.0150334	0.026956	0.0153372	0.00353464	0.00108317	0.000993061	0.00134877
34	5424707	10114	34	3	0.05331	0.0068691	0.00682196	0.0165557	0.00618675	0.00819282	0.0463549	0.0153372	0.00353464	0.00100391	0.000993061	0.00134877
35	5424708	10114	35	15	0.0528731	0.00567141	0.00682196	0.0101319	0.00533531	0.00795506	0.0463549	0.000246051	0.0006922	0.000924654	0.000837521	0.00134877
36	5424709	10114	36	13	0.0359406	0.00567141	0.0103993	0.00502117	0.00533531	0.0035664	0.0124661	0.000246051	0.000478649	0.000924654	0.000658052	0.00134877
37	5424710	10114	37	15	0.0359406	0.00567141	0.00831947	0.00480854	0.00533531	0.0035664	0.000645911	0.00012986	0.00015464	0.00100391	0.000658052	0.00134877
38	5424711	10114	38	15	0.0528731	0.00884176	0.0103993	0.00421167	0.00452062	0.003185	0.000602851	0.00012986	0.00015464	0.00103033	0.0005743	0.00134877
39	5424712	10114	39	12	0.0359406	0.0138791	0.0112313	0.00480854	0.00533531	0.0035664	0.000602851	0.00014353	0.00015464	0.00105675	0.0005743	0.00134877
40	5424713	10114	40	7	0.0359406	0.0328308	0.0112313	0.00421167	0.00452062	0.00426978	0.000645911	0.000246051	0.000169368	0.00105675	0.0005743	0.00134877
41	5424714	10114	41	15	0.0557133	0.0328308	0.0445092	0.00359614	0.00452062	0.00426978	0.000775094	0.00014353	0.000169368	0.00105675	0.000753769	0.00134877
42	5424715	10114	42	14	0.0578982	0.0328308	0.0445092	0.00359614	0.00498003	0.00426978	0.000775094	0.000184538	0.000243006	0.00105675	0.000693946	0.00224795
43	5424716	10114	43	19	0.0265458	0.0328308	0.0445092	0.00534572	0.00591111	0.00676626	0.000775094	0.000184538	0.000243006	0.00105675	0.000693946	0.00224795
44	5424717	10114	44	2	0.0265458	0.00200789	0.00540765	0.00999758	0.0140396	0.0126508	0.000753563	0.00014353	0.000169368	0.00103033	0.000693946	0.00224795
45	5424718	10114	45	16	0.0148569	0.00197266	0.00224626	0.0145338	0.0167287	0.014543	0.000667442	0.00014353	0.000243006	0.00118884	0.000981096	0.00224795
46	5424719	10114	46	5	0.00917632	0.00197266	0.00224626	0.0145338	0.0167287	0.014543	0.000667442	0.000184538	0.00025037	0.00118884	0.000981096	0.00236035
47	5424720	10114	47	3	0.00557133	0.00197266	0.00224626	0.0145338	0.0140396	0.014543	0.000753563	0.000232382	0.000316644	0.00103033	0.0015554	0.00258514
48	5424721	10114	48	13	0.00917632	0.00553051	0.00241265	0.0145338	0.0140396	0.014543	0.00105499	0.000314399	0.000324008	0.00158512	0.00178272	0.00550747
49	5424722	10114	49	4	0.0148569	0.00553051	0.00990017	0.0117509	0.0122142	0.0143251	0.00105499	0.000362242	0.000493376	0.00158512	0.00332615	0.00550747
50	5424723	10114	50	0	0.0305877	0.00855995	0.0108153	0.0102102	0.00888197	0.00752908	0.00105499	0.000362242	0.000493376	0.00158512	0.00470208	0.00663145
51	5424724	10114	51	3	0.0383439	0.00855995	0.0219634	0.00833753	0.0052373	0.00455212	0.000861215	0.000314399	0.000382919	0.00132093	0.00470208	0.00550747
52	5424725	10114	52	10	0.0391086	0.0131394	0.0443428	0.00833753	0.0052373	0.00455212	0.000839685	0.000225547	0.000382919	0.00132093	0.00470208	0.00505788
53	5424726	10114	53	15	0.107712	0.031774	0.0443428	0.00621491	0.00499228	0.00270452	0.000732033	0.000198208	0.000338736	0.00124168	0.00406796	0.00483309
54	5424727	10114	54	19	0.107712	0.031774	0.0363561	0.00621491	0.0036263	0.00455212	0.000839685	0.000170869	0.000338736	0.00132093	0.0036492	0.00483309
55	5424728	10114	55	15	0.107712	0.031774	0.0223794	0.00621491	0.00499228	0.00409146	0.000861215	0.000198208	0.000338736	0.00132093	0.0036492	0.00483309
56	5424729	10114	56	15	0.0277474	0.0234606	0.0223794	0.00627087	0.00499228	0.00409146	0.00109805	0.000225547	0.000427102	0.0019814	0.00406796	0.00629426
57	5424730	10114	57	0	0.0195543	0.00419191	0.00815308	0.00627087	0.0083123	0.00740029	0.00118417	0.000266555	0.000515468	0.0019814	0.00502513	0.00786782
58	5424731	10114	58	2	0.0188988	0.00260674	0.00698835	0.00937459	0.0083123	0.0103029	0.00118417	0.000266555	0.000515468	0.0019814	0.00502513	0.00899179
59	5424732	10114	59	13	0.0187896	0.00260674	0.00698835	0.00937459	0.0083123	0.00740029	0.00109805	0.000300729	0.000515468	0.00182289	0.00502513	0.00899179
60	5424733	10114	60	9	0.0163863	0.00838382	0.00723794	0.0063604	0.00418984	0.00740029	0.000947337	0.000300729	0.000434466	0.00132093	0.00260828	0.00899179
61	5424734	10114	61	14	0.0163863	0.00838382	0.00723794	0.0063604	0.00418984	0.00740029	0.000947337	0.000300729	0.000434466	0.00132093	0.00260828	0.00899179
62	5424735	10114	62	16	0.0163863	0.00989855	0.0252912	0.00937459	0.00418984	0.00859404	0.000947337	0.000410085	0.000434466	0.00132093	0.00260828	0.0267506
63	5424736	10114	63	19	0.0259996	0.0283571	0.0252912	0.0148397	0.00798153	0.00597373	0.00228222	0.00128493	0.00129603	0.00422699	0.0174683	0.0267506
64	5424737	10114	64	16	0.100939	0.0408623	0.0253744	0.0148397	0.00818367	0.00859404	0.00249752	0.00198208	0.0016495	0.00467611	0.0206748	0.0318085
65	5424738	10114	65	0	0.12683	0.0450542	0.0336938	0.0148397	0.0085757	0.00859404	0.00249752	0.00198208	0.0016495	0.00467611	0.0206748	0.0323705
66	5424739	10114	66	9	0.141577	0.0801747	0.0602329	0.0109041	0.0085757	0.00942621	0.00249752	0.00198208	0.0016495	0.00467611	0.0206748	0.0323705
67	5424740	10114	67	15	0.141577	0.0801747	0.0602329	0.00773693	0.00844706	0.00842563	0.00238987	0.00153099	0.0016495	0.00285322	0.0109476	0.0318085
68	5424741	10114	68	16	0.12683	0.0801747	0.0602329	0.00733777	0.00844706	0.00922312	0.00200233	0.00153099	0.00139913	0.00285322	0.00579086	0.0318085
69	5424742	10114	69	15	0.0429321	0.0269832	0.0372712	0.00773693	0.00657266	0.00842563	0.00200233	0.00133278	0.00139913	0.00285322	0.00579086	0.025739
70	5424743	10114	70	14	0.0289491	0.0148302	0.00549085	0.0102587	0.00632152	0.00803927	0.00238987	0.00153099	0.00156113	0.00351368	0.00579086	0.0213555
71	5424744	10114	71	3	0.020319	0.0144779	0.00549085	0.0102587	0.00517605	0.00567653	0.00251905	0.00153099	0.00386601	0.00375145	0.00982292	0.0213555
72	5424745	10114	72	10	0.020319	0.0111667	0.00549085	0.0102587	0.00517605	0.00567653	0.00251905	0.00157883	0.00156113	0.00417415	0.0107681	0.0213555
73	5424746	10114	73	5	0.0192266	0.0103917	0.00549085	0.0102587	0.00517605	0.00567653	0.00251905	0.00157883	0.00156113	0.00417415	0.0107681	0.018658
74	5424747	10114	74	17	0.0192266	0.0103917	0.00948419	0.00357376	0.00363855	0.00407165	0.00346639	0.00157883	0.00142858	0.00375145	0.00982292	0.0173092
75	5424748	10114	75	10	0.020319	0.0111667	0.00948419	0.00352153	0.003075	0.00407165	0.00322956	0.000389581	0.000419738	0.00166438	0.00281168	0.00337192
76	5424749	10114	76	19	0.0192266	0.0119417	0.00948419	0.00352153	0.003075	0.00323453	0.0017009	0.000389581	0.000397647	0.00118884	0.000921273	0.00337192
77	5424750	10114	77	5	0.0166048	0.0132098	0.00865225	0.00352153	0.00224806	0.00323453	0.000796624	0.000389581	0.000397647	0.000818979	0.000921273	1e-09
78	5424751	10114	78	14	0.0166048	0.0132098	0.00249584	0.00352153	0.00224806	0.00182778	0.000925806	0.00041692	0.000139913	0.000739723	0.000921273	1e-09
79	5424752	10114	79	16	0.0166048	0.0132098	0.00249584	0.00419301	0.00329552	0.00182778	0.000925806	0.00041692	0.000390283	0.000818979	0.0049653	1e-09
80	5424753	10114	80	10	0.0166048	0.0187403	0.00249584	0.00501744	0.00504741	0.00323453	0.000925806	0.00041692	0.000390283	0.00118884	0.0049653	0.00236035
81	5424754	10114	81	19	0.0166048	0.0187403	0.00565724	0.00501744	0.0117793	0.00757366	0.00133488	0.00041692	0.000456557	0.00245694	0.0049653	1e-09
82	5424755	10114	82	15	0.0201005	0.0349091	0.0238769	0.0108518	0.0124838	0.0125518	0.00744951	0.000266555	0.000456557	0.00277396	0.00222541	0.00134877
83	5424756	10114	83	15	0.0206467	0.0404044	0.0238769	0.0108518	0.0124838	0.0136613	0.00744951	0.000205043	0.000581742	0.00277396	0.00141182	1e-09
84	5424757	10114	84	19	0.0381254	0.0404044	0.0505824	0.0108518	0.0124838	0.0136613	0.00744951	0.000205043	0.00145067	0.00245694	0.00110074	1e-09
85	5424758	10114	85	0	0.0381254	0.0404044	0.0238769	0.0108518	0.0124838	0.0138842	0.00744951	0.00217345	0.000736382	0.00277396	0.00110074	1e-09
86	5424759	10114	86	14	0.0483941	0.0135268	0.0196339	0.0108518	0.0156752	0.0138842	0.0119494	0.00333536	0.00145067	0.00290606	0.000753769	0.00134877
87	5424760	10114	87	15	0.0381254	0.0129632	0.0121464	0.0668793	0.0668353	0.0604852	0.0181932	0.00868698	0.00279089	0.00206066	0.000753769	0.00134877
88	5424761	10114	88	5	0.0110334	0.0125405	0.00790349	0.0668793	0.0668353	0.0604852	0.0181932	0.00868698	0.0117968	0.00351368	0.000921273	0.00157356
89	5424762	10114	89	16	0.0110334	0.0125405	0.00790349	0.0668793	0.0668353	0.0604852	0.0270852	0.00868698	0.0117968	0.00351368	0.000921273	0.00157356
90	5424763	10114	90	1	0.0073192	0.0129632	0.00898502	0.0394046	0.0443609	0.0382546	0.0181932	0.00837258	0.012305	0.00206066	0.000753769	0.00134877
91	5424764	10114	91	0	0.0073192	0.0144075	0.0121464	0.0355772	0.032165	0.0274861	0.0181932	0.00288427	0.0117968	0.00147945	0.000526442	1e-09
92	5424765	10114	92	14	0.0073192	0.0144075	0.0178037	0.0238114	0.0276628	0.0221018	0.00983938	0.00120975	0.00347573	0.001136	0.000526442	1e-09
93	5424766	10114	93	8	0.00644527	0.0144075	0.0178037	0.0220357	0.0233749	0.0151968	0.00874133	0.000915857	0.00107512	0.001136	0.000526442	1e-09
94	5424767	10114	94	14	0.00644527	0.0144075	0.0178037	0.0174361	0.0153505	0.013052	0.00874133	0.00120975	0.00347573	0.001136	0.000681981	1e-09
95	5424768	10114	95	18	0.0594276	0.0144075	0.025624	0.0199317	0.0227195	0.0147907	0.00874133	0.000362242	0.00347573	0.001136	0.00136396	1e-09
96	5424769	10114	96	7	0.0594276	0.0830633	0.0609817	0.0174361	0.0153505	0.013052	0.00874133	0.000362242	0.000891023	0.00137377	0.00223738	0.00157356
97	5424770	10114	97	10	0.0713349	0.0831689	0.0618136	0.0174361	0.0100091	0.00839096	0.00874133	0.00416237	0.00139913	0.00137377	0.00223738	0.00168596
98	5424771	10114	98	14	0.1052	0.0831689	0.0618136	0.0174361	0.00963541	0.00780646	0.0382164	0.00746355	0.0182255	0.001136	0.00150754	0.00168596
99	5424772	10114	99	16	0.1052	0.0830633	0.0618136	0.00716617	0.00666454	0.00710309	0.112389	0.00746355	0.0434024	0.001136	0.00629337	0.00303473
100	5424773	10114	100	5	0.1052	0.0350148	0.0479201	0.00667748	0.00666454	0.00391314	0.156827	0.0351238	0.0473788	0.00232484	0.00629337	0.00325953
101	5424774	10114	101	15	0.0722089	0.0304002	0.0260399	0.00716617	0.00641952	0.00154544	0.702127	0.465631	0.330334	0.00356652	0.00492941	0.00899179
102	5424775	10114	102	0	0.0722089	0.0304002	0.0260399	0.00716617	0.00641952	0.00154544	1	1	1	0.00501955	0.00629337	0.0146117
103	5424776	10114	103	7	0.0244702	0.0258912	0.0113145	0.0027083	0.00251145	0.00154544	1	1	1	0.00501955	0.00629337	0.0224795
104	5424777	10114	104	0	0.0244702	0.021347	0.00898502	0.0027083	0.00220518	0.00129777	0.702127	0.465631	0.330334	0.00501955	0.00492941	0.0258514
105	5424778	10114	105	18	0.0242517	0.0068691	0.00765391	0.00138399	0.000937201	0.00102534	0.0385394	0.0658802	0.0892127	0.00190215	0.00492941	0.0224795
106	5424779	10114	106	0	0.0114704	0.00461463	0.00615641	0.00111167	0.000532918	0.000411127	0.024071	0.00798983	0.0269811	0.00103033	0.00233309	0.0224795
107	5424780	10114	107	1	0.00994101	0.00281809	0.0015807	0.00101841	0.000441036	0.0002229	0.0238126	0.00762759	0.0144331	0.00103033	0.00132807	0.00370912
108	5424781	10114	108	0	0.00994101	0.00172608	0.0015807	0.00111167	0.000532918	0.00028234	0.00620075	0.00194791	0.012791	0.00190215	0.00233309	0.00370912
109	5424782	10114	109	7	0.0114704	0.00172608	0.00424293	0.00111167	0.000532918	0.00028234	0.00620075	0.00137379	0.00166422	0.00200782	0.0078368	0.00370912
110	5424783	10114	110	12	0.0117981	0.00172608	0.00166389	0.00207412	0.000238894	0.0001486	0.00620075	0.00137379	0.00166422	0.00464969	0.0078368	0.00370912
111	5424784	10114	111	19	0.0158401	0.00415669	0.00424293	0.00210397	0.000753436	0.00028234	0.0118417	0.00194791	0.012791	0.00689528	0.048983	0.00505788
112	5424785	10114	112	11	0.0204282	0.00746794	0.0077371	0.00241359	0.000906574	0.000747954	0.0125737	0.0174696	0.0331519	0.00887668	0.0643455	0.00584467
113	5424786	10114	113	16	0.0251256	0.0120826	0.00890183	0.00241359	0.0012496	0.000747954	0.145265	0.0206683	0.0331519	0.00887668	0.0811079	0.0404631
114	5424787	10114	114	19	0.0251256	0.0120826	0.0077371	0.00210397	0.00126185	0.000842068	0.145265	0.0206683	0.0331519	0.0364578	0.311953	0.642689
115	5424788	10114	115	15	0.0251256	0.00746794	0.0077371	0.0012012	0.00173964	0.000842068	0.17853	0.0174696	0.0260606	0.0581739	0.579098	0.843093
116	5424789	10114	116	7	0.0119074	0.00718613	0.00615641	0.0012012	0.00126185	0.000842068	0.17853	0.0174696	0.0210164	0.126255	1	1
117	5424790	10114	117	7	0.00797466	0.00711568	0.00515807	0.0012012	0.0012496	0.000842068	0.17853	0.0206683	0.0210164	0.126255	1	1
118	5424791	10114	118	1	0.00480664	0.00711568	0.00515807	0.00116763	0.00123123	0.00122347	0.152198	0.0172099	0.0170031	0.126255	1	1
119	5424792	10114	119	0	0.00404195	0.00711568	0.00407654	0.00306269	0.00123123	0.00122347	0.152198	0.0172099	0.0210164	0.00206066	0.00104092	0.00168596
120	5424793	10114	120	5	0.00305877	0.00176131	0.00515807	0.00505101	0.00123123	0.00122347	0.00678207	0.00278175	0.0210164	0.00121526	0.000993061	1e-09
121	5424794	10114	121	15	0.00305877	0.00176131	0.00207987	0.00306269	0.00123123	0.00120861	0.00678207	0.00254936	0.000287189	0.000898235	0.000993061	1e-09
122	5424795	10114	122	9	0.00305877	0.00331126	0.00607321	0.00287617	0.00100458	0.000965901	0.00678207	0.00103205	0.000287189	0.000898235	0.000406796	1e-09
123	5424796	10114	123	7	0.0127813	0.00331126	0.0124792	0.00287617	0.00100458	0.000886648	0.0799423	0.00254936	0.00125921	0.00121526	0.000406796	1e-09
124	5424797	10114	124	1	0.0231593	0.0107792	0.0124792	0.00275306	0.000967829	0.000534961	0.383047	0.00254936	0.00125921	0.00124168	0.000358938	1e-09
125	5424798	10114	125	1	0.0231593	0.0161688	0.0130616	0.00275306	0.000967829	0.000534961	0.402037	0.00680058	0.00125921	0.0016908	0.000358938	1e-09
126	5424799	10114	126	7	0.0231593	0.0186699	0.0130616	0.00287617	0.000967829	0.000965901	0.543319	0.00680058	0.0233507	0.0016908	0.000358938	1e-09
127	5424800	10114	127	11	0.0542932	0.0218754	0.0130616	0.00646485	0.0033874	0.00219433	0.543319	0.00680058	0.0233507	0.00158512	0.000550371	1e-09
128	5424801	10114	128	19	0.0381254	0.0416725	0.0159734	0.00646485	0.0048759	0.00364566	0.402037	0.00605559	0.0168779	0.00158512	0.000813592	1e-09
129	5424802	10114	129	6	0.0381254	0.0702762	0.0535774	0.00676329	0.00615	0.00395276	0.259463	0.00500988	0.00291607	0.00158512	0.00263221	0.00247274
130	5424803	10114	130	5	0.0911077	0.0702762	0.0544093	0.00847929	0.013323	0.00809871	0.00777247	0.00500988	0.00850522	0.0015587	0.00293132	0.00415871
131	5424804	10114	131	10	0.0911077	0.0702762	0.0617304	0.00676329	0.013323	0.00809871	0.00402618	0.0014353	0.00291607	0.00158512	0.00409189	0.00618186
132	5424805	10114	132	15	0.0881582	0.0664365	0.0617304	0.00460709	0.013323	0.00809871	0.000861215	0.0014353	0.00174523	0.0414509	0.00409189	0.00618186
133	5424806	10114	133	14	0.0881582	0.0339228	0.0544093	0.00616268	0.00336902	0.00268471	0.000861215	0.0014353	0.00174523	0.0635898	0.00409189	0.00618186
134	5424807	10114	134	6	0.0783264	0.0124701	0.0168053	0.00616268	0.00336902	0.00247172	0.000861215	0.0011414	0.00257734	0.0705379	0.0166068	0.045521
135	5424808	10114	135	6	0.0491588	0.0124701	0.0157238	0.00616268	0.00203367	0.00247172	0.0148129	0.000984205	0.00142858	1	0.738741	0.619085
136	5424809	10114	136	6	0.0409657	0.0124701	0.00748752	0.00894559	0.00336902	0.00247172	0.0148129	0.000984205	0.00142858	1	0.738741	0.619085
137	5424810	10114	137	6	0.0409657	0.0149711	0.00990017	0.00894559	0.00336902	0.00247172	0.0148129	0.0011414	0.00142858	1	0.738741	0.619085
138	5424811	10114	138	11	0.0215206	0.0149711	0.00748752	0.00894559	0.00258496	0.00167423	0.00594238	0.000984205	0.00106039	0.00272112	0.0214525	0.00606946
139	5424812	10114	139	1	0.0102687	0.0149711	0.00540765	0.00332755	0.00258496	0.00167423	0.00594238	0.000806501	0.000957297	0.00272112	0.00201005	1e-09
140	5424813	10114	140	1	0.0101595	0.00412146	0.00524126	0.00332755	0.00402445	0.00167423	0.00495199	0.000806501	0.000530195	0.00261545	0.00177076	1e-09
141	5424814	10114	141	9	0.0101595	0.00355784	0.00457571	0.00332755	0.00402445	0.00174853	0.00495199	0.00117558	0.000530195	0.00177005	0.00156736	1e-09
142	5424815	10114	142	1	0.0101595	0.00355784	0.00457571	0.0043012	0.00407346	0.00174853	0.00594238	0.00130544	0.00106039	0.00261545	0.00156736	1e-09
143	5424816	10114	143	1	0.0138737	0.00355784	0.00524126	0.00488314	0.00407346	0.0025163	0.00615769	0.00148314	0.00273198	0.00327592	0.00156736	1e-09
144	5424817	10114	144	6	0.0603015	0.0122587	0.00690516	0.00488314	0.00413471	0.00294724	0.00505964	0.00516708	0.00477912	0.0686357	0.212682	0.0425986
145	5424818	10114	145	1	0.0955866	0.0462872	0.0292845	0.00488314	0.00413471	0.0025163	0.00505964	0.00516708	0.00477912	0.0686357	0.212682	0.0425986
146	5424819	10114	146	2	0.118964	0.0574539	0.0466722	0.00315968	0.00413471	0.00247667	0.00505964	0.00516708	0.00477912	0.0686357	0.212682	0.0425986
147	5424820	10114	147	11	0.118964	0.0574539	0.0466722	0.00298808	0.00303825	0.00247667	0.00172243	0.00269973	0.00163477	0.00330234	0.00798038	0.00393391
148	5424821	10114	148	12	0.118964	0.0462872	0.0292845	0.00168989	0.000918825	0.00101543	0.00172243	0.000792832	0.00163477	0.00330234	0.0015195	1e-09
149	5424822	10114	149	0	0.0149661	0.0139496	0.0136439	0.00158917	0.000637052	0.000757861	0.00172243	0.000792832	0.00163477	0.00166438	0.000801627	1e-09
150	5424823	10114	150	0	0.00775617	0.0030999	0.00207987	0.00158917	0.000637052	0.000757861	0.0510055	0.00269973	0.00163477	0.00195498	0.000670017	1e-09
151	5424824	10114	151	0	0.00775617	0.0030999	0.00207987	0.00168989	0.000637052	0.00101543	0.424342	0.00556349	0.00252579	0.00195498	0.000670017	1e-09
152	5424825	10114	152	11	0.00775617	0.0030999	0.00207987	0.00278664	0.0018254	0.00256583	0.650217	0.00864597	0.00451402	0.00184931	0.000670017	1e-09
153	5424826	10114	153	4	0.0181341	0.0127519	0.00757072	0.00597989	0.00431848	0.00257078	0.650217	0.00864597	0.00451402	0.00147945	0.000670017	1e-09
154	5424827	10114	154	1	0.0435875	0.0184937	0.009401	0.00597989	0.00431848	0.00257078	0.424342	0.00864597	0.00160531	0.00142661	0.000670017	1e-09
155	5424828	10114	155	2	0.0517806	0.029907	0.009401	0.00597989	0.00387744	0.00257078	0.282199	0.00864597	0.00142122	0.00129452	0.000634123	1e-09
156	5424829	10114	156	1	0.0517806	0.019938	0.009401	0.00597989	0.00597236	0.0038636	0.00279895	0.000355407	0.000243006	0.001136	0.000634123	1e-09
157	5424830	10114	157	1	0.0649989	0.019938	0.0183028	0.00597989	0.00743636	0.0038636	0.00266977	0.000164034	0.000169368	0.001136	0.000634123	0.00191076
158	5424831	10114	158	1	0.0976622	0.019938	0.0212146	0.00369313	0.00743636	0.0038636	0.00251905	0.000164034	0.000169368	0.00121526	0.000897344	0.00258514
159	5424832	10114	159	6	0.130981	0.0519586	0.0230449	0.00697965	0.00786514	0.00406669	0.0012057	0.000300729	0.000243006	0.00129452	0.00191433	0.00337192
160	5424833	10114	160	10	0.0976622	0.019938	0.0230449	0.00369313	0.00786514	0.0038636	0.00109805	0.000300729	0.000243006	0.00121526	0.00191433	0.00337192
161	5424834	10114	161	16	0.0649989	0.01557	0.0230449	0.00804283	0.00786514	0.00335836	0.00109805	0.000300729	0.000220915	0.00142661	0.00191433	0.00337192
162	5424835	10114	162	3	0.0612847	0.01557	0.0230449	0.00369313	0.00282386	0.00335836	0.0012057	0.000300729	0.000220915	0.00142661	0.00124432	0.00179836
163	5424836	10114	163	16	0.049705	0.014337	0.0201331	0.00457725	0.00282386	0.00144638	0.000947337	0.00012986	0.000220915	0.00142661	0.000490548	1e-09
164	5424837	10114	164	10	0.0332095	0.014337	0.0201331	0.00457725	0.00203367	0.00121852	0.000947337	0.00012986	0.000176732	0.00142661	0.000466619	1e-09
165	5424838	10114	165	5	0.0332095	0.014337	0.0201331	0.00602839	0.00282386	0.00144638	0.000947337	0.00012986	0.000220915	0.00142661	0.000490548	1e-09
166	5424839	10114	166	0	0.0332095	0.019938	0.0234609	0.00602839	0.00464925	0.00144638	0.00157172	0.00012986	0.000265098	0.00140019	0.000490548	1e-09
167	5424840	10114	167	6	0.0288399	0.0123644	0.0158902	0.00693115	0.00476564	0.00547344	0.000775094	0.000485268	0.000397647	0.00140019	0.000945202	0.00134877
168	5424841	10114	168	16	0.0257811	0.0107792	0.00973378	0.00693115	0.00947002	0.00547344	0.000775094	0.000485268	0.000397647	0.00140019	0.000945202	0.00134877
169	5424842	10114	169	3	0.0288399	0.0107792	0.00391015	0.00693115	0.00947002	0.00547344	0.000775094	0.000485268	0.000397647	0.00140019	0.00102895	0.00134877
170	5424843	10114	170	5	0.0797466	0.0270537	0.00391015	0.00599108	0.00947002	0.00277387	0.000753563	0.000321234	0.000360827	0.00137377	0.00102895	1e-09
171	5424844	10114	171	10	0.0797466	0.0270537	0.00391015	0.00599108	0.00357729	0.00277387	0.000602851	0.000184538	0.000360827	0.00150586	0.00102895	1e-09
172	5424845	10114	172	6	0.0797466	0.0270537	0.0101498	0.00599108	0.00357729	0.00232807	0.000602851	0.000184538	0.000294553	0.00158512	0.00108878	1e-09
173	5424846	10114	173	3	0.084444	0.02959	0.0136439	0.00795703	0.00357729	0.00277387	0.00144254	0.000225547	0.000294553	0.00158512	0.00111271	1e-09
174	5424847	10114	174	6	0.112082	0.0270537	0.0136439	0.00795703	0.00464313	0.00277387	0.000904276	0.000225547	0.000412374	0.00116242	0.00132807	1e-09
175	5424848	10114	175	11	0.112082	0.0223686	0.0136439	0.00795703	0.00464313	0.00233798	0.00144254	0.000225547	0.000515468	0.00171721	0.00203398	0.00191076
176	5424849	10114	176	15	0.0983177	0.0223686	0.0136439	0.00833007	0.00464313	0.00233798	0.00144254	0.000239216	0.000412374	0.00166438	0.00203398	0.00269754
177	5424850	10114	177	0	0.112082	0.0733408	0.0194676	0.0049018	0.00450224	0.00838105	0.0031865	0.000239216	0.000412374	0.00147945	0.00203398	0.00269754
178	5424851	10114	178	10	0.112082	0.0733408	0.0194676	0.0049018	0.00450224	0.00811357	0.0031865	0.000246051	0.000412374	0.00166438	0.00203398	0.00191076
179	5424852	10114	179	5	0.0983177	0.0733408	0.0232113	0.00791226	0.00439198	0.00850984	0.00856909	0.000246051	0.000412374	0.00166438	0.00223738	1e-09
180	5424853	10114	180	16	0.0983177	0.0733408	0.0232113	0.00833007	0.00439198	0.00850984	0.0232528	0.000246051	0.000294553	0.00161154	0.00223738	1e-09
181	5424854	10114	181	6	0.0502513	0.0280048	0.0915973	0.00791226	0.00389582	0.00811357	0.282113	0.000396416	0.000412374	0.00147945	0.00168701	1e-09
182	5424855	10114	182	9	0.0502513	0.0280048	0.0539933	0.0109712	0.00679318	0.00606289	0.282113	0.000512607	0.000699563	0.00161154	0.00252453	1e-09
183	5424856	10114	183	0	0.0502513	0.0280048	0.0240433	0.0119635	0.00679318	0.00606289	0.0647634	0.000621963	0.000699563	0.00161154	0.0065207	0.00202315
184	5424857	10114	184	2	0.0800743	0.0282161	0.0240433	0.0331599	0.0346091	0.00606289	0.0647634	0.00119608	0.000773202	0.00245694	0.0041876	0.00842981
185	5424858	10114	185	10	0.0800743	0.0282161	0.0240433	0.0331599	0.0346091	0.0107587	0.0647634	0.00209144	0.000773202	0.00301173	0.0041876	0.00842981
186	5424859	10114	186	10	0.0800743	0.0282161	0.0124792	0.0331599	0.0346091	0.0174853	0.04502	0.00209144	0.000810021	0.00401564	0.0065207	0.0100034
187	5424860	10114	187	11	0.060083	0.0282161	0.0124792	0.0279074	0.0168084	0.0174853	0.0246738	0.00207777	0.000810021	0.00401564	0.0041876	0.00842981
188	5424861	10114	188	6	0.060083	0.0282161	0.0113145	0.0213754	0.0115772	0.0107587	0.00221763	0.00207777	0.000810021	0.0031174	0.0041876	0.00798022
189	5424862	10114	189	11	0.0527638	0.0224391	0.0124792	0.0105385	0.0115772	0.00991163	0.025535	0.00110723	0.000810021	0.0031174	0.005743	0.00798022
190	5424863	10114	190	6	0.0527638	0.0224391	0.0113145	0.00458098	0.010248	0.00991163	0.025535	0.000615128	0.000883659	0.0031174	0.00597033	0.00798022
191	5424864	10114	191	11	0.0527638	0.0224391	0.0113145	0.00391323	0.00348541	0.00550316	0.00183008	0.000615128	0.000883659	0.00303815	0.005743	0.00606946
192	5424865	10114	192	10	0.0108149	0.0199732	0.0102329	0.00391323	0.00199079	0.00347229	0.00861215	0.000539946	0.000883659	0.00272112	0.005743	0.00606946
193	5424866	10114	193	6	0.00884859	0.0117303	0.00965058	0.00391323	0.00208267	0.00347229	0.014167	0.000615128	0.0015464	0.00224559	0.00256042	0.00483309
194	5424867	10114	194	13	0.00884859	0.0117303	0.00823627	0.00391323	0.00208267	0.00347229	0.00861215	0.000615128	0.00185568	0.00145303	0.00193826	0.0042711
195	5424868	10114	195	9	0.00775617	0.0125405	0.00823627	0.00391323	0.00208267	0.00298686	0.00861215	0.000539946	0.0015464	0.00140019	0.00132807	0.00348432
196	5424869	10114	196	10	0.00775617	0.0125405	0.00823627	0.00391323	0.00208267	0.00298686	0.00861215	0.000539946	0.00712082	0.00118884	0.00119646	0.00168596
197	5424870	10114	197	0	0.0215206	0.0125405	0.00890183	0.00399157	0.00208267	0.00256088	0.00387547	8.88518e-05	0.00712082	0.00118884	0.00119646	1e-09
198	5424871	10114	198	0	0.0215206	0.0125405	0.0133943	0.00399157	0.00390194	0.00256088	0.00325109	8.88518e-05	0.000184096	0.00118884	0.000478583	1e-09
199	5424872	10114	199	8	0.0215206	0.0224743	0.0197171	0.00957977	0.00390194	0.00256088	0.00374629	8.88518e-05	0.000184096	0.00158512	0.000478583	1e-09
200	5424873	10114	200	1	0.0215206	0.0224743	0.0197171	0.081954	0.202797	0.110643	0.00374629	0.000375912	0.00173786	0.00517806	0.0036133	1e-09
201	5424874	10114	201	14	0.0190081	0.0360011	0.0220466	1	1	1	0.00387547	0.00123026	0.00173786	0.00517806	0.0036133	0.00505788
202	5424875	10114	202	0	0.0190081	0.0396294	0.0221298	1	1	1	0.00421995	0.00123026	0.00186305	0.00494029	0.0036133	0.00584467
203	5424876	10114	203	4	0.0411842	0.0426589	0.0284526	1	1	1	0.0104638	0.00127126	0.00213551	0.00494029	0.00370902	0.00584467
204	5424877	10114	204	11	0.0448984	0.0426589	0.0284526	0.938112	0.805068	0.755979	0.0104638	0.00123026	0.00213551	0.00494029	0.0036133	0.00584467
205	5424878	10114	205	9	0.0448984	0.0360011	0.0284526	0.459519	0.540147	0.520284	0.0104638	0.00120292	0.00246688	0.00446476	0.0036133	0.00505788
206	5424879	10114	206	14	0.0448984	0.0145836	0.00956739	0.0481898	0.0153566	0.0340047	0.00925806	0.000485268	0.00246688	0.00319666	0.0017229	0.00337192
207	5424880	10114	207	3	0.020319	0.00782021	0.00482529	0.00623356	0.00742411	0.0190555	0.00626534	0.000485268	0.00246688	0.00274754	0.0017229	0.00337192
208	5424881	10114	208	3	0.0107057	0.00782021	0.00482529	0.00512562	0.00650528	0.00351687	0.00305731	0.000362242	0.000670108	0.00145303	0.00128021	0.00337192
209	5424882	10114	209	10	0.0107057	0.01402	0.00482529	0.00512562	0.00650528	0.00214975	0.00305731	0.000362242	0.000883659	0.00105675	0.00128021	0.00382151
210	5424883	10114	210	7	0.0107057	0.01402	0.0151414	0.00327159	0.00454512	0.00205068	0.00118417	0.000792832	0.000883659	0.00105675	0.00184255	0.00382151
211	5424884	10114	211	13	0.0536378	0.0268071	0.0151414	0.00342827	0.00359567	0.00205068	0.00118417	0.000792832	0.000883659	0.00105675	0.00184255	0.00382151
212	5424885	10114	212	14	0.0536378	0.0268071	0.0151414	0.00327159	0.00295249	0.00205068	0.00118417	0.000266555	0.000375555	0.00105675	0.00184255	0.00382151
213	5424886	10114	213	6	0.0536378	0.0268071	0.00565724	0.00342827	0.00295249	0.00205068	0.0014856	0.000266555	0.000382919	0.00137377	0.00206987	0.00393391
214	5424887	10114	214	6	0.044243	0.0249401	0.00565724	0.00342827	0.00295249	0.00354659	0.0014856	0.000157199	0.000375555	0.0016908	0.00184255	0.00370912
215	5424888	10114	215	12	0.0210837	0.00789066	0.00440932	0.00639397	0.0040367	0.00405183	0.00178702	0.000150365	0.0003461	0.00206066	0.0013161	0.00247274
216	5424889	10114	216	15	0.0147477	0.00711568	0.00440932	0.00873296	0.0120182	0.00772226	0.00178702	0.00014353	0.0003461	0.00245694	0.0013161	0.00247274
217	5424890	10114	217	19	0.0147477	0.00711568	0.00440932	0.0195624	0.0145542	0.0123388	0.00183008	0.00014353	0.000235642	0.00293247	0.00101699	0.00202315
218	5424891	10114	218	0	0.0145292	0.00711568	0.00440932	0.0195624	0.0145542	0.0123388	0.00183008	0.00014353	0.000235642	0.00293247	0.00101699	0.00202315
219	5424892	10114	219	15	0.0147477	0.00711568	0.00440932	0.013784	0.0120182	0.0120762	0.00178702	0.00014353	0.000235642	0.00293247	0.000466619	1e-09
220	5424893	10114	220	10	0.0244702	0.0160279	0.00524126	0.013784	0.00738735	0.00772226	0.00146407	0.000170869	0.000235642	0.00182289	0.00044269	1e-09
221	5424894	10114	221	3	0.0561503	0.0253276	0.0321963	0.00754295	0.00689731	0.00606289	0.00101193	0.000191373	0.000309281	0.00110958	0.00044269	1e-09
222	5424895	10114	222	10	0.119292	0.058722	0.0959235	0.0057971	0.00675643	0.0032593	0.000968867	0.000191373	0.000309281	0.00103033	0.00044269	1e-09
223	5424896	10114	223	16	0.119292	0.141081	0.127371	0.00550613	0.004588	0.0027392	0.000968867	0.000170869	0.000309281	0.00103033	0.00041876	1e-09
224	5424897	10114	224	7	0.119292	0.141081	0.127371	0.00378266	0.004588	0.0027392	0.00101193	0.00027339	0.000397647	0.00079256	0.000227327	1e-09
225	5424898	10114	225	7	0.111427	0.120403	0.0959235	0.00378266	0.004588	0.0027392	0.0238772	0.00027339	0.000412374	0.00079256	0.000227327	1e-09
226	5424899	10114	226	10	0.0920909	0.0721784	0.0635607	0.00378266	0.00459412	0.00500287	0.0238772	0.000608293	0.000412374	0.00110958	0.000227327	1e-09
227	5424900	10114	227	14	0.0859733	0.0721784	0.0596506	0.0275157	0.0109524	0.0121307	0.0238772	0.00439475	0.000559651	0.001136	0.0005743	1e-09
228	5424901	10114	228	6	0.0470832	0.0428702	0.0322795	0.0275157	0.0237853	0.0163956	0.0507902	0.00439475	0.00156849	0.00129452	0.000693946	0.00168596
229	5424902	10114	229	0	0.0470832	0.0428702	0.0322795	0.0326115	0.0257884	0.0241178	0.00777247	0.00440842	0.00156849	0.00132093	0.00257239	0.0043835
230	5424903	10114	230	15	0.0470832	0.0428702	0.0322795	0.0275157	0.0257884	0.0163956	0.000925806	0.00440842	0.00156849	0.00132093	0.00257239	0.0043835
231	5424904	10114	231	16	0.0715534	0.0663661	0.0396839	0.0181038	0.0257884	0.0163956	0.000925806	0.000943196	0.00156849	0.00147945	0.00257239	0.0043835
232	5424905	10114	232	14	0.0715534	0.0663661	0.0396839	0.0123478	0.0123919	0.00425492	0.000925806	0.000191373	0.000397647	0.00147945	0.00224934	0.00292233
233	5424906	10114	233	6	0.104763	0.0703819	0.0708819	0.0123478	0.0123919	0.00425492	0.000925806	0.000191373	0.000397647	0.00161154	0.00173486	0.00292233
234	5424907	10114	234	15	0.150098	0.0703819	0.0708819	0.0123478	0.0123919	0.00425492	0.00101193	0.000191373	0.000397647	0.00161154	0.00166308	0.00224795
235	5424908	10114	235	6	0.637645	0.212766	0.207155	0.0295488	0.0186583	0.0120564	0.00159325	0.000348573	0.000699563	0.00232484	0.00166308	0.00269754
236	5424909	10114	236	6	1	0.49306	0.50025	0.0295488	0.0217026	0.021126	0.00159325	0.000389581	0.000699563	0.00232484	0.00150754	0.00202315
237	5424910	10114	237	0	1	0.49306	0.50025	0.0295488	0.0256168	0.021126	0.0019162	0.00041692	0.000699563	0.00258903	0.00137593	0.00202315
238	5424911	10114	238	13	1	0.49306	0.50025	0.0219536	0.0256168	0.021126	0.0019162	0.000437424	0.000699563	0.00258903	0.00137593	0.00202315
239	5424912	10114	239	16	0.832095	0.415739	0.447587	0.0198609	0.0217026	0.0161528	0.0019162	0.000437424	0.000699563	0.00206066	0.00150754	0.00258514
240	5424913	10114	240	10	0.766441	0.397738	0.3599	0.0179882	0.0173413	0.0136068	0.00183008	0.000437424	0.000618561	0.00206066	0.00150754	0.00191076
241	5424914	10114	241	14	0.510269	0.288079	0.197338	0.0089829	0.0088636	0.00817301	0.00210998	0.00070398	0.00100884	0.00192856	0.00113664	0.00157356
242	5424915	10114	242	10	0.0464278	0.018071	0.00665557	0.0089829	0.0088636	0.00817301	0.00183008	0.00070398	0.00114876	0.00190215	0.00102895	1e-09
243	5424916	10114	243	10	0.0417304	0.013245	0.00665557	0.0089829	0.0088636	0.00817301	0.00210998	0.000259721	0.00100884	0.0016908	0.000454654	1e-09
244	5424917	10114	244	2	0.0417304	0.0128575	0.00665557	0.00635667	0.0088636	0.00573101	0.00165784	0.000109356	0.000419738	0.00163796	0.000323044	1e-09
245	5424918	10114	245	3	0.0368145	0.0128575	0.00665557	0.00635667	0.0088636	0.00573101	0.00165784	0.000109356	0.000220915	0.00134735	0.000239292	1e-09
246	5424919	10114	246	14	0.0368145	0.0128575	0.00873544	0.00635667	0.00629701	0.00531989	0.00109805	0.000109356	0.000220915	0.0012681	0.000239292	1e-09
247	5424920	10114	247	6	0.0364868	0.00975764	0.00956739	0.00635667	0.00629701	0.00531989	0.00109805	0.000109356	0.000220915	0.0012681	0.000239292	1e-09
248	5424921	10114	248	14	0.0364868	0.0105326	0.00956739	0.00677075	0.00629701	0.00402707	0.000753563	0.00014353	0.000220915	0.0012681	0.000430725	1e-09
249	5424922	10114	249	11	0.0364868	0.0105326	0.00956739	0.00786003	0.00324039	0.00396762	0.000753563	0.00014353	0.000169368	0.0012681	0.000478583	1e-09
250	5424923	10114	250	14	0.0428228	0.0138439	0.0138935	0.00801298	0.00629701	0.00402707	0.000753563	0.000170869	0.000169368	0.0012681	0.000993061	1e-09
251	5424924	10114	251	15	0.0428228	0.0138439	0.0166389	0.00801298	0.00829393	0.00644429	0.00107652	0.000396416	0.000169368	0.0012681	0.00128021	1e-09
252	5424925	10114	252	10	0.0560411	0.0208891	0.0195507	0.00791972	0.00635214	0.0074201	0.00107652	0.000854345	0.000169368	0.0012681	0.00195023	1e-09
253	5424926	10114	253	6	0.0428228	0.0409328	0.0195507	0.00791972	0.00635214	0.0074201	0.00348792	0.000854345	0.00025037	0.00216633	0.00294329	0.00595706
254	5424927	10114	254	14	0.0428228	0.0275116	0.0214642	0.00662153	0.0115588	0.0074201	0.00316497	0.000854345	0.000567014	0.00235126	0.00326633	0.0132629
255	5424928	10114	255	19	0.0779987	0.0410737	0.0272879	0.00662153	0.011957	0.00760338	0.00316497	0.000307564	0.000567014	0.00216633	0.00326633	0.00595706
256	5424929	10114	256	11	0.349792	0.0747147	0.062812	0.00568519	0.00635214	0.00857423	0.00316497	0.000307564	0.000567014	0.00235126	0.00311079	0.0086546
257	5424930	10114	257	15	0.535394	0.246336	0.240932	0.00559566	0.00417146	0.00345743	0.00157172	0.000307564	0.000567014	0.00235126	0.00311079	0.00595706
258	5424931	10114	258	9	0.535394	0.246336	0.240932	0.00430866	0.00808566	0.00289275	0.00157172	0.00043059	0.000567014	0.00206066	0.00308686	0.00404631
259	5424932	10114	259	15	0.535394	0.246336	0.240932	0.00417809	0.00808566	0.0034921	0.00114111	0.000799666	0.000736382	0.00195498	0.00113664	0.00168596
260	5424933	10114	260	2	0.535394	0.246336	0.31173	0.00417809	0.00808566	0.0034921	0.00114111	0.00116874	0.000736382	0.00195498	0.00113664	0.00168596
261	5424934	10114	261	19	0.505353	0.225835	0.228037	0.00417809	0.00817754	0.0034921	0.00639452	0.00116874	0.000736382	0.00195498	0.00113664	0.00168596
262	5424935	10114	262	6	0.263601	0.225835	0.204659	0.0513234	0.0497513	0.0359414	0.00639452	0.000813336	0.00084684	0.00237768	0.00241685	0.0042711
263	5424936	10114	263	10	0.310138	0.308088	0.228037	0.209345	0.216837	0.179142	0.00307884	0.000895353	0.00113403	0.00253619	0.00372099	0.0042711
264	5424937	10114	264	11	0.375792	0.362618	0.29218	0.209345	0.216837	0.179142	0.00387547	0.000895353	0.00116348	0.00406848	0.00391242	0.00606946
265	5424938	10114	265	0	0.375792	0.362618	0.29218	0.209345	0.216837	0.179142	0.00387547	0.000895353	0.00181886	0.00573285	0.00445083	0.00764303
266	5424939	10114	266	6	0.310138	0.362618	0.29218	0.179658	0.137609	0.105145	0.00387547	0.00139429	0.0027688	0.00581211	0.00497727	0.00764303
267	5424940	10114	267	14	0.310138	0.362618	0.29218	0.121254	0.119221	0.068896	0.00387547	0.00172919	0.0027688	0.00581211	0.0053362	0.00764303
268	5424941	10114	268	13	0.136771	0.035825	0.143095	0.115502	0.076973	0.0670137	0.00387547	0.00172919	0.0021576	0.00581211	0.0053362	0.00764303
269	5424942	10114	269	3	0.130326	0.035825	0.0515807	0.00696473	0.0157364	0.0074102	0.00378935	0.00172919	0.0021576	0.00538941	0.0053362	0.00663145
270	5424943	10114	270	3	0.0389993	0.0348034	0.0490017	0.00696473	0.0157364	0.0074102	0.00378935	0.000567285	0.000861567	0.00295889	0.00256042	0.00606946
271	5424944	10114	271	13	0.0389993	0.0239538	0.0490017	0.00696473	0.0157364	0.0074102	0.00378935	0.000478433	0.000861567	0.00295889	0.00149557	0.00258514
272	5424945	10114	272	10	0.0280752	0.0239538	0.0360233	0.201436	0.0847647	0.0606834	0.00374629	0.000478433	0.000861567	0.00295889	0.00149557	0.00258514
273	5424946	10114	273	13	0.0389993	0.0239538	0.0490017	0.711424	0.426457	0.375106	0.00374629	0.000539946	0.000861567	0.00420057	0.00144771	0.00314713
274	5424947	10114	274	14	0.0785449	0.0239538	0.0490017	0.711424	0.426457	0.393602	0.00374629	0.000539946	0.000817385	0.00420057	0.00144771	0.00258514
275	5424948	10114	275	0	0.868364	0.837326	0.786356	0.711424	0.426457	0.393602	0.00374629	0.00054678	0.00120767	0.00420057	0.00144771	0.00258514
276	5424949	10114	276	15	0.986126	1	1	0.526238	0.400706	0.393602	0.00329415	0.00054678	0.000817385	0.00303815	0.00144771	0.00224795
277	5424950	10114	277	15	0.986126	1	1	0.464604	0.394537	0.388971	0.00249752	0.000539946	0.000817385	0.00290606	0.00124432	0.00191076
278	5424951	10114	278	1	0.986126	1	1	0.307086	0.196022	0.164481	0.00249752	0.000396416	0.000670108	0.00208708	0.00124432	0.00191076
279	5424952	10114	279	14	0.767096	0.380548	0.301165	0.00726316	0.00517605	0.00228349	0.00249752	0.000266555	0.000390283	0.00142661	0.000993061	0.00157356
280	5424953	10114	280	15	0.0222853	0.0275821	0.00599002	0.00323056	0.00378556	0.00228349	0.0019162	0.000259721	0.000103094	0.00103033	0.000993061	0.00134877
281	5424954	10114	281	7	0.0222853	0.0110258	0.00599002	0.00323056	0.00301987	0.00141666	0.000904276	0.000177704	0.000103094	0.00103033	0.00532424	1e-09
282	5424955	10114	282	15	0.0222853	0.0110258	0.00574043	0.00307388	0.00301987	0.00141666	0.000904276	0.000157199	0.000103094	0.00103033	0.00532424	1e-09
283	5424956	10114	283	6	0.0194451	0.0106031	0.00574043	0.00323056	0.00301987	0.00362584	0.000495199	1e-09	0.000103094	0.00103033	0.000215363	1e-09
284	5424957	10114	284	16	0.0194451	0.0106031	0.00391015	0.00750937	0.00378556	0.00484437	0.00055979	1e-09	0.000103094	0.000845398	0.000598229	1e-09
285	5424958	10114	285	15	0.0128905	0.0106031	0.00391015	0.00937086	0.00542719	0.00484437	0.00055979	1e-09	0.000198823	0.001136	0.000598229	0.00179836
286	5424959	10114	286	1	0.0128905	0.0212414	0.00391015	0.010061	0.00670742	0.00755384	0.000861215	0.000293895	0.000360827	0.001136	0.000598229	0.0044959
287	5424960	10114	287	15	0.0128905	0.0212414	0.0171381	0.0157201	0.0132005	0.0143795	0.000861215	0.000902188	0.000449193	0.001136	0.00482173	0.0044959
288	5424961	10114	288	19	0.0192266	0.0212414	0.0258735	0.0157201	0.0218068	0.0143795	0.00111958	0.000902188	0.000449193	0.0019814	0.00482173	0.00674385
289	5424962	10114	289	14	0.020756	0.048436	0.0271215	0.0298883	0.0218068	0.0144093	0.00127029	0.00176337	0.000552287	0.00211349	0.00559943	0.00708104
290	5424963	10114	290	3	0.0432598	0.0687967	0.0331947	0.0298883	0.0218068	0.0155535	0.00131335	0.0019069	0.00241533	0.00237768	0.00559943	0.010453
291	5424964	10114	291	19	0.155779	0.0687967	0.0331947	0.0206032	0.0206184	0.0155535	0.00210998	0.0019069	0.00241533	0.00430625	0.0257956	0.0451838
292	5424965	10114	292	3	0.158947	0.119522	0.0477537	0.0133848	0.0199875	0.0120564	0.00210998	0.00176337	0.00260679	0.00430625	0.0257956	0.0451838
293	5424966	10114	293	10	0.23203	0.119522	0.123794	0.0206032	0.0199875	0.0155535	0.00282048	0.00176337	0.00260679	0.00486104	0.0257956	0.0451838
294	5424967	10114	294	15	0.279878	0.198993	0.123794	0.0206032	0.0199875	0.0155535	0.00286354	0.00211194	0.00290135	0.00602346	0.0281407	0.0451838
295	5424968	10114	295	7	0.23203	0.198993	0.123794	0.0231586	0.0231299	0.0265202	0.00282048	0.00175653	0.00290135	0.00486104	0.0167504	0.0255142
296	5424969	10114	296	15	0.158947	0.0937016	0.116722	0.0231586	0.0231299	0.0265202	0.00208845	0.00175653	0.00168632	0.00478178	0.0147882	0.0243902
297	5424970	10114	297	13	0.118964	0.092997	0.0430948	0.0231586	0.0231299	0.0265202	0.00208845	0.00135328	0.00134758	0.00478178	0.0125508	0.0196696
298	5424971	10114	298	18	0.116998	0.042518	0.036772	0.0130006	0.017035	0.00848507	0.00208845	0.0011414	0.000633289	0.00478178	0.00390045	0.0165224
299	5424972	10114	299	0	0.0534193	0.0239186	0.00790349	0.00968422	0.0148482	0.00848507	0.00176549	0.0011414	0.000633289	0.00427983	0.00390045	0.00899179
300	5424973	10114	300	0	0.0379069	0.0206778	0.00790349	0.00750564	0.00866758	0.00381902	0.00208845	0.00041692	0.000633289	0.00427983	0.00390045	0.00483309
301	5424974	10114	301	3	0.0180249	0.0133859	0.00790349	0.00695727	0.00866758	0.00810862	0.00286354	0.00041692	0.000633289	0.00335517	0.00488155	0.0042711
302	5424975	10114	302	17	0.0180249	0.0133859	0.00915141	0.0036894	0.00702595	0.00391809	0.00297119	0.00147631	0.00040501	0.00335517	0.00514477	0.0042711
303	5424976	10114	303	6	0.0180249	0.0133859	0.00981697	0.00346185	0.00467376	0.00391809	0.00297119	0.00147631	0.00040501	0.00132093	0.00514477	0.00899179
304	5424977	10114	304	14	0.0299323	0.028498	0.00998336	0.00346185	0.00371205	0.00381902	0.00587779	0.00134645	0.00040501	0.00132093	0.00488155	0.0042711
305	5424978	10114	305	10	0.0299323	0.0404044	0.00998336	0.0036894	0.00371205	0.00158507	0.00587779	0.00134645	0.000243006	0.00129452	0.00642498	1e-09
306	5424979	10114	306	8	0.0299323	0.0404044	0.0502496	0.00486449	0.00371205	0.00158507	0.0055979	0.000567285	0.000243006	0.00129452	0.00256042	0.00236035
307	5424980	10114	307	15	0.0299323	0.0438566	0.0514975	0.00702815	0.00371205	0.00158507	0.00221763	0.000567285	0.000559651	0.000686886	0.00256042	0.00236035
308	5424981	10114	308	2	0.0848809	0.0556221	0.0691348	0.0362151	0.0234974	0.0189564	0.0055979	0.00134645	0.00103094	0.000686886	0.00546782	0.00236035
309	5424982	10114	309	15	0.114267	0.0556221	0.0714642	0.0566243	0.0487957	0.0486071	0.00139947	0.00183855	0.0023196	0.000686886	0.00580282	0.00809262
310	5424983	10114	310	10	0.114267	0.0556221	0.0900998	0.0596945	0.053102	0.0486071	0.0055979	0.00190006	0.00256997	0.00129452	0.00580282	0.0107902
311	5424984	10114	311	7	0.129124	0.0830633	0.12629	0.0596945	0.053102	0.0486071	0.00129182	0.00275441	0.00441829	0.0016908	0.0089854	0.0125885
312	5424985	10114	312	12	0.185602	0.0830633	0.12629	0.0566243	0.0487957	0.0411672	0.00135641	0.00275441	0.00441829	0.00190215	0.0089854	0.0125885
313	5424986	10114	313	7	0.129124	0.0524517	0.0900998	0.0472124	0.0354605	0.0335985	0.00129182	0.00275441	0.00441829	0.0016908	0.0089854	0.0125885
314	5424987	10114	314	14	0.0787634	0.047661	0.0510815	0.0207897	0.0164347	0.0150681	0.00129182	0.000123026	0.000294553	0.0016908	0.000945202	0.00179836
315	5424988	10114	315	12	0.0138737	0.0273707	0.0284526	0.0199653	0.0116017	0.0124329	0.00101193	0.000123026	0.000257734	0.0016908	0.000562335	0.00157356
316	5424989	10114	316	19	0.00994101	0.0108849	0.00723794	0.0125268	0.0113138	0.0090547	0.000839685	0.000123026	0.000243006	0.0012681	0.000562335	1e-09
317	5424990	10114	317	16	0.00994101	0.00602367	0.00690516	0.0125268	0.00713621	0.00709318	0.000753563	0.000123026	0.000169368	0.0012681	0.00044269	1e-09
318	5424991	10114	318	6	0.00994101	0.00514302	0.00366057	0.00385354	0.00713621	0.00457193	0.000753563	0.00012986	0.00015464	0.0012681	0.00044269	1e-09
319	5424992	10114	319	10	0.00994101	0.00514302	0.00366057	0.00383489	0.00713621	0.00399735	0.000753563	0.000136695	0.00015464	0.00105675	0.00044269	1e-09
320	5424993	10114	320	6	0.00852087	0.00602367	0.00282862	0.00383489	0.00762012	0.00399735	0.000839685	0.000136695	0.000125185	0.00105675	0.000586265	0.00146117
321	5424994	10114	321	14	0.00852087	0.00602367	0.00366057	0.00385354	0.00762012	0.00457193	0.000753563	0.000157199	0.000125185	0.00103033	0.000394831	0.00146117
322	5424995	10114	322	10	0.00819314	0.0103565	0.00790349	0.00385354	0.00762012	0.00719225	0.000753563	0.000157199	0.00015464	0.00105675	0.000550371	1e-09
323	5424996	10114	323	4	0.00819314	0.0103565	0.00790349	0.00248074	0.00562321	0.00719225	0.000839685	0.000191373	0.000184096	0.0012681	0.000550371	1e-09
324	5424997	10114	324	16	0.0073192	0.00877131	0.00690516	0.00380505	0.00562321	0.00997603	0.00105499	0.000157199	0.000257734	0.00161154	0.000670017	1e-09
325	5424998	10114	325	14	0.00819314	0.00285332	0.00690516	0.00380505	0.00562321	0.00719225	0.000753563	0.000102521	0.000257734	0.00134735	0.00110074	1e-09
326	5424999	10114	326	19	0.00688224	0.00877131	0.00690516	0.00380505	0.00815304	0.00719225	0.000688972	0.000102521	0.000184096	0.00140019	0.00110074	1e-09
327	5425000	10114	327	19	0.00589906	0.00257151	0.00515807	0.00483465	0.00815304	0.00445801	0.000688972	0.000109356	0.000191459	0.00134735	0.00154343	1e-09
328	5425001	10114	328	16	0.00589906	0.00257151	0.00515807	0.00609927	0.00815304	0.00754889	0.000688972	0.000109356	0.000191459	0.00140019	0.00291936	1e-09
329	5425002	10114	329	4	0.0060083	0.00436804	0.00557404	0.00609927	0.00815304	0.00754889	0.000688972	0.000116191	0.000191459	0.00140019	0.00296722	1e-09
330	5425003	10114	330	16	0.0060083	0.0171904	0.0109817	0.00641635	0.00893098	0.00785104	0.000925806	0.000334903	0.000463921	0.00158512	0.00425939	0.00517028
331	5425004	10114	331	14	0.0379069	0.0182119	0.0177205	0.00609927	0.00893098	0.00785104	0.00109805	0.000820171	0.00065538	0.00203424	0.00738215	0.00842981
332	5425005	10114	332	7	0.0530915	0.0352262	0.0370216	0.00609927	0.0110014	0.00843554	0.00294966	0.0015925	0.00204714	0.0040949	0.0203398	0.033944
333	5425006	10114	333	4	0.0901245	0.0396294	0.0400166	0.0232406	0.0228114	0.0131214	0.00299272	0.0015925	0.00394701	0.00459685	0.0257837	0.0377655
334	5425007	10114	334	16	0.255954	0.162181	0.105657	0.0232406	0.0404834	0.0354808	0.00299272	0.0015925	0.00394701	0.00459685	0.0257837	0.0377655
335	5425008	10114	335	16	0.264256	0.189869	0.116389	0.0299293	0.0404834	0.0354808	0.00977479	0.00151732	0.00204714	0.0040949	0.0257837	0.0377655
336	5425009	10114	336	18	0.333406	0.323482	0.121547	0.0299293	0.0404834	0.0354808	0.00977479	0.000997874	0.00147276	0.00393638	0.0140464	0.0248398
337	5425010	10114	337	16	0.333406	0.189869	0.121547	0.0210359	0.0360792	0.0342276	0.00195926	0.000997874	0.00125921	0.00351368	0.0140464	0.0248398
338	5425011	10114	338	15	0.333406	0.162181	0.105657	0.0210359	0.0360792	0.0342276	0.00195926	0.000997874	0.00125921	0.00351368	0.0140464	0.0248398
339	5425012	10114	339	15	0.0476295	0.043152	0.0664725	0.0299293	0.0360792	0.0342276	0.00195926	0.000997874	0.00125921	0.0032495	0.0132328	0.0248398
340	5425013	10114	340	13	0.0299323	0.0235311	0.0267887	0.0801559	0.0819959	0.0805512	0.00195926	0.000997874	0.00125921	0.0032495	0.0132328	0.0137125
341	5425014	10114	341	19	0.0299323	0.0235311	0.0267887	0.0801559	0.0819959	0.0874562	0.00195926	0.00103888	0.00125921	0.0032495	0.00466619	0.00966618
342	5425015	10114	342	13	0.0299323	0.0235311	0.0335275	0.0801559	0.0819959	0.0874562	0.00357404	0.000984205	0.000824748	0.00243052	0.00275185	0.00472069
343	5425016	10114	343	16	0.0299323	0.0243413	0.055574	0.0512823	0.0757479	0.0805512	0.00264824	0.000984205	0.000824748	0.00213991	0.00195023	0.00303473
344	5425017	10114	344	18	0.0426043	0.0243413	0.0335275	0.0152351	0.0380577	0.0478245	0.00264824	0.000984205	0.0006922	0.00166438	0.000610194	0.00134877
345	5425018	10114	345	14	0.053747	0.0246935	0.055574	0.00773693	0.00454512	0.00384874	0.0012057	0.000239216	0.000257734	0.000845398	0.000382867	1e-09
346	5425019	10114	346	6	0.0568058	0.0246935	0.055574	0.00618507	0.00454512	0.00323948	0.00264824	0.000239216	0.000257734	0.000845398	0.000382867	1e-09
347	5425020	10114	347	0	0.086738	0.0743976	0.055574	0.00618507	0.00437361	0.00181788	0.0012057	0.000492102	0.00219442	0.000845398	0.000382867	1e-09
348	5425021	10114	348	3	0.0989731	0.0743976	0.0584027	0.00577472	0.00283611	0.00205564	0.0012057	0.000239216	0.000449193	0.000845398	0.000993061	1e-09
349	5425022	10114	349	15	0.0989731	0.0743976	0.0584027	0.00213754	0.00243795	0.00181788	0.00202386	0.000492102	0.000449193	0.00108317	0.00168701	1e-09
350	5425023	10114	350	13	0.0989731	0.0438566	0.0383527	0.00184284	0.00243795	0.00181788	0.00202386	0.000567285	0.000449193	0.00108317	0.00187844	1e-09
351	5425024	10114	351	14	0.0664191	0.0227209	0.0254576	0.00184284	0.0020888	0.00205564	0.00129182	0.000567285	0.000449193	0.000924654	0.00210577	1e-09
352	5425025	10114	352	15	0.0182434	0.0147598	0.019218	0.00184284	0.0020888	0.00205564	0.00129182	0.000567285	0.000412374	0.000924654	0.00187844	1e-09
353	5425026	10114	353	4	0.0164955	0.0125053	0.00615641	0.00268965	0.00235219	0.0020804	0.00129182	0.000642467	0.000375555	0.000924654	0.00187844	1e-09
354	5425027	10114	354	0	0.0164955	0.0125053	0.00615641	0.0033947	0.00450837	0.00243704	0.00118417	0.000642467	0.000279825	0.000924654	0.000478583	1e-09
355	5425028	10114	355	0	0.0182434	0.0147598	0.00615641	0.00808013	0.00450837	0.00597373	0.00129182	0.000881684	0.000294553	0.00110958	0.000335008	1e-09
356	5425029	10114	356	0	0.0758139	0.0150768	0.0253744	0.00808013	0.00450837	0.00597373	0.00118417	0.000341738	0.000294553	0.00110958	0.000239292	1e-09
357	5425030	10114	357	8	0.084007	0.0236015	0.0253744	0.00808013	0.00450837	0.00597373	0.000925806	0.000341738	0.000279825	0.00110958	0.000203398	1e-09
358	5425031	10114	358	1	0.084007	0.0236015	0.0253744	0.00808013	0.00442261	0.00483446	0.000925806	0.000177704	0.000279825	0.000871817	1e-09	1e-09
359	5425032	10114	359	11	0.124973	0.0236015	0.0253744	0.0133662	0.00442261	0.00483446	0.00137794	1e-09	0.000132549	0.000871817	1e-09	1e-09
360	5425033	10114	360	7	0.11809	0.0236015	0.0198003	0.0133662	0.00442261	0.00483446	0.000968867	1e-09	0.000125185	0.000871817	1e-09	1e-09
361	5425034	10114	361	15	0.11809	0.031774	0.0198003	0.0196743	0.0159202	0.00941135	0.00505964	1e-09	0.000125185	0.000924654	1e-09	1e-09
362	5425035	10114	362	15	0.0717719	0.0625264	0.0344426	0.0261392	0.0290777	0.021126	0.00505964	1e-09	0.000125185	0.00110958	0.000167504	1e-09
363	5425036	10114	363	15	0.107166	0.0625264	0.0344426	0.0261392	0.0290777	0.021126	0.00139947	1e-09	0.000125185	0.00190215	0.000215363	1e-09
364	5425037	10114	364	2	0.0929648	0.0608356	0.0344426	0.0241173	0.0159202	0.0131561	0.00129182	1e-09	0.000110457	0.00190215	0.000215363	1e-09
365	5425038	10114	365	6	0.0717719	0.0608356	0.0344426	0.0241173	0.00793252	0.0131561	0.00129182	0.000109356	0.000110457	0.00190215	0.000299115	1e-09
366	5425039	10114	366	14	0.0488311	0.0361773	0.030782	0.0103818	0.00513317	0.00961443	0.000688972	0.000109356	0.000110457	0.00079256	0.000299115	1e-09
367	5425040	10114	367	15	0.0116889	0.0129985	0.0046589	0.00779662	0.00509642	0.00507222	0.00055979	1e-09	0.000103094	0.00079256	0.000215363	1e-09
368	5425041	10114	368	15	0.00710072	0.000845428	0.00457571	0.0065693	0.00340578	0.00336332	0.000495199	1e-09	1e-09	0.000581211	1e-09	1e-09

## Sheet: B
	154	172	173	155	174	175	156	176	177	157	178	179
154	1	0.8858	0.852574	0.0805851	0.0386865	0.0558438	-0.0149856	-0.0146366	-0.0129316	-0.0153902	-0.0199679	-0.0127215
172	0.8858	1	0.94862	0.187144	0.0979435	0.136303	-0.0187084	-0.0182988	-0.0161744	-0.0188798	-0.0249417	-0.016033
173	0.852574	0.94862	1	0.165644	0.0874687	0.120465	-0.0160781	-0.0157268	-0.0138763	-0.0162221	-0.021432	-0.0136155
155	0.0805851	0.187144	0.165644	1	0.893883	0.937318	-0.0185589	-0.0181177	-0.0160965	-0.0153674	-0.0244544	-0.0156994
174	0.0386865	0.0979435	0.0874687	0.893883	1	0.965253	-0.0154221	-0.0150534	-0.0133675	-0.0122702	-0.0201716	-0.0129892
175	0.0558438	0.136303	0.120465	0.937318	0.965253	1	-0.0164071	-0.0160121	-0.0142226	-0.0134881	-0.02156	-0.0139382
156	-0.0149856	-0.0187084	-0.0160781	-0.0185589	-0.0154221	-0.0164071	1	0.968623	0.898434	-0.0126493	-0.0068854	-0.0097341
176	-0.0146366	-0.0182988	-0.0157268	-0.0181177	-0.0150534	-0.0160121	0.968623	1	0.860455	-0.0126239	-0.0150045	-0.0109318
177	-0.0129316	-0.0161744	-0.0138763	-0.0160965	-0.0133675	-0.0142226	0.898434	0.860455	1	-0.0113569	-0.0133838	-0.0096769
157	-0.0153902	-0.0188798	-0.0162221	-0.0153674	-0.0122702	-0.0134881	-0.0126493	-0.0126239	-0.0113569	1	0.776729	0.984705
178	-0.0199679	-0.0249417	-0.021432	-0.0244544	-0.0201716	-0.02156	-0.0068854	-0.0150045	-0.0133838	0.776729	1	0.849574
179	-0.0127215	-0.016033	-0.0136155	-0.0156994	-0.0129892	-0.0139382	-0.0097341	-0.0109318	-0.0096769	0.984705	0.849574	1

## Sheet: C
antibody	lot	raw_data_file(.csv) in a folder "S3_Data"
ab190289	GR3253255-1	Fig.S7_A-B_Manhattan plot_ab190289_GR3253255-1
ab190289	GR3313102-1	Fig.S7_A-B_Manhattan plot_ab190289_GR3313102-1
ab209794	GR3198011-8	Fig.S7_A-B_Manhattan plot_ab209794_GR3198011-8
ab209794	GR3266315-7	Fig.S7_A-B_Manhattan plot_ab209794_GR3266315-7

## Sheet: D
	antibody
	ab190289	ab190289	ab190289	ab190289	ab190289	ab190289	Flag	Flag	Flag	ab209794	ab209794	ab209794	ab209794	ab209794	ab209794	Flag	Flag	Flag
	GR3253255-1	GR3253255-1	GR3253255-1	GR3313102-1	GR3313102-1	GR3313102-1				GR3198011-8	GR3198011-8	GR3198011-8	GR3266315-7	GR3266315-7	GR3266315-7
Abs/450 nm	N=1	N=2	N=3	N=1	N=2	N=3	N=1	N=2	N=3	N=1	N=2	N=3	N=1	N=2	N=3	N=1	N=2	N=3
pep6	2.594	2.658	2.623	2.599	2.562	2.643	0.127	0.15	0.163	0.292	0.297	0.372	0.168	0.188	0.207	0.147	0.154	0.215
pep7	0.24	0.266	0.226	1.992	2.087	1.743	0.124	0.123	0.118	0.295	0.284	0.255	0.168	0.159	0.17	0.149	0.161	0.149
pep8	0.307	0.321	0.299	2.469	2.518	2.397	0.119	0.124	0.126	0.29	0.283	0.267	0.15	0.167	0.164	0.149	0.147	0.146
pep9	0.181	0.194	0.165	2.408	2.549	2.458	0.124	0.128	0.13	0.287	0.282	0.257	0.167	0.162	0.169	0.176	0.147	0.147
pep10	0.175	0.196	0.173	1.049	1.05	0.919	0.123	0.133	0.12	1.235	1.148	1.065	0.164	0.177	0.159	0.143	0.163	0.143
pep11	0.168	0.203	0.174	0.967	1.061	1.053	0.123	0.142	0.139	0.81	0.78	0.682	0.522	0.521	0.515	0.14	0.155	0.144
pep12	0.184	0.205	0.209	1.504	1.618	1.582	0.128	0.125	0.125	1.492	1.433	1.241	0.195	0.199	0.207	0.155	0.143	0.14
pep13	0.309	0.325	0.36	1.012	1.101	1.069	0.122	0.125	0.128	0.579	0.755	0.852	0.166	0.161	0.174	0.131	0.149	0.151
pep14	0.179	0.173	0.178	1.245	1.287	1.363	0.144	0.125	0.125	1.293	1.343	1.192	0.628	0.567	0.588	0.152	0.158	0.145
pep15	0.234	0.18	0.229	1.018	1.093	1.024	0.147	0.122	0.156	0.536	0.503	0.5	0.923	0.8	0.76	0.156	0.153	0.171
