# Supplementary material for: DECODE enables high-throughput mapping of antibody epitopes at single amino acid resolution
Source: PLoS Biol. 2025 Jan 23;23(1):e3002707. doi: 10.1371/journal.pbio.3002707 (PMC11756784; doi:10.1371/journal.pbio.3002707)
Supplement: S2 Data — (XLSX uploaded to Zenodo: https://doi.org/10.5281/zenodo.14286317.) (ZIP) [file pbio.3002707.s019.zip › S2_Data/Fig.S8_Data.xlsx]

## Sheet: A
antibody	raw_data_file(.csv) in a folder "S3_Data"
2H2	Fig.S8_A_seq.logo_2H2
9F6	Fig.S8_A_seq.logo_9F6

## Sheet: B
			N1	N2	N3	N4	N5	N6
2H2	without fixation	retrieve -	1.408	1.697	1.623	1.648	1.76	1.303
2H2	without fixation	retrieve +	1.59	1.725	1.697	1.72	1.59	1.284
2H2	with fixation	retrieve -	0.232	0.242	0.233	0.242	0.234	0.224
2H2	with fixation	retrieve +	1.133	1.029	1.085	1.039	0.906	0.934
9F6	without fixation	retrieve -	0.878	1.156	1.137	1.017	1.221	0.977
9F6	without fixation	retrieve +	1.197	1.395	1.328	1.341	1.27	1.002
9F6	with fixation	retrieve -	0.056	0.038	0.066	0.061	0.051	0.053
9F6	with fixation	retrieve +	0.174	0.157	0.152	0.156	0.169	0.173

## Sheet: F
			N1	N2	N3
2H2	normal fixation	retrieve -	1578272	973314	1614708
2H2	normal fixation	retrieve +	2865804	3214886	2751829
2H2	strong fixation	retrieve -	123974	147013	65253
2H2	strong fixation	retrieve +	585182	373825	491698
9F6	normal fixation	retrieve -	2929569	3329976	4146097
9F6	normal fixation	retrieve +	2521939	1132715	1642700
9F6	strong fixation	retrieve -	23992	31215	43324
9F6	strong fixation	retrieve +	80201	347445	148597
